# Supplementary material for: Comparative analyses of longissimus muscle miRNAomes reveal microRNAs associated with differential regulation of muscle fiber development between Tongcheng and Yorkshire pigs
Source: PLoS One. 2018 Jul 11;13(7):e0200445. doi: 10.1371/journal.pone.0200445 (PMC6040776; doi:10.1371/journal.pone.0200445)
Supplement: S1 Table — (XLSX) [file pone.0200445.s006.xlsx]

## Sheet: Overview
Type	TC40	TC40%	TC55	TC55%	TC63	TC63%	TC70	TC70%	TC90	TC90%	TC_SUM	TC_SUM%		YK40	YK40%	YK55	YK55%	YK63	YK63%	YK70	YK70%	YK90	YK90%	YK_SUM	YK_SUM%
total_reads	16516654	1	15893026	1	15625342	1	16779328	1	11728409	1	76542759	1		14073503	1	14488083	1	15612819	1	10926573	1	12939149	1	68040127	1
3'adapter_null	2730	0.000165288	3000	0.000188762	2892	0.000185084	3916	0.000233382	1131	9.64325e-05	13669	0.00017858		3198	0.000227236	3008	0.000207619	3788	0.000242621	2605	0.00023841	2929	0.000226367	15528	0.000228218
insert_null	59362	0.00359407	30335	0.0019087	15390	0.000984938	17362	0.00103473	30575	0.00260692	153024	0.0019992		27017	0.00191971	17958	0.0012395	30984	0.00198452	13299	0.00121712	15153	0.0011711	104411	0.00153455
5'adapter_contaminants	90419	0.00547441	35009	0.00220279	21550	0.00137917	9774	0.000582502	13065	0.00111396	169817	0.00221859		46958	0.00333662	36293	0.00250502	24165	0.00154777	12500	0.001144	18171	0.00140434	138087	0.00202949
smaller_than_18nt	128887	0.00780346	298424	0.018777	20624	0.00131991	19269	0.00114838	56308	0.00480099	523512	0.00683947		35286	0.00250726	37247	0.00257087	90080	0.00576962	12933	0.00118363	45099	0.00348547	220645	0.00324287
polyA	98	5.93341e-06	77	4.84489e-06	24	1.53597e-06	11	6.55569e-07	21	1.79052e-06	231	3.01792e-06		57	4.05016e-06	26	1.79458e-06	29	1.85745e-06	7	6.4064e-07	26	2.00941e-06	145	2.1311e-06
high_quality	16438672	0.995279	15819193	0.995354	15554368	0.995458	16694711	0.994957	11682217	0.996062	76189161	0.99538		13830160	0.982709	14239527	0.982844	15352775	0.983344	10740917	0.983009	12723836	0.98336	66887215	0.983055
Total_clean_reads	16157176	1	15452348	1	15493888	1	16644379	1	11581117	1	75328908	1		13717644	1	14144995	1	15203729	1	10699573	1	12642458	1	66408399	1
mapped to Genome	12668802	0.784098	12289897	0.795342	12164914	0.785143	13421983	0.806397	8658913	0.747675	59204509	0.785947		9596847	0.699599	9612071	0.679539	10264506	0.675131	7349332	0.686881	8526096	0.674402	45348852	0.682878
exon_antisense	2835	0.0002	2482	0.0002	1796	0.0001	1512	0.0001	1326	0.0001	9951	0.000132101		1046	0.0001	1286	0.0001	1892	0.0001	720	0.0001	1091	0.0001	6035	9.08771e-05
exon_sense	46922	0.0029	40019	0.0026	28783	0.0019	17434	0.001	29732	0.0026	162890	0.00216238		20497	0.0015	21916	0.0015	21639	0.0014	5470	0.0005	18680	0.0015	88202	0.00132818
intron_antisense	5457	0.0003	4579	0.0003	2632	0.0002	2100	0.0001	2786	0.0002	17554	0.000233031		2129	0.0002	2178	0.0002	2940	0.0002	940	0.0001	1792	0.0001	9979	0.000150267
intron_sense	27523	0.0017	18628	0.0012	13557	0.0009	11240	0.0007	16159	0.0014	87107	0.00115636		13140	0.001	10998	0.0008	10882	0.0007	4312	0.0004	10990	0.0009	50322	0.000757766
miRNA	11389608	0.7049	10873159	0.7037	11461642	0.7398	12874456	0.7735	7459419	0.6441	54058284	0.71763		9073566	0.6615	8906685	0.6297	9547754	0.628	7148411	0.6681	7852085	0.6211	42528501	0.640408
rRNA	1047001	0.0648	1228015	0.0795	584709	0.0377	454721	0.0273	1118004	0.0965	4432450	0.0588413		456938	0.0333	653638	0.0462	648876	0.0427	171286	0.016	622937	0.0493	2553675	0.0384541
repeat	41234	0.0026	27148	0.0018	17743	0.0011	16538	0.001	24311	0.0021	126974	0.00168559		17802	0.0013	16653	0.0012	18606	0.0012	6860	0.0006	16813	0.0013	76734	0.00115549
scRNA	17881	0.0011	7712	0.0005	5685	0.0004	3449	0.0002	5684	0.0005	40411	0.000536461		3991	0.0003	4032	0.0003	2664	0.0002	1815	0.0002	3884	0.0003	16386	0.000246746
snRNA	11162	0.0007	12136	0.0008	4625	0.0003	4517	0.0003	19311	0.0017	51751	0.000687001		4712	0.0003	6479	0.0005	6094	0.0004	1776	0.0002	9599	0.0008	28660	0.000431572
snoRNA	17941	0.0011	12748	0.0008	7381	0.0005	6458	0.0004	9588	0.0008	54116	0.000718396		11133	0.0008	7926	0.0006	7686	0.0005	3391	0.0003	6405	0.0005	36541	0.000550247
srpRNA	4410	0.0003	5147	0.0003	3027	0.0002	1722	0.0001	2452	0.0002	16758	0.000222464		1255	0.0001	2481	0.0002	1954	0.0001	546	0.0001	2032	0.0002	8268	0.000124502
tRNA	85325	0.0053	72099	0.0047	35477	0.0023	33862	0.002	50396	0.0044	277159	0.00367932		37876	0.0028	38574	0.0027	37121	0.0024	14961	0.0014	31493	0.0025	160025	0.00240971
unann	3459877	0.2141	3148476	0.2038	3326831	0.2147	3216370	0.1932	2841949	0.2454	15993503	0.212316		4073559	0.297	4472149	0.3162	4895621	0.322	3339085	0.3121	4064657	0.3215	20845071	0.313892
unann: remaining non-annotated small RNAs after searching against miRbase, Genbank and Rfam.
