# Supplementary material for: Comparative analyses of longissimus muscle miRNAomes reveal microRNAs associated with differential regulation of muscle fiber development between Tongcheng and Yorkshire pigs
Source: PLoS One. 2018 Jul 11;13(7):e0200445. doi: 10.1371/journal.pone.0200445 (PMC6040776; doi:10.1371/journal.pone.0200445)
Supplement: S2 Table — (XLSX) [file pone.0200445.s007.xlsx]

## Sheet: (1)porcine miRNA
miR_Name	TC40_TPM	TC55_TPM	TC63_TPM	TC70_TPM	TC90_TPM	YK40_TPM	YK55_TPM	YK63_TPM	YK70_TPM	YK90_TPM
ssc-miR-1	140567	233787	202652	248448	262324	129931	143941	204790	208960	193944
ssc-miR-206	186830	170718	200855	248228	203591	152596	109473	141547	166828	163918
ssc-let-7f	94554.1	96948.3	103170	85447.6	56086.4	108898	120360	95529	96744.5	89599.9
ssc-let-7a	81716.8	65806.1	95632.9	72089.7	41466.6	91505.4	104950	71084.6	83515.9	83084.3
ssc-let-7c	45103.8	34312.9	44997	39006.5	21131.7	52060.3	52477.7	37529.3	42857.5	40823
ssc-miR-199a-3p	38276.9	23553.5	14440.5	14809.8	11322.7	30425.7	18223.3	16004.6	11476	6959.41
ssc-miR-199b-3p	4313.01	2986.8	2131.36	2135.44	1831	3149.81	2323.44	1907.36	1576.6	1013.49
ssc-let-7e	13117	5734.73	10465	6207.5	2145.04	15578.9	12443.1	5325.86	7049.63	5454.79
ssc-let-7g	7802.04	6739.56	7644.11	6384.5	4634.35	9163.67	9674.09	6609.96	6815.97	4902.45
ssc-let-7i	8087.92	6725.77	5899.62	4845	3107.39	7361.98	8743.02	6154.02	5237.12	3435.65
ssc-miR-320	8306.22	3554.93	6326.62	4547.3	2204.8	6529.26	5251.75	2739.06	3917.63	2915.57
ssc-miR-103	8360.25	3955.39	3229.85	3345.09	3961.36	7475.41	3638.39	3134.3	2663.56	2231.77
ssc-let-7d-5p	3880.32	2938.45	4023.01	3173.86	2558.73	4714.15	4987.42	2729.79	3631.36	2975.45
ssc-miR-107	6955.98	3160.23	2450.45	2888.42	3303.05	6998.8	2761.26	2682.37	2172.24	1757.25
ssc-miR-128	5027.05	2981.1	2550.94	3029.61	2688.6	4611.36	2342.03	2869.49	2643.1	1782.88
ssc-miR-140-3p	5576.1	4089.86	3713.27	2206.81	1736.02	3802.11	2852.74	3477.77	1672.4	1365.95
ssc-miR-423-5p	5749.02	2304.7	3873.01	1529.83	1382.42	2831.1	2651.82	1169.78	2099.24	1965.76
ssc-miR-432-5p	3601.74	2914.96	3338.86	3254.25	810.284	2237.41	2912.69	2690	2342.62	1354.48
ssc-miR-499-5p	4655.45	4996.46	2657.56	2134.11	644.929	2103.2	2149.03	2156.05	837.884	293.772
ssc-miR-152	2355.67	2074.96	1475.48	1844.59	1864.07	1718.52	1608.2	1712.93	1225.28	1079.3
ssc-miR-503	3147.27	1750.28	1544.67	1253.76	1033.15	2556.27	2020.22	1494.63	1234.82	751.673
ssc-miR-191	2745.78	1479.26	1321.75	1256.34	840.506	1510.46	1004.52	1031.26	785.172	509.078
ssc-miR-378	831.89	1190.37	1024.53	1774.65	1583.44	490.39	406.221	922.142	893.213	916.357
ssc-miR-127	1322.45	1228.81	871.505	1069.37	666.516	985.811	884.27	1064.74	779.564	415.346
ssc-miR-323	1674.98	693.81	621.148	517.953	328.897	1072.41	780.7	706.998	529.647	270.675
ssc-miR-181a	1640.26	1021.14	798.121	290.068	836.534	458.534	683.139	328.538	374.594	515.564
ssc-miR-185	1186.53	708.307	891.9	789.095	280.888	568.246	527.607	443.049	476	302.947
ssc-miR-382	857.699	671.225	636.961	583.861	368.531	544.554	694.38	800.593	587.687	377.695
ssc-miR-26a	959.821	883.555	536.147	663.768	465.499	589.387	376.175	438.248	474.598	386.08
ssc-miR-101	606.727	650.451	441.658	485.449	755.368	474.134	336.586	405.69	360.949	311.49
ssc-miR-181b	1073.45	513.514	419.778	167.504	411.014	425.948	572.853	226.26	294.591	321.377
ssc-miR-7134-3p	814.251	506.59	298.376	435.222	281.665	625.909	359.703	398.455	269.824	248.053
ssc-miR-21	658.098	489.375	421.65	421.584	246.867	567.736	392.93	345.573	302.816	232.075
ssc-miR-133a-3p	520.759	541.471	292.18	397.672	805.881	291.96	177.236	427.066	361.884	196.164
ssc-miR-10a-5p	866.24	412.494	302.119	253.839	161.815	561.321	284.341	210.935	139.164	184.616
ssc-miR-30d	527.877	429.967	440.174	356.697	261.201	318.13	324.496	227.247	252.72	220.448
ssc-miR-10b	401.927	344.931	274.947	339.754	214.055	504.022	237.045	276.116	214.308	174.887
ssc-miR-125b	559.937	296.524	217.828	210.161	246.177	411.514	251.891	214.158	202.064	129.089
ssc-miR-296-3p	515.003	248.182	267.073	185.107	151.194	416.69	281.442	193.111	206.083	107.258
ssc-miR-130a	583.703	320.469	249.001	246.81	176.926	305.519	181.407	184.691	168.605	106.783
ssc-miR-532-5p	456.887	378.648	238.158	213.225	132.716	245.086	208.201	282.497	154.025	139.767
ssc-miR-214	639.344	192.786	245.645	225.722	39.5471	612.715	184.659	98.5942	110.939	43.9788
ssc-miR-30a-5p	283.651	267.209	282.692	280.455	208.702	200.18	159.915	178.18	223.467	183.271
ssc-miR-92a	461.9	203.076	165.485	123.705	193.591	365.661	160.622	190.545	168.138	95.1555
ssc-miR-143-3p	265.702	277.11	153.028	208.479	163.283	181.882	136.09	146.674	116.36	130.987
ssc-miR-99a	233.271	190.78	168.066	187.21	190.482	177.144	170.52	172.655	153.371	129.01
ssc-miR-24-3p	249.611	222.102	184.912	190.274	144.546	154.764	145.564	135.822	115.612	103.144
ssc-miR-23a	247.011	240.999	149.285	158.612	191.432	152.942	93.602	137.664	108.603	92.9408
ssc-miR-335	247.63	262.42	164.258	142.811	44.6416	213.083	177.377	123.588	113.743	51.8095
ssc-miR-424-3p	206.1	142.244	109.914	122.804	115.878	193.036	155.744	168.709	142.996	79.2567
ssc-miR-369	153.987	215.178	157.223	184.266	92.0464	115.909	103.075	148.845	123.276	85.8219
ssc-miR-133b	167.356	169.101	81.9033	109.106	375.266	93.3105	44.6801	103.725	115.145	69.2903
ssc-miR-181d-5p	245.34	145.738	129.793	61.7025	74.3452	116.492	146.836	66.5626	86.639	77.5957
ssc-miR-98	150.583	127.036	122.306	101.476	51.8085	163.439	155.956	99.7782	113.275	65.0981
ssc-miR-148a-3p	133.254	152.792	104.751	118.779	95.932	125.386	104.701	112.078	98.0413	88.5113
ssc-miR-424-5p	248.435	99.4024	79.1925	99.8535	70.0278	214.322	49.841	88.3994	88.4147	54.8153
ssc-miR-99b	243.916	115.193	83.3232	84.4129	63.9835	201.419	91.4104	85.0449	60.937	37.2554
ssc-miR-196a	292.625	95.4547	45.1146	67.7105	21.1551	246.106	131.99	69.9828	41.7774	27.289
ssc-miR-340	183.881	139.914	93.908	103.158	57.6801	176.415	80.4525	71.5614	78.0405	48.3292
ssc-miR-16	187.347	111.504	90.2291	91.262	53.9672	125.678	79.5334	72.2191	56.2639	40.5776
ssc-miR-29a	56.5693	55.7844	96.8124	147.918	236.074	37.2513	29.1269	46.1071	50.002	60.985
ssc-miR-136	74.7036	114.481	101.911	60.8013	99.8177	54.018	70.2015	75.3105	67.9466	49.9112
ssc-miR-23b	89.8053	110.986	69.6404	75.9416	133.752	52.4871	37.3277	76.2313	61.8716	51.5722
ssc-miR-411	117.347	121.082	61.379	98.5918	69.337	55.4031	41.3574	71.8903	55.7966	41.3685
ssc-miR-532-3p	163.704	84.4532	46.9217	57.0162	54.7443	84.271	42.2764	91.0303	64.6755	25.3115
ssc-miR-27b-3p	102.865	127.942	47.1799	59.9001	88.6788	42.5729	38.883	76.6917	46.2635	61.6178
ssc-miR-744	145.322	86.7829	70.5439	53.832	35.0571	95.8619	77.0591	53.671	42.5251	29.3456
ssc-miR-145-5p	55.4552	50.8661	130.568	107.784	117.692	42.9374	21.2089	70.7721	61.7782	21.5148
ssc-miR-451	165.871	77.2051	29.56	29.4994	113.288	44.9057	53.5879	53.5395	31.0293	24.8369
ssc-miR-125a	108.311	59.7967	56.0221	40.0736	88.5061	75.5232	64.6872	44.5943	49.8151	32.3513
ssc-miR-1307	192.237	98.6258	69.5758	19.2858	17.9603	42.1355	77.9781	35.7807	31.8704	32.3513
ssc-miR-100	135.977	72.675	48.7934	53.4114	40.3243	112.847	46.3061	39.6613	29.2535	24.8369
ssc-miR-374b-5p	101.07	94.8723	36.4015	60.9815	43.2601	88.1347	40.0142	69.8513	43.0858	25.4697
ssc-miR-455-3p	111.468	86.3946	54.8603	59.5997	27.6312	67.3585	44.5387	55.6442	48.6935	26.8144
ssc-miR-486	79.9026	44.2651	67.8332	60.5009	106.553	39.657	47.6494	35.9122	33.2724	44.6116
ssc-miR-27a	80.6453	97.5256	28.3338	33.4648	23.5729	31.2007	27.7837	46.1729	25.6085	36.7808
ssc-miR-22-3p	76.4985	52.0956	36.4015	45.8413	75.9858	41.6252	20.8554	29.2691	22.4308	25.0742
ssc-miR-493-5p	32.0601	46.8537	42.1457	55.2138	47.4911	31.711	36.55	39.0694	43.7401	48.3292
ssc-miR-374a-5p	56.6312	53.9077	34.9815	43.378	14.8518	60.3602	40.0848	40.9768	42.3381	24.7578
ssc-miR-423-3p	73.0326	46.0124	41.6293	38.3313	30.567	53.7993	30.965	33.4129	27.8516	23.9669
ssc-miR-378b-3p	16.2776	49.3776	40.403	67.0497	95.7593	10.2058	13.0788	7.5639	35.9827	63.1206
ssc-miR-542-3p	43.6958	65.8152	39.564	43.6784	41.7922	25.8791	30.4701	41.9634	32.1508	23.8878
ssc-miR-452	109.982	55.4608	42.4684	28.1777	10.189	45.2702	35.4896	26.1778	17.7577	6.5652
ssc-miR-221-3p	50.3182	37.8583	38.7895	39.1123	34.539	26.9726	35.9845	39.7271	34.207	29.4247
ssc-miR-450c-5p	41.7771	50.6072	34.7879	41.8159	22.4503	29.8156	28.8441	37.7539	32.4312	21.0402
ssc-miR-708-5p	84.4826	39.3468	23.9449	19.7664	14.6791	55.6218	30.5408	27.6248	22.5243	11.6275
ssc-miR-130b	93.8902	42.0001	28.2692	28.1777	12.6931	52.6329	21.6331	19.14	15.7016	9.3336
ssc-miR-342	73.8372	46.2713	25.0421	22.5902	24.5227	38.199	22.8349	19.732	16.9166	12.023
ssc-miR-196b-5p	41.3439	30.9985	23.6868	35.3272	16.4924	35.1372	28.9855	34.7283	30.0012	24.916
ssc-miR-363	43.7576	35.0109	27.4302	29.7999	46.3686	32.2213	18.2397	21.7052	20.842	20.6447
ssc-miR-28-3p	50.2563	33.0047	25.1712	19.5862	27.7175	35.5746	34.6412	23.6126	23.3654	13.7631
ssc-miR-151-5p	37.3828	31.7751	19.6852	23.1309	46.5413	31.3465	21.0675	25.1254	18.7858	16.848
ssc-miR-139-3p	35.3403	31.4515	29.56	27.7571	32.3803	15.6003	26.7232	22.0998	25.702	21.1193
ssc-miR-151-3p	44.129	38.1819	18.9752	20.7878	20.4643	33.3148	26.1577	27.6906	19.627	14.0795
ssc-miR-17-5p	61.892	25.6919	12.8438	14.239	7.5986	56.205	21.0675	12.9573	13.9258	7.4353
ssc-miR-122	17.5154	5.9538	3.5498	4.1455	46.1095	15.163	10.9579	125.561	2.1496	1.7402
ssc-miR-30a-3p	27.6038	30.4808	16.329	25.8345	31.8622	20.4846	9.9682	24.2046	20.655	19.2209
ssc-miR-500	54.0936	36.6287	15.4254	16.8225	7.4259	27.8473	18.8759	23.4153	17.01	8.859
ssc-miR-30e-5p	43.2006	35.5286	26.1393	18.0842	12.2613	27.7744	23.2591	12.76	15.795	10.5201
ssc-miR-2320-5p	81.2023	47.1773	29.4955	8.4112	5.5262	7.3628	18.5931	10.3922	5.5142	8.4635
ssc-miR-199a-5p	37.816	28.5394	15.4254	15.8612	26.7677	25.952	15.0583	19.9293	16.4493	11.4693
ssc-miR-193a-5p	32.122	19.4792	20.8469	23.912	15.1108	19.9014	16.755	21.5079	23.4589	20.091
ssc-miR-450b-5p	22.0336	33.2636	14.6509	21.689	7.0805	25.0043	22.6228	27.559	22.5243	13.2095
ssc-miR-133a-5p	20.053	24.3329	21.2987	22.2898	39.6335	15.6732	14.1393	16.9695	16.0754	14.9496
ssc-miR-199b-5p	36.6401	28.0216	18.4589	18.5648	15.1108	20.2659	17.0378	17.6273	16.5427	12.1812
ssc-miR-186	28.5322	24.2034	18.3298	18.7451	13.2975	22.8902	22.9763	16.5749	18.3185	10.441
ssc-miR-15a	35.2166	22.3267	15.2318	15.3806	11.3979	34.2624	17.7448	16.3118	12.8977	8.7799
ssc-miR-148b-3p	30.8841	23.5563	12.5211	13.3378	15.1972	21.6509	15.0583	16.246	11.4023	10.8365
ssc-miR-193a-3p	22.4049	20.8383	14.2637	16.6423	20.8961	16.3293	11.8063	17.7588	14.58	13.6049
ssc-miR-676-3p	29.9557	22.5856	12.3274	18.9253	6.7351	23.765	18.7345	17.8246	11.7762	5.4578
ssc-miR-574	31.8125	13.1372	12.1984	9.733	35.8342	16.1835	7.1403	11.5761	9.8135	7.7517
ssc-miR-139-5p	15.5349	22.9739	16.6517	22.1696	23.4002	6.1235	7.0696	15.1279	14.58	8.5426
ssc-miR-345-3p	40.3536	31.3221	14.5864	7.2697	4.6628	13.705	18.3811	3.0913	10.0004	8.4635
ssc-miR-222	28.1609	14.9492	19.427	12.737	9.8436	11.7367	17.6034	13.1547	12.8977	10.6783
ssc-miR-504	20.053	23.9446	19.6206	11.3552	9.2392	14.1424	21.1382	4.0122	14.2062	9.8873
ssc-miR-19b	36.8876	21.2265	11.5529	13.3979	10.6207	19.0995	8.4836	9.4714	10.1873	5.2205
ssc-miR-362	27.0468	23.2327	16.3936	12.4967	12.5204	9.0395	12.6547	10.7868	13.5519	7.9099
ssc-miR-1306-5p	47.2236	19.2204	8.0032	7.2096	6.5624	20.9949	6.7869	13.8124	10.4677	3.7176
ssc-miR-146b	16.8965	16.6965	14.9736	13.6382	4.0583	16.1106	11.0286	22.7576	11.3089	6.8816
ssc-miR-450a	13.8019	18.5085	13.6183	16.8826	12.3477	9.6955	10.4631	16.246	11.7762	10.0455
ssc-miR-1306-3p	24.076	15.208	11.1012	11.0548	7.0805	21.8696	12.0891	12.76	10.4677	5.9324
ssc-miR-126-5p	14.7303	18.7027	10.2621	17.183	12.8658	13.1947	8.6957	12.1681	9.2527	11.3902
ssc-miR-15b	31.9982	12.2959	6.6478	7.8104	9.0665	30.3988	6.9989	9.9975	8.0377	4.2713
ssc-miR-143-5p	22.7144	28.4099	10.5203	10.9346	6.217	10.06	11.3821	6.2485	11.2154	9.1754
ssc-miR-210	24.633	14.8198	14.5864	8.1108	5.0082	19.1724	11.17	13.2862	9.72	5.1414
ssc-miR-17-3p	29.4606	16.9554	12.1984	9.4927	8.2894	18.735	8.2715	7.3666	7.8508	6.6443
ssc-miR-1277	12.4403	23.168	11.7466	8.0508	6.9941	13.9237	13.9979	13.2204	11.4958	6.8025
ssc-miR-181c	23.8903	16.1788	13.3601	5.6476	14.5927	11.2993	13.7858	6.6431	9.1592	6.0906
ssc-miR-1839-5p	18.8152	13.0724	15.0382	10.9346	12.6931	11.9554	10.9579	10.5895	7.6639	5.616
ssc-miR-29c	11.2643	13.2666	10.5203	11.3552	17.0104	11.5909	7.7766	11.1815	9.72	10.3619
ssc-miR-217	24.3854	16.9554	7.6804	7.3899	1.7269	20.4117	17.6741	8.8794	5.4208	1.1865
ssc-miR-542-5p	16.2776	19.9322	12.1338	11.1749	13.8156	5.1029	6.6455	10.8526	8.2246	7.198
ssc-miR-664-5p	15.1016	9.1895	11.9402	12.9173	8.2894	9.1124	9.9682	8.2874	12.8042	12.5767
ssc-miR-455-5p	19.1865	14.4315	12.1338	10.0334	5.0945	12.3199	12.6547	9.4056	8.505	2.6894
ssc-miR-493-3p	10.4597	13.1372	10.843	11.1749	9.3255	9.9142	12.0891	11.1157	10.3742	7.5935
ssc-miR-192	12.7498	9.3837	8.4549	18.5047	11.7433	11.7367	7.4231	11.8392	5.7012	6.1697
ssc-miR-30c-3p	15.5968	11.3899	7.1641	12.737	9.8436	9.7684	6.5041	9.6029	9.5331	6.0906
ssc-miR-30c-5p	15.4111	11.0016	9.2294	10.0935	20.637	7.8002	6.5748	5.4592	5.2339	4.2713
ssc-miR-7134-5p	19.1246	10.2897	8.3259	6.6689	10.189	11.9554	6.3627	8.6821	8.505	4.5877
ssc-miR-339-5p	21.1052	12.2312	7.1641	7.51	4.3174	14.434	6.0799	6.3142	7.8508	4.7459
ssc-miR-20a	23.9522	11.0016	5.1633	6.2484	1.5543	20.9949	8.9784	4.5384	4.2992	3.243
ssc-miR-365-5p	21.2908	9.9661	11.0366	4.2657	2.4177	6.6338	11.0286	4.6699	4.4862	6.0906
ssc-miR-92b-3p	21.4765	8.5424	5.1633	3.2443	3.972	16.548	5.5143	8.2874	7.8508	1.1074
ssc-let-7d-3p	10.9549	10.4838	5.7442	5.8879	7.944	11.6638	7.7059	8.2874	8.1312	4.034
ssc-miR-324	15.5968	10.7427	12.392	6.729	3.3676	9.1124	5.1608	8.6821	6.075	2.7684
ssc-miR-381	7.1176	7.7011	11.3593	9.6129	14.3337	3.4991	5.3022	6.7089	7.6639	6.5652
ssc-miR-95	17.5773	7.6364	4.647	7.45	6.1307	11.5909	6.0799	5.0645	4.86	8.6217
ssc-miR-1285	14.6065	11.0663	16.0063	4.5661	10.0163	4.9571	5.1608	4.341	2.9908	5.9324
ssc-miR-9788-3p	16.4014	10.1603	6.4542	5.3472	6.3897	8.7479	5.6557	5.4592	5.4208	6.2488
ssc-miR-144	20.7338	10.225	3.1625	1.5621	5.5262	9.2581	9.2612	6.7747	3.9254	2.1357
ssc-miR-361-5p	16.7727	13.2666	7.0996	6.008	4.231	8.4563	2.9692	4.8015	4.5796	2.4521
ssc-miR-365-3p	11.3262	15.7258	2.388	3.1843	8.0303	6.2693	3.0399	8.2217	8.1312	2.2939
ssc-miR-142-5p	11.6976	11.9076	7.2287	8.231	6.217	4.2281	3.959	3.8806	3.2712	3.4803
ssc-miR-370	11.0168	9.1895	5.8733	6.2484	5.1808	5.3945	5.9385	5.7223	5.9815	3.0848
ssc-miR-296-5p	10.4597	5.3714	3.2271	4.2657	13.2112	9.0395	4.5953	3.2887	5.3273	3.0057
ssc-miR-7138-5p	9.4695	9.9661	3.4852	6.6088	10.9661	1.8225	2.333	6.3142	5.2339	4.2713
ssc-miR-331-3p	4.0849	12.8783	5.9378	4.0254	5.6126	6.0506	6.4334	0.6577	9.1592	4.825
ssc-miR-28-5p	8.1079	7.0539	5.486	6.008	4.5764	6.7796	4.5953	5.5907	4.3927	2.6894
ssc-miR-339	10.2122	7.7658	5.0342	5.227	4.1447	7.5086	3.3227	2.039	4.86	4.1922
ssc-miR-18a	12.4403	4.9831	4.2597	3.8451	2.6768	9.6955	4.1711	2.894	3.5515	1.9775
ssc-miR-374a-3p	5.9416	8.6718	3.2271	4.506	1.8133	6.1964	5.0194	6.8404	5.7946	2.1357
ssc-miR-425-5p	9.0362	7.7658	2.7753	2.7036	5.1808	4.3739	4.3125	5.5907	4.6731	1.582
ssc-miR-487b	6.0654	4.1418	4.9697	4.4459	3.7129	2.9889	5.1608	5.4592	5.3273	3.4803
ssc-miR-425-3p	6.9938	4.2065	3.808	3.4847	5.0082	5.6132	4.4539	3.8806	4.4862	2.8475
ssc-miR-221-5p	5.2608	5.8244	3.5498	4.5661	6.4761	3.6449	2.5451	3.6175	4.2058	4.9041
ssc-miR-27b-5p	6.4368	5.6302	5.0342	3.6048	5.4399	4.5197	4.3125	4.1437	2.6169	2.2939
ssc-miR-126-3p	5.0133	5.4361	4.1952	4.2056	7.4259	2.4786	2.333	4.341	1.9627	3.1639
ssc-miR-30e-3p	5.6322	7.3775	2.259	3.6649	5.1808	3.2804	1.9088	4.6699	2.6169	3.243
ssc-miR-22-5p	6.8081	4.9183	3.6143	5.2871	6.0443	2.4786	2.4037	3.4202	2.1496	2.2148
ssc-miR-421-3p	6.8081	6.3421	3.6789	4.6262	2.7631	3.572	3.6762	2.3021	2.9908	2.4521
ssc-miR-20b	6.6843	5.6302	3.808	3.8451	3.0222	4.3739	2.4037	3.6833	2.6169	1.6611
ssc-miR-376a-3p	5.1989	6.6009	4.0661	5.8879	2.7631	2.6973	1.3432	3.0256	3.645	2.4521
ssc-miR-345-5p	9.9027	4.6595	1.8072	2.7637	3.6266	6.3422	2.1916	2.3021	1.7758	1.0283
ssc-miR-30b-5p	3.8373	4.2712	3.4207	4.2657	8.1167	3.0618	2.1209	2.6309	2.43	2.0566
ssc-miR-450c-3p	3.2803	4.2712	4.647	3.9052	4.231	2.9889	2.8279	3.0256	3.645	1.8193
ssc-miR-34c	5.3846	2.7827	1.2908	2.1028	6.4761	7.6544	3.0399	2.4994	1.4019	1.2656
ssc-miR-7138-3p	6.0654	5.3066	2.5817	3.9653	1.2952	3.4991	2.8986	3.0913	2.3365	1.5029
ssc-miR-489	3.1565	2.5239	4.4534	4.9867	6.1307	1.3122	1.6967	2.6309	1.6823	3.243
ssc-miR-1468	1.9805	3.2358	1.8717	3.1843	5.0945	2.916	2.1916	3.0256	2.3365	2.9266
ssc-miR-497	2.847	2.265	2.7753	3.8451	3.8856	1.1664	2.333	2.7625	1.4019	3.0848
ssc-miR-30b-3p	3.9611	3.2358	2.5817	3.004	1.8133	2.4057	1.7674	2.2363	2.9908	2.2148
ssc-miR-205	8.4173	0.01	0.1936	4.3258	0.3454	1.1664	2.9692	7.8928	0.2804	0.0791
ssc-miR-208b	4.58	5.2419	3.2916	2.5234	1.1225	1.9683	1.6967	2.3678	1.215	0.791
ssc-miR-106a	4.0849	2.8475	1.6135	2.6435	2.7631	3.2075	1.626	1.5128	2.2431	1.3447
ssc-miR-551a	6.4987	3.8182	1.4845	1.8024	0.8635	5.759	1.1311	0.6577	1.215	0.6328
ssc-miR-769-3p	5.5703	3.5593	3.0335	0.9012	0.8635	2.187	3.4641	1.5128	1.5888	1.0283
ssc-miR-7137-5p	4.3943	2.3945	1.2908	2.0427	1.0362	5.1029	1.9795	0.8551	1.4954	1.1074
ssc-miR-2483	3.3422	3.3652	1.8072	2.7036	0.1727	1.5309	2.1916	2.1047	2.5235	1.8193
ssc-miR-7139-3p	5.4465	3.2358	2.7753	2.4633	0.8635	1.8954	1.3432	1.0524	1.6823	0.5537
ssc-miR-184	2.5995	2.3945	2.9689	2.4032	1.1225	2.5515	1.1311	2.1705	2.43	1.2656
ssc-miR-758	3.2184	2.7827	2.3235	2.5234	1.2952	2.4786	1.5553	1.447	1.9627	1.2656
ssc-miR-204	1.8568	2.0062	1.0972	1.0814	2.8495	2.4057	1.2018	3.8806	2.7104	1.0283
ssc-miR-7	4.8895	2.265	2.0008	1.0214	1.8133	2.9889	1.8381	1.2497	0.7477	0.791
ssc-miR-195	1.4235	2.3297	2.388	2.6435	2.5041	1.7496	1.3432	1.447	1.5888	1.8984
ssc-miR-155-5p	3.1565	3.7535	1.549	2.6435	0.9498	0.5103	1.0604	1.1839	1.4954	0.7119
ssc-miR-187	0.3714	2.0709	3.4207	3.6649	3.972	0.01	0.4242	0.6577	0.9346	1.2656
ssc-miR-4332	4.3324	2.8475	3.0335	0.5407	0.6044	0.2187	0.707	0.8551	0.8412	2.4521
ssc-miR-92b-5p	5.0751	0.9707	2.1299	0.6008	0.4317	1.8225	1.3432	0.5262	1.5888	0.8701
ssc-miR-450b-3p	1.7949	2.3297	1.8717	1.1415	1.986	1.458	1.4846	0.7893	0.8412	1.3447
ssc-miR-2320-3p	2.7851	1.2296	1.0972	0.781	0.8635	2.7702	1.6967	1.5128	1.0281	1.1865
ssc-miR-29b	1.9187	2.0709	1.4199	1.3218	3.4539	0.729	1.2018	1.0524	0.5608	0.7119
ssc-miR-2411	2.6614	1.4884	1.7426	1.1415	0.6908	2.4057	1.3432	0.9866	0.6542	0.8701
ssc-miR-4334-3p	1.8568	1.6179	0.71	0.781	0.3454	2.6244	0.9897	0.8551	2.2431	1.3447
ssc-miR-874	5.6941	1.359	1.3554	0.2403	0.1727	1.0935	1.8381	0.2631	0.7477	0.1582
ssc-miR-30c-1-3p	2.2281	1.7473	0.71	1.3218	1.0362	1.7496	1.1311	1.2497	0.7477	0.6328
ssc-miR-9	3.2803	1.4884	0.71	0.781	0.6908	2.187	1.4139	0.8551	0.5608	0.01
ssc-miR-9-1	3.2803	1.4884	0.71	0.781	0.6908	2.187	1.4139	0.8551	0.5608	0.01
ssc-miR-9-2	3.2803	1.4884	0.71	0.781	0.6908	2.187	1.4139	0.8551	0.5608	0.01
ssc-miR-676-5p	2.0424	0.906	1.4199	1.2617	1.0362	1.0935	0.8484	1.3812	1.215	0.6328
ssc-miR-2366	1.9805	1.2943	0.4518	1.2016	0.1727	3.0618	1.1311	0.592	0.9346	0.1582
ssc-miR-145-3p	0.8046	1.9415	0.7745	1.0214	1.1225	0.9477	0.9191	0.7893	1.4954	1.1074
ssc-miR-338	0.7427	0.5824	1.4845	0.721	3.972	0.1458	0.3535	0.2631	0.4673	2.1357
ssc-miR-135	3.466	1.7473	0.4518	0.9613	0.259	1.5309	1.2725	0.3289	0.4673	0.3164
ssc-miR-505	2.1662	1.4884	0.6454	1.1415	1.1225	1.0206	0.6363	0.7235	1.1215	0.6328
ssc-miR-124a	7.0557	0.1941	0.5809	0.3605	0.1727	1.3122	0.4949	0.0658	0.1869	0.01
ssc-miR-708-3p	1.4235	1.4884	0.4518	0.6609	0.6044	2.4057	1.2725	0.8551	0.4673	0.1582
ssc-miR-9843-3p	0.9903	1.0354	0.71	0.6609	0.9498	2.1141	0.8484	0.9208	1.1215	0.1582
ssc-miR-190b	1.1141	1.6826	1.8717	1.1415	0.259	0.729	1.2725	0.3946	0.8412	0.0791
ssc-miR-664-3p	1.4854	1.1649	0.5163	0.6008	2.0723	0.5103	0.3535	0.592	1.0281	0.9492
ssc-miR-1271	0.6808	3.3005	1.0327	0.6609	0.0863	0.4374	0.7777	0.01	1.215	0.9492
ssc-miR-196b-3p	1.0522	0.5177	1.2263	0.8411	0.8635	0.8748	0.7777	0.7893	0.7477	0.791
ssc-miR-628	1.1759	1.359	0.9681	0.4806	0.259	1.5309	0.4242	0.7893	0.1869	0.791
ssc-miR-376c	0.9903	1.4884	0.5809	0.781	1.2089	0.5103	0.2828	0.9208	0.6542	0.4746
ssc-miR-129a-3p	1.6092	1.2943	0.3872	0.1802	1.5543	1.0935	0.5656	0.2631	0.7477	0.1582
ssc-miR-299	1.4235	0.1941	0.5809	0.721	1.2952	0.5832	0.0707	0.9866	1.4019	0.4746
ssc-miR-149	0.8665	0.7119	1.0972	1.0214	1.7269	0.3645	0.1414	0.6577	0.7477	0.1582
ssc-miR-10a-3p	2.1662	0.5177	0.1936	0.721	0.1727	1.6767	0.7777	0.592	0.1869	0.4746
ssc-miR-7139-5p	1.0522	1.359	1.0327	0.5407	0.7771	1.0206	0.707	0.4604	0.2804	0.2373
ssc-miR-376a-5p	1.3616	1.4237	0.5809	1.1415	0.3454	0.4374	0.4949	0.7893	0.6542	0.1582
ssc-miR-182	1.6092	0.5824	0.0645	1.0814	0.4317	1.6767	0.4242	0.8551	0.0935	0.4746
ssc-miR-218	2.1043	1.0354	0.2582	0.5407	0.1727	1.0206	1.1311	0.592	0.1869	0.2373
ssc-miR-218-5p	2.1043	1.0354	0.2582	0.5407	0.1727	1.0206	1.1311	0.592	0.1869	0.2373
ssc-miR-218b	2.1043	1.0354	0.2582	0.5407	0.1727	1.0206	1.1311	0.592	0.1869	0.2373
ssc-miR-9820-5p	1.1759	0.453	3.0335	0.2403	1.2089	0.5103	0.2121	0.0658	0.1869	0.01
ssc-miR-202-5p	0.01	0.2589	0.4518	0.5407	3.7993	0.01	0.01	0.3946	0.4673	1.0283
ssc-miR-545-3p	1.1141	0.8413	0.6454	0.3605	0.3454	1.3851	0.8484	0.3289	0.5608	0.3164
ssc-miR-4331	1.1759	0.5824	0.3872	0.1202	0.8635	0.8019	0.7777	0.7893	0.1869	1.0283
ssc-miR-24-1-5p	0.9903	0.8413	0.5809	0.9012	1.1225	0.2916	0.4242	0.3946	0.3738	0.6328
ssc-miR-34a	0.6808	0.3236	1.0327	0.4806	0.5181	0.8748	0.1414	0.3946	1.3085	0.6328
ssc-miR-190a	1.1141	0.9707	0.6454	0.5407	0.4317	0.8019	0.2828	0.8551	0.1869	0.1582
ssc-miR-212	0.9284	0.7766	0.2582	0.4806	0.5181	0.8748	0.3535	0.9208	0.4673	0.3955
ssc-miR-935	0.4332	0.6472	0.4518	0.6609	1.2952	0.5103	0.0707	0.4604	0.4673	0.5537
ssc-miR-32	0.8046	0.9707	0.3227	0.4206	0.01	0.8019	0.1414	0.592	0.3738	0.791
ssc-miR-224	1.7949	0.6472	0.4518	0.1802	0.259	0.5103	0.2121	0.3289	0.1869	0.3955
ssc-miR-545-5p	0.7427	0.5177	0.2582	0.2403	0.3454	1.2393	0.9191	0.2631	0.2804	0.0791
ssc-miR-328	0.3095	0.3883	0.3227	0.3605	2.245	0.6561	0.0707	0.1973	0.01	0.0791
ssc-miR-148b-5p	0.6808	0.3236	0.4518	0.4806	0.5181	0.5103	0.5656	0.3289	0.5608	0.0791
ssc-miR-219a	1.1759	0.5824	0.1936	0.1202	0.3454	0.729	0.4949	0.1973	0.1869	0.2373
ssc-miR-432-3p	1.1141	0.7766	0.1291	0.1202	0.3454	0.2916	0.2121	0.4604	0.5608	0.2373
ssc-miR-138	0.3095	0.3883	0.6454	0.6609	0.3454	0.5103	0.2121	0.5262	0.1869	0.3955
ssc-miR-142-3p	1.1141	0.5177	0.1936	0.1202	0.3454	0.5103	0.2828	0.4604	0.3738	0.1582
ssc-miR-769-5p	0.557	0.7766	0.1936	0.6008	0.259	0.9477	0.2828	0.0658	0.3738	0.01
ssc-miR-490	0.8046	0.5824	0.5163	0.4206	0.1727	0.5832	0.2828	0.0658	0.0935	0.1582
ssc-miR-490-3p	0.8046	0.5824	0.5163	0.4206	0.1727	0.5832	0.2828	0.0658	0.0935	0.1582
ssc-miR-146a-5p	0.9284	0.6472	0.1936	0.4806	0.6908	0.2187	0.2121	0.1973	0.0935	0.01
ssc-miR-18b	0.7427	0.1294	0.1291	0.2403	0.4317	0.6561	0.2828	0.1315	0.0935	0.2373
ssc-miR-1343	0.3095	0.2589	0.3872	0.1802	0.8635	0.3645	0.2828	0.1973	0.01	0.0791
ssc-miR-137	1.1141	0.3236	0.0645	0.1202	0.01	0.8748	0.0707	0.2631	0.01	0.0791
ssc-miR-31	0.6808	0.01	0.0645	0.3605	0.1727	0.9477	0.2121	0.3289	0.0935	0.01
ssc-miR-9841-3p	1.0522	0.1941	0.0645	0.1202	0.1727	0.729	0.1414	0.2631	0.0935	0.01
ssc-miR-140-5p	0.3714	0.1941	0.2582	0.3605	0.01	0.6561	0.2828	0.2631	0.0935	0.2373
ssc-miR-331-5p	0.3714	0.5177	0.3872	0.2403	0.4317	0.01	0.2121	0.2631	0.1869	0.0791
ssc-miR-150	0.0619	0.453	0.1936	0.1202	0.8635	0.1458	0.2121	0.01	0.2804	0.3164
ssc-miR-132	0.3714	0.1941	0.0645	0.4806	0.1727	0.2916	0.4242	0.1973	0.1869	0.2373
ssc-miR-9851-3p	0.1238	1.0354	0.5163	0.4806	0.01	0.0729	0.0707	0.01	0.0935	0.1582
ssc-miR-7144-5p	0.6189	0.0647	0.2582	0.1802	0.01	0.8019	0.2121	0.1973	0.0935	0.0791
ssc-miR-19a	0.8046	0.3236	0.0645	0.3004	0.01	0.3645	0.2828	0.0658	0.01	0.1582
ssc-miR-9858-5p	0.1238	0.3236	0.1291	0.3004	0.3454	0.1458	0.2121	0.1973	0.1869	0.3955
ssc-miR-202-3p	0.01	0.0647	0.3872	0.1202	0.6044	0.01	0.01	0.1973	0.3738	0.5537
ssc-miR-9860-5p	0.4951	0.3236	0.2582	0.1202	0.1727	0.2916	0.0707	0.1315	0.0935	0.2373
ssc-miR-491	0.4332	0.1294	0.1291	0.1802	0.259	0.2187	0.2828	0.0658	0.2804	0.0791
ssc-miR-219b-3p	1.0522	0.1294	0.01	0.01	0.0863	0.5103	0.0707	0.01	0.01	0.1582
ssc-miR-429	0.8665	0.01	0.01	0.3004	0.01	0.1458	0.2828	0.3289	0.01	0.01
ssc-miR-361-3p	0.1238	0.1941	0.2582	0.4206	0.259	0.01	0.2121	0.1315	0.2804	0.0791
ssc-miR-148a-5p	0.3095	0.2589	0.01	0.1202	0.1727	0.0729	0.3535	0.0658	0.1869	0.2373
ssc-miR-885-3p	0.3095	0.1294	0.0645	0.1202	0.4317	0.0729	0.1414	0.01	0.3738	0.0791
ssc-miR-183	0.557	0.1294	0.0645	0.1202	0.01	0.5832	0.0707	0.1315	0.01	0.01
ssc-miR-325	1.1759	0.1941	0.1291	0.01	0.01	0.01	0.01	0.01	0.01	0.0791
ssc-miR-105-2	0.6189	0.01	0.1291	0.0601	0.01	0.4374	0.1414	0.01	0.1869	0.01
ssc-miR-24-2-5p	0.3095	0.2589	0.1936	0.1202	0.3454	0.0729	0.2121	0.0658	0.01	0.01
ssc-miR-671-5p	0.557	0.453	0.1936	0.01	0.01	0.01	0.0707	0.0658	0.0935	0.01
ssc-miR-7143-3p	0.3095	0.0647	0.0645	0.3004	0.01	0.1458	0.01	0.2631	0.0935	0.1582
ssc-miR-129a-5p	0.1238	0.0647	0.1936	0.1802	0.0863	0.2187	0.1414	0.1315	0.0935	0.1582
ssc-miR-129b	0.1238	0.0647	0.1936	0.1802	0.0863	0.2187	0.1414	0.1315	0.0935	0.1582
ssc-miR-216	0.2476	0.01	0.1936	0.1202	0.01	0.5832	0.0707	0.0658	0.01	0.0791
ssc-miR-374b-3p	0.0619	0.1941	0.1291	0.1202	0.01	0.2916	0.01	0.1973	0.2804	0.0791
ssc-miR-194a	0.1238	0.0647	0.0645	0.4806	0.01	0.2916	0.0707	0.0658	0.0935	0.0791
ssc-miR-615	0.3714	0.1941	0.1291	0.2403	0.01	0.2187	0.0707	0.01	0.01	0.0791
ssc-miR-215	0.1857	0.0647	0.01	0.721	0.01	0.1458	0.0707	0.01	0.01	0.01
ssc-miR-1249	0.0619	0.0647	0.01	0.0601	0.8635	0.0729	0.01	0.01	0.01	0.01
ssc-miR-499-3p	0.01	0.3883	0.1291	0.1202	0.01	0.0729	0.0707	0.01	0.1869	0.01
ssc-miR-1296-5p	0.3095	0.0647	0.0645	0.0601	0.01	0.3645	0.0707	0.01	0.01	0.01
ssc-miR-339-3p	0.3095	0.2589	0.0645	0.01	0.0863	0.01	0.1414	0.01	0.01	0.01
ssc-miR-9810-3p	0.0619	0.0647	0.1936	0.1202	0.01	0.0729	0.2121	0.01	0.0935	0.01
ssc-miR-96-5p	0.2476	0.0647	0.0645	0.1202	0.01	0.1458	0.0707	0.01	0.0935	0.01
ssc-miR-218-3p	0.1857	0.0647	0.0645	0.01	0.0863	0.0729	0.2121	0.01	0.01	0.0791
ssc-miR-652	0.1857	0.3236	0.1936	0.01	0.01	0.01	0.01	0.01	0.01	0.01
ssc-miR-371-5p	0.01	0.01	0.0645	0.1202	0.259	0.0729	0.01	0.01	0.01	0.1582
ssc-miR-3613	0.01	0.1941	0.0645	0.01	0.1727	0.0729	0.01	0.0658	0.0935	0.01
ssc-miR-671-3p	0.0619	0.1941	0.1291	0.1202	0.01	0.01	0.01	0.0658	0.01	0.0791
ssc-miR-582	0.1857	0.01	0.01	0.01	0.01	0.1458	0.0707	0.1315	0.01	0.0791
ssc-miR-7137-3p	0.1857	0.0647	0.01	0.01	0.01	0.01	0.0707	0.0658	0.0935	0.01
ssc-miR-105-1	0.2476	0.01	0.01	0.01	0.01	0.0729	0.0707	0.0658	0.01	0.01
ssc-miR-7142-3p	0.01	0.01	0.01	0.01	0.01	0.1458	0.0707	0.0658	0.01	0.1582
ssc-miR-6782-3p	0.1238	0.1294	0.01	0.01	0.01	0.1458	0.01	0.01	0.01	0.01
ssc-miR-421-5p	0.1238	0.01	0.01	0.01	0.01	0.0729	0.01	0.01	0.0935	0.01
ssc-miR-7857-3p	0.1857	0.01	0.01	0.01	0.01	0.01	0.01	0.01	0.0935	0.01
ssc-miR-9819-5p	0.0619	0.0647	0.1291	0.01	0.01	0.01	0.01	0.01	0.01	0.01
ssc-miR-153	0.01	0.0647	0.01	0.1202	0.01	0.01	0.01	0.01	0.01	0.01
ssc-miR-376b	0.01	0.0647	0.01	0.01	0.01	0.01	0.01	0.01	0.0935	0.01
ssc-miR-301	0.01	0.01	0.01	0.01	0.01	0.01	0.01	0.01	0.0935	0.01
ssc-miR-7136-5p	0.01	0.01	0.01	0.01	0.0863	0.01	0.01	0.01	0.01	0.01
ssc-miR-7140-3p	0.01	0.01	0.01	0.01	0.0863	0.01	0.01	0.01	0.01	0.01
ssc-miR-9816-3p	0.01	0.01	0.01	0.01	0.0863	0.01	0.01	0.01	0.01	0.01
ssc-miR-9785-5p	0.01	0.01	0.01	0.01	0.01	0.01	0.01	0.01	0.01	0.0791
ssc-miR-9798-3p	0.01	0.01	0.0645	0.01	0.01	0.01	0.01	0.01	0.01	0.01
ssc-miR-1839-3p	0.0619	0.01	0.01	0.01	0.01	0.01	0.01	0.01	0.01	0.01
ssc-miR-9805-3p	0.0619	0.01	0.01	0.01	0.01	0.01	0.01	0.01	0.01	0.01
ssc-miR-7136-3p	0.01	0.01	0.01	0.0601	0.01	0.01	0.01	0.01	0.01	0.01
ssc-miR-885-5p	0.01	0.01	0.01	0.0601	0.01	0.01	0.01	0.01	0.01	0.01

## Sheet: (2)other known mammalian miRNAs
miR_Name	miRNA sequence	Type	TC40_TPM	TC55_TPM	TC63_TPM	TC70_TPM	TC90_TPM	YK40_TPM	YK55_TPM	YK63_TPM	YK70_TPM	YK90_TPM
miR-1298-5p	TTCATTCGGCTGTCCAGATGT	2	2.41379	0.0647151	0	0.120161	0.0863475	0	0.212089	0.328867	0.0934617	0
miR-141-3p	TAACACTGTCTGGTAAAGATGGC	2	0.123784	0.0647151	0	0.0600803	0	0	0.141393	0	0	0.0790985
miR-147-3p	GTGTGCGGAAATGCTTCTGCTA	2	0.185676	0.0647151	0	0	0	0.0728988	0.212089	0	0	0
miR-147-5p	TGGAAACACTTCTGCACAA	2	0	0	0	0	0	0	0	0.0657733	0	0
miR-154b-5p	AGAGGTCTTCCATGGTGCATTCG	2	102.06	61.1558	70.9312	61.2819	45.5051	63.0575	84.9064	71.8245	71.3113	41.8431
miR-1842-5p	TGGCTCTGCGAGGTCGGCTCA	2	45.4287	18.3791	10.843	11.8358	7.33953	20.7033	9.96819	10.5895	3.92539	2.92665
miR-1a-2-5p	ACATACTTCTTTATGTACCCAT	2	5.26082	18.0555	12.392	28.5982	74.5179	6.1964	6.43337	14.9305	22.5243	14.7123
miR-200-3p	TAATACTGCCGGGTAATGATGGA	2	4.08487	0.194145	0.258166	3.78506	0.0863475	0.583191	1.83811	3.81485	0.186923	0.158197
miR-200-5p	ATCTTACTGGGCAGCATTGGA	2	0.433244	0	0	0.240321	0	0	0.0706964	0.328867	0	0
miR-216-3p	ACACTTACCTGTAGAGATTCT	2	0	0.0647151	0	0.0600803	0	0.0728988	0	0	0.0934617	0
miR-216-5p	AAATCTCTGCAGGCAAATGTG	2	72.0423	41.7412	24.6549	18.7451	4.05833	80.7719	44.9629	24.2046	20.842	4.03403
miR-219-3p	AGAATTGCGTTTGGACAATCAGT	2	0.371352	0.0647151	0.387249	0.120161	0.431737	0.145798	0.282786	0.131547	0.373847	0.316394
miR-219-5p	AGATGTCCAGCCACAATTCTCG	2	0.247568	0.0647151	0.0645416	0	0.431737	0.0728988	0.212089	0.131547	0	0.0790985
miR-26-3p	CCTATTCTTGGTTACTTGCACG	2	0.185676	0	0	0.0600803	0	0.145798	0	0.0657733	0	0
miR-301-3p	CAGTGCAATGATATTGTCAAAGCAT	2	1.29973	0.582436	0.774499	0.240321	0.172695	0.801887	0.424178	0.19732	0	0.0790985
miR-301-5p	GCTCTGACGAGGTTGCACTACT	2	0.185676	0.0647151	0.0645416	0	0	0.437393	0.212089	0.0657733	0.0934617	0.0790985
miR-302-5p	ACTTAAACGTGGATGTACTTGCT	2	0	0.0647151	0.0645416	0	0.0863475	0.0728988	0	0	0.0934617	0.0790985
miR-3059-3p	CCTCTAGGGAAGAGAAGGTTGG	2	0	0	0	0	0	0	0	0	0.0934617	0
miR-3059-5p	TTTCCTCTCTGCCCCATAGGGT	2	0.061892	0.12943	0.0645416	0.0600803	0	0	0	0	0	0
miR-330-3p	GCAAAGCACACGGCCTGCAGAGA	2	120.442	42.712	33.0453	25.414	31.6895	132.093	45.3871	36.3069	24.487	22.3849
miR-330-5p	TCTCTGGGCCTGTGTCTTAGGCT	2	0	0.12943	0	0	0	0	0	0	0	0
miR-34-5p	AGGCAGTGTAATTAGCTGATTGT	2	0.123784	0.12943	0	0	0.0863475	0.145798	0	0.131547	0	0
miR-346-3p	AGGCAGGGGCTGGGCCTGCAGC	2	0	0	0	0	0	0	0.0706964	0	0	0
miR-346-5p	TGTCTGCCCGCATGCCTGCCTCT	2	0.185676	0.12943	0.129083	0	0	0.0728988	0.212089	0	0.0934617	0.0790985
miR-3591-5p	TTTAGTGTGATAATGGCGTTTG	2	0.433244	0.453006	0.193625	0.720964	0.259042	0.437393	0.212089	0.39464	0.0934617	0.474591
miR-3660-3p	ACTGACAGGAGAGCATTTTA	2	0.185676	0.12943	0	0.120161	0	0.0728988	0.0706964	0	0.373847	0
miR-375-3p	TTTGTTCGTTCGGCTCGCGTGA	2	0.371352	0.194145	0	0.901205	2.84947	0.218696	0.919053	1.9732	0.186923	0.316394
miR-377-3p	ATCACACAAAGGCAACTTTTGT	2	18.939	13.6549	9.74578	11.8959	3.97198	9.91424	6.07989	9.20827	6.8227	6.09059
miR-377-5p	AGAGGTTGCCCTTGGTGAATTC	2	20.3006	14.2373	15.3609	16.8225	5.95797	17.6415	18.8052	19.6005	18.3185	14.3168
miR-384-3p	ATTCCTAGAAATTGTTCACAAT	2	2.41379	1.03544	0.387249	0.420562	0.0863475	0.728988	0.141393	0.19732	0.186923	0
miR-3959-3p	TGTATGTCAACTGATCCACAGT	2	0.247568	0.12943	0.129083	0.360482	0.172695	0.145798	0.141393	0.19732	0	0.0790985
miR-3959-5p	GGTTGATCAGAGAACATACATT	2	47.2855	44.4593	35.0461	38.7518	27.2858	31.0549	28.9148	22.4287	24.9543	19.1418
miR-412-3p	CTTCACCTGGTCCACTAGCCGT	2	5.50839	2.1356	2.71075	2.70362	3.62659	2.47856	1.55532	3.42021	1.77577	1.74017
miR-412-5p	TGGTCGACCAGTTGGAAAGTAAT	2	114.995	128.912	98.4259	89.0991	56.5576	43.3019	84.1287	58.341	58.8809	37.2554
miR-431-3p	TGCAGGTCGTCTTGCAGGGCTTC	2	14.916	21.6796	12.1984	7.6302	5.43989	5.17582	11.6649	7.16929	7.10309	3.16394
miR-431-5p	TGTCTTGCAGGCCGTCATGC	2	47.9663	55.3314	44.0174	44.099	38.6837	18.5163	23.1177	44.7259	34.7677	21.0402
miR-449-3p	TCAGCTAACATGCAACTGCTGT	2	0	0	0	0	0	0.0728988	0	0	0	0
miR-449-5p	TGGCAGTGTATTGTTAGCTGGT	2	1.85676	1.74731	1.29083	1.20161	1.03617	1.23928	1.76741	0.526187	0.747693	0.711887
miR-454-3p	TAGTGCAATATTGCTTATAGGGT	2	0.742704	0.25886	0.451791	0.180241	0.0863475	0.364494	0.141393	0.0657733	0.186923	0
miR-454-5p	ACCCTATCGATATTGTCTCTGC	2	0.371352	0.323575	0.0645416	0.120161	0	0.510292	0.141393	0.0657733	0.0934617	0.158197
miR-4657-5p	AATGTGGAAGTGGTCTGAGGCAT	2	0.061892	0	0.193625	0	0.172695	0.0728988	0	0	0.0934617	0.0790985
miR-485-3p	GTCATACACGGCTCTCCTCTCT	2	1171.12	1031.11	603.851	483.106	309.383	738.028	707.176	799.804	684.513	293.456
miR-485-5p	AGAGGCTGGCCGTGATGAATTCG	2	960.688	668.766	799.606	724.989	610.39	780.017	828.562	814.734	824.706	634.133
miR-487-3p	AATCATACAGGGACATCCAGTT	2	0.866488	0.776581	0.129083	0.901205	0.259042	0.583191	0.141393	0.328867	0.373847	0.237296
miR-488-3p	TTGAAAGGCTATTTCTTGGTCA	2	0	0	0	0	0	0.145798	0	0	0	0
miR-488-5p	CCCAGATAATGGCACTCTCA	2	0.247568	0.323575	0.0645416	0.0600803	0	0.801887	0.141393	0	0	0.0790985
miR-496-3p	TGAGTATTACATGGCCAATCTC	2	16.5871	19.3498	11.7466	13.8185	2.84947	10.5703	7.49382	13.0889	8.13117	1.97746
miR-539-3p	ATCATACAAGGACAATTTCTTT	2	21.5384	29.1865	17.1681	17.3632	12.434	13.7779	13.9272	16.5091	11.4023	10.2828
miR-539-5p	GGAGAAATTATCCTTGGTGTGTT	2	7.79839	8.67182	6.5187	6.60884	3.19486	4.00943	3.67621	4.60413	4.86001	4.35042
miR-544-3p	ATTCTGCATTTTTAGCAAGTT	2	0.495136	0.453006	0	0	0.0863475	0.145798	0.282786	0.19732	0.280385	0.0790985
miR-544-5p	TCTTGTTAAAAGGCAGATTCT	2	7.36515	9.4484	6.58324	7.38988	5.35354	4.73842	3.60552	5.59073	6.07501	3.48034
miR-590-3p	TAATTTTATGTATAAGCTAGT	2	2.72325	1.22959	1.16175	1.14153	0.34539	2.25986	1.13114	0.723507	0.654232	0.474591
miR-590-5p	GAGCTTATTCATAAAAGTACAG	2	3.52784	1.68259	1.03267	0.781044	0.69078	1.82247	0.706964	1.24969	0.467308	0.790985
miR-6341-5p	CAGTGCAATGATATTGTCA	2	0	0	0.0645416	0	0	0	0	0	0	0
miR-6516-3p	ATCATGTATGATACTGCAAACA	2	1.05216	1.16487	1.03267	0.781044	0.518085	0.728988	1.20184	0.59196	0.747693	1.10738
miR-6516-5p	TTTGCAGTAACAGGTGTGAACAT	2	1.17595	1.35902	1.16175	1.20161	1.03617	1.45798	1.13114	0.920827	0.56077	0.711887
miR-6529-3p	CCTGTGCCTTTTACCTCTTTAA	2	0.247568	0.323575	0.0645416	0.0600803	0.172695	0.291595	0.353482	0.0657733	0.373847	0
miR-6529-5p	GAGAGATCAGAGGCGCAGAGT	2	416.781	208.383	166.453	178.018	78.9216	212.063	137.434	141.478	92.8074	75.0645
miR-655-3p	ATAATACATGGTTAACCTCTTT	2	163.642	249.477	142.766	216.049	207.838	105.63	80.0283	150.029	142.903	100.376
miR-655-5p	AGAGGTTATCCGTGTTATGTTC	2	1.17595	0.517721	0.645416	0.240321	0.69078	0.291595	0.141393	0.78928	0.747693	0.0790985
miR-660-5p	TACCCATTGCATATCGGAGTTG	2	237.789	204.564	139.862	150.321	90.4058	139.383	105.479	125.298	104.303	57.4255
miR-760-3p	CGGCTCTGGGTCTGTGGGGAG	2	3.03271	0.453006	0.387249	0.660884	0.34539	1.96827	0.989749	0.920827	0.56077	0.237296
miR-876-3p	TGGTGGTTTACAAAGTAATTC	2	0.433244	0.194145	0.258166	0	0	0.218696	0.0706964	0.131547	0.0934617	0
miR-876-5p	GATTTCTTTGTGAATCACCATA	2	0.433244	0.194145	0.129083	0.0600803	0	0.510292	0	0.0657733	0	0

## Sheet: (3)potential novel miRNA
miR_Name	miRNA sequence	Type	TC40_TPM	TC55_TPM	TC63_TPM	TC70_TPM	TC90_TPM	YK40_TPM	YK55_TPM	YK63_TPM	YK70_TPM	YK90_TPM
novel-m0001-5p	AGCGAGGAACTGAGGAAGGTAT	3	0.30946	0.388291	0.258166	0.180241	0.0863475	0.0728988	0	0	0	0.0790985
novel-m0002-3p	GCGATAAGACGGTAACTAAGCA	3	0.30946	0.453006	0.193625	0.180241	0	0.145798	0.141393	0.0657733	0	0
novel-m0003-3p	CTCAGGACTGGAGGGAGGGT	3	0.30946	0	0	0	0	0	0	0	0	0
novel-m0004-3p	AACCTTGCTGGAGATCTTGGA	3	3.03271	1.10016	1.03267	1.86249	1.03617	3.06175	1.69671	1.05237	1.30846	0.949183
novel-m0005-3p	TCTGCTGGAGGACGCCCGGTGT	3	2.53757	0.906011	0.451791	0.901205	0.518085	2.18696	1.41393	0.9866	0.654232	0.316394
novel-m0006-5p	TCCTGGAGGACGTGCTGTGC	3	0.371352	0.0647151	0.193625	0.300402	0	0.437393	0.282786	0	0.0934617	0.158197
novel-m0007-5p	TCGGGGTGTGAGATGTGCGCGT	3	0.61892	0.388291	0.193625	0.120161	0.172695	0.437393	0.212089	0.263093	0.0934617	0.158197
novel-m0009-5p	TGTGGAGACCTCAGCACGTAGT	3	0.123784	0.0647151	0	0	0	0.0728988	0.141393	0	0	0
novel-m0010-3p	AGGGTGTAGAAAGAGGCACAGT	3	0.185676	0.388291	0.387249	0.240321	0.34539	0.218696	0.212089	0.263093	0	0.237296
novel-m0011-5p	AGTGGGAGGAAGTGAGGTTTT	3	0.123784	0.12943	0	0	0	0.218696	0	0	0	0
novel-m0012-3p	ATCATGTATGATACTGCAAACAA	3	0.247568	0.647151	0.258166	0.720964	0.431737	0.801887	0.494875	0.460413	0.280385	0.237296
novel-m0012-5p	AATTTGCAGTAACAGGTGTGAACAT	3	0	0.0647151	0	0	0.0863475	0	0	0	0	0
novel-m0013-5p	AGAGGAGCAGCGTGGACCCACCT	3	0.990272	0.517721	0.839041	0	0.431737	0.583191	0.282786	0.131547	0.56077	0.158197
novel-m0014-3p	CTACTCTGTCCCCACCTCCAG	3	0.061892	0	0	0	0.0863475	0	0	0	0	0
novel-m0014-5p	AAGGGAGGTGGCGACAGTGGTACT	3	0.247568	0	0.129083	0.180241	0.0863475	0	0.0706964	0	0	0.0790985
novel-m0015-3p	ATCTCGCCCGCAAAGACCCAGC	3	0.061892	0	0	0.180241	0	0	0	0.0657733	0.0934617	0
novel-m0016-3p	TTACAGTATTAGTCGCTTTT	3	0.30946	0	0	0	0	0	0	0.0657733	0.0934617	0
novel-m0017-3p	AGGAGATTGGATTTGCTGGGAACA	3	0.123784	0	0.0645416	0.0600803	0.0863475	0.0728988	0.141393	0.0657733	0	0
novel-m0018-5p	ACGGGATTGTAAAGGCAGAGCG	3	0.061892	0	0	0	0	0.145798	0.141393	0	0	0
novel-m0019-3p	CAGGTCTGGGTGGGTGTCAAGG	3	0.247568	0.0647151	0.258166	0.120161	0	0.437393	0.141393	0.131547	0.373847	0.0790985
novel-m0020-3p	ACAGGACGAGGGGATTGCGCTGT	3	4.95136	1.81202	1.87171	1.08145	1.29521	1.74957	1.76741	0.59196	1.215	0.474591
novel-m0021-5p	GTGTGGGGGGTGGGCTGCGGCT	3	0.061892	0	0.0645416	0.120161	0.172695	0.437393	0.141393	0	0	0.0790985
novel-m0022-3p	TGTGACAGGCCAGGGCAGTTCA	3	0.123784	0.12943	0.0645416	0.120161	0	0.145798	0.0706964	0.0657733	0.0934617	0.0790985
novel-m0022-5p	TTTGCTCTGCTCCTGCCACATGC	3	0.433244	0.194145	0.322708	0.180241	0.949822	0.291595	0.0706964	0	0	0
novel-m0023-5p	AGGAGCAGGAGTCTGGGCTGA	3	0.990272	0.582436	0.387249	0.240321	0.34539	2.11407	0.282786	0.657733	0.186923	0.0790985
novel-m0024-5p	AGAGGGCTTGAGTGGGGCAGA	3	0	0	0.0645416	0.180241	0.0863475	0.0728988	0.212089	0	0	0.158197
novel-m0025-5p	TGAGTGTGTGTGTGTGAGTGTAT	3	0	0.0647151	0.0645416	0.240321	0	0	0	0	0	0
novel-m0026-5p	TGGGTTAGGACGAGCATGCGCTG	3	0.495136	0.12943	0.0645416	0	0	0.218696	0.0706964	0.19732	0	0
novel-m0027-5p	TGAGTGTGTGTGTGTGAGTA	3	0	0.12943	0	0.120161	0.0863475	0.0728988	0	0	0	0.0790985
novel-m0028-5p	TGGGTGAGAGCACAGCAGAACT	3	0	0.0647151	0.129083	0	0.172695	0.0728988	0	0.131547	0	0
novel-m0029-3p	TGGGCTTGAGCACACACAGAGA	3	0.061892	0	0	0	0	0	0	0	0	0
novel-m0029-5p	TCTGTGTGTGCTCAAGTCTGGTA	3	0.123784	0	0	0.0600803	0	0	0	0.131547	0	0
novel-m0030-5p	ATTCTGTTAGAAAAATGCAAGA	3	0.185676	0.0647151	0	0.0600803	0.0863475	0	0	0	0	0
novel-m0031-5p	TGCGGGTGAGACGGAAGAACAC	3	0.123784	0.12943	0.193625	0.120161	0	0.145798	0.141393	0.19732	0.280385	0
novel-m0032-3p	CTGGGTTGAATGGCTGGTTC	3	0.680812	0	0.0645416	0.120161	0	0.218696	0	0	0.0934617	0
novel-m0033-3p	GATCCTGAGTAAGGCTGGG	3	0.185676	0.25886	0.0645416	0.0600803	0.172695	0.218696	0.141393	0.19732	0.0934617	0.158197
novel-m0033-5p	TCCCCAGCTTTCTCAGATCCC	3	0.061892	0.12943	0	0	0.172695	0.218696	0	0.131547	0	0
novel-m0034-3p	TGTGGTTTGTGAGGCATCTTT	3	0.061892	0	0	0.120161	0	0.0728988	0	0.0657733	0	0
novel-m0035-5p	TCTGACCCTGGCCCCTGACCC	3	0.185676	0.0647151	0.258166	0	0.431737	0.0728988	0.0706964	0	0	0
novel-m0036-3p	CCAAACCAGTTGTGCCTGTAG	3	0.061892	0.194145	0.322708	0.180241	0.259042	0.218696	0	0.19732	0.186923	0.0790985
novel-m0036-5p	ACAGGCACGGCTGGTTTGAGCA	3	0.123784	0.0647151	0.258166	0.300402	0	0.218696	0.0706964	0.460413	0	0
novel-m0037-5p	TCTGTGGTAGGGGAGGGCCTGAGT	3	0.061892	0.0647151	0.0645416	0.120161	0.0863475	0	0	0	0.0934617	0
novel-m0038-5p	GTGAGTAGGATCTGTGGGGGAGGA	3	0.123784	0.0647151	0	0	0	0.0728988	0.0706964	0	0	0
novel-m0039-3p	CCCTGTCTCACTGTCTCCTTCC	3	0	0	0	0	0	0.145798	0	0	0.0934617	0
novel-m0039-5p	AGGGAGACGGCAGACAAGAGCG	3	0.061892	0	0.129083	0	0	0.291595	0	0	0.0934617	0
novel-m0040-3p	GGCTCTCTCCCCCAGCGTCTCT	3	0.061892	0	0.0645416	0	0	0	0.141393	0	0	0
novel-m0040-5p	AGGTGCTGCAGGAGGTGGGCTCT	3	0.30946	0.12943	0.193625	0	0	0.145798	0.141393	0	0	0.158197
novel-m0042-5p	GATTTGGCTGGCTGGCTGAAGGCA	3	0.30946	0.0647151	0.0645416	0.300402	0	0	0.141393	0	0	0
novel-m0043-3p	TTTGGAACTGGAAGTTGACTGG	3	0.123784	0	0.0645416	0	0.0863475	0	0.0706964	0	0	0
novel-m0044-5p	AAGAGACGCAAGAGGAACCAGT	3	0.433244	0.194145	0.193625	0.120161	0	0.437393	0.141393	0.0657733	0.186923	0.237296
novel-m0045-5p	ACTGGAACATGGCAGAGGACA	3	0.123784	0.12943	0.129083	0.180241	0	0.291595	0.141393	0	0.0934617	0.0790985
novel-m0047-5p	TTGAAGGAATTGAAGGAAGG	3	0	0.12943	0.0645416	0.0600803	0	0.291595	0.636267	0.526187	0.186923	0.237296
novel-m0048-5p	GACCGGTCCGGACTGACACGTGC	3	0.990272	0.323575	0.387249	0.480643	0.431737	0.0728988	0.141393	0.19732	0	0.158197
novel-m0049-5p	ACCGCGTGCGGAAGAGTTGGGCGT	3	0.123784	0.12943	0.0645416	0	0	0	0	0	0	0
novel-m0050-5p	GGGGGTGGGGTGGGGGCGTC	3	2.22811	0.453006	0.580874	0.300402	0.172695	1.96827	1.06045	1.18392	0.56077	0.316394
novel-m0051-3p	AGCCCGGCACCACCCCACTTCT	3	0	0	0.0645416	0	0	0.0728988	0	0.131547	0.186923	0
novel-m0052-5p	AGATGAACAGCTGTATACCTAT	3	0.061892	0.12943	0.0645416	0	0.172695	0.145798	0	0	0.186923	0.0790985
novel-m0053-5p	TGGAGGGGAAGATGGTCAGT	3	0.247568	0.0647151	0.0645416	0.0600803	0	0	0.141393	0	0	0
novel-m0054-3p	TCCGGGGTAAAATGGCGGCTTT	3	0	0	0	0.0600803	0.0863475	0.364494	0	0	0.0934617	0
novel-m0054-5p	ATCGCCATTGTACAGCAGGA	3	0	0	0	0	0	0	0.0706964	0	0	0
novel-m0055-3p	CCGACCTCCCGTAGCTCACTT	3	0.185676	0.323575	0	0.180241	0.259042	0.0728988	0.282786	0.328867	0.0934617	0
novel-m0055-5p	ATGGGCTACGGGCTGTCCAGG	3	0.185676	0.388291	0.258166	0.120161	0	0.218696	0.282786	0.39464	0	0.237296
novel-m0056-3p	GGGCCGGGAGCGGGGCGCGCGG	3	0.061892	0.0647151	0	0	0	0.218696	0.212089	0.0657733	0.0934617	0.158197
novel-m0057-5p	TGTGTCTGTGTGTGTGCGTGCG	3	0.371352	0	0	0	0	0	0	0.0657733	0	0.0790985
novel-m0058-3p	CTGAGCCTCTGAGTCCTGCTCT	3	0	0	0	0	0	0	0	0.0657733	0	0
novel-m0059-3p	AGCGGTGGCGCTACAGAACCG	3	0.061892	0.12943	0.0645416	0	0	0	0	0.0657733	0	0.237296
novel-m0060-5p	AGGGTCCTGAGACGGTGCGTGCG	3	0.061892	0.25886	0.193625	0	0	0	0	0.0657733	0	0
novel-m0061-3p	CTAGAAATTGGGTAGGACAGA	3	0.92838	0.388291	0.516333	0.540723	0.172695	1.23928	0.282786	0.328867	0.0934617	0.0790985
novel-m0062-3p	CCGGGACACGGCGGGCTCCAGC	3	0	0	0	0	0	0	0.0706964	0	0	0
novel-m0062-5p	CGGGCTTGGGTGTCACGGCG	3	0.123784	0.194145	0	0	0	0	0	0.131547	0	0.158197
novel-m0063-3p	TAAGAAAGATGGCAGAGCCTGT	3	0.061892	0	0.0645416	0.120161	0.0863475	0	0	0.0657733	0.0934617	0
novel-m0064-5p	GACGGCGCGCGCCAGCGACTCT	3	0.123784	0	0	0.0600803	0.0863475	0.0728988	0	0	0	0.0790985
novel-m0065-3p	CACCCCAGACCCAATGGCAAG	3	0.061892	0	0	0	0	0	0	0	0	0
novel-m0065-5p	CTGCCGTTGGGTCTGGGGTGTGT	3	0.061892	0	0.0645416	0.0600803	0	0.583191	0.424178	0	0.373847	0.0790985
novel-m0066-5p	TCGTTAGTTCTCTGAGGCTCCGA	3	0.061892	0.0647151	0	0	0	0.0728988	0.0706964	0.0657733	0	0.0790985
novel-m0069-5p	ACAGTCAACGGTCGGTGGTTT	3	0.495136	0.194145	0.258166	0.0600803	0	0.218696	0.0706964	0	0.0934617	0.0790985
novel-m0070-3p	GGGCAAGCCTGCGGAGGTGTGG	3	0.433244	0.12943	0	0.0600803	0	0	0	0	0	0
novel-m0070-5p	AGGCCTTCCTGAGCATGCGCAG	3	0	0	0	0.120161	0	0.0728988	0	0	0	0
novel-m0071-3p	TGGGGGACTGTGAACAGCGGG	3	0.123784	0.0647151	0	0.0600803	0	0	0.141393	0.131547	0.186923	0
novel-m0072-5p	TGGGGGACAGCAGGGGCATCAGT	3	1.23784	0.12943	0.709957	0.360482	0.259042	1.89537	0.636267	0.19732	0.373847	0.0790985
novel-m0073-3p	CTCTGCCCGCTCTCTGTCTTAC	3	0	0.25886	0	0.240321	0.259042	0.145798	0	0.0657733	0	0
novel-m0074-5p	AGCTGGGACTGAAGGTGGGCGC	3	0.061892	0.12943	0	0	0.0863475	0	0.0706964	0.131547	0.0934617	0
novel-m0075-3p	TGAGATGAGAGCCCTTGGCCACT	3	0.061892	0	0	0	0	0	0.212089	0.0657733	0	0
novel-m0076-3p	TGATGGTCGAGACAGTGGCGAG	3	0.433244	0.0647151	0.0645416	0.0600803	0.172695	0.291595	0	0.19732	0.0934617	0.316394
novel-m0077-3p	CACAGGAAGGCCACGGAGGGGC	3	1.11406	0.582436	0.193625	0.660884	0.172695	0.218696	0.212089	0.526187	0.186923	0.237296
novel-m0077-5p	TGCGTGGCTTCTCTGTGCAGT	3	1.23784	0.517721	0.0645416	0.300402	0.259042	0.437393	0.353482	0.526187	0.373847	0.237296
novel-m0078-5p	AGAGGCTGCGGCTGCTCTCTG	3	0	0.0647151	0.0645416	0.120161	0	0	0.0706964	0.0657733	0	0.0790985
novel-m0079-3p	TCTGCACATGTAGATACACGCA	3	1.17595	0.323575	0.129083	0.120161	0	0	0	0.0657733	0	0
novel-m0080-3p	TAGCAGCGGGGGGACTTACTCT	3	0.247568	0	0.258166	0.0600803	0.172695	0.801887	0.141393	0	0.373847	0
novel-m0080-5p	AAGTAGGGCCCCTTGCCGTTGCTG	3	0	0.0647151	0.0645416	0	0	0.145798	0.0706964	0.131547	0.0934617	0
novel-m0081-3p	GTGAGACGGGGAGGGGAGAAGCC	3	0.61892	0.12943	0.451791	0.360482	0.431737	0.145798	0.424178	0.131547	0.373847	0.237296
novel-m0082-5p	TGAGGGAGCAGGATGAGCAGA	3	0.30946	0.194145	0.129083	0.120161	0	0.218696	0.0706964	0.131547	0	0.0790985
novel-m0083-3p	CTGCCTGGACCCCTGCTCACC	3	0.123784	0.12943	0.0645416	0	0	0.145798	0	0.263093	0.0934617	0
novel-m0084-3p	TCTGTGGAGATAGTTGGTGTG	3	0.557028	0.194145	0.193625	0.120161	0	0	0.0706964	0	0.280385	0.0790985
novel-m0085-5p	TGGGAAGGGGCACTGAGAGGTCT	3	0.680812	0.25886	0.0645416	0.240321	0	0.0728988	0.0706964	0	0.0934617	0.237296
novel-m0086-3p	GAGGACTGGCCTTGCAGGGTGCA	3	0.123784	0.25886	0.193625	0.120161	0	0.218696	0	0.263093	0	0
novel-m0086-5p	CTCCCAGCAAGTGTCCATCCAT	3	0	0.0647151	0	0	0	0	0	0	0	0
novel-m0087-3p	CTGGGCTGTGCCGGGTGCAACCT	3	0.371352	0.194145	0.0645416	0.300402	0.0863475	0.364494	0.282786	0	0.0934617	0
novel-m0088-5p	TCTGGGAGAGAGGGGGATTGGTC	3	0.061892	0	0.0645416	0.120161	0.0863475	0	0.0706964	0.0657733	0.0934617	0
novel-m0091-5p	TACATATATATATGTACGTATG	3	0	0.0647151	0	0	0	0.145798	0.0706964	0.0657733	0.0934617	0.0790985
novel-m0092-5p	AGAGGGGTAAGGATTGTCCACA	3	0.61892	0.453006	0.645416	0.540723	0.431737	0.437393	0.989749	0.78928	0.373847	0.316394
novel-m0093-3p	CCTGAAAAACGAAGAGCTGCGT	3	0.061892	0	0	0.0600803	0	0.0728988	0.141393	0.0657733	0.186923	0
novel-m0093-5p	ACGGCTGTTCTGTTGTTTTGGTT	3	0	0.0647151	0.0645416	0	0	0	0	0	0	0
novel-m0094-5p	GTAGGTGGGATGCAGGGGAG	3	0.30946	0.0647151	0.129083	0	0.0863475	0.145798	0	0.0657733	0.0934617	0
novel-m0095-5p	ACACTCAGCATGCACATGGAGGCT	3	0.123784	0.12943	0.129083	0.0600803	0	0	0	0	0.0934617	0
novel-m0096-5p	GAGCGCACGTGTGTGTGTGTGT	3	0.185676	0.25886	0.0645416	0	0.0863475	0	0	0	0	0
novel-m0097-3p	GATATGAGAGTGTTGGTCCTGA	3	0.061892	0	0	0	0.0863475	0.0728988	0.0706964	0.0657733	0	0
novel-m0098-3p	ATGGGTCTGACGGAGCAGCCGC	3	17.8868	2.71803	4.9697	2.34313	1.12252	11.0806	9.04914	3.42021	3.1777	0.55369
novel-m0099-3p	TGCGGCCGGCCCCGCGCGCATC	3	0.123784	0	0.0645416	0.0600803	0	0	0.0706964	0	0	0
novel-m0100-5p	AGGGGATCTTCAGGGTGGTGACG	3	0.247568	0.12943	0.0645416	0	0.0863475	0	0.141393	0.0657733	0	0
novel-m0101-3p	AGAGGAGGAAAACAGAGCCAGG	3	0.30946	0.25886	0.258166	0.660884	0.0863475	0.0728988	0.0706964	0	0	0
novel-m0101-5p	AGGCTGTGTCCTCTCCCTGCTCT	3	0	0	0	0.0600803	0	0	0	0	0	0
novel-m0102-5p	TTGGGGAATGAAGAAGAGTCAG	3	0.247568	0.194145	0	0.0600803	0	0.145798	0.0706964	0.0657733	0.280385	0
novel-m0103-5p	AGGGACTCGCACGCATGCTCAGCT	3	0.061892	0	0	0.0600803	0	0.0728988	0	0.131547	0	0.158197
novel-m0104-3p	AGTGACCTGGGAAAGCAGACGCT	3	0.185676	0	0.129083	0.180241	0	0.0728988	0	0.131547	0	0
novel-m0105-5p	AGGTTCTCGTAGTAGTCGGCG	3	0	0.0647151	0.258166	0.120161	0	0	0.141393	0	0	0
novel-m0108-3p	GAAGCATGGAGAGGCCTGGGACAC	3	0.061892	0	0.129083	0.0600803	0	0.0728988	0	0	0.0934617	0
novel-m0109-5p	GGCGGCGGCGGCTACTCTGG	3	0.185676	0.388291	0	0.0600803	0.777127	0	0.424178	0.19732	0.186923	0.158197
novel-m0110-3p	CAGTCGGGACGCTTCCTTCTTG	3	0.185676	0.12943	0.0645416	0.120161	0.0863475	0	0	0.19732	0.0934617	0
novel-m0110-5p	AAAGAAGCCTCTCGGCCTGTG	3	0	0	0	0.0600803	0	0.0728988	0	0	0	0
novel-m0111-3p	GAAACCACTGCAAGAGAGGACA	3	0.061892	0	0.0645416	0.0600803	0	0	0	0	0.0934617	0.0790985
novel-m0112-5p	CATGTCCGCGGGTTCCCTATCC	3	1.05216	0.711866	0.645416	0.360482	0.69078	0.874786	0.282786	0.657733	0.373847	0.316394
novel-m0113-5p	CCTGGGGATCTGGCGACGAG	3	0.123784	0.12943	0.903582	0.120161	0.431737	0	0	0.0657733	0.0934617	0.711887
novel-m0115-5p	TGGAGGAGGAATGGGGAGGACA	3	0.185676	0	0.0645416	0	0	0.145798	0.282786	0	0	0
novel-m0117-5p	TCTGGGACTGAAGGCCGCGGCC	3	0.61892	0.453006	0.322708	0.240321	0	0.218696	0.353482	0	0.280385	0
novel-m0118-3p	TAGGGCACAGGATGGGATGAGGA	3	6.31298	1.22959	2.06533	1.08145	0.604432	1.74957	1.9088	0.460413	0.747693	0.949183
novel-m0119-5p	TCGGGCGGGTCAGCGGCGGG	3	0.185676	0.25886	0.193625	0.120161	0.259042	0.0728988	0.424178	0.19732	0	0.0790985
novel-m0120-5p	TTGAACCTGATAGCAGCTGCCG	3	0.247568	0.12943	0.193625	0.0600803	0.0863475	0.0728988	0	0	0	0
novel-m0121-3p	CGCACTTGGCATCTGGTCCTCA	3	0.371352	0	0.0645416	0.180241	0.0863475	0	0	0	0.186923	0
novel-m0121-5p	AGCTCCCGGTGTGAGTGGGGG	3	0	0	0.193625	0	0	0	0	0	0	0
novel-m0122-3p	GGCGGGACAGCATGGTCGCAG	3	0	0.0647151	0	0	0	0	0	0	0	0
novel-m0122-5p	TGCGTTCATTCTGTTTGGCCT	3	3.40406	1.68259	0.774499	0.901205	0	1.96827	1.9088	1.05237	0.747693	0.55369
novel-m0123-3p	CCGGAAGTGGAAGTAAGCGCAG	3	3.71352	2.32974	2.3235	2.64354	1.03617	2.55146	1.69671	0.460413	0.841155	0.395493
novel-m0124-3p	TCCAGGATTTGGCAACGTTCAT	3	0.680812	0.323575	0.129083	0.240321	0.172695	0.218696	0.494875	0.19732	0	0
novel-m0125-3p	ATAGGTAGATGGCTCTTAGAGT	3	0.061892	0.0647151	0	0.120161	0	0.218696	0	0.0657733	0	0
novel-m0126-5p	AGGGGTGGGTAGAGCTGCGGA	3	0.123784	0	0	0.0600803	0.172695	0	0	0	0	0
novel-m0127-5p	AGCAGCGAGGCCGTAGCTTGGT	3	0.185676	0.0647151	0.129083	0.0600803	0	0.218696	0.0706964	0.0657733	0.0934617	0
novel-m0128-5p	CAGAGTGGAAGAGGCGGCCCTGA	3	0.371352	0.194145	0.258166	0.180241	0	0.291595	0	0.19732	0.0934617	0.0790985
novel-m0129-5p	AGGAGGGAAGGCGGATGAGAGCT	3	0.247568	0	0	0.0600803	0	0.510292	0.0706964	0	0	0.158197
novel-m0130-5p	TCGGGGAGGCTGTGCAGCGCGG	3	1.42352	0.906011	0.580874	0.480643	0.172695	1.09348	0.494875	0.39464	0.841155	0.790985
novel-m0131-5p	AAGGGGGAGAAGATGGGGACA	3	0.123784	0	0.322708	0.360482	0.0863475	0.145798	0	0.0657733	0.0934617	0
novel-m0132-3p	CAGCTCCGAGAAGGCGGGATGA	3	0.30946	0.25886	0	0	0	0.218696	0.0706964	0.19732	0.0934617	0
novel-m0132-5p	TGCCCGCACTCTTGGACAGAGC	3	0.123784	0	0	0.0600803	0.0863475	0.0728988	0	0.0657733	0.0934617	0.0790985
novel-m0133-3p	CGATCCCGCTCTGCTCTTCAC	3	0.061892	0	0.0645416	0	0	0.0728988	0	0	0	0
novel-m0134-5p	TCAAAGATCCAGGCGTTTGCG	3	1.42352	1.03544	0.516333	0.540723	0	1.16638	0.565571	0.460413	0	0.237296
novel-m0136-5p	TCCAGGGTGGAAAAGAGCTTGA	3	0.061892	0.0647151	0.129083	0.0600803	0	0	0	0	0	0
novel-m0137-5p	TCGGGAGCAGAACCTCACGTCAT	3	0.247568	0.12943	0	0.120161	0.259042	0.364494	0	0.328867	0.186923	0.158197
novel-m0138-3p	TCATGGCAGGGGCTGGGAACGTTC	3	0.061892	0	0	0.0600803	0	0.145798	0.0706964	0	0.0934617	0
novel-m0138-5p	ATTCCTTCCCCTGCCAGCAGAGC	3	0	0	0	0	0	0	0	0	0.0934617	0
novel-m0139-3p	AGGTGCAGCGGCCTGTCCCTGGT	3	0.061892	0	0.129083	0	0	0	0.0706964	0	0	0.0790985
novel-m0139-5p	AGACAGGCGGCTGTAACTCCTT	3	0	0	0	0.120161	0.172695	0.364494	0.212089	0.460413	0.186923	0.0790985
novel-m0140-5p	CTGGGGAGCAGGTAGGGATGGCGT	3	0.185676	0.194145	0.0645416	0.120161	0	0	0	0.131547	0	0
novel-m0141-3p	TGGTGTCTTCATTGCTGGATCTT	3	0.185676	0.0647151	0	0	0.0863475	0.0728988	0.0706964	0	0.0934617	0
novel-m0142-5p	TGCAGGTGGAGCCCAGGGGAA	3	0.495136	0.194145	0	0.240321	0.0863475	0.0728988	0.0706964	0.0657733	0.186923	0.0790985
novel-m0143-5p	TGTCATGCTGGGGAGTGTAGTGA	3	0.123784	0	0	0.0600803	0	0.0728988	0	0	0	0.0790985
novel-m0144-3p	TCAGGATAGAAAGCAGACATAA	3	0	0	0.129083	0	0	0	0	0.131547	0.0934617	0
novel-m0145-5p	ATGAGATGCAGAGCTTGGATG	3	0.742704	0.323575	0.129083	0.120161	0.172695	0.364494	0.212089	0.0657733	0	0
novel-m0146-3p	GTAAGAGCATCTGAACCAGGGG	3	0.30946	0.0647151	0.129083	0.0600803	0	0.218696	0	0	0	0
novel-m0147-5p	TAGAGGGAGGGAAAGAGAAGAGGT	3	0.061892	0.194145	0	0.120161	0	0.218696	0.0706964	0	0.0934617	0
novel-m0148-5p	TGATGCCTGGCATTTTGTGTGT	3	0.061892	0	0.0645416	0.120161	0.0863475	0.0728988	0	0.0657733	0	0
novel-m0149-5p	TGGTCAAGGCCTGTCGCCGCTGT	3	0	0.194145	0.0645416	0.0600803	0	0	0.282786	0.0657733	0.0934617	0
novel-m0150-5p	CAGGGCAGGGCAGGGCTGGGCA	3	0.371352	0	0	0.180241	0	0	0	0.0657733	0	0
novel-m0151-3p	TTGAGGGCCGGCGGGAGCGG	3	0.123784	0.0647151	0.0645416	0	0	0.291595	0.141393	0	0	0.158197
novel-m0152-5p	AAAGGATGGATTGGACAGGCCT	3	0.061892	0.0647151	0.0645416	0.120161	0.0863475	0	0.0706964	0	0	0
novel-m0153-3p	AGGCGACTGATGGAGGCTGT	3	0	0.12943	0.129083	0.0600803	0.0863475	0	0	0.131547	0	0
novel-m0154-3p	CCGCAGCCTCCGCAGACCACGC	3	0	0	0.0645416	0	0	0	0	0	0	0
novel-m0154-5p	AGGACTGGGGAGCTTGCAAGGGC	3	0.30946	0.12943	0.0645416	0.0600803	0	0	0	0	0	0
novel-m0157-5p	TCGGGTGAAAGCGGTCAGGTTC	3	0.123784	0.0647151	0	0.0600803	0	0	0	0.0657733	0	0
novel-m0158-3p	ACACGAGCGTGTCCTGCAATC	3	0.061892	0	0	0	0	0	0	0	0	0
novel-m0158-5p	TTGCGGGGCACGTAGCGTGTGT	3	0.804596	0.388291	0.129083	0.180241	0.0863475	0.656089	0.212089	0.263093	0.0934617	0.158197
novel-m0159-3p	GCCGCTGGGCTGGGAGGGGCG	3	0.185676	0.12943	0	0.120161	0.0863475	0	0.212089	0.39464	0	0
novel-m0160-5p	CTAGGCTTGGAGTCAGAAGGC	3	0	0.0647151	0	0	0.0863475	0.291595	0.282786	0.526187	0.280385	0.158197
novel-m0161-3p	TGTGATCAGTCTGGTGCCGGTTT	3	0.123784	0	0.0645416	0.0600803	0	0.291595	0.141393	0.131547	0.0934617	0.0790985
novel-m0161-5p	GACGGCAGCAGATTGGACACAC	3	0	0	0	0	0	0.145798	0.141393	0	0.186923	0.158197
novel-m0162-5p	TTCAGACCCTGGAGAAAGTTCCTT	3	0	0	0	0	0	0.218696	0.212089	0	0.186923	0
novel-m0163-3p	CTCAAGTGATGCCTCTGCTT	3	0.061892	0.0647151	0	0	0	0	0	0	0	0
novel-m0163-5p	AGCTGAGGAGTCACTTGAAGG	3	0.061892	0	0	0	0	0	0.282786	0	0	0
novel-m0164-3p	TGTGGAGCACGTAGAAGGAAGA	3	0.433244	0	0.0645416	0.540723	0	0.801887	0.636267	0.131547	0.186923	0.158197
novel-m0165-5p	GACGGCAGCAGATTGGACACACT	3	0	0	0	0	0	0.145798	0.141393	0	0.186923	0.158197
novel-m0166-3p	TATATATATATATGTACGTCTG	3	0.433244	1.03544	0.516333	0.240321	0	0	0	0	0	0.0790985
novel-m0167-5p	TATGGTCATTACCAAGGCTCTT	3	0.123784	0	0.0645416	0	0.0863475	0	0.0706964	0	0.0934617	0
novel-m0168-3p	TCTGGCGGGAAGTTGTGGTCC	3	0.680812	0.12943	0.0645416	0	0.0863475	0.437393	0.212089	0.39464	0	0.0790985
novel-m0169-5p	TCTCCTTGCGAGTCTCTGCTGCC	3	0.433244	0.0647151	0.129083	0	0	0.0728988	0.424178	0	0.186923	0.158197
novel-m0171-3p	CCCTGACCCAGCGGAGCACTGC	3	0.061892	0	0	0	0.0863475	0	0.0706964	0	0	0.237296
novel-m0172-3p	TCGTGCACAGATGTGGTCTCGG	3	0.061892	0.194145	0	0.0600803	0	0.0728988	0	0.263093	0.0934617	0.0790985
novel-m0173-3p	CTGGAGAGCCTGGCAAAGCTGG	3	0.061892	0.12943	0.258166	0.0600803	0.172695	0.0728988	0.141393	0	0.0934617	0
novel-m0174-5p	CCGACACAGGTTGGAGAGGCTCG	3	0	0	0.0645416	0.120161	0.172695	0	0.0706964	0.0657733	0.0934617	0
novel-m0176-3p	TCACTGGAGTTTTGTTTCAACAT	3	0.371352	0.647151	0.839041	0.720964	1.38156	0.145798	0.424178	0.526187	1.30846	0.790985
novel-m0176-5p	TGTTGAAACACTCTGTTGAAC	3	0.061892	0	0	0.120161	0	0.0728988	0	0	0	0
novel-m0177-3p	GAGAGCACTGGGGCAGCTGCAG	3	0.123784	0.0647151	0	0.120161	0	0	0.0706964	0	0	0
novel-m0178-3p	ACTGGGATCTCTGGGTTTGGGC	3	0.061892	0	0.0645416	0	0	0	0	0	0	0
novel-m0178-5p	TTGAACCCAGTGAAACCAGGTCT	3	0.557028	0.323575	0.258166	0.120161	2.76312	0	0	0	0	0
novel-m0180-3p	AAGTAGTACCGGAGTTCCCATT	3	0.61892	0.194145	0.387249	0.240321	0.431737	0.947685	0.353482	0.0657733	0.0934617	0.158197
novel-m0180-5p	TGGGAACTCTGCTGTTGCTTAA	3	0.061892	0	0	0	0	0	0	0	0	0
novel-m0181-3p	AGCCCTGGAAGGAAGTCAGCT	3	0.30946	0	0.0645416	0	0	0.0728988	0.0706964	0.131547	0	0
novel-m0181-5p	GTGGCTTCTTGCCGAGGGTCTGT	3	0	0.0647151	0	0	0	0	0	0	0	0
novel-m0182-3p	CACCCCTCCCGCCAGCGATGGA	3	0.061892	0	0.129083	0.0600803	0.0863475	0.145798	0.0706964	0	0.0934617	0
novel-m0183-3p	TATGTCTGCTGACCATGGCCTTT	3	0.061892	0	0	0.0600803	0	0.145798	0	0.131547	0	0
novel-m0184-5p	CCAGCCTCGGGGAGCCCGGCG	3	0	0	0	0.0600803	0.0863475	0.0728988	0	0.0657733	0.0934617	0
novel-m0190-3p	TCCGTCGGGGGCCTGGCACAC	3	1.79487	0.841296	0.129083	0.240321	0.518085	1.16638	0.848357	0.328867	0.280385	0.474591
novel-m0190-5p	AGGGCCAGGCCCTTTGACGTGGGCG	3	0.185676	0.0647151	0.0645416	0	0	0.0728988	0	0	0	0
novel-m0191-3p	GTGTTGGTGTGCACTTATTT	3	5.50839	0.906011	1.87171	2.46329	2.41773	7.50858	2.12089	0.9866	2.43	0.949183
novel-m0193-3p	ATCTGACCTTGCCGACCTCGCAG	3	0.495136	0.0647151	0.129083	0.240321	0.172695	0.145798	0.0706964	0.263093	0	0.316394
novel-m0194-5p	TGTGAGGAGCCCTGGGAGACAGCA	3	0.433244	0.12943	0.193625	0.120161	0	0.218696	0.141393	0.131547	0	0
novel-m0195-5p	AAGGACAGAGAAGGTTGGCTTG	3	0.433244	0.194145	0.193625	0.120161	0.259042	0.0728988	0.0706964	0.263093	0	0
novel-m0197-3p	TCTGGGCAGAGGTAGACAGGGTG	3	0.371352	0.0647151	0.387249	0.0600803	0.0863475	0.437393	0.0706964	0	0.280385	0.0790985
novel-m0198-3p	TGGTGCCTGACGTCTTGGCAGT	3	90.0529	67.5625	37.1759	47.884	25.8179	79.0952	60.304	43.6735	50.8432	29.9783
novel-m0198-5p	AGCCAGGGCTGCAGGCACTGA	3	5.87974	5.5655	2.90437	2.28305	1.12252	4.15523	3.32273	1.11815	2.24308	2.53115
novel-m0200-3p	ATCAATCGTGGGAACCGGGCAGA	3	0.061892	0.0647151	0.0645416	0.120161	0	0	0	0.0657733	0	0
novel-m0204-5p	TGGGTCAGAGAGGAAGGATGTGA	3	0.433244	0.0647151	0	0.0600803	0.172695	0.145798	0.0706964	0	0.186923	0.0790985
novel-m0205-3p	CTCCCACGTGCAGGGTTTGCA	3	0.495136	0.25886	0.580874	0.841125	0.259042	0.947685	0.353482	0.0657733	0.0934617	0.316394
novel-m0206-3p	ACCTCCTATGTGCATGGTTTAC	3	0	0.0647151	0	0	0	0.145798	0.0706964	0.263093	0.0934617	0.158197
novel-m0207-3p	TCAGCAATTCTTGGTTCTCATTT	3	0.61892	0.388291	0.193625	0.180241	0	0	0	0	0	0
novel-m0207-5p	AGGGAACCTGGAAAAGCTGAAG	3	52.6701	27.7628	23.6222	19.1656	6.99414	5.83191	1.62602	1.57856	1.58885	1.58197
novel-m0208-3p	AGAGGCCAGAGGGCAGGACGCT	3	0.061892	0.0647151	0.193625	0	0.172695	0.218696	0	0.19732	0	0
novel-m0209-3p	ACCTGGGCAGAAGCCCTCTTTT	3	0	0.0647151	0	0	0	1.23928	0.636267	0.19732	0.841155	0.0790985
novel-m0210-5p	GGTGGAGGCATGTAGTTCCTAA	3	0.123784	0.388291	0.129083	0.180241	0.259042	0.0728988	0.0706964	0.131547	0.186923	0.0790985
novel-m0211-3p	GAACGGTGCCTGTGTGGCTAGA	3	0	0	0	0	0	0.0728988	0	0	0	0
novel-m0211-5p	TGACCAGGCAGGTGCTGTTCTCT	3	0.557028	0.194145	0	0.0600803	0	0.0728988	0.141393	0	0	0
novel-m0212-3p	TGATTGACACCTCTGTTAGTGG	3	0.061892	0	0	0	0	0	0	0.0657733	0	0
novel-m0212-5p	TACTGCAGAGAGTGGCAATCAT	3	1.23784	1.35902	2.00079	1.44193	0	1.45798	1.06045	0.460413	0.654232	0.237296
novel-m0213-3p	TCCACGGTGGTGGAATTGTCC	3	0.061892	0.194145	0.0645416	0	0.0863475	0	0	0	0	0
novel-m0214-3p	CCGGGCCAAGGGACAGCGGGT	3	0.061892	0	0.129083	0	0	0	0.0706964	0	0	0.0790985
novel-m0215-3p	TGGCGGCGGCGGCGGCGCGAGT	3	0.247568	0.0647151	0.0645416	0.0600803	0	0	0	0	0.0934617	0

## Sheet: potential novel miRNA structure
mature_id	hairpin_id	genomic_id	hairpin_start	hairpin_end	hairpin_strand	hairpin_length(nt)	hairpin_energe(kcal/mol)	hairpin_GC	hairpin_MFEI	mature_seq	mature_length(nt)	mature_arm	hairpin_seq	hairpin_struct
novel-m0001-5p	novel-m0001	10	54171481	54171555	+	75	-30.9	44	0.94	AGCGAGGAACTGAGGAAGGTAT	22	5p	attcaagatcAGCGAGGAACTGAGGAAGGTATgacataagcttcagtctttcctctttccccacaggtcttgaaa	.(((((((((.(.(.((((..((((((((..(((........)))..)))))))).)))).).).))))))))).
novel-m0002-3p	novel-m0002	10	15889367	15889457	-	91	-23.6	51.65	0.5	GCGATAAGACGGTAACTAAGCA	22	3p	tccagggactctctataaaaggctggcgctgggttaggtttcgagcgttctggttgaaaGCGATAAGACGGTAACTAAGCAcctccctgtg	..((((((................((.(((.(((((.((((...((.(((.....))).))....))))..))))).))).))))))))..
novel-m0003-3p	novel-m0003	10	30848146	30848223	-	78	-23.6	57.69	0.52	CTCAGGACTGGAGGGAGGGT	20	3p	acacacacacaccctccaccccctgcggacctcagacagccctttcctCTCAGGACTGGAGGGAGGGTttgaattctt	.......((.(((((((..((((((.(((....((......))....)))))))...))..))))))).)).......
novel-m0004-3p	novel-m0004	10	52762874	52762943	-	70	-31.8	60	0.76	AACCTTGCTGGAGATCTTGGA	21	3p	cggggggctctggatctccaggaaggctgggtgttggagAACCTTGCTGGAGATCTTGGAagtgaacccc	.((((..(.((((((((((((.((((((.........))..)))).))))))))))....)).)..))))
novel-m0005-3p	novel-m0005	11	14607132	14607214	+	83	-46.6	71.08	0.79	TCTGCTGGAGGACGCCCGGTGT	22	3p	gggtctgcaggtcccgtgtgccgtgctccagcgtggtgtgggccactcagcTCTGCTGGAGGACGCCCGGTGTctgcgggcca	.((((((((((.((((.(.((.((.((((((((.(((.((((...))))))).)))))))).)))))))).))))))))))).
novel-m0006-5p	novel-m0006	11	84943655	84943732	+	78	-43.3	74.36	0.75	TCCTGGAGGACGTGCTGTGC	20	5p	gcttggcgtcTCCTGGAGGACGTGCTGTGCcctgtggttccctggggctggcgggccctccacggggctgcccgggct	((((((((.((((((((((.(.(((((.((((((.((...))))))))))))).).)))))).)))).)).)))))).
novel-m0007-5p	novel-m0007	11	448249	448328	-	80	-30.8	60	0.64	TCGGGGTGTGAGATGTGCGCGT	22	5p	ctcatgtgacTCGGGGTGTGAGATGTGCGCGTctgctgtgtgaccggacatgcccttgatcattcccccagcggatgagc	(((((.((.((.((((.((((...(.(((.(((((.(.....).))))).))).)....)))).)))).)))).))))).
novel-m0009-5p	novel-m0009	11	6422000	6422080	-	81	-32.3	53.09	0.75	TGTGGAGACCTCAGCACGTAGT	22	5p	agagacctgcTGTGGAGACCTCAGCACGTAGTttcttcttgtgcacgtctgcgtgtctgtctgtcttcactgcacgtcctt	((.(((.(((.((((((((..((((((((((.................))))))).)))...)))))))).))).))))).
novel-m0010-3p	novel-m0010	11	51345857	51345934	-	78	-30.6	42.31	0.93	AGGGTGTAGAAAGAGGCACAGT	22	3p	gttggtcgttattttgtgcctcttttttgcatcctcaattttgcaaAGGGTGTAGAAAGAGGCACAGTccatttccag	.((((........((((((((((((((.(((((((...........))))))))))))))))))))).......))))
novel-m0011-5p	novel-m0011	11	84431321	84431404	-	84	-28.2	51.19	0.66	AGTGGGAGGAAGTGAGGTTTT	21	5p	acgtgggtacAGTGGGAGGAAGTGAGGTTTTctcctgcgcacaatgaaaactttttcatttccaccctacagggacccccagga	.(.((((..(.(((((.(((((((((((((((.............)))))))...))))))))..)))))..)....)))).).
novel-m0012-3p	novel-m0012	12	4273959	4274044	+	86	-24.3	38.37	0.74	ATCATGTATGATACTGCAAACAA	23	3p	ctgggttttgaatttgcagtaacaggtgtgaacattctagcagcagtttgatgATCATGTATGATACTGCAAACAAaacattcgct	....((((((..(((((((((.((..(((((.((((..(((....))).)))).)))))..)).))))))))))))))).......
novel-m0012-5p	novel-m0012	12	4273959	4274044	+	86	-24.3	38.37	0.74	AATTTGCAGTAACAGGTGTGAACAT	25	5p	ctgggttttgAATTTGCAGTAACAGGTGTGAACATtctagcagcagtttgatgatcatgtatgatactgcaaacaaaacattcgct	....((((((..(((((((((.((..(((((.((((..(((....))).)))).)))))..)).))))))))))))))).......
novel-m0013-5p	novel-m0013	12	14702243	14702325	+	83	-40	68.67	0.7	AGAGGAGCAGCGTGGACCCACCT	23	5p	tatgaccctgAGAGGAGCAGCGTGGACCCACCTgttcccaggtgccagccagggggtctcggctgctccccacacgggccctg	.....(((((.(.((((((((..((((((.((((...............))))))))))..)))))))).).)).))).....
novel-m0014-3p	novel-m0014	12	18750328	18750418	+	91	-37.1	58.24	0.7	CTACTCTGTCCCCACCTCCAG	21	3p	cactgctgacaagggaggtggcgacagtggtacttatccagagcgtatgtgtggttgaggCTACTCTGTCCCCACCTCCAGggtcccctga	.......(((...((((((((.(((((((((.((((.(((.(.......).))).)))))))))..)))).))))))))...)))......
novel-m0014-5p	novel-m0014	12	18750328	18750418	+	91	-37.1	58.24	0.7	AAGGGAGGTGGCGACAGTGGTACT	24	5p	cactgctgacAAGGGAGGTGGCGACAGTGGTACTtatccagagcgtatgtgtggttgaggctactctgtccccacctccagggtcccctga	.......(((...((((((((.(((((((((.((((.(((.(.......).))).)))))))))..)))).))))))))...)))......
novel-m0015-3p	novel-m0015	12	45165036	45165114	+	79	-39.9	63.29	0.8	ATCTCGCCCGCAAAGACCCAGC	22	3p	gggggccgaggactgggactttgtaggccagttgaaccaacaccctcATCTCGCCCGCAAAGACCCAGCcctcagctcc	.(((((.((((.(((((.((((((.(((.((.(((..........))).)).))).)))))).))))).)))).)))))
novel-m0016-3p	novel-m0016	12	55878307	55878400	+	94	-28.8	46.81	0.65	TTACAGTATTAGTCGCTTTT	20	3p	cttagttggttaaagcgcctgtctagtaaacaggagatcctgggttcgaatcccagcggtgcctTTACAGTATTAGTCGCTTTTgcgaacattg	....(((.((.((((((.(((.((.((((..(((..((((((((.......))))).))).)))))))))...))).)))))).)).)))....
novel-m0017-3p	novel-m0017	12	12130029	12130120	-	92	-20.8	39.13	0.58	AGGAGATTGGATTTGCTGGGAACA	24	3p	tatatccttcagttgactccaggataataatctcttgtgctcgttaaacactgattccAGGAGATTGGATTTGCTGGGAACAgatagactaa	....((..((.(((...(((((.(...((((((((((...(((........)))...))))))))))....).)))))))).))..))....
novel-m0018-5p	novel-m0018	12	20165365	20165442	-	78	-57.3	62.82	1.17	ACGGGATTGTAAAGGCAGAGCG	22	5p	gggaacagggACGGGATTGTAAAGGCAGAGCGggcgattcccccacgccttgcctttacagacccgtccctgttcccc	(((((((((((((((.((((((((((((.(((((.(....).)).))).)))))))))))).))))))))))))))).
novel-m0019-3p	novel-m0019	12	26413948	26414040	-	93	-42.1	61.29	0.74	CAGGTCTGGGTGGGTGTCAAGG	22	3p	tcttgggccaggggagctttggtctcgctcagacacagggggatagctgtgaagacctcccCAGGTCTGGGTGGGTGTCAAGGtggtccactg	...((((((......(((((((.(((((((((((.(..(((((...((....))...))))).))))))))))))..)))))))))))))...
novel-m0020-3p	novel-m0020	12	38333505	38333582	-	78	-38.3	69.23	0.71	ACAGGACGAGGGGATTGCGCTGT	23	3p	aggtgagggtgagcgggaccgccctgcgacaggttcccggggggaACAGGACGAGGGGATTGCGCTGTgctctgaccg	.(((.(((((.((((.((.(.((((.((.(..((((((...))))))..).))))))).)).))))..))))).))).
novel-m0021-5p	novel-m0021	12	47727083	47727156	-	74	-44.4	75.68	0.79	GTGTGGGGGGTGGGCTGCGGCT	22	5p	gcctgggtggGTGTGGGGGGTGGGCTGCGGCTacagggctgagccgtgtcccctccccacaggcaggcggggca	((((.(.(...(((((((((.(((.(((((((.((....))))))))).))))))))))))....).).)))).
novel-m0022-3p	novel-m0022	13	33474509	33474588	+	80	-30.3	55	0.69	TGTGACAGGCCAGGGCAGTTCA	22	3p	actctcctgttttgctctgctcctgccacatgcatgtcataaggagagTGTGACAGGCCAGGGCAGTTCAagagggggct	....((((.(((((..((((.((((((.(((((.(.((.....)).))))))...)).))))))))..))))).))))..
novel-m0022-5p	novel-m0022	13	33474509	33474588	+	80	-30.3	55	0.69	TTTGCTCTGCTCCTGCCACATGC	23	5p	actctcctgtTTTGCTCTGCTCCTGCCACATGCatgtcataaggagagtgtgacaggccagggcagttcaagagggggct	....((((.(((((..((((.((((((.(((((.(.((.....)).))))))...)).))))))))..))))).))))..
novel-m0023-5p	novel-m0023	13	131550636	131550720	+	85	-34.2	57.65	0.7	AGGAGCAGGAGTCTGGGCTGA	21	5p	ggaggtccgcAGGAGCAGGAGTCTGGGCTGAggattttactgtacttaataccagcccctcctccagcttcatggggccactctg	((((((((.(((((((.((((...((((((.(...................)))))))...)))).))))).)))))))..))).
novel-m0024-5p	novel-m0024	13	2681040	2681121	-	82	-33.3	58.54	0.69	AGAGGGCTTGAGTGGGGCAGA	21	5p	agatgtttccAGAGGGCTTGAGTGGGGCAGAcagaccccaggctttgcaggctgcctcctcacagccctcttacttcacctc	((.((.....((((((((((((.(((((((.((((((...)).))))....))))))))))).)))))))).....)).)).
novel-m0025-5p	novel-m0025	13	17110645	17110712	-	68	-19.1	27.94	1.01	TGAGTGTGTGTGTGTGAGTGTAT	23	5p	tatatgtgtgTGAGTGTGTGTGTGTGAGTGTATatatgtatatagatatatatatctatatacatctc	...(((((((((...((((((((((..((((((....))))))..)))))))))).)))))))))...
novel-m0026-5p	novel-m0026	13	24996796	24996881	-	86	-33.9	55.81	0.71	TGGGTTAGGACGAGCATGCGCTG	23	5p	gatctgcactTGGGTTAGGACGAGCATGCGCTGgagcctgggctgcttacaccagggcttgcctttctaaccaaaagcgcacttca	((..(((.(((.((((((((.(.(((.((.(((((((.......)))....)))).)).)))).))))))))..))).)))..)).
novel-m0027-5p	novel-m0027	13	34494954	34495043	-	90	-26.3	53.33	0.55	TGAGTGTGTGTGTGTGAGTA	20	5p	aatcaggaagTGAGTGTGTGTGTGTGAGTAtgtgtttacagagaaggccctggagcctagtcgccagagatgacctggctgctcctgagc	..(((((((((.((.((.(.((.((((.((.(.((((.(((........)))))))))).)))))).).))...)).)))..))))))..
novel-m0028-5p	novel-m0028	13	34980697	34980784	-	88	-36.2	67.05	0.61	TGGGTGAGAGCACAGCAGAACT	22	5p	ctgaggctccTGGGTGAGAGCACAGCAGAACTggctgaccccctgtttccagtgctgactaccgccctggcccaggcgctggcccctg	....(((((((((((.((.((..(((((.(((((..(((.....))).))))).))).))...)).)).)))))))....))))....
novel-m0029-3p	novel-m0029	13	82934204	82934297	-	94	-46.2	48.94	1	TGGGCTTGAGCACACACAGAGA	22	3p	tgtctgtctctctgtgtgtgctcaagtctggtacacgtgtgtttctcactgcgttctgtgtgTGGGCTTGAGCACACACAGAGAagtgatatgt	((((....((((((((((((((((((((((.((((((((((.....))).))))...)))..))))))))))))))))))))))...))))...
novel-m0029-5p	novel-m0029	13	82934204	82934297	-	94	-46.2	48.94	1	TCTGTGTGTGCTCAAGTCTGGTA	23	5p	tgtctgtctcTCTGTGTGTGCTCAAGTCTGGTAcacgtgtgtttctcactgcgttctgtgtgtgggcttgagcacacacagagaagtgatatgt	((((....((((((((((((((((((((((.((((((((((.....))).))))...)))..))))))))))))))))))))))...))))...
novel-m0030-5p	novel-m0030	13	190079498	190079574	-	77	-35.4	32.47	1.42	ATTCTGTTAGAAAAATGCAAGA	22	5p	tgtgacaggtATTCTGTTAGAAAAATGCAAGAatgctataaaatcttgtgtttttctaacgggaatactagtcacat	((((((.(((((((((((((((((((((((((...........))))))))))))))))).)))))))).)))))).
novel-m0031-5p	novel-m0031	14	60676755	60676836	+	82	-29.6	54.88	0.66	TGCGGGTGAGACGGAAGAACAC	22	5p	tgagaaagtcTGCGGGTGAGACGGAAGAACACgtgggcagtgaccttgagtgttgttccctccttacccccagccacagata	.........(((.((((((((.((((.(((((..(((......)))...))))).)))).).))))))).))).........
novel-m0032-3p	novel-m0032	14	88206321	88206398	+	78	-31.7	56.41	0.72	CTGGGTTGAATGGCTGGTTC	20	3p	tgtggataaaggccgagggccagctctgcaccccagcttaaggtgtaaCTGGGTTGAATGGCTGGTTCtgacctccac	.(((((....((.(.((((((((((...((.(((((.(((.....)))))))).))...))))))))))).)))))))
novel-m0033-3p	novel-m0033	14	94928342	94928415	+	74	-41.1	56.76	0.98	GATCCTGAGTAAGGCTGGG	19	3p	cccctggggatccccagctttctcagatcccctagatctttctggGATCCTGAGTAAGGCTGGGaactcctcag	...(((((((..(((((((((((((((((((..(((....)))))))).))))).)))))))))...)))))))
novel-m0033-5p	novel-m0033	14	94928342	94928415	+	74	-41.1	56.76	0.98	TCCCCAGCTTTCTCAGATCCC	21	5p	cccctggggaTCCCCAGCTTTCTCAGATCCCctagatctttctgggatcctgagtaaggctgggaactcctcag	...(((((((..(((((((((((((((((((..(((....)))))))).))))).)))))))))...)))))))
novel-m0034-3p	novel-m0034	14	113232999	113233089	+	91	-40.3	47.25	0.94	TGTGGTTTGTGAGGCATCTTT	21	3p	aggccacagaggcctcacagaatgactggggtgcctcacagtatcacaaataaactagttTGTGGTTTGTGAGGCATCTTTaactcttccc	(((((.....)))))....(((.((..((((((((((((((.(((((((((......)))))))))))))))))))))))....)))))..
novel-m0035-5p	novel-m0035	14	121670025	121670101	+	77	-20.9	63.64	0.43	TCTGACCCTGGCCCCTGACCC	21	5p	aggctgaaccTCTGACCCTGGCCCCTGACCCtactcgcctacttccccagggggacctgggagggaagaagatcctg	(((.......(((..(((.((((((((....................))))))..)).)))..))).......))).
novel-m0036-3p	novel-m0036	14	133619329	133619405	+	77	-44.7	50.65	1.15	CCAAACCAGTTGTGCCTGTAG	21	3p	ggctgcgtccacaggcacggctggtttgagcattttaactgaattgCCAAACCAGTTGTGCCTGTAGacacaacctt	((.((.(((.((((((((((((((((((.(((.(((....))).))))))))))))))))))))).))).)).))..
novel-m0036-5p	novel-m0036	14	133619329	133619405	+	77	-44.7	50.65	1.15	ACAGGCACGGCTGGTTTGAGCA	22	5p	ggctgcgtccACAGGCACGGCTGGTTTGAGCAttttaactgaattgccaaaccagttgtgcctgtagacacaacctt	((.((.(((.((((((((((((((((((.(((.(((....))).))))))))))))))))))))).))).)).))..
novel-m0037-5p	novel-m0037	14	32669958	32670050	-	93	-47.6	69.89	0.73	TCTGTGGTAGGGGAGGGCCTGAGT	24	5p	ggtttggggtTCTGTGGTAGGGGAGGGCCTGAGTcgggtcccaggggggtgggctcaccctcccctcccgcccacagcccaactgctacgcca	((((((((.(...((((.(((((((((..((((((.(.(((....))).).))))))))))))))).))))....).))))).......))).
novel-m0038-5p	novel-m0038	14	34179193	34179271	-	79	-35.9	59.49	0.76	GTGAGTAGGATCTGTGGGGGAGGA	24	5p	gggctgattaGTGAGTAGGATCTGTGGGGGAGGAggtgggagttccttgcttctcccccaaccctcctccacacaccca	(((.((....(((.(.((((....(((((((((((..(((....)))..)))))))))))....)))))))).))))).
novel-m0039-3p	novel-m0039	14	36090847	36090924	-	78	-38.5	64.1	0.77	CCCTGTCTCACTGTCTCCTTCC	22	3p	tggaagggggagggagacggcagacaagagcgtgaagcccccccagCCCTGTCTCACTGTCTCCTTCCcccacacaag	((...(((((((((((((((.(((((.(.((.((.........))))).)))))..)))))))))))))))...))..
novel-m0039-5p	novel-m0039	14	36090847	36090924	-	78	-38.5	64.1	0.77	AGGGAGACGGCAGACAAGAGCG	22	5p	tggaagggggAGGGAGACGGCAGACAAGAGCGtgaagcccccccagccctgtctcactgtctccttcccccacacaag	((...(((((((((((((((.(((((.(.((.((.........))))).)))))..)))))))))))))))...))..
novel-m0040-3p	novel-m0040	14	64920255	64920335	-	81	-40.1	62.96	0.79	GGCTCTCTCCCCCAGCGTCTCT	22	3p	caggggtgggaggtgctgcaggaggtgggctctgacttgatttggcacaGGCTCTCTCCCCCAGCGTCTCTctctccccta	.(((((.(((((((((((..(((((.((((.(((.((......))..))))))))))))..))))).).))))).))))).
novel-m0040-5p	novel-m0040	14	64920255	64920335	-	81	-40.1	62.96	0.79	AGGTGCTGCAGGAGGTGGGCTCT	23	5p	caggggtgggAGGTGCTGCAGGAGGTGGGCTCTgacttgatttggcacaggctctctcccccagcgtctctctctccccta	.(((((.(((((((((((..(((((.((((.(((.((......))..))))))))))))..))))).).))))).))))).
novel-m0042-5p	novel-m0042	14	81448317	81448396	-	80	-34.2	58.75	0.73	GATTTGGCTGGCTGGCTGAAGGCA	24	5p	tggggttgggGATTTGGCTGGCTGGCTGAAGGCAgtgaatctgggaattgccggctacctggcccattcaccaagcctac	((((.((((((((..((((((.(((((...((((((..........))))))))))).)))))).)))).)))).)))).
novel-m0043-3p	novel-m0043	14	123174909	123174993	-	85	-29.7	34.12	1.02	TTTGGAACTGGAAGTTGACTGG	22	3p	ctcccttcaaccagattccaacttctagtaccaaataacaataaatatagttaTTTGGAACTGGAAGTTGACTGGataaaagatc	..........((((....(((((((((((.(((((((((..........))))))))).))))))))))).))))..........
novel-m0044-5p	novel-m0044	14	141214195	141214268	-	74	-18.5	39.19	0.64	AAGAGACGCAAGAGGAACCAGT	22	5p	tttttaacttAAGAGACGCAAGAGGAACCAGTgtgtattctgaatttggtttcccttctctctccagttgtttc	....(((((..(((((.(.(((.((((((((..............)))))))).)))))))))..)))))....
novel-m0045-5p	novel-m0045	14	143705100	143705192	-	93	-26.2	58.06	0.49	ACTGGAACATGGCAGAGGACA	21	5p	ggccagggaaACTGGAACATGGCAGAGGACAtgctaacctcctatcctttcccatgtccccaagtgtgcacccagctgctggtgtcccgacca	((...((((.(((((.((((((.((((((...............)))))).)))))).))..)))...((((........))))))))..)).
novel-m0047-5p	novel-m0047	15	132946198	132946294	+	97	-26	44.33	0.6	TTGAAGGAATTGAAGGAAGG	20	5p	atggagctctTTGAAGGAATTGAAGGAAGGgaatgtgtctctttcacctcattatcctgcatctctagcatagtacctgacacacaggaggtgctaa	.(((((.....((.((((..(((.((((((((.....))))))))...)))...)))).)).)))))...((((((((..........)))))))).
novel-m0048-5p	novel-m0048	15	29624681	29624758	-	78	-42	71.79	0.75	GACCGGTCCGGACTGACACGTGC	23	5p	gcggggccagGACCGGTCCGGACTGACACGTGCtggacgcacgccaagcgctgacagcctggctggttcctgccccct	..(((((.((((((((((.((.(((.((.(((((((.(....))).))))))).))))).)))))).)))))))))..
novel-m0049-5p	novel-m0049	16	78758415	78758497	+	83	-32	66.27	0.58	ACCGCGTGCGGAAGAGTTGGGCGT	24	5p	gatggcgctgACCGCGTGCGGAAGAGTTGGGCGTggggacagttggaacagcgctcttctccccacacccgggcagagcttcc	...(((.(((.(((.(((.((..(((..((((((.(...(....)...).))))))..))).)).))).))).))).)))...
novel-m0050-5p	novel-m0050	16	85970060	85970147	+	88	-38.9	71.59	0.62	GGGGGTGGGGTGGGGGCGTC	20	5p	ttctgcttctGGGGGTGGGGTGGGGGCGTCcctcctctccctgccccatgcccaacccgacccggcccaggttccctgatccgcagcc	..((((...((((.((((((((((((.(........))))))))))))).)))).........((..((((...))))..))))))..
novel-m0051-3p	novel-m0051	17	13100416	13100498	+	83	-42.9	65.06	0.79	AGCCCGGCACCACCCCACTTCT	22	3p	ctgagcatctgtgcggtggggtgcagtgctggactctggggacagagcaagAGCCCGGCACCACCCCACTTCTcagggcctca	.((((..((((.(.(((((((((..(((((((.((((.(........).)))).)))))))))))))))).).))))..))))
novel-m0052-5p	novel-m0052	17	14871093	14871179	-	87	-44.7	28.74	1.79	AGATGAACAGCTGTATACCTAT	22	5p	atacacaataAGATGAACAGCTGTATACCTATtgaaaaccaagcttttttaaaaataggtatgcagatgttcatcttattgtgtatt	(((((((((((((((((((.(((((((((((((....................))))))))))))).))))))))))))))))))).
novel-m0053-5p	novel-m0053	17	15622893	15622973	-	81	-18.8	53.09	0.44	TGGAGGGGAAGATGGTCAGT	20	5p	gagctggaagTGGAGGGGAAGATGGTCAGTaggacagagggtgacactgatgacttgctcattggtggaagtgtccagatg	...((((((.(((.(((.(((.(.((((((...((.....))...)))))).)))).))).))).).......)))))...
novel-m0054-3p	novel-m0054	17	53735514	53735596	-	83	-28.2	54.22	0.63	TCCGGGGTAAAATGGCGGCTTT	22	3p	ccatgtccacatcgccattgtacagcaggatccggtatttctgaagcagggTCCGGGGTAAAATGGCGGCTTTggaacaagcc	...((((((..((((((((.(((....((((((.((.........)).))))))...))).))))))))...))).)))....
novel-m0054-5p	novel-m0054	17	53735514	53735596	-	83	-28.2	54.22	0.63	ATCGCCATTGTACAGCAGGA	20	5p	ccatgtccacATCGCCATTGTACAGCAGGAtccggtatttctgaagcagggtccggggtaaaatggcggctttggaacaagcc	...((((((..((((((((.(((....((((((.((.........)).))))))...))).))))))))...))).)))....
novel-m0055-3p	novel-m0055	17	69264153	69264230	-	78	-42.3	69.23	0.78	CCGACCTCCCGTAGCTCACTT	21	3p	gtggcctgggatgggctacgggctgtccaggggagtggctgcggcccCCGACCTCCCGTAGCTCACTTtcagcaccac	((((.(((((((((((((((((..(((..((((.((.(...).)))))))))..))))))))))).))))))..))))
novel-m0055-5p	novel-m0055	17	69264153	69264230	-	78	-42.3	69.23	0.78	ATGGGCTACGGGCTGTCCAGG	21	5p	gtggcctgggATGGGCTACGGGCTGTCCAGGggagtggctgcggcccccgacctcccgtagctcactttcagcaccac	((((.(((((((((((((((((..(((..((((.((.(...).)))))))))..))))))))))).))))))..))))
novel-m0056-3p	novel-m0056	1	62072420	62072507	+	88	-52.1	84.09	0.7	GGGCCGGGAGCGGGGCGCGCGG	22	3p	tgccggctcctcgggcgccctttgcccgcgtggtgccctcgggctgcggggagacgGGGCCGGGAGCGGGGCGCGCGGcgcgccgagc	.((((((.(.(((.(((((((...(((((.(.((..(((((.....)))))..)).).).))))...))))))).))).).)))).))
novel-m0057-5p	novel-m0057	1	95394803	95394864	+	62	-24.5	62.9	0.63	TGTGTCTGTGTGTGTGCGTGCG	22	5p	aaacaatgcgTGTGTCTGTGTGTGTGCGTGCGtgcatgcgcgcgcgtgcatgggtgcccacc	......((.(.((((((((((((((((((((......)))))))))))))))))))))))..
novel-m0058-3p	novel-m0058	1	186021696	186021773	+	78	-34	58.97	0.74	CTGAGCCTCTGAGTCCTGCTCT	22	3p	cctgcctctgtcgttagttctctgaggctccgaacaacccccttctCTGAGCCTCTGAGTCCTGCTCTagaggtgggc	((((((((((..((.((..(((.(((((((.((............)).))))))).)))..))))..)))))))))).
novel-m0059-3p	novel-m0059	1	200724871	200724951	+	81	-33.4	72.84	0.57	AGCGGTGGCGCTACAGAACCG	21	3p	actcgacgcggcgcgagcgccgctgccctacccccactccagctcctgggAGCGGTGGCGCTACAGAACCGctggccgaac	..(((.(((((..(((((((((((((((((................)))).))))))))))).).)..)))).)..)))..
novel-m0060-5p	novel-m0060	1	264065031	264065105	+	75	-33.1	69.33	0.64	AGGGTCCTGAGACGGTGCGTGCG	23	5p	gcatgcgcacAGGGTCCTGAGACGGTGCGTGCGcactcagggtgccgcgccgctttagaggccggctgcagatcc	......(((...(((((((((.(((((((.((((.......))))))))))).))))).))))...)))......
novel-m0061-3p	novel-m0061	1	279518938	279519020	+	83	-46.4	34.94	1.6	CTAGAAATTGGGTAGGACAGA	21	3p	atttgaataatttctgtcctacccaatttctagtccctacctattctagagaCTAGAAATTGGGTAGGACAGAaatgattaga	.(((((...((((((((((((((((((((((((((.(((.......))).))))))))))))))))))))))))))..)))))
novel-m0062-3p	novel-m0062	1	83886485	83886556	-	72	-45.1	79.17	0.79	CCGGGACACGGCGGGCTCCAGC	22	3p	cccggggctgcgggcttgggtgtcacggcgcgcatcggcgCCGGGACACGGCGGGCTCCAGCagccttcccc	...(((((((((((((((.(((((.((((((......)))))).)))))..))))).)).))))))))....
novel-m0062-5p	novel-m0062	1	83886485	83886556	-	72	-45.1	79.17	0.79	CGGGCTTGGGTGTCACGGCG	20	5p	cccggggctgCGGGCTTGGGTGTCACGGCGcgcatcggcgccgggacacggcgggctccagcagccttcccc	...(((((((((((((((.(((((.((((((......)))))).)))))..))))).)).))))))))....
novel-m0063-3p	novel-m0063	1	126334589	126334673	-	85	-50.3	38.82	1.52	TAAGAAAGATGGCAGAGCCTGT	22	3p	aaagtttaacataggctctgccatcttttttgtgagacaacgagtcagtctcaTAAGAAAGATGGCAGAGCCTGTattaaaacag	....(((((.((((((((((((((((((((((((((((.........)))))))))))))))))))))))))))).)))))....
novel-m0064-5p	novel-m0064	1	159362147	159362227	-	81	-46.5	76.54	0.75	GACGGCGCGCGCCAGCGACTCT	22	5p	gggcccctggGACGGCGCGCGCCAGCGACTCTaccgtgttgacggtgcgtagggcggcggcgcgcgccgggctgtagctct	((((..(.((..(((((((((((.((..(((((((((....)))))....))))..)))))))))))))..)))..)))).
novel-m0065-3p	novel-m0065	1	182942463	182942542	-	80	-52.5	55	1.19	CACCCCAGACCCAATGGCAAG	21	3p	tttgctgctcctgccgttgggtctggggtgtgttttcttcccctggaaaCACCCCAGACCCAATGGCAAGaagagcgaaa	((((((..((.((((((((((((((((((((...((((......)))))))))))))))))))))))).))..)))))).
novel-m0065-5p	novel-m0065	1	182942463	182942542	-	80	-52.5	55	1.19	CTGCCGTTGGGTCTGGGGTGTGT	23	5p	tttgctgctcCTGCCGTTGGGTCTGGGGTGTGTtttcttcccctggaaacaccccagacccaatggcaagaagagcgaaa	((((((..((.((((((((((((((((((((...((((......)))))))))))))))))))))))).))..)))))).
novel-m0066-5p	novel-m0066	1	185903606	185903683	-	78	-34	58.97	0.74	TCGTTAGTTCTCTGAGGCTCCGA	23	5p	cctgcctctgTCGTTAGTTCTCTGAGGCTCCGAacaacccccttctctgagcctctgagtcctgctctagaggtgggc	((((((((((..((.((..(((.(((((((.((............)).))))))).)))..))))..)))))))))).
novel-m0069-5p	novel-m0069	1	299322151	299322227	-	77	-33.7	48.05	0.91	ACAGTCAACGGTCGGTGGTTT	21	5p	accccaaggtACAGTCAACGGTCGGTGGTTTtttcaaatcccaaactcaccgacagcgttgaatgttccttggagtt	((.((((((.(((.(((((((((((((((((...........)))).)))))))..)))))).))).)))))).)).
novel-m0070-3p	novel-m0070	2	8531474	8531551	+	78	-39.2	69.23	0.73	GGGCAAGCCTGCGGAGGTGTGG	22	3p	ctgggttcccaggccttcctgagcatgcgcagtttcctccagccctGGGCAAGCCTGCGGAGGTGTGGgggccccgtg	..(((((((((.(((((((.(.((.(((.(((............))).))).))).).)))))).)))))))))....
novel-m0070-5p	novel-m0070	2	8531474	8531551	+	78	-39.2	69.23	0.73	AGGCCTTCCTGAGCATGCGCAG	22	5p	ctgggttcccAGGCCTTCCTGAGCATGCGCAGtttcctccagccctgggcaagcctgcggaggtgtgggggccccgtg	..(((((((((.(((((((.(.((.(((.(((............))).))).))).).)))))).)))))))))....
novel-m0071-3p	novel-m0071	2	49966983	49967066	+	84	-34.7	54.76	0.75	TGGGGGACTGTGAACAGCGGG	21	3p	tagtggcagagacctcgttggacacagatcactacactgtcataacgcgaaagTGGGGGACTGTGAACAGCGGGgttcctccct	.((.((.((.((((((((((..(((((.((.((.((((.((.......)).)))).)))))))))..)))))))))).))))))
novel-m0072-5p	novel-m0072	2	71114326	71114402	+	77	-41.9	63.64	0.86	TGGGGGACAGCAGGGGCATCAGT	23	5p	ggatgaggacTGGGGGACAGCAGGGGCATCAGTgtggctggggttctgatccctctgctatcccccagccctgaagg	...(.(((.((((((((.((((((((.(((((.............))))).)))))))).)))))))).))).)...
novel-m0073-3p	novel-m0073	2	73210462	73210545	+	84	-36.9	70.24	0.63	CTCTGCCCGCTCTCTGTCTTAC	22	3p	cgggaggcgggtgtgagaccctgggccggccaggtggacgcgctcactcaccCTCTGCCCGCTCTCTGTCTTACagcagctccc	.(((((.(.(.((((((((...((((.(((..(((((..........)))))....))).))))...)))))))).).))))))
novel-m0074-5p	novel-m0074	2	73210752	73210843	+	92	-31.2	63.04	0.54	AGCTGGGACTGAAGGTGGGCGC	22	5p	ccttgacctgAGCTGGGACTGAAGGTGGGCGCagagtccccagtctgacacccctcctctggccccttgcagacagcagtgaggagtcagac	..(((((((..((((...(((.(((.((((.(((((....................)))))))))))).)))....))))..)).)))))..
novel-m0075-3p	novel-m0075	2	76693962	76694049	+	88	-35.5	55.68	0.72	TGAGATGAGAGCCCTTGGCCACT	23	3p	agagatgtaacgggcacagggtccagggcttcccatcccagcttggcctatttgtTGAGATGAGAGCCCTTGGCCACTgtgaacctca	.(((.......(..(((((((((.(((((((..((((.((((...........)))).)))).))))))).)))).)))))..)))).
novel-m0076-3p	novel-m0076	2	79261241	79261317	+	77	-31	64.94	0.62	TGATGGTCGAGACAGTGGCGAG	22	3p	agctgagccctgtggctcctccacccgtcatccttggcctcggtgTGATGGTCGAGACAGTGGCGAGgcgctcatgc	.((((((((((((.(((.(((...(((((((((........)).)))))))..)))..))).)).))).))))).))
novel-m0077-3p	novel-m0077	2	88902985	88903065	+	81	-50.3	59.26	1.05	CACAGGAAGGCCACGGAGGGGC	22	3p	tttcagcccctgcgtggcttctctgtgcagtcttttcttctgggacctgCACAGGAAGGCCACGGAGGGGCcggagaaaga	((((.((((((.((((((((.(((((((((((((.......)))).))))))))).)))))))).))))))..))))....
novel-m0077-5p	novel-m0077	2	88902985	88903065	+	81	-50.3	59.26	1.05	TGCGTGGCTTCTCTGTGCAGT	21	5p	tttcagccccTGCGTGGCTTCTCTGTGCAGTcttttcttctgggacctgcacaggaaggccacggaggggccggagaaaga	((((.((((((.((((((((.(((((((((((((.......)))).))))))))).)))))))).))))))..))))....
novel-m0078-5p	novel-m0078	2	154704182	154704246	+	65	-36.5	72.31	0.78	AGAGGCTGCGGCTGCTCTCTG	21	5p	tggccgaggcAGAGGCTGCGGCTGCTCTCTGctgcagtggggcgcacgcagccgcgattcggcac	..((((((...(.(((((((((.((((((((...))).))))))).))))))).)..))))))..
novel-m0079-3p	novel-m0079	2	549482	549563	-	82	-37.4	54.88	0.83	TCTGCACATGTAGATACACGCA	22	3p	gtgtcaaaggtcgtgtgtgtgtgcgtgtgcccgtgcgtgtgcgtgctgcaTCTGCACATGTAGATACACGCAgaaccttaca	.(((..((((((((((((((.(((((((((..(((((.((....)))))))..))))))))).)))))))).).))))))))
novel-m0080-3p	novel-m0080	2	3032512	3032590	-	79	-42.2	59.49	0.9	TAGCAGCGGGGGGACTTACTCT	22	3p	tggagcggacaagtagggccccttgccgttgctgagttaactgccctTAGCAGCGGGGGGACTTACTCTctgctctgct	.((((((((..((((((.((((...(((((((((((.........))))))))))))))).)))))).))))))))...
novel-m0080-5p	novel-m0080	2	3032512	3032590	-	79	-42.2	59.49	0.9	AAGTAGGGCCCCTTGCCGTTGCTG	24	5p	tggagcggacAAGTAGGGCCCCTTGCCGTTGCTGagttaactgcccttagcagcggggggacttactctctgctctgct	.((((((((..((((((.((((...(((((((((((.........))))))))))))))).)))))).))))))))...
novel-m0081-3p	novel-m0081	2	7351380	7351464	-	85	-31.4	65.88	0.56	GTGAGACGGGGAGGGGAGAAGCC	23	3p	ggctcggagaggggctcccttgccagccccagccctagaggaagacgacgagGTGAGACGGGGAGGGGAGAAGCCcttcagagaa	..(((...((((((((..(((.((..((((..((((...(.....)....))).)....)))).)).))).)))))))).)))..
novel-m0082-5p	novel-m0082	2	58420992	58421067	-	76	-31.4	55.26	0.75	TGAGGGAGCAGGATGAGCAGA	21	5p	tgcttggctcTGAGGGAGCAGGATGAGCAGAcgtgaattaactctagctctgccttgtctccccagcggtcgacaa	((.(((((((((.(((((((((..(((((((.((......))))).))))...)))).)))))))).)))))))).
novel-m0083-3p	novel-m0083	2	69501904	69501980	-	77	-52.3	77.92	0.87	CTGCCTGGACCCCTGCTCACC	21	3p	aggtgggcctggggcgggggtcctgggccggggctgagcgtgctccCTGCCTGGACCCCTGCTCACCgcccctaccc	.(((((((...((((((((((((.((((.(((((.......)).))).))))))))))))))))...))))..))).
novel-m0084-3p	novel-m0084	2	75786686	75786762	-	77	-20.6	57.14	0.47	TCTGTGGAGATAGTTGGTGTG	21	3p	gatggtgaagctgccgggctgccagggccgctggtaggagatggttTCTGTGGAGATAGTTGGTGTGggtcacatta	....((((..(((((.((((((((.(((((((......)).)))...)).)))...))))).).)))).))))....
novel-m0085-5p	novel-m0085	2	76370771	76370847	-	77	-42.1	66.23	0.83	TGGGAAGGGGCACTGAGAGGTCT	23	5p	ccccctccttTGGGAAGGGGCACTGAGAGGTCTgggggccccaccaagagcctctctgctccttcccagggaccaac	.....(((((.(((((((((((..(((((((((((((...)).)).))).)))))))))))))))))))))).....
novel-m0086-3p	novel-m0086	2	82423666	82423746	-	81	-40.6	59.26	0.85	GAGGACTGGCCTTGCAGGGTGCA	23	3p	cagtggctggctcccagcaagtgtccatccatctctgtgtccataagaGAGGACTGGCCTTGCAGGGTGCAggccctgaac	(((.((((.((.(((.(((((.(.((((((.(((((.........)))))))).))))))))).))).)).)))))))...
novel-m0086-5p	novel-m0086	2	82423666	82423746	-	81	-40.6	59.26	0.85	CTCCCAGCAAGTGTCCATCCAT	22	5p	cagtggctggCTCCCAGCAAGTGTCCATCCATctctgtgtccataagagaggactggccttgcagggtgcaggccctgaac	(((.((((.((.(((.(((((.(.((((((.(((((.........)))))))).))))))))).))).)).)))))))...
novel-m0087-3p	novel-m0087	3	41372862	41372952	+	91	-47.4	75.82	0.69	CTGGGCTGTGCCGGGTGCAACCT	23	3p	cggctgaccctggacggtgaggccggcgccctggccaagccccggccctggggagaggCTGGGCTGTGCCGGGTGCAACCTctcctctgcc	.(((.......(((.((.((((...((((((.(((..(((((.((((((....)).)))))))))..)))))))))..)))).))))))))
novel-m0088-5p	novel-m0088	3	118697273	118697354	+	82	-44.3	64.63	0.84	TCTGGGAGAGAGGGGGATTGGTC	23	5p	ctggagtgggTCTGGGAGAGAGGGGGATTGGTCggaatgaactcagcctagtcccctcctctgccaggtgccgctgcccagc	(((((((((.(((((.((((.(((((((((((..((......)).))).)))))))).)))).)))))..)))))..)))).
novel-m0091-5p	novel-m0091	3	15686189	15686260	-	72	-20.6	27.78	1.03	TACATATATATATGTACGTATG	22	5p	tatatatataTACATATATATATGTACGTATGaatcacttgtatgaatcacatatgtgtgtatgtgtggctc	....(((((((((((((((((.((..(((((((.....)))))))...)).)))))))))))))))))....
novel-m0092-5p	novel-m0092	3	18378843	18378907	-	65	-27.9	53.85	0.8	AGAGGGGTAAGGATTGTCCACA	22	5p	ttgcctccagAGAGGGGTAAGGATTGTCCACAaactcctttgtccgatcctcatccctcaggcac	.(((((.....(((((((.(((((((...(((((....))))).))))))).)))))))))))).
novel-m0093-3p	novel-m0093	3	36204132	36204214	-	83	-28.1	46.99	0.72	CCTGAAAAACGAAGAGCTGCGT	22	3p	ttgcaaacacacggctgttctgttgttttggttcccgaatttagacttggaCCTGAAAAACGAAGAGCTGCGTgtggcaatgg	((((..((((.(((((.(((.(((.(((.(((..((((........))))))).))).)))))).))))).)))).))))...
novel-m0093-5p	novel-m0093	3	36204132	36204214	-	83	-28.1	46.99	0.72	ACGGCTGTTCTGTTGTTTTGGTT	23	5p	ttgcaaacacACGGCTGTTCTGTTGTTTTGGTTcccgaatttagacttggacctgaaaaacgaagagctgcgtgtggcaatgg	((((..((((.(((((.(((.(((.(((.(((..((((........))))))).))).)))))).))))).)))).))))...
novel-m0094-5p	novel-m0094	3	42287638	42287717	-	80	-40.6	73.75	0.69	GTAGGTGGGATGCAGGGGAG	20	5p	gccactcaagGTAGGTGGGATGCAGGGGAGcccagctgctggcctccggcccctgcggcctccctgacgccctcctggcg	.........(.((((.(((.((((((((.((((((..(((((...)))))..))).))).)))))).))))).)))).).
novel-m0095-5p	novel-m0095	3	55091498	55091585	-	88	-36.3	56.82	0.73	ACACTCAGCATGCACATGGAGGCT	24	5p	gcccatgtccACACTCAGCATGCACATGGAGGCTttgagttttcctagaaaccagcctcgtgcacactgagtaagggcacgagcggcc	((((.(((((..((((((..(((((...((((((..(.(((((....)))))))))))))))))..))))))..)))))...).))).
novel-m0096-5p	novel-m0096	3	74627787	74627867	-	81	-45.7	64.2	0.88	GAGCGCACGTGTGTGTGTGTGT	22	5p	cccatggctcGAGCGCACGTGTGTGTGTGTGTgtgtgtgtgtgtgtgtgcacgcacacgcgcgtgtgtgtgaggtcggggg	(((.(((((((.((((((((((((((((((((................)))))))))))))))))))).))).))))))).
novel-m0097-3p	novel-m0097	3	110277797	110277886	-	90	-39.3	50	0.87	GATATGAGAGTGTTGGTCCTGA	22	3p	tgctgcttcgttcagaaccatctctcttatatctgccacctgccttctctgacctgcaGATATGAGAGTGTTGGTCCTGAaggtcgtagc	.(((((..(.(((((.((((.(.(((((((((((((...................))))))))))))).).)))).))))).)..)))))
novel-m0098-3p	novel-m0098	3	142177121	142177219	-	99	-47.3	68.69	0.7	ATGGGTCTGACGGAGCAGCCGC	22	3p	cacccgagggccgcctttggctccggccctgcctctgccccctttgtcacatgggtctgacagacccATGGGTCTGACGGAGCAGCCGCgggttcgggt	.(((((((((((......)))))..((((.((..((((.((.((.(.(.(((((((((...))))))))).).).)).)).))))..))))))))))))
novel-m0099-3p	novel-m0099	4	842931	843015	+	85	-52.4	80	0.77	TGCGGCCGGCCCCGCGCGCATC	22	3p	gggagggtccagggcgtcgcggggccgagcccgcccccttctccggactcaggTGCGGCCGGCCCCGCGCGCATCcggattcgcc	.((.((((((.(((((.((((((((((.(((((((.((......)).....)))).)))))))))))))))).)).)))))).))
novel-m0100-5p	novel-m0100	4	40005557	40005648	+	92	-29.4	43.48	0.73	AGGGGATCTTCAGGGTGGTGACG	23	5p	gcaggagctcAGGGGATCTTCAGGGTGGTGACGtgttaggaaaatgattgttactaactttgccactctgtttttctccacagaatttcttt	..(((((.((.(((((....(((((((((((...(((((..............))))).)))))))))))....)))))...)).)))))..
novel-m0101-3p	novel-m0101	4	86976525	86976604	+	80	-34.1	57.5	0.74	AGAGGAGGAAAACAGAGCCAGG	22	3p	gcaagggcccaggctgtgtcctctccctgctctgtaaccatgacacagAGAGGAGGAAAACAGAGCCAGGctctactctg	...((((((..((((.(((..(((.(((.((((((.........))))))))).)))..))).)))).))))))......
novel-m0101-5p	novel-m0101	4	86976525	86976604	+	80	-34.1	57.5	0.74	AGGCTGTGTCCTCTCCCTGCTCT	23	5p	gcaagggcccAGGCTGTGTCCTCTCCCTGCTCTgtaaccatgacacagagaggaggaaaacagagccaggctctactctg	...((((((..((((.(((..(((.(((.((((((.........))))))))).)))..))).)))).))))))......
novel-m0102-5p	novel-m0102	4	95528071	95528158	+	88	-20.2	42.05	0.55	TTGGGGAATGAAGAAGAGTCAG	22	5p	agaatatgacTTGGGGAATGAAGAAGAGTCAGcataacttcatagcatctcctcattctttctcttctctctcctcaggtgttggatg	........(((((((((..((.((((((..((.........................))..))))))))..)))))))))........
novel-m0103-5p	novel-m0103	4	101988883	101988974	+	92	-39.9	66.3	0.65	AGGGACTCGCACGCATGCTCAGCT	24	5p	ctgctgggccAGGGACTCGCACGCATGCTCAGCTgtgacttctcccgggctgggctgtgcgcaggcctgtgagcagagggctgatccagctt	(((((.(..((((..((((((((...((((((((..(.......)..)))))))))))))).)).))))).)))))..(((((...))))).
novel-m0104-3p	novel-m0104	4	102623496	102623586	+	91	-47.7	54.95	0.95	AGTGACCTGGGAAAGCAGACGCT	23	3p	ttcccttccctctgtctgctgcttctcagggaactctgtcagactccatatgtcacagAGTGACCTGGGAAAGCAGACGCTgggttggacc	...((..(((..((((((((..((((((((..(((((((..(((.......))))))))))..))))))))))))))))..)))..))...
novel-m0105-5p	novel-m0105	4	143325939	143326015	+	77	-39.3	80.52	0.63	AGGTTCTCGTAGTAGTCGGCG	21	5p	gccgccgggcAGGTTCTCGTAGTAGTCGGCGccgtcctcgtccgcgccgcggcccccggagcccggccgggcgtgca	((((((.(((.((((((.(..((.(.((((((((....))...))))))).))..).))))))..))).)))).)).
novel-m0108-3p	novel-m0108	4	102796269	102796347	-	79	-39.6	53.16	0.94	GAAGCATGGAGAGGCCTGGGACAC	24	3p	gttcatttctgtctctcaggacctcccatgtcgctggagaaaccaGAAGCATGGAGAGGCCTGGGACACagcatctcat	........((((.(((((((.((((((((((..((((.....))))..)))))).))))))))))).))))........
novel-m0109-5p	novel-m0109	4	105207119	105207190	-	72	-34.1	77.78	0.61	GGCGGCGGCGGCTACTCTGG	20	5p	cggcggcggcGGCGGCGGCGGCTACTCTGGtggcggcggttcaggtggttgcagcggcggcagttccggtgg	((.(((..((.((.((.((((((((.((((..((....)))))))))))))).)).)).))....))).)).
novel-m0110-3p	novel-m0110	4	117890741	117890820	-	80	-38.6	61.25	0.79	CAGTCGGGACGCTTCCTTCTTG	22	3p	cccccaggagaaagaagcctctcggcctgtgctggcatatgctctccgCAGTCGGGACGCTTCCTTCTTGaggggctttc	.((((..(((((.(((((.(((((((.((((..(((....)).)..))))))))))).))))).)))))..)))).....
novel-m0110-5p	novel-m0110	4	117890741	117890820	-	80	-38.6	61.25	0.79	AAAGAAGCCTCTCGGCCTGTG	21	5p	cccccaggagAAAGAAGCCTCTCGGCCTGTGctggcatatgctctccgcagtcgggacgcttccttcttgaggggctttc	.((((..(((((.(((((.(((((((.((((..(((....)).)..))))))))))).))))).)))))..)))).....
novel-m0111-3p	novel-m0111	4	142752160	142752243	-	84	-37.2	53.57	0.83	GAAACCACTGCAAGAGAGGACA	22	3p	aggtggggtcctgctctctcttaacaggtggttctgatgccactgacgtttgGAAACCACTGCAAGAGAGGACAgaccctactc	.(((((((((.((.((((((((....(((((((((((............)))).)))))))..)))))))).))))))))))).
novel-m0112-5p	novel-m0112	5	5388510	5388592	+	83	-59.1	63.86	1.12	CATGTCCGCGGGTTCCCTATCC	22	5p	gtcggccctcCATGTCCGCGGGTTCCCTATCCcgggttggttgagttcgcggatgcggaacctgcggatacggagggctgatt	(((((((((((.((((((((((((((.(((((((((((.....)))))).))))).)))))))))))))).))))))))))).
novel-m0113-5p	novel-m0113	5	9505976	9506044	+	69	-33.2	65.22	0.74	CCTGGGGATCTGGCGACGAG	20	5p	ccgtggggatCCTGGGGATCTGGCGACGAGgacattcttctcccctcgcctcttccccacccctttggg	(((.((((....((((((...(((((.(((((.....)))))...)))))...))))))))))..))).
novel-m0115-5p	novel-m0115	5	23967718	23967791	+	74	-33.8	63.51	0.72	TGGAGGAGGAATGGGGAGGACA	22	5p	gaaggccctcTGGAGGAGGAATGGGGAGGACAgcctgagatgccctctccttttcccctcctcccaggaccgtg	...((.(((..((((((((((.(((((((.((........)).))))))).))...)))))))).))).))...
novel-m0117-5p	novel-m0117	5	69620993	69621071	+	79	-37.3	67.09	0.7	TCTGGGACTGAAGGCCGCGGCC	22	5p	tgagcctcccTCTGGGACTGAAGGCCGCGGCCtccgaagactccgggcccttggcctttttgcccctagggacggagct	.(..(((((((..(((...((((((((.(((((..((....)).)))))..))))))))...)))..))))).))..).
novel-m0118-3p	novel-m0118	5	109259457	109259541	+	85	-35.1	50.59	0.82	TAGGGCACAGGATGGGATGAGGA	23	3p	accctgtggtgcctccattccttcgtctgtgcactagaaaaataacagtaccTAGGGCACAGGATGGGATGAGGAgtaaacaggg	.((((((....((((.(((((....(((((((.((((..............)))).)))))))..))))))))).....))))))
novel-m0119-5p	novel-m0119	5	110521038	110521126	+	89	-37.2	74.16	0.56	TCGGGCGGGTCAGCGGCGGG	20	5p	cgacggcagcTCGGGCGGGTCAGCGGCGGGagcggcagggttctgggcgcctctcgcggtcgcagttcccacgcgaacagtcaggtcgg	(((((((.(.(((.(.(((...((((((((((((.(((....)))..)).)))))))...)))....))).).))).).)))..)))).
novel-m0120-5p	novel-m0120	5	9143628	9143710	-	83	-45.6	59.04	0.93	TTGAACCTGATAGCAGCTGCCG	22	5p	caggtcttgtTTGAACCTGATAGCAGCTGCCGccaggtgatgtccacagggtggcggcgctggtcagtgtcaagccagactca	..(((((.((((((..((((((((.(((((((((..(((.....)))..)))))))))))).)))))..)))))).)))))..
novel-m0121-3p	novel-m0121	5	11266539	11266621	-	83	-38.6	65.06	0.71	CGCACTTGGCATCTGGTCCTCA	22	3p	ctccaggaaggccagctcccggtgtgagtgggggcttggcctctctgtgccCGCACTTGGCATCTGGTCCTCAccttccagga	.(((.((((((..((..((.(((((.((((.((((..((.....))..)))).))))..))))).))..))..)))))).)))
novel-m0121-5p	novel-m0121	5	11266539	11266621	-	83	-38.6	65.06	0.71	AGCTCCCGGTGTGAGTGGGGG	21	5p	ctccaggaaggccAGCTCCCGGTGTGAGTGGGGGcttggcctctctgtgcccgcacttggcatctggtcctcaccttccagga	.(((.((((((..((..((.(((((.((((.((((..((.....))..)))).))))..))))).))..))..)))))).)))
novel-m0122-3p	novel-m0122	5	22636780	22636856	-	77	-42.3	59.74	0.92	GGCGGGACAGCATGGTCGCAG	21	3p	tgcagctccttgcgttcattctgtttggcctggtgttctttcagcaGGCGGGACAGCATGGTCGCAGtgggctgggg	..((((((.(((((.((((.((((((.(((((.((......)).))))).)))))).)))).))))).))))))...
novel-m0122-5p	novel-m0122	5	22636780	22636856	-	77	-42.3	59.74	0.92	TGCGTTCATTCTGTTTGGCCT	21	5p	tgcagctcctTGCGTTCATTCTGTTTGGCCTggtgttctttcagcaggcgggacagcatggtcgcagtgggctgggg	..((((((.(((((.((((.((((((.(((((.((......)).))))).)))))).)))).))))).))))))...
novel-m0123-3p	novel-m0123	5	22753413	22753492	-	80	-38.3	61.25	0.78	CCGGAAGTGGAAGTAAGCGCAG	22	3p	ctccgccaaccgcttttacttctccttcccgtgtcttccctggtgaccCCGGAAGTGGAAGTAAGCGCAGgtcggcggca	..(((((.(((((.(((((((((.(((((.(.(((.........))).).))))).))))))))).)).))).)))))..
novel-m0124-3p	novel-m0124	5	23255318	23255393	-	76	-25	51.32	0.64	TCCAGGATTTGGCAACGTTCAT	22	3p	tctaccagagacatacgtttccacgtcctgctgcgcgcttgagcTCCAGGATTTGGCAACGTTCATctttttccac	......(((((...(((((.(((.((((((..((........))..)))))).))).)))))...)))))......
novel-m0125-3p	novel-m0125	5	54466529	54466611	-	83	-26.7	49.4	0.65	ATAGGTAGATGGCTCTTAGAGT	22	3p	tgggctagttctgtcactaagctccatctcctacctcctctgaaaacctggATAGGTAGATGGCTCTTAGAGTcaagagccag	..((((.....((.(.(((((..((((((((((..(((...........))))))).))))))..))))).).))..))))..
novel-m0126-5p	novel-m0126	5	110543889	110543965	-	77	-37.8	67.53	0.73	AGGGGTGGGTAGAGCTGCGGA	21	5p	tgtaggtccgAGGGGTGGGTAGAGCTGCGGAaggcaggcctgactgcgtctcggtcctacccccaggtggacccagg	....((((((...((.((((((.((((.(((..((((......)))).))))))).))))))))...))))))....
novel-m0127-5p	novel-m0127	6	2780160	2780248	+	89	-38.8	71.91	0.61	AGCAGCGAGGCCGTAGCTTGGT	22	5p	ttggaggcgcAGCAGCGAGGCCGTAGCTTGGTgggtctgcaggacaccacccttcaccaggcggcgccgcctcccggcagcccctcacc	...((((.((.((.(.((((((((.(((((((((((((...))))........))))))))).)))..))))).).)).)).))))...
novel-m0128-5p	novel-m0128	6	44727952	44728023	+	72	-26.7	66.67	0.56	CAGAGTGGAAGAGGCGGCCCTGA	23	5p	gggtcaaggtCAGAGTGGAAGAGGCGGCCCTGAccacgccctctgtcctcctcctccactccagatgggccg	.((((...(((.(((((((.((((.((.(..((........)).).)).)))).)))))))..))).)))).
novel-m0129-5p	novel-m0129	6	51856928	51857005	+	78	-34.7	66.67	0.67	AGGAGGGAAGGCGGATGAGAGCT	23	5p	gaggttgggaAGGAGGGAAGGCGGATGAGAGCTgggaccgtagacccgtctctggccccctcccccccattcaacccc	..(((((((..((.((((.((.((.(.((((.((((........)))).)))).))))).)))).))..)))))))..
novel-m0130-5p	novel-m0130	6	62371274	62371358	+	85	-38.6	70.59	0.64	TCGGGGAGGCTGTGCAGCGCGG	22	5p	tttcacacacTCGGGGAGGCTGTGCAGCGCGGcccgctcgcctcagccccgctgccctcctgcactgcctccccagctcggaatc	.........((.((((((((.((((((.(((((..(((......)))...)))))....)))))).)))))))))).........
novel-m0131-5p	novel-m0131	6	76824903	76824997	+	95	-39.6	51.58	0.81	AAGGGGGAGAAGATGGGGACA	21	5p	ctaaaggggcAAGGGGGAGAAGATGGGGACAgtagctggattttctctgaaattgtggctgtccctgtctctctctgcctagaccatcccaatct	.....(((((.(((.((((((((((((((((((.((..((((((....)))))))).))))))))))))).))))).))).)....)))).....
novel-m0132-3p	novel-m0132	6	82017167	82017247	+	81	-37.2	64.2	0.72	CAGCTCCGAGAAGGCGGGATGA	22	3p	gcccacgctctgcccgcactcttggacagagctgaggatgtgtaggtgcCAGCTCCGAGAAGGCGGGATGAatgggggcga	((((.((.((..(((((..(((((((....((((.(.((......)).))))))))))))..)))))..)).)).))))..
novel-m0132-5p	novel-m0132	6	82017167	82017247	+	81	-37.2	64.2	0.72	TGCCCGCACTCTTGGACAGAGC	22	5p	gcccacgctcTGCCCGCACTCTTGGACAGAGCtgaggatgtgtaggtgccagctccgagaaggcgggatgaatgggggcga	((((.((.((..(((((..(((((((....((((.(.((......)).))))))))))))..)))))..)).)).))))..
novel-m0133-3p	novel-m0133	6	154077922	154077996	+	75	-36.9	66.67	0.74	CGATCCCGCTCTGCTCTTCAC	21	3p	ccttgcaggcctggggagcaggtagggatggcgtgggacccgcaCGATCCCGCTCTGCTCTTCACagagggaagg	((((.(.....(((((((((((..(((((.(.((((...)))).).)))))..))))))))))).....).))))
novel-m0134-5p	novel-m0134	6	37487777	37487851	-	75	-22.1	48	0.61	TCAAAGATCCAGGCGTTTGCG	21	5p	tcaacgcctgTCAAAGATCCAGGCGTTTGCGgttcgtctgtaaacgcaaacacctgtatccagtcaagctatgat	(((..((.((.(...(((.((((.(((((((.............))))))).)))).)))..).)).))..))).
novel-m0136-5p	novel-m0136	6	45569138	45569216	-	79	-33.7	55.7	0.77	TCCAGGGTGGAAAAGAGCTTGA	22	5p	agtcaccttgTCCAGGGTGGAAAAGAGCTTGAgttgttggtcaaggccaagctcttctgctgcccagctcaggtggctc	((((((((.((...(((((((.(((((((((.(((.........)))))))))))).).)))))).))..)))))))).
novel-m0137-5p	novel-m0137	6	65301825	65301903	-	79	-26	58.23	0.57	TCGGGAGCAGAACCTCACGTCAT	23	5p	gtgtttttccTCGGGAGCAGAACCTCACGTCATattccagcctcctatgtgactgggttctgtccccccagccctgccc	............(((.((((((((.((.(((((((...........))))))))))))))))).)))............
novel-m0138-3p	novel-m0138	6	78298521	78298597	-	77	-33.5	55.84	0.78	TCATGGCAGGGGCTGGGAACGTTC	24	3p	ccagagctgcattccttcccctgccagcagagcaagtccaggcTCATGGCAGGGGCTGGGAACGTTCtttttgtttt	..(((((....(((((.(((((((((...((((........)))).)))))))))..))))).))))).........
novel-m0138-5p	novel-m0138	6	78298521	78298597	-	77	-33.5	55.84	0.78	ATTCCTTCCCCTGCCAGCAGAGC	23	5p	ccagagctgcATTCCTTCCCCTGCCAGCAGAGCaagtccaggctcatggcaggggctgggaacgttctttttgtttt	..(((((....(((((.(((((((((...((((........)))).)))))))))..))))).))))).........
novel-m0139-3p	novel-m0139	6	90797483	90797563	-	81	-46.8	60.49	0.96	AGGTGCAGCGGCCTGTCCCTGGT	23	3p	ccaggaccagagacaggcggctgtaactccttccctgaactgagcaagAGGTGCAGCGGCCTGTCCCTGGTcctgtaggta	.(((((((((.(((((((.(((((..(((.(((........)))...)))..))))).))))))).)))))))))......
novel-m0139-5p	novel-m0139	6	90797483	90797563	-	81	-46.8	60.49	0.96	AGACAGGCGGCTGTAACTCCTT	22	5p	ccaggaccagAGACAGGCGGCTGTAACTCCTTccctgaactgagcaagaggtgcagcggcctgtccctggtcctgtaggta	.(((((((((.(((((((.(((((..(((.(((........)))...)))..))))).))))))).)))))))))......
novel-m0140-5p	novel-m0140	6	154231941	154232015	-	75	-36.9	66.67	0.74	CTGGGGAGCAGGTAGGGATGGCGT	24	5p	ccttgcaggcCTGGGGAGCAGGTAGGGATGGCGTgggacccgcacgatcccgctctgctcttcacagagggaagg	((((.(.....(((((((((((..(((((.(.((((...)))).).)))))..))))))))))).....).))))
novel-m0141-3p	novel-m0141	7	26905677	26905759	+	83	-42.3	48.19	1.06	TGGTGTCTTCATTGCTGGATCTT	23	3p	agatctgcagatcttccagcaaggagtctcagagtcccttttgcaggatcTGGTGTCTTCATTGCTGGATCTTctgcagattc	.((((((((((...((((((((((((.((((((.(((........)))))))).).)))).))))))))...)))))))))).
novel-m0142-5p	novel-m0142	7	34146281	34146359	+	79	-35.9	67.09	0.68	TGCAGGTGGAGCCCAGGGGAA	21	5p	tgggcgggtgTGCAGGTGGAGCCCAGGGGAAcaggtagagcaagtgaccctcgccgccacctctgcaggtcctggccaa	(((.(((((.(((((((((.(.(.((((..((..((...))..))..)))).).).)))))..)))).).)))).))).
novel-m0143-5p	novel-m0143	7	37088404	37088484	+	81	-38.6	60.49	0.79	TGTCATGCTGGGGAGTGTAGTGA	23	5p	gacgcagatcTGTCATGCTGGGGAGTGTAGTGAacgtcgtcatgcttctcactgctccccccggtgtccggctctgtgtcg	((((((((.(((..(((((((((.(.(((((((..((......))...))))))).).))))))))).))).)))))))).
novel-m0144-3p	novel-m0144	7	41663657	41663732	+	76	-28.7	47.37	0.8	TCAGGATAGAAAGCAGACATAA	22	3p	agcagcgatgtctgcttgtcctgagtctggtttgagtagggcacTCAGGATAGAAAGCAGACATAAgaacgtttga	...(((((((((((((((((((((((((...........)).))))))))))...))))))))).....))))...
novel-m0145-5p	novel-m0145	7	43704056	43704124	+	69	-21.9	53.62	0.59	ATGAGATGCAGAGCTTGGATG	21	5p	tagtgtgaatATGAGATGCAGAGCTTGGATGaagttgggattccaggctatgcccctcaccccccaccc	..(((.(....((((..(((.((((((((............)))))))).)))..))))....))))..
novel-m0146-3p	novel-m0146	7	55687368	55687450	+	83	-31.9	54.22	0.71	GTAAGAGCATCTGAACCAGGGG	22	3p	ggagttctggtcctctggttctgtgaccctgcctatttgcccttcagccagGTAAGAGCATCTGAACCAGGGGttcagcactt	.((((.((((.((((((((((.(((..(.(((((....((......)).))))).)..)))..)))))))))).)))).))))
novel-m0147-5p	novel-m0147	7	62850713	62850793	+	81	-26.9	49.38	0.67	TAGAGGGAGGGAAAGAGAAGAGGT	24	5p	ggttatttggTAGAGGGAGGGAAAGAGAAGAGGTagaccaggtatgaccacttccttccttccttcaggtaccttctgctc	(((.....(((((((((((((((.(.((((.(((............))).))))))))))))))))...))))....))).
novel-m0148-5p	novel-m0148	7	97192095	97192180	+	86	-64.8	48.84	1.54	TGATGCCTGGCATTTTGTGTGT	22	5p	ccagaagcccTGATGCCTGGCATTTTGTGTGTatggagaaagaaacacacaacacacacaaaatgccaggcatcagggcttctgga	((((((((((((((((((((((((((((((((.((..............))..)))))))))))))))))))))))))))))))).
novel-m0149-5p	novel-m0149	7	120648781	120648858	+	78	-35.1	65.38	0.69	TGGTCAAGGCCTGTCGCCGCTGT	23	5p	ggagcggttgTGGTCAAGGCCTGTCGCCGCTGTatgtgcagcagcagcagcagcacacgctcaggccacatccgacgg	....(((.(((((((..(((.(((.((.(((((...(((....)))))))).))))).)))..))))))).)))....
novel-m0150-5p	novel-m0150	7	121017565	121017640	+	76	-29.8	67.11	0.58	CAGGGCAGGGCAGGGCTGGGCA	22	5p	cagggcagggCAGGGCAGGGCAGGGCTGGGCAgagctgggctcaggggagcagcactgctctactttttgacctgg	((((.(((...((((.(((((((.((((..(.((((...))))..)....)))).))))))).))))))).)))).
novel-m0151-3p	novel-m0151	7	130920686	130920779	+	94	-62	86.17	0.77	TTGAGGGCCGGCGGGAGCGG	20	3p	gcggggcggcccgggaaaccgaggccgggcggctcccctcggcccccgcgccgcgcgggttgggTTGAGGGCCGGCGGGAGCGGgcctccgcgg	((((((((((((((....))).)))))(.(.((((((.(((((((((..(((.....)))..))....))))))).)))))).).)))))))..
novel-m0152-5p	novel-m0152	7	36178746	36178825	-	80	-31.6	55	0.72	AAAGGATGGATTGGACAGGCCT	22	5p	cagcagcaaaAAAGGATGGATTGGACAGGCCTgtgcagagctaaacagggcctgtaccacccctcctcagctttgcctga	(((..(((((..((((.((..(((((((((((((..........))).))))))).)))..))))))....)))))))).
novel-m0153-3p	novel-m0153	7	37667046	37667141	-	96	-29.4	57.29	0.53	AGGCGACTGATGGAGGCTGT	20	3p	gggggtagggggaggcctgtcatgagacatcgctgtaaggctcgtgggtgatgaataagagcccaaAGGCGACTGATGGAGGCTGTtactaagggg	.....(((.....(((((.((((.((...(((((....(((((...............)))))....))))))).)))))))))....))).....
novel-m0154-3p	novel-m0154	7	41158292	41158369	-	78	-38	70.51	0.69	CCGCAGCCTCCGCAGACCACGC	22	3p	tcgtgctgggaggactggggagcttgcaagggcctgcactcagagcCCGCAGCCTCCGCAGACCACGCcagctgcccg	.((.((((((.((.(((.((((.((((..(((((((....))).)))))))).)))).))).)).).)))))))....
novel-m0154-5p	novel-m0154	7	41158292	41158369	-	78	-38	70.51	0.69	AGGACTGGGGAGCTTGCAAGGGC	23	5p	tcgtgctgggAGGACTGGGGAGCTTGCAAGGGCctgcactcagagcccgcagcctccgcagaccacgccagctgcccg	.((.((((((.((.(((.((((.((((..(((((((....))).)))))))).)))).))).)).).)))))))....
novel-m0157-5p	novel-m0157	8	1383017	1383098	+	82	-22.4	48.78	0.56	TCGGGTGAAAGCGGTCAGGTTC	22	5p	ttttagagagTCGGGTGAAAGCGGTCAGGTTCagaaaagcgtgtgtttgtttcctgtccctcttcacccagagaaggagtac	..........(((((((((((.((.((((.......((((....))))....)))).)))).))))))).))..........
novel-m0158-3p	novel-m0158	8	4005393	4005466	+	74	-41.7	62.16	0.91	ACACGAGCGTGTCCTGCAATC	21	3p	cggacggctgttgcggggcacgtagcgtgtgtgtgttaggtacACACGAGCGTGTCCTGCAATCtcctcccggt	(((..((..((((((((((((((..((((((((.......)))))))).))))))))))))))..))..)))..
novel-m0158-5p	novel-m0158	8	4005393	4005466	+	74	-41.7	62.16	0.91	TTGCGGGGCACGTAGCGTGTGT	22	5p	cggacggctgTTGCGGGGCACGTAGCGTGTGTgtgttaggtacacacgagcgtgtcctgcaatctcctcccggt	(((..((..((((((((((((((..((((((((.......)))))))).))))))))))))))..))..)))..
novel-m0159-3p	novel-m0159	8	92375145	92375225	+	81	-52	80.25	0.8	GCCGCTGGGCTGGGAGGGGCG	21	3p	agggagcgggaggcgctttgtccgcttagcggccgggctcggccccggagGCCGCTGGGCTGGGAGGGGCGctgcgccccg	.(((.(((...((((((((.((((((((((((((((((...))))....))))))))))).))).)))))))).)))))).
novel-m0160-5p	novel-m0160	8	142101455	142101532	+	78	-25.2	55.13	0.59	CTAGGCTTGGAGTCAGAAGGC	21	5p	gagagcagtgCTAGGCTTGGAGTCAGAAGGCactgagaagagaatcaggaggctgtggtccaagtggctgaggttcca	..((((...(((..(((((((.(((..((.(.((((........))))..).)).)))))))))))))....))))..
novel-m0161-3p	novel-m0161	8	142262320	142262403	+	84	-33.2	51.19	0.77	TGTGATCAGTCTGGTGCCGGTTT	23	3p	gtgtccaagtgacggcagcagattggacacactgctgctcttacaccgaagTGTGATCAGTCTGGTGCCGGTTTcttgaattct	.....((((.(((((((.((((((((.((((((................)))))).)))))))).)))).))).))))......
novel-m0161-5p	novel-m0161	8	142262320	142262403	+	84	-33.2	51.19	0.77	GACGGCAGCAGATTGGACACAC	22	5p	gtgtccaagtGACGGCAGCAGATTGGACACACtgctgctcttacaccgaagtgtgatcagtctggtgccggtttcttgaattct	.....((((.(((((((.((((((((.((((((................)))))).)))))))).)))).))).))))......
novel-m0162-5p	novel-m0162	8	2312912	2313010	-	99	-33.3	46.46	0.72	TTCAGACCCTGGAGAAAGTTCCTT	24	5p	tggttctgacTTCAGACCCTGGAGAAAGTTCCTTttgatagatgtgggaaaggagccttccaggtcatgtgacagaatcaaaatctgacttcagggcag	((((((((....((((((.(((((...(((((((((...........))))))))).))))))))).))...))))))))...((((....))))....
novel-m0163-3p	novel-m0163	8	18372771	18372847	-	77	-32.7	45.45	0.93	CTCAAGTGATGCCTCTGCTT	20	3p	cctttatgtaagctgaggagtcacttgaaggataattcaaagtgcccCTCAAGTGATGCCTCTGCTTacctattggc	((..((.((((((.((((.(((((((((.((..............)).))))))))).)))).)))))).))..)).
novel-m0163-5p	novel-m0163	8	18372771	18372847	-	77	-32.7	45.45	0.93	AGCTGAGGAGTCACTTGAAGG	21	5p	cctttatgtaAGCTGAGGAGTCACTTGAAGGataattcaaagtgcccctcaagtgatgcctctgcttacctattggc	((..((.((((((.((((.(((((((((.((..............)).))))))))).)))).)))))).))..)).
novel-m0164-3p	novel-m0164	8	117532718	117532796	-	79	-34.6	49.37	0.89	TGTGGAGCACGTAGAAGGAAGA	22	3p	accacgccgggaactcctcttccgtgttcttaacactaaaacaaaagTGTGGAGCACGTAGAAGGAAGAtcctgtgtgg	.((((((.((((.(((((((..((((((((..(((((........))))))))))))).)).))).)).))))))))))
novel-m0165-5p	novel-m0165	8	142393207	142393290	-	84	-33.2	51.19	0.77	GACGGCAGCAGATTGGACACACT	23	5p	gtgtccaagtGACGGCAGCAGATTGGACACACTgctgctcttacaccgaagtgtgatcagtctggtgccggtttcttgaattct	.....((((.(((((((.((((((((.((((((................)))))).)))))))).)))).))).))))......
novel-m0166-3p	novel-m0166	9	20274376	20274441	+	66	-20	21.21	1.43	TATATATATATATGTACGTCTG	22	3p	aaaggggatatatatatatatatatatatgtataTATATATATATATGTACGTCTGtgtcactttg	..(((.((((((((((((((((((((....))))))))))))))))))).).)))...........
novel-m0167-5p	novel-m0167	9	29688443	29688528	+	86	-24.1	40.7	0.69	TATGGTCATTACCAAGGCTCTT	22	5p	tgtcagggtaTATGGTCATTACCAAGGCTCTTagaatgcagtttctcattagctgtggacatgaccataaaaaaatttcccgctag	.....(((..(((((((((..(((.((((..(((((......)))).)..)))).)))..))))))))).........))).....
novel-m0168-3p	novel-m0168	9	77340885	77340970	+	86	-27.7	50	0.64	TCTGGCGGGAAGTTGTGGTCC	21	3p	aatggctggatggctgccacttttcatccagattgtgctccctgtgtctgttaaaTCTGGCGGGAAGTTGTGGTCCttctgcagat	....((.(((.((((((.(((((((..(((((((..((...........))..))))))).))))))).)))))).))).))....
novel-m0169-5p	novel-m0169	9	147940156	147940238	+	83	-37.9	63.86	0.72	TCTCCTTGCGAGTCTCTGCTGCC	23	5p	tgacctgttcTCTCCTTGCGAGTCTCTGCTGCCtggcgtctcgggccaaggcgggaggaagccgcgttggaggggagactcaa	(((..(.((((((((.((((.((.(((.(((((((((.......))).)))))).)))..))))))..)))))))).).))).
novel-m0171-3p	novel-m0171	9	4150303	4150396	-	94	-37.3	70.21	0.57	CCCTGACCCAGCGGAGCACTGC	22	3p	gaggtggcagttgggaccgggttgggctggggaggggcggtgcactggcggccgcgctgatgCCCTGACCCAGCGGAGCACTGCaggtgactta	.((((.((.((.((..((..(((((((.(((..((.(((((((....)).))))).))....))).).))))))))..).).))..)).)))).
novel-m0172-3p	novel-m0172	9	7940506	7940591	-	86	-33.8	62.79	0.63	TCGTGCACAGATGTGGTCTCGG	22	3p	acgtgggcgtgaacaacccacatcacatcctgggcacctgcacacgcagacggcTCGTGCACAGATGTGGTCTCGGggtgctcacg	.(((((((.......((((..((((((((.((.((((((((....)))).......)))).))))))))))....)))))))))))
novel-m0173-3p	novel-m0173	9	34234371	34234452	-	82	-30.8	54.88	0.68	CTGGAGAGCCTGGCAAAGCTGG	22	3p	tgcttgtggttaggctgatgtgatgggtttccctgggcctaaaggtgctcCTGGAGAGCCTGGCAAAGCTGGagagcaagtt	.((((((..((.((((..(((.(.((.(((((..((((((...)).))))..))))).))).))).)))).))..)))))).
novel-m0174-5p	novel-m0174	9	55294372	55294453	-	82	-29.9	56.1	0.65	CCGACACAGGTTGGAGAGGCTCG	23	5p	ccgtctgaccCCGACACAGGTTGGAGAGGCTCGatttcttagcccactagcctgtgtcgagaccctcagcaaagtaaatggc	((((((((..((((((((((((((.(.((((.........))))).))))))))))))).)....))))........)))).
novel-m0176-3p	novel-m0176	9	80161149	80161227	-	79	-25.2	36.71	0.87	TCACTGGAGTTTTGTTTCAACAT	23	3p	attccttcagtgttgaaacactctgttgaaccagattacagaaagtTCACTGGAGTTTTGTTTCAACATtgcaagaatg	((((...((((((((((((((((((.(((((.............))))).))))))...))))))))))))...)))).
novel-m0176-5p	novel-m0176	9	80161149	80161227	-	79	-25.2	36.71	0.87	TGTTGAAACACTCTGTTGAAC	21	5p	attccttcagTGTTGAAACACTCTGTTGAACcagattacagaaagttcactggagttttgtttcaacattgcaagaatg	((((...((((((((((((((((((.(((((.............))))).))))))...))))))))))))...)))).
novel-m0177-3p	novel-m0177	9	138178267	138178337	-	71	-25.8	60.56	0.6	GAGAGCACTGGGGCAGCTGCAG	22	3p	tcctcctgtcacttctttgcctgtggtcccacaaagtcgGAGAGCACTGGGGCAGCTGCAGtcctgggagg	.(((((((..(((.(.(((((((((.((((........)).)).)))..))))))..).)))..)))))))
novel-m0178-3p	novel-m0178	GL892805.1	128522	128603	-	82	-29.1	50	0.71	ACTGGGATCTCTGGGTTTGGGC	22	3p	caaggtcaagttgaacccagtgaaaccaggtctgaagagcctgtacccagACTGGGATCTCTGGGTTTGGGCtgaactaatt	..((.(((..((((((((((.((..((((.((((.............))))))))..)).))))))))))..))).))....
novel-m0178-5p	novel-m0178	GL892805.1	128522	128603	-	82	-29.1	50	0.71	TTGAACCCAGTGAAACCAGGTCT	23	5p	caaggtcaagTTGAACCCAGTGAAACCAGGTCTgaagagcctgtacccagactgggatctctgggtttgggctgaactaatt	..((.(((..((((((((((.((..((((.((((.............))))))))..)).))))))))))..))).))....
novel-m0180-3p	novel-m0180	GL893654.2	6768	6848	-	81	-37.1	41.98	1.09	AAGTAGTACCGGAGTTCCCATT	22	3p	tgggccacagtgggaactctgctgttgcttaagtttaatttaaaagattAAGTAGTACCGGAGTTCCCATTgttgctctgt	.((((.(((((((((((((((.((((((((((...............)))))))))).))))))))))))))).))))...
novel-m0180-5p	novel-m0180	GL893654.2	6768	6848	-	81	-37.1	41.98	1.09	TGGGAACTCTGCTGTTGCTTAA	22	5p	tgggccacagTGGGAACTCTGCTGTTGCTTAAgtttaatttaaaagattaagtagtaccggagttcccattgttgctctgt	.((((.(((((((((((((((.((((((((((...............)))))))))).))))))))))))))).))))...
novel-m0181-3p	novel-m0181	GL893704.1	16626	16703	+	78	-27.2	56.41	0.62	AGCCCTGGAAGGAAGTCAGCT	21	3p	acaagaggaagtggcttcttgccgagggtctgtgcctattatgactgAGCCCTGGAAGGAAGTCAGCTccccgagcag	......(((..(((((((((.((.((((((.((..........)).)).)))))).)))))))))..)))........
novel-m0181-5p	novel-m0181	GL893704.1	16626	16703	+	78	-27.2	56.41	0.62	GTGGCTTCTTGCCGAGGGTCTGT	23	5p	acaagaggaaGTGGCTTCTTGCCGAGGGTCTGTgcctattatgactgagccctggaaggaagtcagctccccgagcag	......(((..(((((((((.((.((((((.((..........)).)).)))))).)))))))))..)))........
novel-m0182-3p	novel-m0182	GL894077.1	126844	126924	+	81	-39.6	74.07	0.66	CACCCCTCCCGCCAGCGATGGA	22	3p	gccccgccacccccttgctgggggaaggggagtgagtaagccccacgccCACCCCTCCCGCCAGCGATGGAgcggagggag	..(((.((.(.((.(((((((((((.((((.(((...........)))...)))))))).))))))).)).).)).)))..
novel-m0183-3p	novel-m0183	GL894231.1	31522	31605	-	84	-35.8	60.71	0.7	TATGTCTGCTGACCATGGCCTTT	23	3p	cggggcgaggggagaggtggtggctgcagaacacgtgctctgttcatgccaTATGTCTGCTGACCATGGCCTTTcgaagctccc	.(((((.....(((((((.(((((.(((((.((.((((.........).))).))))))).).)))).)))))))...))))).
novel-m0184-5p	novel-m0184	GL894237.1	23307	23387	-	81	-46.9	77.78	0.74	CCAGCCTCGGGGAGCCCGGCG	21	5p	gcccctcgccCCAGCCTCGGGGAGCCCGGCGcccccgcttcccagcccagccaggctcctcgaaggcaagggctcagggtc	((((...((((..(((((((((((((.(((......(((....)))...))).))))))))).))))..))))...)))).
novel-m0190-3p	novel-m0190	GL895172.1	8680	8759	-	80	-39.7	66.25	0.75	TCCGTCGGGGGCCTGGCACAC	21	3p	gagttcgctcagggccaggccctttgacgtgggcgttatgtcccagccgTCCGTCGGGGGCCTGGCACACagtgatgtcc	((..(((((....(((((((((((.((((..(((...........)))...)))))))))))))))....)))))..)).
novel-m0190-5p	novel-m0190	GL895172.1	8680	8759	-	80	-39.7	66.25	0.75	AGGGCCAGGCCCTTTGACGTGGGCG	25	5p	gagttcgctcAGGGCCAGGCCCTTTGACGTGGGCGttatgtcccagccgtccgtcgggggcctggcacacagtgatgtcc	((..(((((....(((((((((((.((((..(((...........)))...)))))))))))))))....)))))..)).
novel-m0191-3p	novel-m0191	GL895275.1	7899	7995	-	97	-29.7	53.61	0.57	GTGTTGGTGTGCACTTATTT	20	3p	tgtagctcagtggtagagcgcatgctttgcatgtatgaggccccgggttcgatccccggcatctccaGTGTTGGTGTGCACTTATTTtctccctaca	(((((......(((.(((.(((((((..((((....((((..(((((.......)))))..))))..)))).))))))).))))))......)))))
novel-m0193-3p	novel-m0193	GL896148.1	24101	24180	+	80	-35.6	68.75	0.65	ATCTGACCTTGCCGACCTCGCAG	23	3p	ccccgaggaggaagcggggtcggggtcggctctagagggggagaaggATCTGACCTTGCCGACCTCGCAGgctgacaggg	.(((....((...((((((((((((((((((((......))))......))))))...))))))))))...))....)))
novel-m0194-5p	novel-m0194	GL896248.1	13902	13994	+	93	-33.8	53.76	0.68	TGTGAGGAGCCCTGGGAGACAGCA	24	5p	aaggctttcaTGTGAGGAGCCCTGGGAGACAGCAtgtttctgactgtcctgactgtcgcttctctctggctcttcaggacttggtagagccag	..(((((((((.(((((((((..((((((.(((........(((.((....)).)))))))))))).))))))))).)...)))..)))))..
novel-m0195-5p	novel-m0195	GL896267.1	19692	19768	+	77	-22.3	41.56	0.7	AAGGACAGAGAAGGTTGGCTTG	22	5p	atacaggataAAGGACAGAGAAGGTTGGCTTGttctttaaggaacctaacagtcatttctgtccatagtcgtagtcg	..(((.(((...(((((((((.(((((....(((((....)))))....))))).)))))))))...))).).))..
novel-m0197-3p	novel-m0197	GL896364.1	35891	35986	+	96	-37.6	70.83	0.55	TCTGGGCAGAGGTAGACAGGGTG	23	3p	tgtgggcacagactgggccgcgccaggtcgggaggggaggcgggagacagggaccgggggcccTCTGGGCAGAGGTAGACAGGGTGggtgttcact	.((((((((..(((..(.(..(((..(((.((((((....(((..........)))....)))))).)))...))).).)..)))..)))))))).
novel-m0198-3p	novel-m0198	GL896425.1	1741	1821	-	81	-44.7	58.02	0.95	TGGTGCCTGACGTCTTGGCAGT	22	3p	nnnngcccacagccagggctgcaggcactgacattcacccatggtattgTGGTGCCTGACGTCTTGGCAGTgggcatgggt	....((((((.((((((((..((((((((.(((.(.(((...)))).)))))))))))..)))))))).))))))......
novel-m0198-5p	novel-m0198	GL896425.1	1741	1821	-	81	-44.7	58.02	0.95	AGCCAGGGCTGCAGGCACTGA	21	5p	nnnngcccacAGCCAGGGCTGCAGGCACTGAcattcacccatggtattgtggtgcctgacgtcttggcagtgggcatgggt	....((((((.((((((((..((((((((.(((.(.(((...)))).)))))))))))..)))))))).))))))......
novel-m0200-3p	novel-m0200	JH118649.1	217979	218057	+	79	-27	65.82	0.52	ATCAATCGTGGGAACCGGGCAGA	23	3p	acactagaatcagcccgaaccctgcgttggcccctggagctggcggATCAATCGTGGGAACCGGGCAGAgctcccccgc	......((.((.(((((...((((((((((((((.......)).)).)))).))))))...))))).))..))......
novel-m0204-5p	novel-m0204	JH118928.1	123812	123890	-	79	-25.1	45.57	0.7	TGGGTCAGAGAGGAAGGATGTGA	23	5p	gaagagttagTGGGTCAGAGAGGAAGGATGTGAtttgagcagatggttctcattctccttctttgaccagagtacctga	..((.((.....(((((((((((.((((((.((..............)).)))))).))))))))))).....))))..
novel-m0205-3p	novel-m0205	X	48632382	48632464	+	83	-34	57.83	0.71	CTCCCACGTGCAGGGTTTGCA	21	3p	gctccctctctcacatcccttgcatggtggagggtgagctttctgaaaacccCTCCCACGTGCAGGGTTTGCAggatggtgag	.(((((..(((..((..(((((((((..((((((....(.....).....))))))..)))))))))..))..))).)).)))
novel-m0206-3p	novel-m0206	X	48640812	48640894	+	83	-28.9	49.4	0.7	ACCTCCTATGTGCATGGTTTAC	22	3p	ctgctccttctcccatacccattgcatatcggagttgtgaattctcaaagcACCTCCTATGTGCATGGTTTACaggagggcga	.(((.((((((.....(((...(((((((.((((.(((...........))).)))).))))))).)))....))))))))).
novel-m0207-3p	novel-m0207	X	94852397	94852477	+	81	-35.2	40.74	1.07	TCAGCAATTCTTGGTTCTCATTT	23	3p	tgttctggagagggaacctggaaaagctgaaggtgtaatatgaaaaccTCAGCAATTCTTGGTTCTCATTTttaggacatc	((((((((((((((((((.((((..(((((.(((...........))))))))..)))).))))))).)))))))))))..
novel-m0207-5p	novel-m0207	X	94852397	94852477	+	81	-35.2	40.74	1.07	AGGGAACCTGGAAAAGCTGAAG	22	5p	tgttctggagAGGGAACCTGGAAAAGCTGAAGgtgtaatatgaaaacctcagcaattcttggttctcatttttaggacatc	((((((((((((((((((.((((..(((((.(((...........))))))))..)))).))))))).)))))))))))..
novel-m0208-3p	novel-m0208	X	141842683	141842771	+	89	-44.7	74.16	0.68	AGAGGCCAGAGGGCAGGACGCT	22	3p	tcctgccttgcgccccgtgcctgccctcccggctccagctgcctcctcctagtccgcAGAGGCCAGAGGGCAGGACGCTggccggcagg	.((((((..(.(((..((((((((((((..((((....((((.............)))).)))).))))))))).))).))))))))))
novel-m0209-3p	novel-m0209	X	16319598	16319670	-	73	-23.5	54.79	0.59	ACCTGGGCAGAAGCCCTCTTTT	22	3p	ttacacgcagaaggtcctgggttcgagccccagtggaaccaACCTGGGCAGAAGCCCTCTTTTctgcaaactt	......((((((((....((((((..((((..((.......))..)))).).)))))..))))))))......
novel-m0210-5p	novel-m0210	X	21570202	21570281	-	80	-26.9	33.75	1	GGTGGAGGCATGTAGTTCCTAA	22	5p	attgcatttgGGTGGAGGCATGTAGTTCCTAAgtttataattggtaatttagaaactaaatgcctccatggaaatataac	.(((.((((..((((((((((.(((((.(((((((..........))))))).))))).))))))))))..)))).))).
novel-m0211-3p	novel-m0211	X	136185257	136185332	-	76	-33.6	57.89	0.76	GAACGGTGCCTGTGTGGCTAGA	22	3p	tgtggtgccctgaccaggcaggtgctgttctctcgacgagtagtGAACGGTGCCTGTGTGGCTAGAgtaaggctca	..(((.((((((.(((.(((((((((((((.(((.....).)).))))))))))))).))).))).....))))))
novel-m0211-5p	novel-m0211	X	136185257	136185332	-	76	-33.6	57.89	0.76	TGACCAGGCAGGTGCTGTTCTCT	23	5p	tgtggtgcccTGACCAGGCAGGTGCTGTTCTCTcgacgagtagtgaacggtgcctgtgtggctagagtaaggctca	..(((.((((((.(((.(((((((((((((.(((.....).)).))))))))))))).))).))).....))))))
novel-m0212-3p	novel-m0212	X	137225796	137225872	-	77	-29.7	37.66	1.02	TGATTGACACCTCTGTTAGTGG	22	3p	tgtgctaccctactgcagagagtggcaatcatgtataattaaaaaTGATTGACACCTCTGTTAGTGGagtaacatat	((((.(((.(((((((((((.(((.(((((((............))))))).)))))))).)))))).))).)))).
novel-m0212-5p	novel-m0212	X	137225796	137225872	-	77	-29.7	37.66	1.02	TACTGCAGAGAGTGGCAATCAT	22	5p	tgtgctacccTACTGCAGAGAGTGGCAATCATgtataattaaaaatgattgacacctctgttagtggagtaacatat	((((.(((.(((((((((((.(((.(((((((............))))))).)))))))).)))))).))).)))).
novel-m0213-3p	novel-m0213	X	140863210	140863292	-	83	-44.1	53.01	1	TCCACGGTGGTGGAATTGTCC	21	3p	ctgcattgcctggacagttccaccccaagtgggcagtggatgtaaagacttgTCCACGGTGGTGGAATTGTCCttgtagagca	.(((.((((..(((((((((((((((..((((((((.(..(....)..))))))))))).)))))))))))))..)))).)))
novel-m0214-3p	novel-m0214	X	142038544	142038617	-	74	-25.1	58.11	0.58	CCGGGCCAAGGGACAGCGGGT	21	3p	atgctctgcttttgtgatctcctccagggcaggtcttatttgaCCGGGCCAAGGGACAGCGGGTagccaggcct	..(((..((((((((..((.(((...((.(.((((......)))).).)).)))))..))))).)))..)))..
novel-m0215-3p	novel-m0215	X	143575652	143575742	-	91	-69.4	90.11	0.85	TGGCGGCGGCGGCGGCGCGAGT	22	3p	acgccccgccccgccgccgccgccgccgccgccgcagccgcacgcgggcggccgggatgTGGCGGCGGCGGCGGCGCGAGTcgcggagccg	..((.((((...(((((.(((((((((((((((((((((((......))))).....))))))))))))))))))))).)).)))).))..
