# Supplementary material for: Comparative analyses of longissimus muscle miRNAomes reveal microRNAs associated with differential regulation of muscle fiber development between Tongcheng and Yorkshire pigs
Source: PLoS One. 2018 Jul 11;13(7):e0200445. doi: 10.1371/journal.pone.0200445 (PMC6040776; doi:10.1371/journal.pone.0200445)
Supplement: S3 Table — (XLSX) [file pone.0200445.s008.xlsx]

## Sheet: all_miRNA_Target
miRNA	Transcript stable ID	Gene stable ID	Associated Gene Name
ssc-miR-99b	ENSSSCT00000000148	ENSSSCG00000000142	FAD-dependent oxidoreductase domain containing 2 [Source:HGNC Symbol;Acc:26264]
ssc-miR-99b	ENSSSCT00000000436	ENSSSCG00000000403	bromodomain adjacent to zinc finger domain, 2A [Source:HGNC Symbol;Acc:962]
ssc-miR-99b	ENSSSCT00000000598	ENSSSCG00000000555	Uncharacterized protein [Source:UniProtKB/TrEMBL;Acc:F1SG77]
ssc-miR-99b	ENSSSCT00000002001	ENSSSCG00000001786	-
ssc-miR-99b	ENSSSCT00000002578	ENSSSCG00000002316	COX16 cytochrome c oxidase assembly homolog (S. cerevisiae) [Source:HGNC Symbol;Acc:20213]
ssc-miR-99b	ENSSSCT00000002630	ENSSSCG00000002366	Sus scrofa Niemann-Pick disease, type C2 (NPC2), mRNA. [Source:RefSeq mRNA;Acc:NM_214206]
ssc-miR-99b	ENSSSCT00000003119	ENSSSCG00000002819	ADP-ribosylation factor-like 2 binding protein [Source:HGNC Symbol;Acc:17146]
ssc-miR-99b	ENSSSCT00000003405	ENSSSCG00000003068	SMG9 nonsense mediated mRNA decay factor [Source:HGNC Symbol;Acc:25763]
ssc-miR-99b	ENSSSCT00000003786	ENSSSCG00000003413	Uncharacterized protein [Source:UniProtKB/TrEMBL;Acc:F1RHR8]
ssc-miR-99b	ENSSSCT00000004544	ENSSSCG00000004109	zinc finger CCCH-type containing 12D [Source:HGNC Symbol;Acc:21175]
ssc-miR-99b	ENSSSCT00000004585	ENSSSCG00000004149	-
ssc-miR-99b	ENSSSCT00000004761	ENSSSCG00000004306	origin recognition complex, subunit 3 [Source:HGNC Symbol;Acc:8489]
ssc-miR-99b	ENSSSCT00000005311	ENSSSCG00000004812	Sus scrofa insulin-like growth factor 1 receptor (IGF1R), mRNA. [Source:RefSeq mRNA;Acc:NM_214172]
ssc-miR-99b	ENSSSCT00000005445	ENSSSCG00000004934	dipeptidyl-peptidase 8 [Source:HGNC Symbol;Acc:16490]
ssc-miR-99b	ENSSSCT00000006188	ENSSSCG00000005628	Sus scrofa ST6 (alpha-N-acetyl-neuraminyl-2,3-beta-galactosyl-1, 3)-N-acetylgalactosaminide alpha-2,6-sialyltransferase 2 (ST6GALNAC2), mRNA. [Source:RefSeq mRNA;Acc:NM_213784]
ssc-miR-99b	ENSSSCT00000006587	ENSSSCG00000006003	Sus scrofa mal, T-cell differentiation protein 2 (gene/pseudogene) (MAL2), mRNA. [Source:RefSeq mRNA;Acc:NM_001161639]
ssc-miR-99b	ENSSSCT00000008587	ENSSSCG00000007837	heparan sulfate (glucosamine) 3-O-sulfotransferase 2 [Source:HGNC Symbol;Acc:5195]
ssc-miR-99b	ENSSSCT00000008895	ENSSSCG00000008119	Kv channel interacting protein 3, calsenilin [Source:HGNC Symbol;Acc:15523]
ssc-miR-99b	ENSSSCT00000009311	ENSSSCG00000008509	RAS guanyl releasing protein 3 (calcium and DAG-regulated) [Source:HGNC Symbol;Acc:14545]
ssc-miR-99b	ENSSSCT00000012830	ENSSSCG00000011720	muscleblind-like splicing regulator 1 [Source:HGNC Symbol;Acc:6923]
ssc-miR-99b	ENSSSCT00000014169	ENSSSCG00000012963	squamous cell carcinoma antigen recognized by T cells [Source:HGNC Symbol;Acc:10538]
ssc-miR-99b	ENSSSCT00000014297	ENSSSCG00000013079	diacylglycerol lipase, alpha [Source:HGNC Symbol;Acc:1165]
ssc-miR-99b	ENSSSCT00000015492	ENSSSCG00000014180	Sus scrofa ST8 alpha-N-acetyl-neuraminide alpha-2,8-sialyltransferase 4 (ST8SIA4), mRNA. [Source:RefSeq mRNA;Acc:NM_001037322]
ssc-miR-99b	ENSSSCT00000016310	ENSSSCG00000014951	pannexin 1 [Source:HGNC Symbol;Acc:8599]
ssc-miR-99b	ENSSSCT00000023110	ENSSSCG00000028592	-
ssc-miR-99b	ENSSSCT00000023469	ENSSSCG00000028387	connector enhancer of kinase suppressor of Ras 1 [Source:HGNC Symbol;Acc:19700]
ssc-miR-99b	ENSSSCT00000023888	ENSSSCG00000025993	sphingosine-1-phosphate phosphatase 2 [Source:HGNC Symbol;Acc:19953]
ssc-miR-99b	ENSSSCT00000024863	ENSSSCG00000027528	transmembrane protein 107 [Source:HGNC Symbol;Acc:28128]
ssc-miR-99b	ENSSSCT00000024889	ENSSSCG00000029668	Uncharacterized protein [Source:UniProtKB/TrEMBL;Acc:I3LDB6]
ssc-miR-99b	ENSSSCT00000025608	ENSSSCG00000023680	Uncharacterized protein; Uncharacterized protein [Source:UniProtKB/TrEMBL;Acc:F1RMY9]
ssc-miR-99b	ENSSSCT00000026214	ENSSSCG00000025901	Sus scrofa lysocardiolipin acyltransferase 1 (LCLAT1), mRNA. [Source:RefSeq mRNA;Acc:NM_001142845]
ssc-miR-99b	ENSSSCT00000027723	ENSSSCG00000020954	-
ssc-miR-99b	ENSSSCT00000027751	ENSSSCG00000030565	glutamate receptor, ionotropic, AMPA 4 [Source:HGNC Symbol;Acc:4574]
ssc-miR-99b	ENSSSCT00000027767	ENSSSCG00000028881	cornichon family AMPA receptor auxiliary protein 3 [Source:HGNC Symbol;Acc:26802]
ssc-miR-99b	ENSSSCT00000028506	ENSSSCG00000028007	polymerase (RNA) I polypeptide C, 30kDa [Source:HGNC Symbol;Acc:20194]
ssc-miR-99b	ENSSSCT00000029099	ENSSSCG00000026101	Uncharacterized protein [Source:UniProtKB/TrEMBL;Acc:I3LUY7]
ssc-miR-99b	ENSSSCT00000031902	ENSSSCG00000023680	Uncharacterized protein; Uncharacterized protein [Source:UniProtKB/TrEMBL;Acc:F1RMY9]
ssc-miR-99b	ENSSSCT00000031985	ENSSSCG00000024970	ets variant 3 [Source:HGNC Symbol;Acc:3492]
ssc-miR-99b	ENSSSCT00000032195	ENSSSCG00000000403	bromodomain adjacent to zinc finger domain, 2A [Source:HGNC Symbol;Acc:962]
ssc-miR-99b	ENSSSCT00000033835	ENSSSCG00000005425	solute carrier family 44 (choline transporter), member 1 [Source:HGNC Symbol;Acc:18798]
ssc-miR-99b	ENSSSCT00000034909	ENSSSCG00000005425	-
ssc-miR-99b	ENSSSCT00000035110	ENSSSCG00000004934	dipeptidyl-peptidase 8 [Source:HGNC Symbol;Acc:16490]
ssc-miR-99a	ENSSSCT00000000148	ENSSSCG00000000142	FAD-dependent oxidoreductase domain containing 2 [Source:HGNC Symbol;Acc:26264]
ssc-miR-99a	ENSSSCT00000000436	ENSSSCG00000000403	bromodomain adjacent to zinc finger domain, 2A [Source:HGNC Symbol;Acc:962]
ssc-miR-99a	ENSSSCT00000001158	ENSSSCG00000001063	myosin regulatory light chain interacting protein [Source:HGNC Symbol;Acc:21155]
ssc-miR-99a	ENSSSCT00000002001	ENSSSCG00000001786	-
ssc-miR-99a	ENSSSCT00000002578	ENSSSCG00000002316	COX16 cytochrome c oxidase assembly homolog (S. cerevisiae) [Source:HGNC Symbol;Acc:20213]
ssc-miR-99a	ENSSSCT00000002630	ENSSSCG00000002366	Sus scrofa Niemann-Pick disease, type C2 (NPC2), mRNA. [Source:RefSeq mRNA;Acc:NM_214206]
ssc-miR-99a	ENSSSCT00000002922	ENSSSCG00000002633	growth arrest-specific 8 [Source:HGNC Symbol;Acc:4166]
ssc-miR-99a	ENSSSCT00000002958	ENSSSCG00000002667	zinc finger, DHHC-type containing 7 [Source:HGNC Symbol;Acc:18459]
ssc-miR-99a	ENSSSCT00000003119	ENSSSCG00000002819	ADP-ribosylation factor-like 2 binding protein [Source:HGNC Symbol;Acc:17146]
ssc-miR-99a	ENSSSCT00000003405	ENSSSCG00000003068	SMG9 nonsense mediated mRNA decay factor [Source:HGNC Symbol;Acc:25763]
ssc-miR-99a	ENSSSCT00000003739	ENSSSCG00000003369	isoprenylcysteine carboxyl methyltransferase [Source:HGNC Symbol;Acc:5350]
ssc-miR-99a	ENSSSCT00000003786	ENSSSCG00000003413	Uncharacterized protein [Source:UniProtKB/TrEMBL;Acc:F1RHR8]
ssc-miR-99a	ENSSSCT00000003894	ENSSSCG00000003505	dolichyl-diphosphooligosaccharide--protein glycosyltransferase subunit (non-catalytic) [Source:HGNC Symbol;Acc:2728]
ssc-miR-99a	ENSSSCT00000004287	ENSSSCG00000003875	-
ssc-miR-99a	ENSSSCT00000004544	ENSSSCG00000004109	zinc finger CCCH-type containing 12D [Source:HGNC Symbol;Acc:21175]
ssc-miR-99a	ENSSSCT00000005311	ENSSSCG00000004812	Sus scrofa insulin-like growth factor 1 receptor (IGF1R), mRNA. [Source:RefSeq mRNA;Acc:NM_214172]
ssc-miR-99a	ENSSSCT00000005841	ENSSSCG00000005303	phosphatidylinositol glycan anchor biosynthesis, class O [Source:HGNC Symbol;Acc:23215]
ssc-miR-99a	ENSSSCT00000006587	ENSSSCG00000006003	Sus scrofa mal, T-cell differentiation protein 2 (gene/pseudogene) (MAL2), mRNA. [Source:RefSeq mRNA;Acc:NM_001161639]
ssc-miR-99a	ENSSSCT00000008587	ENSSSCG00000007837	heparan sulfate (glucosamine) 3-O-sulfotransferase 2 [Source:HGNC Symbol;Acc:5195]
ssc-miR-99a	ENSSSCT00000008895	ENSSSCG00000008119	Kv channel interacting protein 3, calsenilin [Source:HGNC Symbol;Acc:15523]
ssc-miR-99a	ENSSSCT00000009311	ENSSSCG00000008509	RAS guanyl releasing protein 3 (calcium and DAG-regulated) [Source:HGNC Symbol;Acc:14545]
ssc-miR-99a	ENSSSCT00000009795	ENSSSCG00000008942	deoxycytidine kinase [Source:HGNC Symbol;Acc:2704]
ssc-miR-99a	ENSSSCT00000010951	ENSSSCG00000009994	myotubularin related protein 3 [Source:HGNC Symbol;Acc:7451]
ssc-miR-99a	ENSSSCT00000012830	ENSSSCG00000011720	muscleblind-like splicing regulator 1 [Source:HGNC Symbol;Acc:6923]
ssc-miR-99a	ENSSSCT00000014297	ENSSSCG00000013079	diacylglycerol lipase, alpha [Source:HGNC Symbol;Acc:1165]
ssc-miR-99a	ENSSSCT00000015492	ENSSSCG00000014180	Sus scrofa ST8 alpha-N-acetyl-neuraminide alpha-2,8-sialyltransferase 4 (ST8SIA4), mRNA. [Source:RefSeq mRNA;Acc:NM_001037322]
ssc-miR-99a	ENSSSCT00000015579	ENSSSCG00000014258	isochorismatase domain containing 1 [Source:HGNC Symbol;Acc:24254]
ssc-miR-99a	ENSSSCT00000015918	ENSSSCG00000014568	suppression of tumorigenicity 5 [Source:HGNC Symbol;Acc:11350]
ssc-miR-99a	ENSSSCT00000016284	ENSSSCG00000014927	NADPH oxidase 4 [Source:HGNC Symbol;Acc:7891]
ssc-miR-99a	ENSSSCT00000016310	ENSSSCG00000014951	pannexin 1 [Source:HGNC Symbol;Acc:8599]
ssc-miR-99a	ENSSSCT00000018018	ENSSSCG00000016548	-
ssc-miR-99a	ENSSSCT00000018910	ENSSSCG00000017371	transmembrane protein 101 [Source:HGNC Symbol;Acc:28653]
ssc-miR-99a	ENSSSCT00000023302	ENSSSCG00000016548	podocalyxin-like [Source:HGNC Symbol;Acc:9171]
ssc-miR-99a	ENSSSCT00000023443	ENSSSCG00000016548	-
ssc-miR-99a	ENSSSCT00000023469	ENSSSCG00000028387	connector enhancer of kinase suppressor of Ras 1 [Source:HGNC Symbol;Acc:19700]
ssc-miR-99a	ENSSSCT00000023888	ENSSSCG00000025993	sphingosine-1-phosphate phosphatase 2 [Source:HGNC Symbol;Acc:19953]
ssc-miR-99a	ENSSSCT00000024889	ENSSSCG00000029668	Uncharacterized protein [Source:UniProtKB/TrEMBL;Acc:I3LDB6]
ssc-miR-99a	ENSSSCT00000025084	ENSSSCG00000016475	Uncharacterized protein [Source:UniProtKB/TrEMBL;Acc:F6Q8S8]
ssc-miR-99a	ENSSSCT00000026214	ENSSSCG00000025901	Sus scrofa lysocardiolipin acyltransferase 1 (LCLAT1), mRNA. [Source:RefSeq mRNA;Acc:NM_001142845]
ssc-miR-99a	ENSSSCT00000026407	ENSSSCG00000030136	Uncharacterized protein [Source:UniProtKB/TrEMBL;Acc:F1SS44]
ssc-miR-99a	ENSSSCT00000027723	ENSSSCG00000020954	-
ssc-miR-99a	ENSSSCT00000027767	ENSSSCG00000028881	cornichon family AMPA receptor auxiliary protein 3 [Source:HGNC Symbol;Acc:26802]
ssc-miR-99a	ENSSSCT00000028506	ENSSSCG00000028007	polymerase (RNA) I polypeptide C, 30kDa [Source:HGNC Symbol;Acc:20194]
ssc-miR-99a	ENSSSCT00000029092	ENSSSCG00000016475	Uncharacterized protein [Source:UniProtKB/TrEMBL;Acc:F6Q8S8]
ssc-miR-99a	ENSSSCT00000029099	ENSSSCG00000026101	Uncharacterized protein [Source:UniProtKB/TrEMBL;Acc:I3LUY7]
ssc-miR-99a	ENSSSCT00000031985	ENSSSCG00000024970	ets variant 3 [Source:HGNC Symbol;Acc:3492]
ssc-miR-99a	ENSSSCT00000032195	ENSSSCG00000000403	bromodomain adjacent to zinc finger domain, 2A [Source:HGNC Symbol;Acc:962]
ssc-miR-99a	ENSSSCT00000032430	ENSSSCG00000026109	steroidogenic acute regulatory protein, mitochondrial precursor [Source:RefSeq peptide;Acc:NP_998920]
ssc-miR-99a	ENSSSCT00000033835	ENSSSCG00000005425	solute carrier family 44 (choline transporter), member 1 [Source:HGNC Symbol;Acc:18798]
ssc-miR-99a	ENSSSCT00000034909	ENSSSCG00000005425	-
ssc-miR-9862-3p	ENSSSCT00000000022	ENSSSCG00000000021	Sus scrofa Rho GTPase activating protein 8 (ARHGAP8), mRNA. [Source:RefSeq mRNA;Acc:NM_001204383]
ssc-miR-9862-3p	ENSSSCT00000000067	ENSSSCG00000000061	phosphomannomutase 1 [Source:HGNC Symbol;Acc:9114]
ssc-miR-9862-3p	ENSSSCT00000000074	ENSSSCG00000000068	E1A binding protein p300 [Source:HGNC Symbol;Acc:3373]
ssc-miR-9862-3p	ENSSSCT00000000083	ENSSSCG00000000077	Sus scrofa adenylosuccinate lyase (ADSL), mRNA. [Source:RefSeq mRNA;Acc:NM_001130733]
ssc-miR-9862-3p	ENSSSCT00000000097	ENSSSCG00000000091	apolipoprotein B mRNA editing enzyme, catalytic polypeptide-like 3H [Source:HGNC Symbol;Acc:24100]
ssc-miR-9862-3p	ENSSSCT00000000143	ENSSSCG00000000137	neutrophil cytosolic factor 4, 40kDa [Source:HGNC Symbol;Acc:7662]
ssc-miR-9862-3p	ENSSSCT00000000167	ENSSSCG00000000158	RNA 2',3'-cyclic phosphate and 5'-OH ligase [Source:HGNC Symbol;Acc:26935]
ssc-miR-9862-3p	ENSSSCT00000000226	ENSSSCG00000000211	Sus scrofa aquaporin 5 (AQP5), mRNA. [Source:RefSeq mRNA;Acc:NM_001110424]
ssc-miR-9862-3p	ENSSSCT00000000240	ENSSSCG00000000223	bridging integrator 2 [Source:HGNC Symbol;Acc:1053]
ssc-miR-9862-3p	ENSSSCT00000000262	ENSSSCG00000000243	Platelet factor 4 [Source:UniProtKB/Swiss-Prot;Acc:P30034]
ssc-miR-9862-3p	ENSSSCT00000000263	ENSSSCG00000000244	Sus scrofa pro-platelet basic protein (chemokine (C-X-C motif) ligand 7) (PPBP), mRNA. [Source:RefSeq mRNA;Acc:NM_213862]
ssc-miR-9862-3p	ENSSSCT00000000442	ENSSSCG00000000408	Uncharacterized protein [Source:UniProtKB/TrEMBL;Acc:F1SL96]
ssc-miR-9862-3p	ENSSSCT00000000489	ENSSSCG00000000453	XRCC6 binding protein 1 [Source:HGNC Symbol;Acc:29452]
ssc-miR-9862-3p	ENSSSCT00000000492	ENSSSCG00000000456	solute carrier family 16 (monocarboxylate transporter), member 7 [Source:HGNC Symbol;Acc:10928]
ssc-miR-9862-3p	ENSSSCT00000000549	ENSSSCG00000000510	transmembrane protein 19 [Source:HGNC Symbol;Acc:25605]
ssc-miR-9862-3p	ENSSSCT00000000564	ENSSSCG00000000522	nucleosome assembly protein 1-like 1 [Source:HGNC Symbol;Acc:7637]
ssc-miR-9862-3p	ENSSSCT00000000571	ENSSSCG00000000529	-
ssc-miR-9862-3p	ENSSSCT00000000597	ENSSSCG00000000554	-
ssc-miR-9862-3p	ENSSSCT00000000623	ENSSSCG00000000579	golgi transport 1B [Source:HGNC Symbol;Acc:20175]
ssc-miR-9862-3p	ENSSSCT00000000649	ENSSSCG00000000604	Rho GDP dissociation inhibitor (GDI) beta [Source:HGNC Symbol;Acc:679]
ssc-miR-9862-3p	ENSSSCT00000000659	ENSSSCG00000000613	Sus scrofa guanylate cyclase 2C (heat stable enterotoxin receptor) (GUCY2C), mRNA. [Source:RefSeq mRNA;Acc:NM_214105]
ssc-miR-9862-3p	ENSSSCT00000000682	ENSSSCG00000000635	mago-nashi homolog B (Drosophila) [Source:HGNC Symbol;Acc:25504]
ssc-miR-9862-3p	ENSSSCT00000000711	ENSSSCG00000000655	killer cell lectin-like receptor subfamily F, member 1 [Source:HGNC Symbol;Acc:13342]
ssc-miR-9862-3p	ENSSSCT00000000752	ENSSSCG00000000690	-
ssc-miR-9862-3p	ENSSSCT00000000849	ENSSSCG00000000784	Sus scrofa leucine-rich repeat kinase 2 (LRRK2), mRNA. [Source:RefSeq mRNA;Acc:NM_001113437]
ssc-miR-9862-3p	ENSSSCT00000000859	ENSSSCG00000000793	periphilin 1 [Source:HGNC Symbol;Acc:19369]
ssc-miR-9862-3p	ENSSSCT00000000960	ENSSSCG00000000877	Uncharacterized protein [Source:UniProtKB/TrEMBL;Acc:F1SQU2]
ssc-miR-9862-3p	ENSSSCT00000000992	ENSSSCG00000000908	ubiquitin-conjugating enzyme E2N [Source:HGNC Symbol;Acc:12492]
ssc-miR-9862-3p	ENSSSCT00000000996	ENSSSCG00000000912	early endosome antigen 1 [Source:HGNC Symbol;Acc:3185]
ssc-miR-9862-3p	ENSSSCT00000001005	ENSSSCG00000000921	Uncharacterized protein [Source:UniProtKB/TrEMBL;Acc:F1SPZ5]
ssc-miR-9862-3p	ENSSSCT00000001010	ENSSSCG00000000925	-
ssc-miR-9862-3p	ENSSSCT00000001041	ENSSSCG00000000952	Uncharacterized protein [Source:UniProtKB/TrEMBL;Acc:F1RYJ7]
ssc-miR-9862-3p	ENSSSCT00000001090	ENSSSCG00000000999	Uncharacterized protein [Source:UniProtKB/TrEMBL;Acc:F1RX06]
ssc-miR-9862-3p	ENSSSCT00000001120	ENSSSCG00000001027	Sus scrofa bone morphogenetic protein 6 (BMP6), mRNA. [Source:RefSeq mRNA;Acc:NM_001168001]
ssc-miR-9862-3p	ENSSSCT00000001126	ENSSSCG00000001033	solute carrier family 35 (adenosine 3'-phospho 5'-phosphosulfate transporter), member B3 [Source:HGNC Symbol;Acc:21601]
ssc-miR-9862-3p	ENSSSCT00000001140	ENSSSCG00000001046	Uncharacterized protein [Source:UniProtKB/TrEMBL;Acc:F1RV86]
ssc-miR-9862-3p	ENSSSCT00000001144	ENSSSCG00000001050	endothelin 1 [Source:HGNC Symbol;Acc:3176]
ssc-miR-9862-3p	ENSSSCT00000001161	ENSSSCG00000001066	RNA binding motif protein 24 [Source:HGNC Symbol;Acc:21539]
ssc-miR-9862-3p	ENSSSCT00000001532	ENSSSCG00000001403	Lymphotoxin-alpha [Source:UniProtKB/Swiss-Prot;Acc:P26445]
ssc-miR-9862-3p	ENSSSCT00000001554	ENSSSCG00000001417	-
ssc-miR-9862-3p	ENSSSCT00000001714	ENSSSCG00000001539	Sus scrofa peroxisome proliferator-activated receptor delta (PPARD), transcript variant 1, mRNA. [Source:RefSeq mRNA;Acc:NM_214152]
ssc-miR-9862-3p	ENSSSCT00000001823	ENSSSCG00000001639	transcriptional regulating factor 1 [Source:HGNC Symbol;Acc:18273]
ssc-miR-9862-3p	ENSSSCT00000001899	ENSSSCG00000001700	solute carrier family 29 (equilibrative nucleoside transporter), member 1 [Source:HGNC Symbol;Acc:11003]
ssc-miR-9862-3p	ENSSSCT00000001902	ENSSSCG00000001702	solute carrier family 35 (adenosine 3'-phospho 5'-phosphosulfate transporter), member B2 [Source:HGNC Symbol;Acc:16872]
ssc-miR-9862-3p	ENSSSCT00000001949	ENSSSCG00000001743	defensin, beta 110 locus [Source:HGNC Symbol;Acc:18091]
ssc-miR-9862-3p	ENSSSCT00000001954	ENSSSCG00000001748	Sus scrofa interleukin 17A (IL17A), mRNA. [Source:RefSeq mRNA;Acc:NM_001005729]
ssc-miR-9862-3p	ENSSSCT00000001994	ENSSSCG00000001779	zinc finger, AN1-type domain 6 [Source:HGNC Symbol;Acc:30164]
ssc-miR-9862-3p	ENSSSCT00000002033	ENSSSCG00000001814	Uncharacterized protein [Source:UniProtKB/TrEMBL;Acc:F1RMJ4]
ssc-miR-9862-3p	ENSSSCT00000002101	ENSSSCG00000001876	IMP3, U3 small nucleolar ribonucleoprotein, homolog (yeast) [Source:HGNC Symbol;Acc:14497]
ssc-miR-9862-3p	ENSSSCT00000002105	ENSSSCG00000001880	SIN3 transcription regulator family member A [Source:HGNC Symbol;Acc:19353]
ssc-miR-9862-3p	ENSSSCT00000002126	ENSSSCG00000001898	unc-51 like kinase 3 [Source:HGNC Symbol;Acc:19703]
ssc-miR-9862-3p	ENSSSCT00000002137	ENSSSCG00000001908	coiled-coil domain containing 33 [Source:HGNC Symbol;Acc:26552]
ssc-miR-9862-3p	ENSSSCT00000002147	ENSSSCG00000001918	neuroplastin [Source:HGNC Symbol;Acc:17867]
ssc-miR-9862-3p	ENSSSCT00000002156	ENSSSCG00000001927	hexosaminidase A (alpha polypeptide) [Source:HGNC Symbol;Acc:4878]
ssc-miR-9862-3p	ENSSSCT00000002174	ENSSSCG00000001942	solute carrier family 25 (mitochondrial oxoadipate carrier), member 21 [Source:HGNC Symbol;Acc:14411]
ssc-miR-9862-3p	ENSSSCT00000002175	ENSSSCG00000001943	paired box 9 [Source:HGNC Symbol;Acc:8623]
ssc-miR-9862-3p	ENSSSCT00000002184	ENSSSCG00000001952	Sus scrofa nuclear factor of kappa light polypeptide gene enhancer in B-cells inhibitor, alpha (NFKBIA), mRNA. [Source:RefSeq mRNA;Acc:NM_001005150]
ssc-miR-9862-3p	ENSSSCT00000002207	ENSSSCG00000001974	G2/M-phase specific E3 ubiquitin protein ligase [Source:HGNC Symbol;Acc:20338]
ssc-miR-9862-3p	ENSSSCT00000002232	ENSSSCG00000001994	TERF1 (TRF1)-interacting nuclear factor 2 [Source:HGNC Symbol;Acc:11824]
ssc-miR-9862-3p	ENSSSCT00000002253	ENSSSCG00000002014	junctophilin 4 [Source:HGNC Symbol;Acc:20156]
ssc-miR-9862-3p	ENSSSCT00000002397	ENSSSCG00000002143	poly (ADP-ribose) polymerase 2 [Source:HGNC Symbol;Acc:272]
ssc-miR-9862-3p	ENSSSCT00000002399	ENSSSCG00000002145	tetratricopeptide repeat domain 5 [Source:HGNC Symbol;Acc:19274]
ssc-miR-9862-3p	ENSSSCT00000002500	ENSSSCG00000002245	katanin p80 subunit B-like 1 [Source:HGNC Symbol;Acc:26199]
ssc-miR-9862-3p	ENSSSCT00000002551	ENSSSCG00000002290	pleckstrin 2 [Source:HGNC Symbol;Acc:19238]
ssc-miR-9862-3p	ENSSSCT00000002593	ENSSSCG00000002330	pecanex homolog (Drosophila) [Source:HGNC Symbol;Acc:19740]
ssc-miR-9862-3p	ENSSSCT00000002603	ENSSSCG00000002340	Sus scrofa presenilin 1 (PSEN1), mRNA. [Source:RefSeq mRNA;Acc:NM_001078667]
ssc-miR-9862-3p	ENSSSCT00000002609	ENSSSCG00000002345	Uncharacterized protein [Source:UniProtKB/TrEMBL;Acc:F1S3J3]
ssc-miR-9862-3p	ENSSSCT00000002630	ENSSSCG00000002366	Sus scrofa Niemann-Pick disease, type C2 (NPC2), mRNA. [Source:RefSeq mRNA;Acc:NM_214206]
ssc-miR-9862-3p	ENSSSCT00000002648	ENSSSCG00000002381	NIMA-related kinase 9 [Source:HGNC Symbol;Acc:18591]
ssc-miR-9862-3p	ENSSSCT00000002680	ENSSSCG00000002411	general transcription factor IIA, 1, 19/37kDa [Source:HGNC Symbol;Acc:4646]
ssc-miR-9862-3p	ENSSSCT00000002696	ENSSSCG00000002427	echinoderm microtubule associated protein like 5 [Source:HGNC Symbol;Acc:18197]
ssc-miR-9862-3p	ENSSSCT00000002714	ENSSSCG00000002444	fibulin 5 [Source:HGNC Symbol;Acc:3602]
ssc-miR-9862-3p	ENSSSCT00000002718	ENSSSCG00000002448	Uncharacterized protein [Source:UniProtKB/TrEMBL;Acc:F1SD84]
ssc-miR-9862-3p	ENSSSCT00000002772	ENSSSCG00000002494	calmin (calponin-like, transmembrane) [Source:HGNC Symbol;Acc:19972]
ssc-miR-9862-3p	ENSSSCT00000002962	ENSSSCG00000002671	ATPase, Ca++ transporting, type 2C, member 2 [Source:HGNC Symbol;Acc:29103]
ssc-miR-9862-3p	ENSSSCT00000003113	ENSSSCG00000002813	katanin p80 (WD repeat containing) subunit B 1 [Source:HGNC Symbol;Acc:6217]
ssc-miR-9862-3p	ENSSSCT00000003144	ENSSSCG00000002843	Uncharacterized protein [Source:UniProtKB/TrEMBL;Acc:F1REY1]
ssc-miR-9862-3p	ENSSSCT00000003173	ENSSSCG00000002872	-
ssc-miR-9862-3p	ENSSSCT00000003367	ENSSSCG00000022599	Uncharacterized protein; Uncharacterized protein [Source:UniProtKB/TrEMBL;Acc:F1RGI2]
ssc-miR-9862-3p	ENSSSCT00000003540	ENSSSCG00000003187	Sus scrofa Fc fragment of IgG, receptor, transporter, alpha (FCGRT), mRNA. [Source:RefSeq mRNA;Acc:NM_214197]
ssc-miR-9862-3p	ENSSSCT00000003541	ENSSSCG00000003187	Sus scrofa Fc fragment of IgG, receptor, transporter, alpha (FCGRT), mRNA. [Source:RefSeq mRNA;Acc:NM_214197]
ssc-miR-9862-3p	ENSSSCT00000003542	ENSSSCG00000003187	Sus scrofa Fc fragment of IgG, receptor, transporter, alpha (FCGRT), mRNA. [Source:RefSeq mRNA;Acc:NM_214197]
ssc-miR-9862-3p	ENSSSCT00000003644	ENSSSCG00000027895	Sus scrofa natural cytotoxicity triggering receptor 1 (NCR1), mRNA. [Source:RefSeq mRNA;Acc:NM_001123143]
ssc-miR-9862-3p	ENSSSCT00000003649	ENSSSCG00000022675	Natural cytotoxicity triggering receptor 1; Uncharacterized protein; Uncharacterized protein [Source:UniProtKB/TrEMBL;Acc:C6L8N7]
ssc-miR-9862-3p	ENSSSCT00000003710	ENSSSCG00000003341	taste receptor, type 1, member 3 [Source:HGNC Symbol;Acc:15661]
ssc-miR-9862-3p	ENSSSCT00000003721	ENSSSCG00000003352	-
ssc-miR-9862-3p	ENSSSCT00000003745	ENSSSCG00000029135	Uncharacterized protein [Source:UniProtKB/TrEMBL;Acc:F1RIL5]
ssc-miR-9862-3p	ENSSSCT00000003751	ENSSSCG00000030805	Uncharacterized protein [Source:UniProtKB/TrEMBL;Acc:F1RIL5]
ssc-miR-9862-3p	ENSSSCT00000003763	ENSSSCG00000003392	solute carrier family 25 (pyrimidine nucleotide carrier), member 33 [Source:HGNC Symbol;Acc:29681]
ssc-miR-9862-3p	ENSSSCT00000003772	ENSSSCG00000003400	Uncharacterized protein [Source:UniProtKB/TrEMBL;Acc:F1RIG0]
ssc-miR-9862-3p	ENSSSCT00000003777	ENSSSCG00000003404	DNA fragmentation factor, 45kDa, alpha polypeptide [Source:HGNC Symbol;Acc:2772]
ssc-miR-9862-3p	ENSSSCT00000003797	ENSSSCG00000003423	dorsal inhibitory axon guidance protein [Source:HGNC Symbol;Acc:25054]
ssc-miR-9862-3p	ENSSSCT00000003798	ENSSSCG00000003423	-
ssc-miR-9862-3p	ENSSSCT00000003863	ENSSSCG00000003477	NECAP endocytosis associated 2 [Source:HGNC Symbol;Acc:25528]
ssc-miR-9862-3p	ENSSSCT00000004016	ENSSSCG00000003620	tripartite motif containing 62 [Source:HGNC Symbol;Acc:25574]
ssc-miR-9862-3p	ENSSSCT00000004097	ENSSSCG00000003698	adenylate cyclase activating polypeptide 1 (pituitary) [Source:HGNC Symbol;Acc:241]
ssc-miR-9862-3p	ENSSSCT00000004101	ENSSSCG00000003702	Sus scrofa transcription factor GATA-6 (GATA-6), mRNA. [Source:RefSeq mRNA;Acc:NM_214328]
ssc-miR-9862-3p	ENSSSCT00000004119	ENSSSCG00000003719	potassium channel tetramerization domain containing 1 [Source:HGNC Symbol;Acc:18249]
ssc-miR-9862-3p	ENSSSCT00000004168	ENSSSCG00000003766	DnaJ (Hsp40) homolog, subfamily B, member 4 [Source:HGNC Symbol;Acc:14886]
ssc-miR-9862-3p	ENSSSCT00000004174	ENSSSCG00000003772	zinc finger, ZZ-type containing 3 [Source:HGNC Symbol;Acc:24523]
ssc-miR-9862-3p	ENSSSCT00000004183	ENSSSCG00000003780	Sus scrofa crystallin, zeta (quinone reductase) (LOC733653), mRNA. [Source:RefSeq mRNA;Acc:NM_001044584]
ssc-miR-9862-3p	ENSSSCT00000004194	ENSSSCG00000003790	Uncharacterized protein [Source:UniProtKB/TrEMBL;Acc:F1S834]
ssc-miR-9862-3p	ENSSSCT00000004226	ENSSSCG00000003819	angiopoietin-like 3 [Source:HGNC Symbol;Acc:491]
ssc-miR-9862-3p	ENSSSCT00000004227	ENSSSCG00000003820	ubiquitin specific peptidase 1 [Source:HGNC Symbol;Acc:12607]
ssc-miR-9862-3p	ENSSSCT00000004269	ENSSSCG00000003857	-
ssc-miR-9862-3p	ENSSSCT00000004273	ENSSSCG00000003861	Uncharacterized protein [Source:UniProtKB/TrEMBL;Acc:F1S6H7]
ssc-miR-9862-3p	ENSSSCT00000004284	ENSSSCG00000003872	epidermal growth factor receptor pathway substrate 15 [Source:HGNC Symbol;Acc:3419]
ssc-miR-9862-3p	ENSSSCT00000004289	ENSSSCG00000003877	Uncharacterized protein [Source:UniProtKB/TrEMBL;Acc:F1S6E6]
ssc-miR-9862-3p	ENSSSCT00000004398	ENSSSCG00000003976	nuclear transcription factor Y, gamma [Source:HGNC Symbol;Acc:7806]
ssc-miR-9862-3p	ENSSSCT00000004405	ENSSSCG00000003983	Sus scrofa small ArfGAP2 (SMAP2), mRNA. [Source:RefSeq mRNA;Acc:NM_001128464]
ssc-miR-9862-3p	ENSSSCT00000004469	ENSSSCG00000004041	Sus scrofa organic cation transporter 1 (OCT1), mRNA. [Source:RefSeq mRNA;Acc:NM_213989]
ssc-miR-9862-3p	ENSSSCT00000004477	ENSSSCG00000004049	acetyl-CoA acetyltransferase 2 [Source:HGNC Symbol;Acc:94]
ssc-miR-9862-3p	ENSSSCT00000004506	ENSSSCG00000004077	F-box protein 5 [Source:HGNC Symbol;Acc:13584]
ssc-miR-9862-3p	ENSSSCT00000004521	ENSSSCG00000004090	zinc finger and BTB domain containing 2 [Source:HGNC Symbol;Acc:20868]
ssc-miR-9862-3p	ENSSSCT00000004552	ENSSSCG00000004117	RAB32, member RAS oncogene family [Source:HGNC Symbol;Acc:9772]
ssc-miR-9862-3p	ENSSSCT00000004582	ENSSSCG00000004146	RALBP1 associated Eps domain containing 1 [Source:HGNC Symbol;Acc:15578]
ssc-miR-9862-3p	ENSSSCT00000004585	ENSSSCG00000004149	-
ssc-miR-9862-3p	ENSSSCT00000004629	ENSSSCG00000004190	syntaxin 7 [Source:HGNC Symbol;Acc:11442]
ssc-miR-9862-3p	ENSSSCT00000004630	ENSSSCG00000004191	monooxygenase, DBH-like 1 [Source:HGNC Symbol;Acc:21063]
ssc-miR-9862-3p	ENSSSCT00000004640	ENSSSCG00000004199	Uncharacterized protein [Source:UniProtKB/TrEMBL;Acc:F1S3M9]
ssc-miR-9862-3p	ENSSSCT00000004650	ENSSSCG00000004209	protein tyrosine phosphatase, receptor type, K [Source:HGNC Symbol;Acc:9674]
ssc-miR-9862-3p	ENSSSCT00000004659	ENSSSCG00000004216	Uncharacterized protein [Source:UniProtKB/TrEMBL;Acc:F1S2X3]
ssc-miR-9862-3p	ENSSSCT00000004667	ENSSSCG00000004222	nuclear receptor coactivator 7 [Source:HGNC Symbol;Acc:21081]
ssc-miR-9862-3p	ENSSSCT00000004677	ENSSSCG00000004232	clavesin 2 [Source:HGNC Symbol;Acc:23046]
ssc-miR-9862-3p	ENSSSCT00000004681	ENSSSCG00000004236	Uncharacterized protein [Source:UniProtKB/TrEMBL;Acc:F1SF58]
ssc-miR-9862-3p	ENSSSCT00000004689	ENSSSCG00000004242	TBC1 domain family, member 32 [Source:HGNC Symbol;Acc:21485]
ssc-miR-9862-3p	ENSSSCT00000004694	ENSSSCG00000004247	anti-silencing function 1A histone chaperone [Source:HGNC Symbol;Acc:20995]
ssc-miR-9862-3p	ENSSSCT00000004711	ENSSSCG00000004262	Importin subunit alpha [Source:UniProtKB/TrEMBL;Acc:F1RTU5]
ssc-miR-9862-3p	ENSSSCT00000004712	ENSSSCG00000004263	Sus scrofa zinc finger with UFM1-specific peptidase domain (ZUFSP), mRNA. [Source:RefSeq mRNA;Acc:NM_001243033]
ssc-miR-9862-3p	ENSSSCT00000004721	ENSSSCG00000004272	LMBR1 domain containing 1 [Source:HGNC Symbol;Acc:23038]
ssc-miR-9862-3p	ENSSSCT00000004725	ENSSSCG00000004275	family with sequence similarity 135, member A [Source:HGNC Symbol;Acc:21084]
ssc-miR-9862-3p	ENSSSCT00000004726	ENSSSCG00000004276	small ArfGAP 1 [Source:HGNC Symbol;Acc:19651]
ssc-miR-9862-3p	ENSSSCT00000004742	ENSSSCG00000004289	KIAA1009 [Source:HGNC Symbol;Acc:21107]
ssc-miR-9862-3p	ENSSSCT00000004754	ENSSSCG00000004300	-
ssc-miR-9862-3p	ENSSSCT00000004761	ENSSSCG00000004306	origin recognition complex, subunit 3 [Source:HGNC Symbol;Acc:8489]
ssc-miR-9862-3p	ENSSSCT00000004768	ENSSSCG00000004313	serine/arginine-rich splicing factor 12 [Source:HGNC Symbol;Acc:21220]
ssc-miR-9862-3p	ENSSSCT00000004795	ENSSSCG00000004339	-
ssc-miR-9862-3p	ENSSSCT00000004804	ENSSSCG00000004347	Sus scrofa F-box and leucine-rich repeat protein 4 (FBXL4), mRNA. [Source:RefSeq mRNA;Acc:NM_001171752]
ssc-miR-9862-3p	ENSSSCT00000004814	ENSSSCG00000004357	single-minded family bHLH transcription factor 1 [Source:HGNC Symbol;Acc:10882]
ssc-miR-9862-3p	ENSSSCT00000004815	ENSSSCG00000004358	-
ssc-miR-9862-3p	ENSSSCT00000004855	ENSSSCG00000004392	adenosylmethionine decarboxylase 1 [Source:HGNC Symbol;Acc:457]
ssc-miR-9862-3p	ENSSSCT00000004874	ENSSSCG00000004411	zinc finger and BTB domain containing 24 [Source:HGNC Symbol;Acc:21143]
ssc-miR-9862-3p	ENSSSCT00000004877	ENSSSCG00000004414	Sialomucin core protein 24 isoform 1; Uncharacterized protein [Source:UniProtKB/TrEMBL;Acc:F1RZP7]
ssc-miR-9862-3p	ENSSSCT00000004898	ENSSSCG00000004433	heparan sulfate (glucosamine) 3-O-sulfotransferase 5 [Source:HGNC Symbol;Acc:19419]
ssc-miR-9862-3p	ENSSSCT00000004926	ENSSSCG00000004460	inhibitor of Bruton agammaglobulinemia tyrosine kinase [Source:HGNC Symbol;Acc:17853]
ssc-miR-9862-3p	ENSSSCT00000004957	ENSSSCG00000004486	Uncharacterized protein [Source:UniProtKB/TrEMBL;Acc:F1RQG9]
ssc-miR-9862-3p	ENSSSCT00000004965	ENSSSCG00000004494	-
ssc-miR-9862-3p	ENSSSCT00000004967	ENSSSCG00000004494	-
ssc-miR-9862-3p	ENSSSCT00000005018	ENSSSCG00000004543	mitochondrial methionyl-tRNA formyltransferase [Source:HGNC Symbol;Acc:29666]
ssc-miR-9862-3p	ENSSSCT00000005076	ENSSSCG00000004595	Disintegrin and metalloproteinase domain-containing protein 10 [Source:UniProtKB/Swiss-Prot;Acc:O77633]
ssc-miR-9862-3p	ENSSSCT00000005109	ENSSSCG00000004626	Sus scrofa tropomodulin 3 (ubiquitous) (TMOD3), mRNA. [Source:RefSeq mRNA;Acc:NM_214294]
ssc-miR-9862-3p	ENSSSCT00000005120	ENSSSCG00000004635	signal peptide peptidase like 2A [Source:HGNC Symbol;Acc:30227]
ssc-miR-9862-3p	ENSSSCT00000005121	ENSSSCG00000004636	transient receptor potential cation channel, subfamily M, member 7 [Source:HGNC Symbol;Acc:17994]
ssc-miR-9862-3p	ENSSSCT00000005136	ENSSSCG00000004651	galactokinase 2 [Source:HGNC Symbol;Acc:4119]
ssc-miR-9862-3p	ENSSSCT00000005138	ENSSSCG00000004653	-
ssc-miR-9862-3p	ENSSSCT00000005147	ENSSSCG00000004661	myelin expression factor 2 [Source:HGNC Symbol;Acc:17940]
ssc-miR-9862-3p	ENSSSCT00000005219	ENSSSCG00000004726	leucine rich repeat containing 57 [Source:HGNC Symbol;Acc:26719]
ssc-miR-9862-3p	ENSSSCT00000005246	ENSSSCG00000004747	Rtf1, Paf1/RNA polymerase II complex component, homolog (S. cerevisiae) [Source:HGNC Symbol;Acc:28996]
ssc-miR-9862-3p	ENSSSCT00000005288	ENSSSCG00000004789	Sus scrofa thrombospondin 1 (THBS1), mRNA. [Source:RefSeq mRNA;Acc:NM_001244536]
ssc-miR-9862-3p	ENSSSCT00000005325	ENSSSCG00000004823	Uncharacterized protein [Source:UniProtKB/TrEMBL;Acc:F1SR93]
ssc-miR-9862-3p	ENSSSCT00000005359	ENSSSCG00000004854	Uncharacterized protein [Source:UniProtKB/TrEMBL;Acc:F1SNQ1]
ssc-miR-9862-3p	ENSSSCT00000005395	ENSSSCG00000004889	serpin peptidase inhibitor, clade B (ovalbumin), member 10 [Source:HGNC Symbol;Acc:8942]
ssc-miR-9862-3p	ENSSSCT00000005397	ENSSSCG00000004891	serpin peptidase inhibitor, clade B (ovalbumin), member 7 [Source:HGNC Symbol;Acc:13902]
ssc-miR-9862-3p	ENSSSCT00000005410	ENSSSCG00000004904	melanocortin 4 receptor [Source:HGNC Symbol;Acc:6932]
ssc-miR-9862-3p	ENSSSCT00000005480	ENSSSCG00000004968	progestin and adipoQ receptor family member V [Source:HGNC Symbol;Acc:29645]
ssc-miR-9862-3p	ENSSSCT00000005496	ENSSSCG00000004983	Uncharacterized protein [Source:UniProtKB/TrEMBL;Acc:F1SIR4]
ssc-miR-9862-3p	ENSSSCT00000005502	ENSSSCG00000004988	-
ssc-miR-9862-3p	ENSSSCT00000005507	ENSSSCG00000021709	-
ssc-miR-9862-3p	ENSSSCT00000005517	ENSSSCG00000005002	Uncharacterized protein [Source:UniProtKB/TrEMBL;Acc:F1SHZ9]
ssc-miR-9862-3p	ENSSSCT00000005533	ENSSSCG00000005017	ATP synthase, H+ transporting, mitochondrial Fo complex, subunit s (factor B) [Source:HGNC Symbol;Acc:18799]
ssc-miR-9862-3p	ENSSSCT00000005537	ENSSSCG00000005021	salvador homolog 1 (Drosophila) [Source:HGNC Symbol;Acc:17795]
ssc-miR-9862-3p	ENSSSCT00000005557	ENSSSCG00000005041	Uncharacterized protein [Source:UniProtKB/TrEMBL;Acc:F1SFE3]
ssc-miR-9862-3p	ENSSSCT00000005569	ENSSSCG00000005052	WD repeat and HMG-box DNA binding protein 1 [Source:HGNC Symbol;Acc:23170]
ssc-miR-9862-3p	ENSSSCT00000005582	ENSSSCG00000005065	adaptor-related protein complex 5, mu 1 subunit [Source:HGNC Symbol;Acc:20192]
ssc-miR-9862-3p	ENSSSCT00000005590	ENSSSCG00000005073	AT rich interactive domain 4A (RBP1-like) [Source:HGNC Symbol;Acc:9885]
ssc-miR-9862-3p	ENSSSCT00000005612	ENSSSCG00000005092	Uncharacterized protein [Source:UniProtKB/TrEMBL;Acc:F1SRV0]
ssc-miR-9862-3p	ENSSSCT00000005649	ENSSSCG00000005124	intraflagellar transport 74 homolog (Chlamydomonas) [Source:HGNC Symbol;Acc:21424]
ssc-miR-9862-3p	ENSSSCT00000005650	ENSSSCG00000005125	-
ssc-miR-9862-3p	ENSSSCT00000005651	ENSSSCG00000005126	phospholipase A2-activating protein [Source:HGNC Symbol;Acc:9043]
ssc-miR-9862-3p	ENSSSCT00000005652	ENSSSCG00000005127	-
ssc-miR-9862-3p	ENSSSCT00000005663	ENSSSCG00000005135	Uncharacterized protein [Source:UniProtKB/TrEMBL;Acc:F1SNK3]
ssc-miR-9862-3p	ENSSSCT00000005740	ENSSSCG00000005208	KIAA1432 [Source:HGNC Symbol;Acc:17686]
ssc-miR-9862-3p	ENSSSCT00000005752	ENSSSCG00000005219	cell division cycle 37-like 1 [Source:HGNC Symbol;Acc:17179]
ssc-miR-9862-3p	ENSSSCT00000005811	ENSSSCG00000005276	riboflavin kinase [Source:HGNC Symbol;Acc:30324]
ssc-miR-9862-3p	ENSSSCT00000005825	ENSSSCG00000005288	transducin-like enhancer of split 4 (E(sp1) homolog, Drosophila) [Source:HGNC Symbol;Acc:11840]
ssc-miR-9862-3p	ENSSSCT00000005894	ENSSSCG00000005354	tRNA methyltransferase 10 homolog B (S. cerevisiae) [Source:HGNC Symbol;Acc:26454]
ssc-miR-9862-3p	ENSSSCT00000005930	ENSSSCG00000005387	endoplasmic reticulum protein 44 [Source:HGNC Symbol;Acc:18311]
ssc-miR-9862-3p	ENSSSCT00000005946	ENSSSCG00000005403	Structural maintenance of chromosomes protein [Source:UniProtKB/TrEMBL;Acc:F1SRP0]
ssc-miR-9862-3p	ENSSSCT00000005947	ENSSSCG00000005404	Uncharacterized protein [Source:UniProtKB/TrEMBL;Acc:F1SP73]
ssc-miR-9862-3p	ENSSSCT00000005967	ENSSSCG00000005424	-
ssc-miR-9862-3p	ENSSSCT00000005975	ENSSSCG00000005431	-
ssc-miR-9862-3p	ENSSSCT00000006009	ENSSSCG00000005463	-
ssc-miR-9862-3p	ENSSSCT00000006037	ENSSSCG00000005491	-
ssc-miR-9862-3p	ENSSSCT00000006127	ENSSSCG00000005574	-
ssc-miR-9862-3p	ENSSSCT00000006162	ENSSSCG00000005604	pre-B-cell leukemia homeobox 3 [Source:HGNC Symbol;Acc:8634]
ssc-miR-9862-3p	ENSSSCT00000006192	ENSSSCG00000005631	-
ssc-miR-9862-3p	ENSSSCT00000006271	ENSSSCG00000005702	far upstream element (FUSE) binding protein 3 [Source:HGNC Symbol;Acc:4005]
ssc-miR-9862-3p	ENSSSCT00000006285	ENSSSCG00000005715	-
ssc-miR-9862-3p	ENSSSCT00000006338	ENSSSCG00000005762	potassium channel, subfamily T, member 1 [Source:HGNC Symbol;Acc:18865]
ssc-miR-9862-3p	ENSSSCT00000006548	ENSSSCG00000005965	Sus scrofa v-myc myelocytomatosis viral oncogene homolog (avian) (MYC), mRNA. [Source:RefSeq mRNA;Acc:NM_001005154]
ssc-miR-9862-3p	ENSSSCT00000006587	ENSSSCG00000006003	Sus scrofa mal, T-cell differentiation protein 2 (gene/pseudogene) (MAL2), mRNA. [Source:RefSeq mRNA;Acc:NM_001161639]
ssc-miR-9862-3p	ENSSSCT00000006590	ENSSSCG00000020707	Uncharacterized protein [Source:UniProtKB/TrEMBL;Acc:F1S277]
ssc-miR-9862-3p	ENSSSCT00000006593	ENSSSCG00000006009	exostosin glycosyltransferase 1 [Source:HGNC Symbol;Acc:3512]
ssc-miR-9862-3p	ENSSSCT00000006611	ENSSSCG00000006024	estrogen receptor binding site associated, antigen, 9 [Source:HGNC Symbol;Acc:3123]
ssc-miR-9862-3p	ENSSSCT00000006628	ENSSSCG00000006039	low density lipoprotein receptor-related protein 12 [Source:HGNC Symbol;Acc:31708]
ssc-miR-9862-3p	ENSSSCT00000006670	ENSSSCG00000006079	heat-responsive protein 12 [Source:HGNC Symbol;Acc:16897]
ssc-miR-9862-3p	ENSSSCT00000006671	ENSSSCG00000006080	-
ssc-miR-9862-3p	ENSSSCT00000006672	ENSSSCG00000006081	ribosomal protein L30 [Source:HGNC Symbol;Acc:10333]
ssc-miR-9862-3p	ENSSSCT00000006678	ENSSSCG00000006087	-
ssc-miR-9862-3p	ENSSSCT00000006683	ENSSSCG00000006092	-
ssc-miR-9862-3p	ENSSSCT00000006684	ENSSSCG00000006093	NADH dehydrogenase (ubiquinone) complex I, assembly factor 6 [Source:HGNC Symbol;Acc:28625]
ssc-miR-9862-3p	ENSSSCT00000006687	ENSSSCG00000006096	integrator complex subunit 8 [Source:HGNC Symbol;Acc:26048]
ssc-miR-9862-3p	ENSSSCT00000006718	ENSSSCG00000006126	Sus scrofa 2,4-dienoyl CoA reductase 1, mitochondrial (DECR1), nuclear gene encoding mitochondrial protein, mRNA. [Source:RefSeq mRNA;Acc:NM_001190232]
ssc-miR-9862-3p	ENSSSCT00000006728	ENSSSCG00000006135	copine III [Source:HGNC Symbol;Acc:2316]
ssc-miR-9862-3p	ENSSSCT00000006737	ENSSSCG00000006144	-
ssc-miR-9862-3p	ENSSSCT00000006742	ENSSSCG00000006149	-
ssc-miR-9862-3p	ENSSSCT00000006749	ENSSSCG00000006155	zinc finger and BTB domain containing 10 [Source:HGNC Symbol;Acc:30953]
ssc-miR-9862-3p	ENSSSCT00000006750	ENSSSCG00000006156	tumor protein D52 [Source:HGNC Symbol;Acc:12005]
ssc-miR-9862-3p	ENSSSCT00000006766	ENSSSCG00000006172	peptidase inhibitor 15 [Source:HGNC Symbol;Acc:8946]
ssc-miR-9862-3p	ENSSSCT00000006770	ENSSSCG00000006176	transcription elongation factor B (SIII), polypeptide 1 (15kDa, elongin C) [Source:HGNC Symbol;Acc:11617]
ssc-miR-9862-3p	ENSSSCT00000006786	ENSSSCG00000006192	lactamase, beta 2 [Source:HGNC Symbol;Acc:18512]
ssc-miR-9862-3p	ENSSSCT00000006834	ENSSSCG00000006237	syndecan binding protein (syntenin) [Source:HGNC Symbol;Acc:10662]
ssc-miR-9862-3p	ENSSSCT00000006859	ENSSSCG00000006260	Uncharacterized protein [Source:UniProtKB/TrEMBL;Acc:F1RSG9]
ssc-miR-9862-3p	ENSSSCT00000006865	ENSSSCG00000006266	suppression of tumorigenicity 18 (breast carcinoma) (zinc finger protein) [Source:HGNC Symbol;Acc:18695]
ssc-miR-9862-3p	ENSSSCT00000006887	ENSSSCG00000006286	-
ssc-miR-9862-3p	ENSSSCT00000006906	ENSSSCG00000006301	TIP41, TOR signaling pathway regulator-like (S. cerevisiae) [Source:HGNC Symbol;Acc:30231]
ssc-miR-9862-3p	ENSSSCT00000006943	ENSSSCG00000006335	regulator of G-protein signaling 4 [Source:HGNC Symbol;Acc:10000]
ssc-miR-9862-3p	ENSSSCT00000006985	ENSSSCG00000006374	CD244 molecule, natural killer cell receptor 2B4 [Source:HGNC Symbol;Acc:18171]
ssc-miR-9862-3p	ENSSSCT00000007022	ENSSSCG00000006409	amyloid P component, serum [Source:HGNC Symbol;Acc:584]
ssc-miR-9862-3p	ENSSSCT00000007106	ENSSSCG00000006487	chaperonin containing TCP1, subunit 3 (gamma) [Source:HGNC Symbol;Acc:1616]
ssc-miR-9862-3p	ENSSSCT00000007127	ENSSSCG00000006507	Uncharacterized protein [Source:UniProtKB/TrEMBL;Acc:F1RLM4]
ssc-miR-9862-3p	ENSSSCT00000007172	ENSSSCG00000006547	Src homology 2 domain containing E [Source:HGNC Symbol;Acc:27004]
ssc-miR-9862-3p	ENSSSCT00000007259	ENSSSCG00000006625	regulatory factor X, 5 (influences HLA class II expression) [Source:HGNC Symbol;Acc:9986]
ssc-miR-9862-3p	ENSSSCT00000007267	ENSSSCG00000006631	Sus scrofa tropomodulin 4 (muscle) (TMOD4), mRNA. [Source:RefSeq mRNA;Acc:NM_001243294]
ssc-miR-9862-3p	ENSSSCT00000007277	ENSSSCG00000006641	prune exopolyphosphatase [Source:HGNC Symbol;Acc:13420]
ssc-miR-9862-3p	ENSSSCT00000007285	ENSSSCG00000006649	HORMA domain containing 1 [Source:HGNC Symbol;Acc:25245]
ssc-miR-9862-3p	ENSSSCT00000007301	ENSSSCG00000006664	myotubularin related protein 11 [Source:HGNC Symbol;Acc:24307]
ssc-miR-9862-3p	ENSSSCT00000007347	ENSSSCG00000006707	phosphodiesterase 4D interacting protein [Source:HGNC Symbol;Acc:15580]
ssc-miR-9862-3p	ENSSSCT00000007388	ENSSSCG00000006743	solute carrier family 22, member 15 [Source:HGNC Symbol;Acc:20301]
ssc-miR-9862-3p	ENSSSCT00000007447	ENSSSCG00000006799	ligand dependent nuclear receptor interacting factor 1 [Source:HGNC Symbol;Acc:30299]
ssc-miR-9862-3p	ENSSSCT00000007497	ENSSSCG00000006845	-
ssc-miR-9862-3p	ENSSSCT00000007507	ENSSSCG00000023098	Sus scrofa amylase, alpha 2B (pancreatic) (AMY2), mRNA. [Source:RefSeq mRNA;Acc:NM_214195]
ssc-miR-9862-3p	ENSSSCT00000007508	ENSSSCG00000022983	Uncharacterized protein [Source:UniProtKB/TrEMBL;Acc:F1S573]
ssc-miR-9862-3p	ENSSSCT00000007511	ENSSSCG00000006858	olfactomedin 3 [Source:HGNC Symbol;Acc:17990]
ssc-miR-9862-3p	ENSSSCT00000007588	ENSSSCG00000006927	protein kinase N2 [Source:HGNC Symbol;Acc:9406]
ssc-miR-9862-3p	ENSSSCT00000007594	ENSSSCG00000006932	Uncharacterized protein [Source:UniProtKB/TrEMBL;Acc:F1S4D0]
ssc-miR-9862-3p	ENSSSCT00000007607	ENSSSCG00000025691	Sus scrofa B-cell CLL/lymphoma 10 (BCL10), mRNA. [Source:RefSeq mRNA;Acc:NM_001103213]
ssc-miR-9862-3p	ENSSSCT00000007633	ENSSSCG00000006968	LON peptidase N-terminal domain and ring finger 1 [Source:HGNC Symbol;Acc:26302]
ssc-miR-9862-3p	ENSSSCT00000007649	ENSSSCG00000006984	Uncharacterized protein [Source:UniProtKB/TrEMBL;Acc:F1SET6]
ssc-miR-9862-3p	ENSSSCT00000007659	ENSSSCG00000006994	-
ssc-miR-9862-3p	ENSSSCT00000007660	ENSSSCG00000006995	N-acylsphingosine amidohydrolase (acid ceramidase) 1 [Source:HGNC Symbol;Acc:735]
ssc-miR-9862-3p	ENSSSCT00000007700	ENSSSCG00000007031	polymerase (DNA directed), beta [Source:HGNC Symbol;Acc:9174]
ssc-miR-9862-3p	ENSSSCT00000007804	ENSSSCG00000007132	Uncharacterized protein [Source:UniProtKB/TrEMBL;Acc:F1SAS3]
ssc-miR-9862-3p	ENSSSCT00000007949	ENSSSCG00000007264	CDK5 regulatory subunit associated protein 1 [Source:HGNC Symbol;Acc:15880]
ssc-miR-9862-3p	ENSSSCT00000007972	ENSSSCG00000007287	glutathione synthetase [Source:HGNC Symbol;Acc:4624]
ssc-miR-9862-3p	ENSSSCT00000007975	ENSSSCG00000007289	transient receptor potential cation channel, subfamily C, member 4 associated protein [Source:HGNC Symbol;Acc:16181]
ssc-miR-9862-3p	ENSSSCT00000008034	ENSSSCG00000007342	regulation of nuclear pre-mRNA domain containing 1B [Source:HGNC Symbol;Acc:16209]
ssc-miR-9862-3p	ENSSSCT00000008060	ENSSSCG00000007364	intraflagellar transport 52 homolog (Chlamydomonas) [Source:HGNC Symbol;Acc:15901]
ssc-miR-9862-3p	ENSSSCT00000008065	ENSSSCG00000007369	-
ssc-miR-9862-3p	ENSSSCT00000008126	ENSSSCG00000007423	ubiquitin-conjugating enzyme E2C [Source:HGNC Symbol;Acc:15937]
ssc-miR-9862-3p	ENSSSCT00000008199	ENSSSCG00000007490	Sus scrofa cerebellin 4 precursor (CBLN4), mRNA. [Source:RefSeq mRNA;Acc:NM_001123092]
ssc-miR-9862-3p	ENSSSCT00000008209	ENSSSCG00000007499	Sus scrofa transcription factor AP-2 gamma (activating enhancer binding protein 2 gamma) (TFAP2C), mRNA. [Source:RefSeq mRNA;Acc:NM_001123201]
ssc-miR-9862-3p	ENSSSCT00000008258	ENSSSCG00000007528	-
ssc-miR-9862-3p	ENSSSCT00000008274	ENSSSCG00000007542	Uncharacterized protein [Source:UniProtKB/TrEMBL;Acc:F1RIY9]
ssc-miR-9862-3p	ENSSSCT00000008466	ENSSSCG00000007721	general transcription factor IIi [Source:HGNC Symbol;Acc:4659]
ssc-miR-9862-3p	ENSSSCT00000008482	ENSSSCG00000007737	tyrosylprotein sulfotransferase 1 [Source:HGNC Symbol;Acc:12020]
ssc-miR-9862-3p	ENSSSCT00000008580	ENSSSCG00000007830	retinoblastoma binding protein 6 [Source:HGNC Symbol;Acc:9889]
ssc-miR-9862-3p	ENSSSCT00000008593	ENSSSCG00000007843	Uncharacterized protein [Source:UniProtKB/TrEMBL;Acc:F1RPD4]
ssc-miR-9862-3p	ENSSSCT00000008595	ENSSSCG00000007845	Uncharacterized protein [Source:UniProtKB/TrEMBL;Acc:F1RPD2]
ssc-miR-9862-3p	ENSSSCT00000008616	ENSSSCG00000007864	G protein-coupled receptor, family C, group 5, member B [Source:HGNC Symbol;Acc:13308]
ssc-miR-9862-3p	ENSSSCT00000008643	ENSSSCG00000007888	-
ssc-miR-9862-3p	ENSSSCT00000008703	ENSSSCG00000007941	cell death-inducing p53 target 1 [Source:HGNC Symbol;Acc:13234]
ssc-miR-9862-3p	ENSSSCT00000008845	ENSSSCG00000008072	Sus scrofa asporin (ASPN), mRNA. [Source:RefSeq mRNA;Acc:NM_001243889]
ssc-miR-9862-3p	ENSSSCT00000008850	ENSSSCG00000008077	-
ssc-miR-9862-3p	ENSSSCT00000008913	ENSSSCG00000008136	RAN binding protein 2 [Source:HGNC Symbol;Acc:9848]
ssc-miR-9862-3p	ENSSSCT00000008941	ENSSSCG00000008164	mitogen-activated protein kinase kinase kinase kinase 4 [Source:HGNC Symbol;Acc:6866]
ssc-miR-9862-3p	ENSSSCT00000008956	ENSSSCG00000008178	-
ssc-miR-9862-3p	ENSSSCT00000008969	ENSSSCG00000008190	-
ssc-miR-9862-3p	ENSSSCT00000008971	ENSSSCG00000008192	-
ssc-miR-9862-3p	ENSSSCT00000008979	ENSSSCG00000008198	ankyrin repeat domain 39 [Source:HGNC Symbol;Acc:28640]
ssc-miR-9862-3p	ENSSSCT00000008989	ENSSSCG00000008208	eukaryotic translation initiation factor 2-alpha kinase 3 [Source:HGNC Symbol;Acc:3255]
ssc-miR-9862-3p	ENSSSCT00000009000	ENSSSCG00000008218	-
ssc-miR-9862-3p	ENSSSCT00000009045	ENSSSCG00000008259	leucine rich repeat transmembrane neuronal 4 [Source:HGNC Symbol;Acc:19411]
ssc-miR-9862-3p	ENSSSCT00000009052	ENSSSCG00000008266	Uncharacterized protein [Source:UniProtKB/TrEMBL;Acc:F1SNV7]
ssc-miR-9862-3p	ENSSSCT00000009054	ENSSSCG00000008268	ancient ubiquitous protein 1 [Source:HGNC Symbol;Acc:891]
ssc-miR-9862-3p	ENSSSCT00000009128	ENSSSCG00000008336	Sus scrofa annexin A4 (ANXA4), mRNA. [Source:RefSeq mRNA;Acc:NM_001167639]
ssc-miR-9862-3p	ENSSSCT00000009138	ENSSSCG00000008344	Rho GTPase activating protein 25 [Source:HGNC Symbol;Acc:28951]
ssc-miR-9862-3p	ENSSSCT00000009162	ENSSSCG00000008368	UDP-glucose pyrophosphorylase 2 [Source:HGNC Symbol;Acc:12527]
ssc-miR-9862-3p	ENSSSCT00000009172	ENSSSCG00000008377	chaperonin containing TCP1, subunit 4 (delta) [Source:HGNC Symbol;Acc:1617]
ssc-miR-9862-3p	ENSSSCT00000009203	ENSSSCG00000008406	coiled-coil domain containing 88A [Source:HGNC Symbol;Acc:25523]
ssc-miR-9862-3p	ENSSSCT00000009216	ENSSSCG00000008416	-
ssc-miR-9862-3p	ENSSSCT00000009230	ENSSSCG00000008429	Sus scrofa epithelial cell adhesion molecule (EPCAM), mRNA. [Source:RefSeq mRNA;Acc:NM_214419]
ssc-miR-9862-3p	ENSSSCT00000009246	ENSSSCG00000008444	protein kinase C, epsilon [Source:HGNC Symbol;Acc:9401]
ssc-miR-9862-3p	ENSSSCT00000009266	ENSSSCG00000008464	Uncharacterized protein [Source:UniProtKB/TrEMBL;Acc:F1S4V2]
ssc-miR-9862-3p	ENSSSCT00000009268	ENSSSCG00000008466	cytochrome c oxidase subunit VIIa polypeptide 2 like [Source:HGNC Symbol;Acc:2289]
ssc-miR-9862-3p	ENSSSCT00000009283	ENSSSCG00000008481	-
ssc-miR-9862-3p	ENSSSCT00000009293	ENSSSCG00000008491	Uncharacterized protein [Source:UniProtKB/TrEMBL;Acc:F1S4Q8]
ssc-miR-9862-3p	ENSSSCT00000009295	ENSSSCG00000008493	CCAAT/enhancer binding protein (C/EBP), zeta [Source:HGNC Symbol;Acc:24218]
ssc-miR-9862-3p	ENSSSCT00000009301	ENSSSCG00000008499	striatin, calmodulin binding protein [Source:HGNC Symbol;Acc:11424]
ssc-miR-9862-3p	ENSSSCT00000009303	ENSSSCG00000008501	vitrin [Source:HGNC Symbol;Acc:12697]
ssc-miR-9862-3p	ENSSSCT00000009306	ENSSSCG00000008504	cysteine rich transmembrane BMP regulator 1 (chordin-like) [Source:HGNC Symbol;Acc:2359]
ssc-miR-9862-3p	ENSSSCT00000009310	ENSSSCG00000008508	-
ssc-miR-9862-3p	ENSSSCT00000009313	ENSSSCG00000008510	latent transforming growth factor beta binding protein 1 [Source:HGNC Symbol;Acc:6714]
ssc-miR-9862-3p	ENSSSCT00000009325	ENSSSCG00000008521	Sus scrofa steroid 5-alpha-reductase 2 (ST5AR2), mRNA. [Source:RefSeq mRNA;Acc:NM_213988]
ssc-miR-9862-3p	ENSSSCT00000009387	ENSSSCG00000008578	adenylate cyclase 3 [Source:HGNC Symbol;Acc:234]
ssc-miR-9862-3p	ENSSSCT00000009390	ENSSSCG00000008581	nuclear receptor coactivator 1 [Source:HGNC Symbol;Acc:7668]
ssc-miR-9862-3p	ENSSSCT00000009391	ENSSSCG00000008581	nuclear receptor coactivator 1 [Source:HGNC Symbol;Acc:7668]
ssc-miR-9862-3p	ENSSSCT00000009411	ENSSSCG00000008600	pumilio RNA-binding family member 2 [Source:HGNC Symbol;Acc:14958]
ssc-miR-9862-3p	ENSSSCT00000009429	ENSSSCG00000008618	v-myc avian myelocytomatosis viral oncogene neuroblastoma derived homolog [Source:HGNC Symbol;Acc:7559]
ssc-miR-9862-3p	ENSSSCT00000009435	ENSSSCG00000008624	Sus scrofa lipin 1 (LPIN1), mRNA. [Source:RefSeq mRNA;Acc:NM_001130734]
ssc-miR-9862-3p	ENSSSCT00000009515	ENSSSCG00000008697	Sus scrofa huntingtin (HDH), mRNA. [Source:RefSeq mRNA;Acc:NM_213964]
ssc-miR-9862-3p	ENSSSCT00000009556	ENSSSCG00000008736	Sus scrofa cytoplasmic polyadenylation element binding protein 2 (CPEB2), mRNA. [Source:RefSeq mRNA;Acc:NM_001185049]
ssc-miR-9862-3p	ENSSSCT00000009570	ENSSSCG00000008747	non-SMC condensin I complex, subunit G [Source:HGNC Symbol;Acc:24304]
ssc-miR-9862-3p	ENSSSCT00000009584	ENSSSCG00000008759	-
ssc-miR-9862-3p	ENSSSCT00000009590	ENSSSCG00000008765	protocadherin 7 [Source:HGNC Symbol;Acc:8659]
ssc-miR-9862-3p	ENSSSCT00000009594	ENSSSCG00000008769	Macrosialin isoform A; Uncharacterized protein [Source:UniProtKB/TrEMBL;Acc:F1S4M0]
ssc-miR-9862-3p	ENSSSCT00000009611	ENSSSCG00000008785	-
ssc-miR-9862-3p	ENSSSCT00000009619	ENSSSCG00000008792	NEDD4 binding protein 2 [Source:HGNC Symbol;Acc:29851]
ssc-miR-9862-3p	ENSSSCT00000009675	ENSSSCG00000008838	ligand of numb-protein X 1, E3 ubiquitin protein ligase [Source:HGNC Symbol;Acc:6657]
ssc-miR-9862-3p	ENSSSCT00000009676	ENSSSCG00000008839	cysteine-rich hydrophobic domain 2 [Source:HGNC Symbol;Acc:1935]
ssc-miR-9862-3p	ENSSSCT00000009697	ENSSSCG00000008857	Sus scrofa methylsterol monooxygenase 1 (SC4MOL), mRNA. [Source:RefSeq mRNA;Acc:NM_213752]
ssc-miR-9862-3p	ENSSSCT00000009724	ENSSSCG00000008881	Rap guanine nucleotide exchange factor (GEF) 2 [Source:HGNC Symbol;Acc:16854]
ssc-miR-9862-3p	ENSSSCT00000009744	ENSSSCG00000008900	signal recognition particle 72kDa [Source:HGNC Symbol;Acc:11303]
ssc-miR-9862-3p	ENSSSCT00000009761	ENSSSCG00000008915	Peptidyl-prolyl cis-trans isomerase [Source:UniProtKB/TrEMBL;Acc:F1RVH5]
ssc-miR-9862-3p	ENSSSCT00000009810	ENSSSCG00000008956	Sus scrofa pro-platelet basic protein (chemokine (C-X-C motif) ligand 7) (PPBP), mRNA. [Source:RefSeq mRNA;Acc:NM_213862]
ssc-miR-9862-3p	ENSSSCT00000009853	ENSSSCG00000008996	Uncharacterized protein [Source:UniProtKB/TrEMBL;Acc:F1RX38]
ssc-miR-9862-3p	ENSSSCT00000009867	ENSSSCG00000009010	ADP-ribosylation factor interacting protein 1 [Source:HGNC Symbol;Acc:21496]
ssc-miR-9862-3p	ENSSSCT00000009900	ENSSSCG00000009040	SMAD family member 1 [Source:HGNC Symbol;Acc:6767]
ssc-miR-9862-3p	ENSSSCT00000009903	ENSSSCG00000009043	ATP-binding cassette, sub-family E (OABP), member 1 [Source:HGNC Symbol;Acc:69]
ssc-miR-9862-3p	ENSSSCT00000009904	ENSSSCG00000009044	anaphase promoting complex subunit 10 [Source:HGNC Symbol;Acc:24077]
ssc-miR-9862-3p	ENSSSCT00000009909	ENSSSCG00000009048	GRB2-associated binding protein 1 [Source:HGNC Symbol;Acc:4066]
ssc-miR-9862-3p	ENSSSCT00000009915	ENSSSCG00000009052	Uncharacterized protein [Source:UniProtKB/TrEMBL;Acc:F1RRF3]
ssc-miR-9862-3p	ENSSSCT00000009941	ENSSSCG00000009075	major facilitator superfamily domain containing 8 [Source:HGNC Symbol;Acc:28486]
ssc-miR-9862-3p	ENSSSCT00000009956	ENSSSCG00000009090	KIAA1109 [Source:HGNC Symbol;Acc:26953]
ssc-miR-9862-3p	ENSSSCT00000009963	ENSSSCG00000009097	annexin A5 [Source:HGNC Symbol;Acc:543]
ssc-miR-9862-3p	ENSSSCT00000009978	ENSSSCG00000009111	synaptopodin 2 [Source:HGNC Symbol;Acc:17732]
ssc-miR-9862-3p	ENSSSCT00000009981	ENSSSCG00000009114	protease, serine, 12 (neurotrypsin, motopsin) [Source:HGNC Symbol;Acc:9477]
ssc-miR-9862-3p	ENSSSCT00000009982	ENSSSCG00000009115	N-deacetylase/N-sulfotransferase (heparan glucosaminyl) 3 [Source:HGNC Symbol;Acc:7682]
ssc-miR-9862-3p	ENSSSCT00000010008	ENSSSCG00000009140	caspase 6, apoptosis-related cysteine peptidase [Source:HGNC Symbol;Acc:1507]
ssc-miR-9862-3p	ENSSSCT00000010051	ENSSSCG00000009178	H2A histone family, member Z [Source:HGNC Symbol;Acc:4741]
ssc-miR-9862-3p	ENSSSCT00000010065	ENSSSCG00000009192	PDZ and LIM domain 5 [Source:HGNC Symbol;Acc:17468]
ssc-miR-9862-3p	ENSSSCT00000010107	ENSSSCG00000009228	mitogen-activated protein kinase 10 [Source:HGNC Symbol;Acc:6872]
ssc-miR-9862-3p	ENSSSCT00000010108	ENSSSCG00000009229	Rho GTPase activating protein 24 [Source:HGNC Symbol;Acc:25361]
ssc-miR-9862-3p	ENSSSCT00000010116	ENSSSCG00000009237	heparanase [Source:HGNC Symbol;Acc:5164]
ssc-miR-9862-3p	ENSSSCT00000010139	ENSSSCG00000009259	progestin and adipoQ receptor family member III [Source:HGNC Symbol;Acc:30130]
ssc-miR-9862-3p	ENSSSCT00000010221	ENSSSCG00000009327	high mobility group box 1 [Source:HGNC Symbol;Acc:4983]
ssc-miR-9862-3p	ENSSSCT00000010225	ENSSSCG00000009331	mesenteric estrogen-dependent adipogenesis [Source:HGNC Symbol;Acc:25926]
ssc-miR-9862-3p	ENSSSCT00000010243	ENSSSCG00000009346	NEDD4 binding protein 2-like 1 [Source:HGNC Symbol;Acc:25037]
ssc-miR-9862-3p	ENSSSCT00000010245	ENSSSCG00000009348	Uncharacterized protein [Source:UniProtKB/TrEMBL;Acc:F1RSR5]
ssc-miR-9862-3p	ENSSSCT00000010299	ENSSSCG00000009400	regulator of chromosome condensation (RCC1) and BTB (POZ) domain containing protein 2 [Source:HGNC Symbol;Acc:1914]
ssc-miR-9862-3p	ENSSSCT00000010321	ENSSSCG00000009419	-
ssc-miR-9862-3p	ENSSSCT00000010359	ENSSSCG00000009449	Uncharacterized protein [Source:UniProtKB/TrEMBL;Acc:F1RJ44]
ssc-miR-9862-3p	ENSSSCT00000010377	ENSSSCG00000009466	ubiquitin carboxyl-terminal esterase L3 (ubiquitin thiolesterase) [Source:HGNC Symbol;Acc:12515]
ssc-miR-9862-3p	ENSSSCT00000010382	ENSSSCG00000009469	Uncharacterized protein [Source:UniProtKB/TrEMBL;Acc:F1RHE5]
ssc-miR-9862-3p	ENSSSCT00000010405	ENSSSCG00000009490	L-dopachrome tautomerase [Source:UniProtKB/Swiss-Prot;Acc:Q4R1H1]
ssc-miR-9862-3p	ENSSSCT00000010408	ENSSSCG00000009492	G protein-coupled receptor 180 [Source:HGNC Symbol;Acc:28899]
ssc-miR-9862-3p	ENSSSCT00000010437	ENSSSCG00000009519	citrate lyase beta like [Source:HGNC Symbol;Acc:18355]
ssc-miR-9862-3p	ENSSSCT00000010438	ENSSSCG00000009520	Zic family member 2 [Source:HGNC Symbol;Acc:12873]
ssc-miR-9862-3p	ENSSSCT00000010588	ENSSSCG00000009657	Sus scrofa protein phosphatase 2, regulatory subunit B, alpha (PPP2R2A), mRNA. [Source:RefSeq mRNA;Acc:NM_001164020]
ssc-miR-9862-3p	ENSSSCT00000010661	ENSSSCG00000009723	zinc finger protein 268 [Source:HGNC Symbol;Acc:13061]
ssc-miR-9862-3p	ENSSSCT00000010680	ENSSSCG00000009741	pseudouridylate synthase 1 [Source:HGNC Symbol;Acc:15508]
ssc-miR-9862-3p	ENSSSCT00000010796	ENSSSCG00000009850	TAO kinase 3 [Source:HGNC Symbol;Acc:18133]
ssc-miR-9862-3p	ENSSSCT00000010829	ENSSSCG00000009880	solute carrier family 8 (sodium/lithium/calcium exchanger), member B1 [Source:HGNC Symbol;Acc:26175]
ssc-miR-9862-3p	ENSSSCT00000010867	ENSSSCG00000009917	signal peptide peptidase like 3 [Source:HGNC Symbol;Acc:30424]
ssc-miR-9862-3p	ENSSSCT00000010868	ENSSSCG00000009917	signal peptide peptidase like 3 [Source:HGNC Symbol;Acc:30424]
ssc-miR-9862-3p	ENSSSCT00000010877	ENSSSCG00000009926	-
ssc-miR-9862-3p	ENSSSCT00000010966	ENSSSCG00000010009	Sus scrofa galactose-3-O-sulfotransferase 1 (GAL3ST1), mRNA. [Source:RefSeq mRNA;Acc:NM_001244429]
ssc-miR-9862-3p	ENSSSCT00000010967	ENSSSCG00000010010	Sus scrofa pescadillo homolog 1, containing BRCT domain (zebrafish) (PES1), mRNA. [Source:RefSeq mRNA;Acc:NM_001244432]
ssc-miR-9862-3p	ENSSSCT00000010992	ENSSSCG00000010035	tyrosine 3-monooxygenase/tryptophan 5-monooxygenase activation protein, eta [Source:HGNC Symbol;Acc:12853]
ssc-miR-9862-3p	ENSSSCT00000010993	ENSSSCG00000010036	solute carrier family 5 (sodium/glucose cotransporter), member 1 [Source:HGNC Symbol;Acc:11036]
ssc-miR-9862-3p	ENSSSCT00000010997	ENSSSCG00000010039	Sus scrofa solute carrier family 5 (low affinity glucose cotransporter), member 4 (SLC5A4), mRNA. [Source:RefSeq mRNA;Acc:NM_214182]
ssc-miR-9862-3p	ENSSSCT00000011014	ENSSSCG00000010053	Uncharacterized protein [Source:UniProtKB/TrEMBL;Acc:F1RLS1]
ssc-miR-9862-3p	ENSSSCT00000011056	ENSSSCG00000010095	v-crk avian sarcoma virus CT10 oncogene homolog-like [Source:HGNC Symbol;Acc:2363]
ssc-miR-9862-3p	ENSSSCT00000011082	ENSSSCG00000010121	ubiquitin fusion degradation 1 like (yeast) [Source:HGNC Symbol;Acc:12520]
ssc-miR-9862-3p	ENSSSCT00000011091	ENSSSCG00000010130	guanine nucleotide binding protein (G protein), beta polypeptide 1-like [Source:HGNC Symbol;Acc:4397]
ssc-miR-9862-3p	ENSSSCT00000011115	ENSSSCG00000010151	lysosomal trafficking regulator [Source:HGNC Symbol;Acc:1968]
ssc-miR-9862-3p	ENSSSCT00000011120	ENSSSCG00000010156	AT rich interactive domain 4B (RBP1-like) [Source:HGNC Symbol;Acc:15550]
ssc-miR-9862-3p	ENSSSCT00000011138	ENSSSCG00000010172	egl-9 family hypoxia-inducible factor 1 [Source:HGNC Symbol;Acc:1232]
ssc-miR-9862-3p	ENSSSCT00000011152	ENSSSCG00000010186	URB2 ribosome biogenesis 2 homolog (S. cerevisiae) [Source:HGNC Symbol;Acc:28967]
ssc-miR-9862-3p	ENSSSCT00000011170	ENSSSCG00000010204	bicaudal C homolog 1 (Drosophila) [Source:HGNC Symbol;Acc:19351]
ssc-miR-9862-3p	ENSSSCT00000011218	ENSSSCG00000010248	KIAA1279 [Source:HGNC Symbol;Acc:23419]
ssc-miR-9862-3p	ENSSSCT00000011220	ENSSSCG00000010250	vacuolar protein sorting 26 homolog A (S. pombe) [Source:HGNC Symbol;Acc:12711]
ssc-miR-9862-3p	ENSSSCT00000011226	ENSSSCG00000010256	collagen, type XIII, alpha 1 [Source:HGNC Symbol;Acc:2190]
ssc-miR-9862-3p	ENSSSCT00000011246	ENSSSCG00000010274	sphingosine-1-phosphate lyase 1 [Source:HGNC Symbol;Acc:10817]
ssc-miR-9862-3p	ENSSSCT00000011264	ENSSSCG00000010292	Sus scrofa prolyl 4-hydroxylase, alpha polypeptide I (P4HA1), mRNA. [Source:RefSeq mRNA;Acc:NM_001097435]
ssc-miR-9862-3p	ENSSSCT00000011284	ENSSSCG00000010311	Sus scrofa calcium/calmodulin-dependent protein kinase II gamma (CAMK2G), mRNA. [Source:RefSeq mRNA;Acc:NM_214193]
ssc-miR-9862-3p	ENSSSCT00000011285	ENSSSCG00000010311	Sus scrofa calcium/calmodulin-dependent protein kinase II gamma (CAMK2G), mRNA. [Source:RefSeq mRNA;Acc:NM_214193]
ssc-miR-9862-3p	ENSSSCT00000011286	ENSSSCG00000010311	Sus scrofa calcium/calmodulin-dependent protein kinase II gamma (CAMK2G), mRNA. [Source:RefSeq mRNA;Acc:NM_214193]
ssc-miR-9862-3p	ENSSSCT00000011308	ENSSSCG00000010330	Peptidyl-prolyl cis-trans isomerase [Source:UniProtKB/TrEMBL;Acc:F1S2E3]
ssc-miR-9862-3p	ENSSSCT00000011324	ENSSSCG00000010344	neuregulin 3 [Source:HGNC Symbol;Acc:7999]
ssc-miR-9862-3p	ENSSSCT00000011383	ENSSSCG00000010399	-
ssc-miR-9862-3p	ENSSSCT00000011387	ENSSSCG00000010403	membrane-associated ring finger (C3HC4) 8, E3 ubiquitin protein ligase [Source:HGNC Symbol;Acc:23356]
ssc-miR-9862-3p	ENSSSCT00000011426	ENSSSCG00000010441	-
ssc-miR-9862-3p	ENSSSCT00000011452	ENSSSCG00000010464	Protein phosphatase 1 regulatory subunit 3 [Source:UniProtKB/TrEMBL;Acc:F1SCX0]
ssc-miR-9862-3p	ENSSSCT00000011455	ENSSSCG00000010467	Uncharacterized protein [Source:UniProtKB/TrEMBL;Acc:F1SCA0]
ssc-miR-9862-3p	ENSSSCT00000011457	ENSSSCG00000010469	membrane-associated ring finger (C3HC4) 5 [Source:HGNC Symbol;Acc:26025]
ssc-miR-9862-3p	ENSSSCT00000011481	ENSSSCG00000010493	-
ssc-miR-9862-3p	ENSSSCT00000011491	ENSSSCG00000010502	cyclin J [Source:HGNC Symbol;Acc:23434]
ssc-miR-9862-3p	ENSSSCT00000011519	ENSSSCG00000010529	secreted frizzled-related protein 5 [Source:HGNC Symbol;Acc:10779]
ssc-miR-9862-3p	ENSSSCT00000011581	ENSSSCG00000010588	Uncharacterized protein [Source:UniProtKB/TrEMBL;Acc:F1S854]
ssc-miR-9862-3p	ENSSSCT00000011621	ENSSSCG00000010625	structural maintenance of chromosomes 3 [Source:HGNC Symbol;Acc:2468]
ssc-miR-9862-3p	ENSSSCT00000011624	ENSSSCG00000010628	soc-2 suppressor of clear homolog (C. elegans) [Source:HGNC Symbol;Acc:15454]
ssc-miR-9862-3p	ENSSSCT00000011714	ENSSSCG00000010708	tristetraprolin [Source:RefSeq peptide;Acc:NP_001161891]
ssc-miR-9862-3p	ENSSSCT00000011871	ENSSSCG00000010849	WD repeat domain 26 [Source:HGNC Symbol;Acc:21208]
ssc-miR-9862-3p	ENSSSCT00000011876	ENSSSCG00000010854	transmembrane protein 63A [Source:HGNC Symbol;Acc:29118]
ssc-miR-9862-3p	ENSSSCT00000011896	ENSSSCG00000010874	adenylosuccinate synthetase isozyme 2 [Source:RefSeq peptide;Acc:NP_001090977]
ssc-miR-9862-3p	ENSSSCT00000012031	ENSSSCG00000010990	nucleolar protein 6 (RNA-associated) [Source:HGNC Symbol;Acc:19910]
ssc-miR-9862-3p	ENSSSCT00000012039	ENSSSCG00000010997	serine peptidase inhibitor, Kazal type 4 [Source:HGNC Symbol;Acc:16646]
ssc-miR-9862-3p	ENSSSCT00000012043	ENSSSCG00000011001	aprataxin [Source:HGNC Symbol;Acc:15984]
ssc-miR-9862-3p	ENSSSCT00000012069	ENSSSCG00000011027	Uncharacterized protein [Source:UniProtKB/TrEMBL;Acc:F1RWC5]
ssc-miR-9862-3p	ENSSSCT00000012083	ENSSSCG00000011039	solute carrier family 39 (zinc transporter), member 12 [Source:HGNC Symbol;Acc:20860]
ssc-miR-9862-3p	ENSSSCT00000012084	ENSSSCG00000011040	calcium channel, voltage-dependent, beta 2 subunit [Source:HGNC Symbol;Acc:1402]
ssc-miR-9862-3p	ENSSSCT00000012105	ENSSSCG00000011061	Uncharacterized protein [Source:UniProtKB/TrEMBL;Acc:F1RTW8]
ssc-miR-9862-3p	ENSSSCT00000012127	ENSSSCG00000011080	Sus scrofa sperm associated antigen 6 (SPAG6), mRNA. [Source:RefSeq mRNA;Acc:NM_001159312]
ssc-miR-9862-3p	ENSSSCT00000012175	ENSSSCG00000011125	GATA binding protein 3 [Source:HGNC Symbol;Acc:4172]
ssc-miR-9862-3p	ENSSSCT00000012224	ENSSSCG00000011162	La ribonucleoprotein domain family, member 4B [Source:HGNC Symbol;Acc:28987]
ssc-miR-9862-3p	ENSSSCT00000012285	ENSSSCG00000011218	solute carrier family 4, sodium bicarbonate cotransporter, member 7 [Source:HGNC Symbol;Acc:11033]
ssc-miR-9862-3p	ENSSSCT00000012338	ENSSSCG00000011270	Sus scrofa translation factor sui1-like protein (LOC414417), mRNA. [Source:RefSeq mRNA;Acc:NM_001001635]
ssc-miR-9862-3p	ENSSSCT00000012365	ENSSSCG00000011295	SNF related kinase [Source:HGNC Symbol;Acc:30598]
ssc-miR-9862-3p	ENSSSCT00000012375	ENSSSCG00000011304	zinc finger protein 197 [Source:HGNC Symbol;Acc:12988]
ssc-miR-9862-3p	ENSSSCT00000012379	ENSSSCG00000011308	-
ssc-miR-9862-3p	ENSSSCT00000012386	ENSSSCG00000011314	leucine zipper transcription factor-like 1 [Source:HGNC Symbol;Acc:6741]
ssc-miR-9862-3p	ENSSSCT00000012485	ENSSSCG00000011405	Sus scrofa hyaluronoglucosaminidase 2 (HYAL2), mRNA. [Source:RefSeq mRNA;Acc:NM_214440]
ssc-miR-9862-3p	ENSSSCT00000012492	ENSSSCG00000011412	calcium channel, voltage-dependent, alpha 2/delta subunit 2 [Source:HGNC Symbol;Acc:1400]
ssc-miR-9862-3p	ENSSSCT00000012517	ENSSSCG00000011437	aminolevulinate, delta-, synthase 1 [Source:HGNC Symbol;Acc:396]
ssc-miR-9862-3p	ENSSSCT00000012553	ENSSSCG00000011471	filamin B, beta [Source:HGNC Symbol;Acc:3755]
ssc-miR-9862-3p	ENSSSCT00000012576	ENSSSCG00000011493	ataxin 7 [Source:HGNC Symbol;Acc:10560]
ssc-miR-9862-3p	ENSSSCT00000012586	ENSSSCG00000011501	succinate-CoA ligase, GDP-forming, beta subunit [Source:HGNC Symbol;Acc:11450]
ssc-miR-9862-3p	ENSSSCT00000012592	ENSSSCG00000011506	ubiquitin-like modifier activating enzyme 3 [Source:HGNC Symbol;Acc:12470]
ssc-miR-9862-3p	ENSSSCT00000012597	ENSSSCG00000011510	TATA element modulatory factor 1 [Source:HGNC Symbol;Acc:11870]
ssc-miR-9862-3p	ENSSSCT00000012623	ENSSSCG00000011533	-
ssc-miR-9862-3p	ENSSSCT00000012659	ENSSSCG00000011567	von Hippel-Lindau tumor suppressor, E3 ubiquitin protein ligase [Source:HGNC Symbol;Acc:12687]
ssc-miR-9862-3p	ENSSSCT00000012766	ENSSSCG00000011661	mitochondrial ribosomal protein S22 [Source:HGNC Symbol;Acc:14508]
ssc-miR-9862-3p	ENSSSCT00000012768	ENSSSCG00000011663	retinol binding protein 2, cellular [Source:HGNC Symbol;Acc:9920]
ssc-miR-9862-3p	ENSSSCT00000012792	ENSSSCG00000011684	U2 snRNP-associated SURP domain containing [Source:HGNC Symbol;Acc:30855]
ssc-miR-9862-3p	ENSSSCT00000012874	ENSSSCG00000011763	mitochondrial ribosomal protein L47 [Source:HGNC Symbol;Acc:16652]
ssc-miR-9862-3p	ENSSSCT00000012882	ENSSSCG00000011770	DnaJ (Hsp40) homolog, subfamily C, member 19 [Source:HGNC Symbol;Acc:30528]
ssc-miR-9862-3p	ENSSSCT00000012905	ENSSSCG00000011793	lipase, member H [Source:HGNC Symbol;Acc:18483]
ssc-miR-9862-3p	ENSSSCT00000012927	ENSSSCG00000011815	osteocrin [Source:HGNC Symbol;Acc:29961]
ssc-miR-9862-3p	ENSSSCT00000012937	ENSSSCG00000011825	ATPase type 13A3 [Source:HGNC Symbol;Acc:24113]
ssc-miR-9862-3p	ENSSSCT00000013023	ENSSSCG00000011901	-
ssc-miR-9862-3p	ENSSSCT00000013035	ENSSSCG00000011912	Uncharacterized protein [Source:UniProtKB/TrEMBL;Acc:F1SP98]
ssc-miR-9862-3p	ENSSSCT00000013036	ENSSSCG00000011913	-
ssc-miR-9862-3p	ENSSSCT00000013040	ENSSSCG00000011916	ATPase, H+ transporting, lysosomal 70kDa, V1 subunit A [Source:HGNC Symbol;Acc:851]
ssc-miR-9862-3p	ENSSSCT00000013053	ENSSSCG00000011929	solute carrier family 35, member A5 [Source:HGNC Symbol;Acc:20792]
ssc-miR-9862-3p	ENSSSCT00000013054	ENSSSCG00000011930	autophagy related 3 [Source:HGNC Symbol;Acc:20962]
ssc-miR-9862-3p	ENSSSCT00000013090	ENSSSCG00000011963	-
ssc-miR-9862-3p	ENSSSCT00000013122	ENSSSCG00000011993	-
ssc-miR-9862-3p	ENSSSCT00000013138	ENSSSCG00000012007	heat shock protein 70kDa family, member 13 [Source:HGNC Symbol;Acc:11375]
ssc-miR-9862-3p	ENSSSCT00000013167	ENSSSCG00000012035	synaptojanin 1 [Source:HGNC Symbol;Acc:11503]
ssc-miR-9862-3p	ENSSSCT00000013247	ENSSSCG00000012112	Rho GTPase activating protein 6 [Source:HGNC Symbol;Acc:676]
ssc-miR-9862-3p	ENSSSCT00000013263	ENSSSCG00000012124	Trafficking protein particle complex subunit 2 [Source:UniProtKB/Swiss-Prot;Acc:F1SRI0]
ssc-miR-9862-3p	ENSSSCT00000013287	ENSSSCG00000012148	synapse associated protein 1 [Source:HGNC Symbol;Acc:16273]
ssc-miR-9862-3p	ENSSSCT00000013296	ENSSSCG00000012155	sex comb on midleg-like 2 (Drosophila) [Source:HGNC Symbol;Acc:10581]
ssc-miR-9862-3p	ENSSSCT00000013348	ENSSSCG00000012203	TGF-beta activated kinase 1/MAP3K7 binding protein 3 [Source:HGNC Symbol;Acc:30681]
ssc-miR-9862-3p	ENSSSCT00000013375	ENSSSCG00000012229	cytochrome b-245, beta polypeptide [Source:HGNC Symbol;Acc:2578]
ssc-miR-9862-3p	ENSSSCT00000013398	ENSSSCG00000012252	Uncharacterized protein [Source:UniProtKB/TrEMBL;Acc:F1RX16]
ssc-miR-9862-3p	ENSSSCT00000013400	ENSSSCG00000012254	G protein-coupled receptor 82 [Source:HGNC Symbol;Acc:4533]
ssc-miR-9862-3p	ENSSSCT00000013415	ENSSSCG00000012268	Sus scrofa regucalcin (senescence marker protein-30) (RGN), mRNA. [Source:RefSeq mRNA;Acc:NM_001077220]
ssc-miR-9862-3p	ENSSSCT00000013532	ENSSSCG00000012375	discs, large homolog 3 (Drosophila) [Source:HGNC Symbol;Acc:2902]
ssc-miR-9862-3p	ENSSSCT00000013561	ENSSSCG00000012403	Sus scrofa O-linked N-acetylglucosamine (GlcNAc) transferase (UDP-N-acetylglucosamine:polypeptide-N-acetylglucosaminyl transferase) (OGT), mRNA. [Source:RefSeq mRNA;Acc:NM_001039748]
ssc-miR-9862-3p	ENSSSCT00000013604	ENSSSCG00000012440	phosphoglycerate kinase 1 [Source:HGNC Symbol;Acc:8896]
ssc-miR-9862-3p	ENSSSCT00000013614	ENSSSCG00000012448	-
ssc-miR-9862-3p	ENSSSCT00000013658	ENSSSCG00000012491	centromere protein I [Source:HGNC Symbol;Acc:3968]
ssc-miR-9862-3p	ENSSSCT00000013728	ENSSSCG00000012556	RNA binding motif protein 41 [Source:HGNC Symbol;Acc:25617]
ssc-miR-9862-3p	ENSSSCT00000013749	ENSSSCG00000012574	Alport syndrome, mental retardation, midface hypoplasia and elliptocytosis chromosomal region gene 1 [Source:HGNC Symbol;Acc:467]
ssc-miR-9862-3p	ENSSSCT00000013823	ENSSSCG00000012642	stromal antigen 2 [Source:HGNC Symbol;Acc:11355]
ssc-miR-9862-3p	ENSSSCT00000013833	ENSSSCG00000012652	SAM and SH3 domain containing 3 [Source:HGNC Symbol;Acc:15975]
ssc-miR-9862-3p	ENSSSCT00000013933	ENSSSCG00000012744	-
ssc-miR-9862-3p	ENSSSCT00000013959	ENSSSCG00000012769	ATPase, Ca++ transporting, plasma membrane 3 [Source:HGNC Symbol;Acc:816]
ssc-miR-9862-3p	ENSSSCT00000014169	ENSSSCG00000012963	squamous cell carcinoma antigen recognized by T cells [Source:HGNC Symbol;Acc:10538]
ssc-miR-9862-3p	ENSSSCT00000014212	ENSSSCG00000013001	mitochondrial ribosomal protein L49 [Source:HGNC Symbol;Acc:1176]
ssc-miR-9862-3p	ENSSSCT00000014268	ENSSSCG00000013054	Uncharacterized protein [Source:UniProtKB/TrEMBL;Acc:F1RPY1]
ssc-miR-9862-3p	ENSSSCT00000014319	ENSSSCG00000013099	membrane-spanning 4-domains, subfamily A, member 2 [Source:HGNC Symbol;Acc:7316]
ssc-miR-9862-3p	ENSSSCT00000014345	ENSSSCG00000013125	oxysterol binding protein [Source:HGNC Symbol;Acc:8503]
ssc-miR-9862-3p	ENSSSCT00000014397	ENSSSCG00000013177	mediator complex subunit 19 [Source:HGNC Symbol;Acc:29600]
ssc-miR-9862-3p	ENSSSCT00000014443	ENSSSCG00000013223	-
ssc-miR-9862-3p	ENSSSCT00000014447	ENSSSCG00000013227	kelch repeat and BTB (POZ) domain containing 4 [Source:HGNC Symbol;Acc:23761]
ssc-miR-9862-3p	ENSSSCT00000014539	ENSSSCG00000013313	proline rich Gla (G-carboxyglutamic acid) 4 (transmembrane) [Source:HGNC Symbol;Acc:30799]
ssc-miR-9862-3p	ENSSSCT00000014540	ENSSSCG00000013314	-
ssc-miR-9862-3p	ENSSSCT00000014541	ENSSSCG00000013315	eukaryotic translation initiation factor 3, subunit M [Source:HGNC Symbol;Acc:24460]
ssc-miR-9862-3p	ENSSSCT00000014566	ENSSSCG00000013338	solute carrier family 5 (sodium/monocarboxylate cotransporter), member 12 [Source:HGNC Symbol;Acc:28750]
ssc-miR-9862-3p	ENSSSCT00000014641	ENSSSCG00000013401	Sus scrofa dickkopf homolog 3 (Xenopus laevis) (DKK3), mRNA. [Source:RefSeq mRNA;Acc:NM_001039749]
ssc-miR-9862-3p	ENSSSCT00000014724	ENSSSCG00000013478	deoxyhypusine hydroxylase/monooxygenase [Source:HGNC Symbol;Acc:28662]
ssc-miR-9862-3p	ENSSSCT00000014821	ENSSSCG00000013569	peroxisomal biogenesis factor 11 gamma [Source:HGNC Symbol;Acc:20208]
ssc-miR-9862-3p	ENSSSCT00000014901	ENSSSCG00000013643	cyclin-dependent kinase inhibitor 2D (p19, inhibits CDK4) [Source:HGNC Symbol;Acc:1790]
ssc-miR-9862-3p	ENSSSCT00000015020	ENSSSCG00000013746	Sus scrofa calreticulin (CALR), mRNA. [Source:RefSeq mRNA;Acc:NM_001174133]
ssc-miR-9862-3p	ENSSSCT00000015047	ENSSSCG00000013772	Sus scrofa ASF1 anti-silencing function 1 homolog B (S. cerevisiae) (ASF1B), mRNA. [Source:RefSeq mRNA;Acc:NM_001137625]
ssc-miR-9862-3p	ENSSSCT00000015050	ENSSSCG00000013775	CD97 molecule [Source:HGNC Symbol;Acc:1711]
ssc-miR-9862-3p	ENSSSCT00000015065	ENSSSCG00000013788	Uncharacterized protein [Source:UniProtKB/TrEMBL;Acc:F1SCE1]
ssc-miR-9862-3p	ENSSSCT00000015114	ENSSSCG00000013836	widely interspaced zinc finger motifs [Source:HGNC Symbol;Acc:30917]
ssc-miR-9862-3p	ENSSSCT00000015134	ENSSSCG00000013855	family with sequence similarity 32, member A [Source:HGNC Symbol;Acc:24563]
ssc-miR-9862-3p	ENSSSCT00000015182	ENSSSCG00000013896	MPV17 mitochondrial membrane protein-like 2 [Source:HGNC Symbol;Acc:28177]
ssc-miR-9862-3p	ENSSSCT00000015302	ENSSSCG00000014009	CCR4-NOT transcription complex, subunit 6 [Source:HGNC Symbol;Acc:14099]
ssc-miR-9862-3p	ENSSSCT00000015308	ENSSSCG00000014014	TBC1 domain family, member 9B (with GRAM domain) [Source:HGNC Symbol;Acc:29097]
ssc-miR-9862-3p	ENSSSCT00000015311	ENSSSCG00000014016	sequestosome 1 [Source:HGNC Symbol;Acc:11280]
ssc-miR-9862-3p	ENSSSCT00000015326	ENSSSCG00000014030	5-phosphohydroxy-L-lysine phospho-lyase [Source:HGNC Symbol;Acc:28249]
ssc-miR-9862-3p	ENSSSCT00000015359	ENSSSCG00000014060	KIAA1191 [Source:HGNC Symbol;Acc:29209]
ssc-miR-9862-3p	ENSSSCT00000015361	ENSSSCG00000014062	SUMO-interacting motifs containing 1 [Source:HGNC Symbol;Acc:24779]
ssc-miR-9862-3p	ENSSSCT00000015413	ENSSSCG00000014110	dimethylglycine dehydrogenase [Source:HGNC Symbol;Acc:24475]
ssc-miR-9862-3p	ENSSSCT00000015433	ENSSSCG00000014129	zinc finger, CCHC domain containing 9 [Source:HGNC Symbol;Acc:25424]
ssc-miR-9862-3p	ENSSSCT00000015441	ENSSSCG00000014137	hyaluronan and proteoglycan link protein 1 [Source:HGNC Symbol;Acc:2380]
ssc-miR-9862-3p	ENSSSCT00000015449	ENSSSCG00000014145	Sus scrofa cytochrome c oxidase subunit VIIc (COX7C), nuclear gene encoding mitochondrial protein, mRNA. [Source:RefSeq mRNA;Acc:NM_001097474]
ssc-miR-9862-3p	ENSSSCT00000015464	ENSSSCG00000014156	arrestin domain containing 3 [Source:HGNC Symbol;Acc:29263]
ssc-miR-9862-3p	ENSSSCT00000015484	ENSSSCG00000014172	Uncharacterized protein [Source:UniProtKB/TrEMBL;Acc:F1RNU0]
ssc-miR-9862-3p	ENSSSCT00000015491	ENSSSCG00000014179	-
ssc-miR-9862-3p	ENSSSCT00000015510	ENSSSCG00000014195	mannosidase, alpha, class 2A, member 1 [Source:HGNC Symbol;Acc:6824]
ssc-miR-9862-3p	ENSSSCT00000015529	ENSSSCG00000014211	YTH domain containing 2 [Source:HGNC Symbol;Acc:24721]
ssc-miR-9862-3p	ENSSSCT00000015533	ENSSSCG00000014215	protein geranylgeranyltransferase type I, beta subunit [Source:HGNC Symbol;Acc:8895]
ssc-miR-9862-3p	ENSSSCT00000015541	ENSSSCG00000014223	COMM domain containing 10 [Source:HGNC Symbol;Acc:30201]
ssc-miR-9862-3p	ENSSSCT00000015579	ENSSSCG00000014258	isochorismatase domain containing 1 [Source:HGNC Symbol;Acc:24254]
ssc-miR-9862-3p	ENSSSCT00000015595	ENSSSCG00000014272	acyl-CoA synthetase long-chain family member 6 [Source:HGNC Symbol;Acc:16496]
ssc-miR-9862-3p	ENSSSCT00000015603	ENSSSCG00000014280	RAD50 homolog (S. cerevisiae) [Source:HGNC Symbol;Acc:9816]
ssc-miR-9862-3p	ENSSSCT00000015618	ENSSSCG00000014295	-
ssc-miR-9862-3p	ENSSSCT00000015637	ENSSSCG00000014313	-
ssc-miR-9862-3p	ENSSSCT00000015638	ENSSSCG00000014314	Uncharacterized protein [Source:UniProtKB/TrEMBL;Acc:F1RHB0]
ssc-miR-9862-3p	ENSSSCT00000015652	ENSSSCG00000014326	kinesin family member 20A [Source:HGNC Symbol;Acc:9787]
ssc-miR-9862-3p	ENSSSCT00000015731	ENSSSCG00000014393	glucosamine-6-phosphate deaminase 1 [Source:HGNC Symbol;Acc:4417]
ssc-miR-9862-3p	ENSSSCT00000016234	ENSSSCG00000014880	aquaporin 11 [Source:HGNC Symbol;Acc:19940]
ssc-miR-9862-3p	ENSSSCT00000016265	ENSSSCG00000014909	synaptotagmin-like 2 [Source:HGNC Symbol;Acc:15585]
ssc-miR-9862-3p	ENSSSCT00000016277	ENSSSCG00000014921	protease, serine, 23 [Source:HGNC Symbol;Acc:14370]
ssc-miR-9862-3p	ENSSSCT00000016301	ENSSSCG00000014943	-
ssc-miR-9862-3p	ENSSSCT00000016308	ENSSSCG00000014949	mediator complex subunit 17 [Source:HGNC Symbol;Acc:2375]
ssc-miR-9862-3p	ENSSSCT00000016334	ENSSSCG00000014972	-
ssc-miR-9862-3p	ENSSSCT00000016348	ENSSSCG00000014985	Sus scrofa matrix metallopeptidase 1 (interstitial collagenase) (MMP1), mRNA. [Source:RefSeq mRNA;Acc:NM_001166229]
ssc-miR-9862-3p	ENSSSCT00000016350	ENSSSCG00000014987	Sus scrofa matrix metallopeptidase 12 (macrophage elastase) (MMP12), mRNA. [Source:RefSeq mRNA;Acc:NM_001099938]
ssc-miR-9862-3p	ENSSSCT00000016352	ENSSSCG00000014989	-
ssc-miR-9862-3p	ENSSSCT00000016446	ENSSSCG00000015080	centrosomal protein 164kDa [Source:HGNC Symbol;Acc:29182]
ssc-miR-9862-3p	ENSSSCT00000016477	ENSSSCG00000015111	-
ssc-miR-9862-3p	ENSSSCT00000016495	ENSSSCG00000015129	Rho guanine nucleotide exchange factor (GEF) 12 [Source:HGNC Symbol;Acc:14193]
ssc-miR-9862-3p	ENSSSCT00000016502	ENSSSCG00000015136	Uncharacterized protein [Source:UniProtKB/TrEMBL;Acc:F1S9R5]
ssc-miR-9862-3p	ENSSSCT00000016598	ENSSSCG00000015232	ST3 beta-galactoside alpha-2,3-sialyltransferase 4 [Source:HGNC Symbol;Acc:10864]
ssc-miR-9862-3p	ENSSSCT00000016637	ENSSSCG00000015268	Sus scrofa flavin containing monooxygenase 1 (FMO1), mRNA. [Source:RefSeq mRNA;Acc:NM_214064]
ssc-miR-9862-3p	ENSSSCT00000016658	ENSSSCG00000015287	transmembrane and coiled-coil domain family 2 [Source:HGNC Symbol;Acc:24239]
ssc-miR-9862-3p	ENSSSCT00000016688	ENSSSCG00000015315	RNA binding motif protein 48 [Source:HGNC Symbol;Acc:21785]
ssc-miR-9862-3p	ENSSSCT00000016732	ENSSSCG00000015357	mesenchyme homeobox 2 [Source:HGNC Symbol;Acc:7014]
ssc-miR-9862-3p	ENSSSCT00000016737	ENSSSCG00000015362	tetraspanin 13 [Source:HGNC Symbol;Acc:21643]
ssc-miR-9862-3p	ENSSSCT00000016768	ENSSSCG00000015393	cyclin D binding myb-like transcription factor 1 [Source:HGNC Symbol;Acc:14603]
ssc-miR-9862-3p	ENSSSCT00000016769	ENSSSCG00000015394	-
ssc-miR-9862-3p	ENSSSCT00000016771	ENSSSCG00000015396	sema domain, immunoglobulin domain (Ig), short basic domain, secreted, (semaphorin) 3D [Source:HGNC Symbol;Acc:10726]
ssc-miR-9862-3p	ENSSSCT00000016774	ENSSSCG00000015399	sema domain, immunoglobulin domain (Ig), short basic domain, secreted, (semaphorin) 3E [Source:HGNC Symbol;Acc:10727]
ssc-miR-9862-3p	ENSSSCT00000016778	ENSSSCG00000015403	hepatocyte growth factor (hepapoietin A; scatter factor) [Source:HGNC Symbol;Acc:4893]
ssc-miR-9862-3p	ENSSSCT00000016782	ENSSSCG00000015407	guanine nucleotide binding protein (G protein), alpha inhibiting activity polypeptide 1 [Source:HGNC Symbol;Acc:4384]
ssc-miR-9862-3p	ENSSSCT00000016810	ENSSSCG00000015430	RAD50 interactor 1 [Source:HGNC Symbol;Acc:21876]
ssc-miR-9862-3p	ENSSSCT00000016815	ENSSSCG00000015435	Sus scrofa nicotinamide phosphoribosyltransferase (NAMPT), mRNA. [Source:RefSeq mRNA;Acc:NM_001031793]
ssc-miR-9862-3p	ENSSSCT00000016824	ENSSSCG00000015443	Sus scrofa dihydrolipoamide dehydrogenase (DLD), mRNA. [Source:RefSeq mRNA;Acc:NM_214062]
ssc-miR-9862-3p	ENSSSCT00000016827	ENSSSCG00000027699	Uncharacterized protein [Source:UniProtKB/TrEMBL;Acc:F1SAE7]
ssc-miR-9862-3p	ENSSSCT00000016946	ENSSSCG00000015556	Uncharacterized protein [Source:UniProtKB/TrEMBL;Acc:F1S662]
ssc-miR-9862-3p	ENSSSCT00000016959	ENSSSCG00000015568	ring finger protein 2 [Source:HGNC Symbol;Acc:10061]
ssc-miR-9862-3p	ENSSSCT00000016979	ENSSSCG00000015586	ribosomal protein S6 kinase, 52kDa, polypeptide 1 [Source:HGNC Symbol;Acc:10439]
ssc-miR-9862-3p	ENSSSCT00000017021	ENSSSCG00000015627	zona pellucida binding protein [Source:HGNC Symbol;Acc:15662]
ssc-miR-9862-3p	ENSSSCT00000017089	ENSSSCG00000015689	aspartyl-tRNA synthetase [Source:HGNC Symbol;Acc:2678]
ssc-miR-9862-3p	ENSSSCT00000017095	ENSSSCG00000015695	RAB3 GTPase activating protein subunit 1 (catalytic) [Source:HGNC Symbol;Acc:17063]
ssc-miR-9862-3p	ENSSSCT00000017111	ENSSSCG00000015711	dipeptidyl-peptidase 10 (non-functional) [Source:HGNC Symbol;Acc:20823]
ssc-miR-9862-3p	ENSSSCT00000017112	ENSSSCG00000015712	Uncharacterized protein [Source:UniProtKB/TrEMBL;Acc:F1RY13]
ssc-miR-9862-3p	ENSSSCT00000017130	ENSSSCG00000015730	nucleolar protein interacting with the FHA domain of MKI67 [Source:HGNC Symbol;Acc:17838]
ssc-miR-9862-3p	ENSSSCT00000017133	ENSSSCG00000015733	GLI family zinc finger 2 [Source:HGNC Symbol;Acc:4318]
ssc-miR-9862-3p	ENSSSCT00000017154	ENSSSCG00000015753	angiopoietin 2 [Source:HGNC Symbol;Acc:485]
ssc-miR-9862-3p	ENSSSCT00000017188	ENSSSCG00000015785	-
ssc-miR-9862-3p	ENSSSCT00000017214	ENSSSCG00000015806	Uncharacterized protein [Source:UniProtKB/TrEMBL;Acc:F1RZL6]
ssc-miR-9862-3p	ENSSSCT00000017301	ENSSSCG00000015889	TRAF family member-associated NFKB activator [Source:HGNC Symbol;Acc:11562]
ssc-miR-9862-3p	ENSSSCT00000017312	ENSSSCG00000015899	Uncharacterized protein [Source:UniProtKB/TrEMBL;Acc:F1RPP6]
ssc-miR-9862-3p	ENSSSCT00000017318	ENSSSCG00000015905	sodium channel, voltage-gated, type II, alpha subunit [Source:HGNC Symbol;Acc:10588]
ssc-miR-9862-3p	ENSSSCT00000017320	ENSSSCG00000015907	UDP-N-acetyl-alpha-D-galactosamine:polypeptide N-acetylgalactosaminyltransferase 3 (GalNAc-T3) [Source:HGNC Symbol;Acc:4125]
ssc-miR-9862-3p	ENSSSCT00000017350	ENSSSCG00000015934	peptidylprolyl isomerase G (cyclophilin G) [Source:HGNC Symbol;Acc:14650]
ssc-miR-9862-3p	ENSSSCT00000017366	ENSSSCG00000015949	solute carrier family 25 (aspartate/glutamate carrier), member 12 [Source:HGNC Symbol;Acc:10982]
ssc-miR-9862-3p	ENSSSCT00000017375	ENSSSCG00000015958	pyruvate dehydrogenase kinase, isozyme 1 [Source:HGNC Symbol;Acc:8809]
ssc-miR-9862-3p	ENSSSCT00000017377	ENSSSCG00000015959	Rap guanine nucleotide exchange factor (GEF) 4 [Source:HGNC Symbol;Acc:16626]
ssc-miR-9862-3p	ENSSSCT00000017380	ENSSSCG00000015962	Uncharacterized protein [Source:UniProtKB/TrEMBL;Acc:F1S064]
ssc-miR-9862-3p	ENSSSCT00000017384	ENSSSCG00000015965	G protein-coupled receptor 155 [Source:HGNC Symbol;Acc:22951]
ssc-miR-9862-3p	ENSSSCT00000017431	ENSSSCG00000016009	Integrin, alpha 4 (Antigen CD49D, alpha 4 subunit of VLA-4 receptor); Uncharacterized protein [Source:UniProtKB/TrEMBL;Acc:F1RYP4]
ssc-miR-9862-3p	ENSSSCT00000017443	ENSSSCG00000016020	dual specificity phosphatase 19 [Source:HGNC Symbol;Acc:18894]
ssc-miR-9862-3p	ENSSSCT00000017452	ENSSSCG00000016027	Sus scrofa integrin, alpha V (vitronectin receptor, alpha polypeptide, antigen CD51) (ITGAV), mRNA. [Source:RefSeq mRNA;Acc:NM_001083932]
ssc-miR-9862-3p	ENSSSCT00000017469	ENSSSCG00000016044	ORM1-like 1 (S. cerevisiae) [Source:HGNC Symbol;Acc:16036]
ssc-miR-9862-3p	ENSSSCT00000017477	ENSSSCG00000016052	Sus scrofa major facilitator superfamily domain containing 6 (MFSD6), mRNA. [Source:RefSeq mRNA;Acc:NM_001097457]
ssc-miR-9862-3p	ENSSSCT00000017481	ENSSSCG00000016056	glutaminase [Source:HGNC Symbol;Acc:4331]
ssc-miR-9862-3p	ENSSSCT00000017486	ENSSSCG00000016061	myosin IB [Source:HGNC Symbol;Acc:7596]
ssc-miR-9862-3p	ENSSSCT00000017504	ENSSSCG00000016076	coenzyme Q10 homolog B (S. cerevisiae) [Source:HGNC Symbol;Acc:25819]
ssc-miR-9862-3p	ENSSSCT00000017545	ENSSSCG00000016114	-
ssc-miR-9862-3p	ENSSSCT00000017594	ENSSSCG00000016159	Uncharacterized protein [Source:UniProtKB/TrEMBL;Acc:F1SSS0]
ssc-miR-9862-3p	ENSSSCT00000017609	ENSSSCG00000016173	Sus scrofa 5-aminoimidazole-4-carboxamide ribonucleotide formyltransferase/IMP cyclohydrolase (ATIC), mRNA. [Source:RefSeq mRNA;Acc:NM_001130736]
ssc-miR-9862-3p	ENSSSCT00000017678	ENSSSCG00000016235	Uncharacterized protein [Source:UniProtKB/TrEMBL;Acc:F1SR60]
ssc-miR-9862-3p	ENSSSCT00000017714	ENSSSCG00000016267	Sus scrofa integral membrane protein 2C (ITM2C), mRNA. [Source:RefSeq mRNA;Acc:NM_001123131]
ssc-miR-9862-3p	ENSSSCT00000017849	ENSSSCG00000016393	Uncharacterized protein [Source:UniProtKB/TrEMBL;Acc:F1SHY4]
ssc-miR-9862-3p	ENSSSCT00000017927	ENSSSCG00000016464	caspase 2, apoptosis-related cysteine peptidase [Source:HGNC Symbol;Acc:1503]
ssc-miR-9862-3p	ENSSSCT00000017950	ENSSSCG00000016486	Uncharacterized protein [Source:UniProtKB/TrEMBL;Acc:F1SRR9]
ssc-miR-9862-3p	ENSSSCT00000017974	ENSSSCG00000016509	Uncharacterized protein [Source:UniProtKB/TrEMBL;Acc:F1SR21]
ssc-miR-9862-3p	ENSSSCT00000018023	ENSSSCG00000016553	Coatomer subunit gamma [Source:UniProtKB/TrEMBL;Acc:F1SNE9]
ssc-miR-9862-3p	ENSSSCT00000018033	ENSSSCG00000016563	-
ssc-miR-9862-3p	ENSSSCT00000018043	ENSSSCG00000016573	Interferon regulatory factor 5; Uncharacterized protein [Source:UniProtKB/TrEMBL;Acc:F1SMP9]
ssc-miR-9862-3p	ENSSSCT00000018049	ENSSSCG00000016579	coiled-coil domain containing 136 [Source:HGNC Symbol;Acc:22225]
ssc-miR-9862-3p	ENSSSCT00000018050	ENSSSCG00000016579	-
ssc-miR-9862-3p	ENSSSCT00000018080	ENSSSCG00000016607	NADH dehydrogenase (ubiquinone) 1 alpha subcomplex, 5 [Source:HGNC Symbol;Acc:7688]
ssc-miR-9862-3p	ENSSSCT00000018085	ENSSSCG00000016611	Ca++-dependent secretion activator 2 [Source:HGNC Symbol;Acc:16018]
ssc-miR-9862-3p	ENSSSCT00000018092	ENSSSCG00000016618	cadherin-like and PC-esterase domain containing 1 [Source:HGNC Symbol;Acc:26159]
ssc-miR-9862-3p	ENSSSCT00000018094	ENSSSCG00000016620	tetraspanin 12 [Source:HGNC Symbol;Acc:21641]
ssc-miR-9862-3p	ENSSSCT00000018108	ENSSSCG00000028113	-
ssc-miR-9862-3p	ENSSSCT00000018114	ENSSSCG00000016636	testis derived transcript (3 LIM domains) [Source:HGNC Symbol;Acc:14620]
ssc-miR-9862-3p	ENSSSCT00000018255	ENSSSCG00000016769	cyclin-dependent kinase 13 [Source:HGNC Symbol;Acc:1733]
ssc-miR-9862-3p	ENSSSCT00000018323	ENSSSCG00000016828	DnaJ (Hsp40) homolog, subfamily C, member 21 [Source:HGNC Symbol;Acc:27030]
ssc-miR-9862-3p	ENSSSCT00000018330	ENSSSCG00000016835	Sus scrofa S-phase kinase-associated protein 2 (p45) (SKP2), mRNA. [Source:RefSeq mRNA;Acc:NM_001171755]
ssc-miR-9862-3p	ENSSSCT00000018368	ENSSSCG00000016865	F-box protein 4 [Source:HGNC Symbol;Acc:13583]
ssc-miR-9862-3p	ENSSSCT00000018386	ENSSSCG00000016882	poly (ADP-ribose) polymerase family, member 8 [Source:HGNC Symbol;Acc:26124]
ssc-miR-9862-3p	ENSSSCT00000018413	ENSSSCG00000016907	DEAH (Asp-Glu-Ala-His) box polypeptide 29 [Source:HGNC Symbol;Acc:15815]
ssc-miR-9862-3p	ENSSSCT00000018417	ENSSSCG00000016911	superkiller viralicidic activity 2-like 2 (S. cerevisiae) [Source:HGNC Symbol;Acc:18734]
ssc-miR-9862-3p	ENSSSCT00000018457	ENSSSCG00000016949	-
ssc-miR-9862-3p	ENSSSCT00000018467	ENSSSCG00000016958	Uncharacterized protein [Source:UniProtKB/TrEMBL;Acc:F1SKR9]
ssc-miR-9862-3p	ENSSSCT00000018470	ENSSSCG00000016961	Sus scrofa cyclin-dependent kinase 7 (CDK7), mRNA. [Source:RefSeq mRNA;Acc:NM_001166314]
ssc-miR-9862-3p	ENSSSCT00000018555	ENSSSCG00000017042	ubiquitin-like domain containing CTD phosphatase 1 [Source:HGNC Symbol;Acc:28110]
ssc-miR-9862-3p	ENSSSCT00000018582	ENSSSCG00000017067	CCR4-NOT transcription complex, subunit 8 [Source:HGNC Symbol;Acc:9207]
ssc-miR-9862-3p	ENSSSCT00000018612	ENSSSCG00000017094	membrane-associated ring finger (C3HC4) 6, E3 ubiquitin protein ligase [Source:HGNC Symbol;Acc:30550]
ssc-miR-9862-3p	ENSSSCT00000018659	ENSSSCG00000017140	charged multivesicular body protein 6 [Source:HGNC Symbol;Acc:25675]
ssc-miR-9862-3p	ENSSSCT00000018684	ENSSSCG00000017160	chromobox homolog 4 [Source:HGNC Symbol;Acc:1554]
ssc-miR-9862-3p	ENSSSCT00000018695	ENSSSCG00000023362	rhomboid 5 homolog 2 (Drosophila) [Source:HGNC Symbol;Acc:20788]
ssc-miR-9862-3p	ENSSSCT00000018723	ENSSSCG00000017198	peroxisomal acyl-coenzyme A oxidase 1 [Source:RefSeq peptide;Acc:NP_001094498]
ssc-miR-9862-3p	ENSSSCT00000018780	ENSSSCG00000017251	Sus scrofa SRY (sex determining region Y)-box 9 (SOX9), mRNA. [Source:RefSeq mRNA;Acc:NM_213843]
ssc-miR-9862-3p	ENSSSCT00000018783	ENSSSCG00000017254	Uncharacterized protein [Source:UniProtKB/TrEMBL;Acc:F1RV28]
ssc-miR-9862-3p	ENSSSCT00000018796	ENSSSCG00000017267	-
ssc-miR-9862-3p	ENSSSCT00000018802	ENSSSCG00000017272	helicase with zinc finger [Source:HGNC Symbol;Acc:16878]
ssc-miR-9862-3p	ENSSSCT00000018809	ENSSSCG00000017277	Sus scrofa platelet/endothelial cell adhesion molecule (PECAM1), mRNA. [Source:RefSeq mRNA;Acc:NM_213907]
ssc-miR-9862-3p	ENSSSCT00000018821	ENSSSCG00000017289	DEAD (Asp-Glu-Ala-Asp) box helicase 42 [Source:HGNC Symbol;Acc:18676]
ssc-miR-9862-3p	ENSSSCT00000018825	ENSSSCG00000017293	translational activator of mitochondrially encoded cytochrome c oxidase I [Source:HGNC Symbol;Acc:24316]
ssc-miR-9862-3p	ENSSSCT00000018842	ENSSSCG00000017306	Sus scrofa integrin, beta 3 (platelet glycoprotein IIIa, antigen CD61) (ITGB3), mRNA. [Source:RefSeq mRNA;Acc:NM_214002]
ssc-miR-9862-3p	ENSSSCT00000018887	ENSSSCG00000017351	-
ssc-miR-9862-3p	ENSSSCT00000019083	ENSSSCG00000017529	chromobox homolog 1 [Source:HGNC Symbol;Acc:1551]
ssc-miR-9862-3p	ENSSSCT00000019117	ENSSSCG00000017562	calcium channel, voltage-dependent, T type, alpha 1G subunit [Source:HGNC Symbol;Acc:1394]
ssc-miR-9862-3p	ENSSSCT00000019122	ENSSSCG00000017567	radical S-adenosyl methionine domain containing 1 [Source:HGNC Symbol;Acc:25634]
ssc-miR-9862-3p	ENSSSCT00000019153	ENSSSCG00000017592	mbt domain containing 1 [Source:HGNC Symbol;Acc:19866]
ssc-miR-9862-3p	ENSSSCT00000019161	ENSSSCG00000021000	Uncharacterized protein; Uncharacterized protein [Source:UniProtKB/TrEMBL;Acc:F1RSF6]
ssc-miR-9862-3p	ENSSSCT00000019164	ENSSSCG00000025237	Uncharacterized protein; Uncharacterized protein [Source:UniProtKB/TrEMBL;Acc:F1RSF6]
ssc-miR-9862-3p	ENSSSCT00000019168	ENSSSCG00000017607	transmembrane protein 100 [Source:HGNC Symbol;Acc:25607]
ssc-miR-9862-3p	ENSSSCT00000019185	ENSSSCG00000017623	Uncharacterized protein [Source:UniProtKB/TrEMBL;Acc:F1RSB8]
ssc-miR-9862-3p	ENSSSCT00000019232	ENSSSCG00000017668	ssc-mir-21 [Source:miRBase;Acc:MI0002459]
ssc-miR-9862-3p	ENSSSCT00000019242	ENSSSCG00000017678	amyloid beta precursor protein (cytoplasmic tail) binding protein 2 [Source:HGNC Symbol;Acc:622]
ssc-miR-9862-3p	ENSSSCT00000019252	ENSSSCG00000017688	gametogenetin binding protein 2 [Source:HGNC Symbol;Acc:19357]
ssc-miR-9862-3p	ENSSSCT00000019411	ENSSSCG00000017836	platelet-activating factor acetylhydrolase 1b, regulatory subunit 1 (45kDa) [Source:HGNC Symbol;Acc:8574]
ssc-miR-9862-3p	ENSSSCT00000019443	ENSSSCG00000017867	ER membrane protein complex subunit 6 [Source:HGNC Symbol;Acc:28430]
ssc-miR-9862-3p	ENSSSCT00000019475	ENSSSCG00000017896	SLP adaptor and CSK interacting membrane protein [Source:HGNC Symbol;Acc:33504]
ssc-miR-9862-3p	ENSSSCT00000019496	ENSSSCG00000017914	glycolipid transfer protein domain containing 2 [Source:HGNC Symbol;Acc:33756]
ssc-miR-9862-3p	ENSSSCT00000019523	ENSSSCG00000017939	-
ssc-miR-9862-3p	ENSSSCT00000019540	ENSSSCG00000017956	Uncharacterized protein [Source:UniProtKB/TrEMBL;Acc:F1ST28]
ssc-miR-9862-3p	ENSSSCT00000019575	ENSSSCG00000017988	-
ssc-miR-9862-3p	ENSSSCT00000019611	ENSSSCG00000018016	mitogen-activated protein kinase kinase 4 [Source:HGNC Symbol;Acc:6844]
ssc-miR-9862-3p	ENSSSCT00000019642	ENSSSCG00000018047	-
ssc-miR-9862-3p	ENSSSCT00000019646	ENSSSCG00000018051	COP9 signalosome subunit 3 [Source:HGNC Symbol;Acc:2239]
ssc-miR-9862-3p	ENSSSCT00000022243	ENSSSCG00000022806	lin-7 homolog C (C. elegans) [Source:HGNC Symbol;Acc:17789]
ssc-miR-9862-3p	ENSSSCT00000022254	ENSSSCG00000027608	-
ssc-miR-9862-3p	ENSSSCT00000022300	ENSSSCG00000026097	lysosomal-associated membrane protein 3 [Source:HGNC Symbol;Acc:14582]
ssc-miR-9862-3p	ENSSSCT00000022347	ENSSSCG00000026454	phorbol-12-myristate-13-acetate-induced protein 1 [Source:HGNC Symbol;Acc:9108]
ssc-miR-9862-3p	ENSSSCT00000022387	ENSSSCG00000021791	SUMO1/sentrin specific peptidase 7 [Source:HGNC Symbol;Acc:30402]
ssc-miR-9862-3p	ENSSSCT00000022405	ENSSSCG00000025545	histone deacetylase 6 [Source:HGNC Symbol;Acc:14064]
ssc-miR-9862-3p	ENSSSCT00000022448	ENSSSCG00000023995	Uncharacterized protein [Source:UniProtKB/TrEMBL;Acc:I3LFU7]
ssc-miR-9862-3p	ENSSSCT00000022455	ENSSSCG00000024567	protein tyrosine phosphatase, receptor type, H [Source:HGNC Symbol;Acc:9672]
ssc-miR-9862-3p	ENSSSCT00000022460	ENSSSCG00000027654	Uncharacterized protein [Source:UniProtKB/TrEMBL;Acc:I3L608]
ssc-miR-9862-3p	ENSSSCT00000022480	ENSSSCG00000028000	zinc finger protein 677 [Source:HGNC Symbol;Acc:28730]
ssc-miR-9862-3p	ENSSSCT00000022579	ENSSSCG00000028089	-
ssc-miR-9862-3p	ENSSSCT00000022614	ENSSSCG00000028740	CTD (carboxy-terminal domain, RNA polymerase II, polypeptide A) small phosphatase-like [Source:HGNC Symbol;Acc:16890]
ssc-miR-9862-3p	ENSSSCT00000022733	ENSSSCG00000026581	RWD domain containing 2B [Source:HGNC Symbol;Acc:1302]
ssc-miR-9862-3p	ENSSSCT00000022793	ENSSSCG00000027675	Uncharacterized protein [Source:UniProtKB/TrEMBL;Acc:I3LSV4]
ssc-miR-9862-3p	ENSSSCT00000022813	ENSSSCG00000015949	solute carrier family 25 (aspartate/glutamate carrier), member 12 [Source:HGNC Symbol;Acc:10982]
ssc-miR-9862-3p	ENSSSCT00000022857	ENSSSCG00000023362	rhomboid 5 homolog 2 (Drosophila) [Source:HGNC Symbol;Acc:20788]
ssc-miR-9862-3p	ENSSSCT00000022881	ENSSSCG00000030354	mitogen-activated protein kinase kinase kinase 2 [Source:HGNC Symbol;Acc:6854]
ssc-miR-9862-3p	ENSSSCT00000022900	ENSSSCG00000027983	ring finger protein 141 [Source:HGNC Symbol;Acc:21159]
ssc-miR-9862-3p	ENSSSCT00000022910	ENSSSCG00000025840	Uncharacterized protein [Source:UniProtKB/TrEMBL;Acc:I3LQV0]
ssc-miR-9862-3p	ENSSSCT00000022941	ENSSSCG00000025977	sorting nexin 24 [Source:HGNC Symbol;Acc:21533]
ssc-miR-9862-3p	ENSSSCT00000022969	ENSSSCG00000030369	-
ssc-miR-9862-3p	ENSSSCT00000022978	ENSSSCG00000022993	TBC1 domain family, member 8B (with GRAM domain) [Source:HGNC Symbol;Acc:24715]
ssc-miR-9862-3p	ENSSSCT00000023000	ENSSSCG00000028922	gamma-aminobutyric acid (GABA) A receptor, alpha 2 [Source:HGNC Symbol;Acc:4076]
ssc-miR-9862-3p	ENSSSCT00000023030	ENSSSCG00000026113	Uncharacterized protein [Source:UniProtKB/TrEMBL;Acc:I3L6W1]
ssc-miR-9862-3p	ENSSSCT00000023043	ENSSSCG00000025551	-
ssc-miR-9862-3p	ENSSSCT00000023046	ENSSSCG00000026162	Peptidyl-prolyl cis-trans isomerase [Source:UniProtKB/TrEMBL;Acc:I3LFF1]
ssc-miR-9862-3p	ENSSSCT00000023102	ENSSSCG00000028771	-
ssc-miR-9862-3p	ENSSSCT00000023110	ENSSSCG00000028592	-
ssc-miR-9862-3p	ENSSSCT00000023142	ENSSSCG00000022390	Sus scrofa regucalcin (senescence marker protein-30) (RGN), mRNA. [Source:RefSeq mRNA;Acc:NM_001077220]
ssc-miR-9862-3p	ENSSSCT00000023174	ENSSSCG00000030184	dynein, cytoplasmic 1, light intermediate chain 2 [Source:HGNC Symbol;Acc:2966]
ssc-miR-9862-3p	ENSSSCT00000023179	ENSSSCG00000024418	ras homolog family member U [Source:HGNC Symbol;Acc:17794]
ssc-miR-9862-3p	ENSSSCT00000023185	ENSSSCG00000022875	Uncharacterized protein [Source:UniProtKB/TrEMBL;Acc:I3LTY5]
ssc-miR-9862-3p	ENSSSCT00000023266	ENSSSCG00000023001	-
ssc-miR-9862-3p	ENSSSCT00000023426	ENSSSCG00000023036	Uncharacterized protein [Source:UniProtKB/TrEMBL;Acc:I3LNI6]
ssc-miR-9862-3p	ENSSSCT00000023483	ENSSSCG00000013836	widely interspaced zinc finger motifs [Source:HGNC Symbol;Acc:30917]
ssc-miR-9862-3p	ENSSSCT00000023509	ENSSSCG00000024991	Uncharacterized protein [Source:UniProtKB/TrEMBL;Acc:I3LR28]
ssc-miR-9862-3p	ENSSSCT00000023594	ENSSSCG00000022318	v-ets avian erythroblastosis virus E26 oncogene homolog [Source:HGNC Symbol;Acc:3446]
ssc-miR-9862-3p	ENSSSCT00000023648	ENSSSCG00000014131	single-stranded DNA binding protein 2 [Source:HGNC Symbol;Acc:15831]
ssc-miR-9862-3p	ENSSSCT00000023679	ENSSSCG00000009075	major facilitator superfamily domain containing 8 [Source:HGNC Symbol;Acc:28486]
ssc-miR-9862-3p	ENSSSCT00000023686	ENSSSCG00000025187	transmembrane protein 126A [Source:HGNC Symbol;Acc:25382]
ssc-miR-9862-3p	ENSSSCT00000023699	ENSSSCG00000023807	aconitase 1, soluble [Source:HGNC Symbol;Acc:117]
ssc-miR-9862-3p	ENSSSCT00000023718	ENSSSCG00000027429	Uncharacterized protein [Source:UniProtKB/TrEMBL;Acc:I3LLD7]
ssc-miR-9862-3p	ENSSSCT00000023747	ENSSSCG00000025240	DNA-damage-inducible transcript 4-like [Source:HGNC Symbol;Acc:30555]
ssc-miR-9862-3p	ENSSSCT00000023821	ENSSSCG00000015947	DDB1 and CUL4 associated factor 17 [Source:HGNC Symbol;Acc:25784]
ssc-miR-9862-3p	ENSSSCT00000023831	ENSSSCG00000028920	polymerase (DNA-directed), delta interacting protein 2 [Source:HGNC Symbol;Acc:23781]
ssc-miR-9862-3p	ENSSSCT00000023856	ENSSSCG00000007364	-
ssc-miR-9862-3p	ENSSSCT00000023860	ENSSSCG00000025577	GATA zinc finger domain containing 1 [Source:HGNC Symbol;Acc:29941]
ssc-miR-9862-3p	ENSSSCT00000023901	ENSSSCG00000029969	Uncharacterized protein [Source:UniProtKB/TrEMBL;Acc:I3LLP6]
ssc-miR-9862-3p	ENSSSCT00000023910	ENSSSCG00000020689	-
ssc-miR-9862-3p	ENSSSCT00000023933	ENSSSCG00000020711	RAB33B, member RAS oncogene family [Source:HGNC Symbol;Acc:16075]
ssc-miR-9862-3p	ENSSSCT00000023965	ENSSSCG00000022479	Uncharacterized protein [Source:UniProtKB/TrEMBL;Acc:I3LGM1]
ssc-miR-9862-3p	ENSSSCT00000023994	ENSSSCG00000021232	syncoilin, intermediate filament protein [Source:HGNC Symbol;Acc:28897]
ssc-miR-9862-3p	ENSSSCT00000024022	ENSSSCG00000020851	MARVEL domain containing 2 [Source:HGNC Symbol;Acc:26401]
ssc-miR-9862-3p	ENSSSCT00000024091	ENSSSCG00000024599	Sus scrofa chibby homolog 1 (Drosophila) (CBY1), mRNA. [Source:RefSeq mRNA;Acc:NM_001128456]
ssc-miR-9862-3p	ENSSSCT00000024112	ENSSSCG00000023102	calcium channel, voltage-dependent, gamma subunit 4 [Source:HGNC Symbol;Acc:1408]
ssc-miR-9862-3p	ENSSSCT00000024138	ENSSSCG00000030423	-
ssc-miR-9862-3p	ENSSSCT00000024140	ENSSSCG00000025335	zinc finger and SCAN domain containing 31 [Source:HGNC Symbol;Acc:14097]
ssc-miR-9862-3p	ENSSSCT00000024159	ENSSSCG00000025287	gypsy retrotransposon integrase 1 [Source:HGNC Symbol;Acc:25959]
ssc-miR-9862-3p	ENSSSCT00000024166	ENSSSCG00000026044	farnesyl-diphosphate farnesyltransferase 1 [Source:HGNC Symbol;Acc:3629]
ssc-miR-9862-3p	ENSSSCT00000024173	ENSSSCG00000030345	inositol polyphosphate-5-phosphatase J [Source:HGNC Symbol;Acc:8956]
ssc-miR-9862-3p	ENSSSCT00000024255	ENSSSCG00000017623	Uncharacterized protein [Source:UniProtKB/TrEMBL;Acc:F1RSB8]
ssc-miR-9862-3p	ENSSSCT00000024378	ENSSSCG00000027206	Sus scrofa par-6 partitioning defective 6 homolog beta (LOC100151957), mRNA. [Source:RefSeq mRNA;Acc:NM_001130532]
ssc-miR-9862-3p	ENSSSCT00000024386	ENSSSCG00000027846	ribosomal RNA processing 15 homolog (S. cerevisiae) [Source:HGNC Symbol;Acc:24255]
ssc-miR-9862-3p	ENSSSCT00000024395	ENSSSCG00000008996	Uncharacterized protein [Source:UniProtKB/TrEMBL;Acc:F1RX38]
ssc-miR-9862-3p	ENSSSCT00000024403	ENSSSCG00000024960	platelet derived growth factor C [Source:HGNC Symbol;Acc:8801]
ssc-miR-9862-3p	ENSSSCT00000024432	ENSSSCG00000021457	zinc finger and BTB domain containing 8A [Source:HGNC Symbol;Acc:24172]
ssc-miR-9862-3p	ENSSSCT00000024475	ENSSSCG00000022834	protease, serine, 45 [Source:HGNC Symbol;Acc:30717]
ssc-miR-9862-3p	ENSSSCT00000024558	ENSSSCG00000024825	Sus scrofa ribosomal protein L6 (RPL6), mRNA. [Source:RefSeq mRNA;Acc:NM_001044542]
ssc-miR-9862-3p	ENSSSCT00000024569	ENSSSCG00000023873	Sus scrofa antizyme inhibitor 1 (AZIN1), mRNA. [Source:RefSeq mRNA;Acc:NM_001128488]
ssc-miR-9862-3p	ENSSSCT00000024573	ENSSSCG00000027974	mitochondrial ribosomal protein L50 [Source:HGNC Symbol;Acc:16654]
ssc-miR-9862-3p	ENSSSCT00000024586	ENSSSCG00000023727	Uncharacterized protein [Source:UniProtKB/TrEMBL;Acc:I3LNY3]
ssc-miR-9862-3p	ENSSSCT00000024650	ENSSSCG00000027555	Beta-defensin 1 [Source:UniProtKB/Swiss-Prot;Acc:O62697]
ssc-miR-9862-3p	ENSSSCT00000024660	ENSSSCG00000027495	Uncharacterized protein [Source:UniProtKB/TrEMBL;Acc:I3LC04]
ssc-miR-9862-3p	ENSSSCT00000024663	ENSSSCG00000022048	receptor accessory protein 5 [Source:HGNC Symbol;Acc:30077]
ssc-miR-9862-3p	ENSSSCT00000024730	ENSSSCG00000021275	DEAD (Asp-Glu-Ala-Asp) box polypeptide 52 [Source:HGNC Symbol;Acc:20038]
ssc-miR-9862-3p	ENSSSCT00000024745	ENSSSCG00000027701	retinitis pigmentosa 2 (X-linked recessive) [Source:HGNC Symbol;Acc:10274]
ssc-miR-9862-3p	ENSSSCT00000024820	ENSSSCG00000029836	Uncharacterized protein [Source:UniProtKB/TrEMBL;Acc:I3L7V0]
ssc-miR-9862-3p	ENSSSCT00000024829	ENSSSCG00000025770	ST6 beta-galactosamide alpha-2,6-sialyltranferase 1 [Source:HGNC Symbol;Acc:10860]
ssc-miR-9862-3p	ENSSSCT00000024902	ENSSSCG00000025930	Uncharacterized protein [Source:UniProtKB/TrEMBL;Acc:F1RSB8]
ssc-miR-9862-3p	ENSSSCT00000024953	ENSSSCG00000030426	chromosome 9 open reading frame 78 [Source:HGNC Symbol;Acc:24932]
ssc-miR-9862-3p	ENSSSCT00000024968	ENSSSCG00000026301	RAP2C, member of RAS oncogene family [Source:HGNC Symbol;Acc:21165]
ssc-miR-9862-3p	ENSSSCT00000024980	ENSSSCG00000029864	eukaryotic translation initiation factor 1A, X-linked [Source:HGNC Symbol;Acc:3250]
ssc-miR-9862-3p	ENSSSCT00000024986	ENSSSCG00000030578	mitochondrial ribosomal protein L15 [Source:HGNC Symbol;Acc:14054]
ssc-miR-9862-3p	ENSSSCT00000025040	ENSSSCG00000024179	N-acetylglutamate synthase [Source:HGNC Symbol;Acc:17996]
ssc-miR-9862-3p	ENSSSCT00000025063	ENSSSCG00000022521	dpy-19-like 3 (C. elegans) [Source:HGNC Symbol;Acc:27120]
ssc-miR-9862-3p	ENSSSCT00000025069	ENSSSCG00000023396	-
ssc-miR-9862-3p	ENSSSCT00000025125	ENSSSCG00000015712	Uncharacterized protein [Source:UniProtKB/TrEMBL;Acc:F1RY13]
ssc-miR-9862-3p	ENSSSCT00000025140	ENSSSCG00000030154	round spermatid basic protein 1 [Source:HGNC Symbol;Acc:25642]
ssc-miR-9862-3p	ENSSSCT00000025310	ENSSSCG00000015712	Uncharacterized protein [Source:UniProtKB/TrEMBL;Acc:F1RY13]
ssc-miR-9862-3p	ENSSSCT00000025388	ENSSSCG00000029813	tetraspanin 5 [Source:HGNC Symbol;Acc:17753]
ssc-miR-9862-3p	ENSSSCT00000025469	ENSSSCG00000030404	PAP associated domain containing 5 [Source:HGNC Symbol;Acc:30758]
ssc-miR-9862-3p	ENSSSCT00000025504	ENSSSCG00000027774	ZFP28 zinc finger protein [Source:HGNC Symbol;Acc:17801]
ssc-miR-9862-3p	ENSSSCT00000025512	ENSSSCG00000028239	F-box and leucine-rich repeat protein 7 [Source:HGNC Symbol;Acc:13604]
ssc-miR-9862-3p	ENSSSCT00000025556	ENSSSCG00000022961	CXADR-like membrane protein [Source:HGNC Symbol;Acc:24039]
ssc-miR-9862-3p	ENSSSCT00000025589	ENSSSCG00000021307	Ubiquitin carboxyl-terminal hydrolase [Source:UniProtKB/TrEMBL;Acc:I3LA47]
ssc-miR-9862-3p	ENSSSCT00000025592	ENSSSCG00000021158	Uncharacterized protein [Source:UniProtKB/TrEMBL;Acc:I3LBU6]
ssc-miR-9862-3p	ENSSSCT00000025611	ENSSSCG00000016907	DEAH (Asp-Glu-Ala-His) box polypeptide 29 [Source:HGNC Symbol;Acc:15815]
ssc-miR-9862-3p	ENSSSCT00000025624	ENSSSCG00000024465	-
ssc-miR-9862-3p	ENSSSCT00000025628	ENSSSCG00000022739	desmoglein 2 [Source:HGNC Symbol;Acc:3049]
ssc-miR-9862-3p	ENSSSCT00000025668	ENSSSCG00000015947	-
ssc-miR-9862-3p	ENSSSCT00000025682	ENSSSCG00000022679	cochlin [Source:HGNC Symbol;Acc:2180]
ssc-miR-9862-3p	ENSSSCT00000025741	ENSSSCG00000027742	RING finger protein 114 [Source:UniProtKB/Swiss-Prot;Acc:Q6J1I8]
ssc-miR-9862-3p	ENSSSCT00000025750	ENSSSCG00000029995	Uncharacterized protein [Source:UniProtKB/TrEMBL;Acc:I3LH67]
ssc-miR-9862-3p	ENSSSCT00000025759	ENSSSCG00000023956	-
ssc-miR-9862-3p	ENSSSCT00000025799	ENSSSCG00000013314	-
ssc-miR-9862-3p	ENSSSCT00000025817	ENSSSCG00000025106	Uncharacterized protein [Source:UniProtKB/TrEMBL;Acc:I3L5P4]
ssc-miR-9862-3p	ENSSSCT00000025826	ENSSSCG00000023996	-
ssc-miR-9862-3p	ENSSSCT00000025841	ENSSSCG00000029428	-
ssc-miR-9862-3p	ENSSSCT00000025870	ENSSSCG00000021663	-
ssc-miR-9862-3p	ENSSSCT00000025900	ENSSSCG00000022947	AFG3-like AAA ATPase 2 [Source:HGNC Symbol;Acc:315]
ssc-miR-9862-3p	ENSSSCT00000025911	ENSSSCG00000006080	-
ssc-miR-9862-3p	ENSSSCT00000025932	ENSSSCG00000008077	-
ssc-miR-9862-3p	ENSSSCT00000025955	ENSSSCG00000030378	LIM domain kinase 1 [Source:HGNC Symbol;Acc:6613]
ssc-miR-9862-3p	ENSSSCT00000026061	ENSSSCG00000025520	-
ssc-miR-9862-3p	ENSSSCT00000026071	ENSSSCG00000022295	-
ssc-miR-9862-3p	ENSSSCT00000026098	ENSSSCG00000004332	Uncharacterized protein [Source:UniProtKB/TrEMBL;Acc:F1RY18]
ssc-miR-9862-3p	ENSSSCT00000026127	ENSSSCG00000025015	Uncharacterized protein [Source:UniProtKB/TrEMBL;Acc:F1S572]
ssc-miR-9862-3p	ENSSSCT00000026150	ENSSSCG00000022338	contactin associated protein-like 2 [Source:HGNC Symbol;Acc:13830]
ssc-miR-9862-3p	ENSSSCT00000026169	ENSSSCG00000025912	URI1, prefoldin-like chaperone [Source:HGNC Symbol;Acc:13236]
ssc-miR-9862-3p	ENSSSCT00000026203	ENSSSCG00000026512	Sus scrofa calcitonin-related polypeptide beta (CALCB), mRNA. [Source:RefSeq mRNA;Acc:NM_001102473]
ssc-miR-9862-3p	ENSSSCT00000026211	ENSSSCG00000015806	Uncharacterized protein [Source:UniProtKB/TrEMBL;Acc:F1RZL6]
ssc-miR-9862-3p	ENSSSCT00000026219	ENSSSCG00000025151	Sus scrofa vacuolar protein sorting 4 homolog A (S. cerevisiae) (VPS4A), mRNA. [Source:RefSeq mRNA;Acc:NM_001243418]
ssc-miR-9862-3p	ENSSSCT00000026225	ENSSSCG00000028216	NK3 homeobox 1 [Source:HGNC Symbol;Acc:7838]
ssc-miR-9862-3p	ENSSSCT00000026231	ENSSSCG00000028581	Uncharacterized protein [Source:UniProtKB/TrEMBL;Acc:I3LVM9]
ssc-miR-9862-3p	ENSSSCT00000026255	ENSSSCG00000025534	exportin-2 [Source:RefSeq peptide;Acc:NP_001230144]
ssc-miR-9862-3p	ENSSSCT00000026289	ENSSSCG00000022303	solute carrier family 25 (mitochondrial carrier; Graves disease autoantigen), member 16 [Source:HGNC Symbol;Acc:10986]
ssc-miR-9862-3p	ENSSSCT00000026297	ENSSSCG00000021503	Cholinesterase [Source:UniProtKB/Swiss-Prot;Acc:P32752]
ssc-miR-9862-3p	ENSSSCT00000026302	ENSSSCG00000029591	Uncharacterized protein [Source:UniProtKB/TrEMBL;Acc:I3L7L8]
ssc-miR-9862-3p	ENSSSCT00000026308	ENSSSCG00000026218	factor interacting with PAPOLA and CPSF1 [Source:HGNC Symbol;Acc:19124]
ssc-miR-9862-3p	ENSSSCT00000026309	ENSSSCG00000029348	THAP domain containing 6 [Source:HGNC Symbol;Acc:23189]
ssc-miR-9862-3p	ENSSSCT00000026332	ENSSSCG00000000068	E1A binding protein p300 [Source:HGNC Symbol;Acc:3373]
ssc-miR-9862-3p	ENSSSCT00000026342	ENSSSCG00000025973	solute carrier family 25, member 30 [Source:HGNC Symbol;Acc:27371]
ssc-miR-9862-3p	ENSSSCT00000026396	ENSSSCG00000025008	Uncharacterized protein [Source:UniProtKB/TrEMBL;Acc:I3L784]
ssc-miR-9862-3p	ENSSSCT00000026407	ENSSSCG00000030136	Uncharacterized protein [Source:UniProtKB/TrEMBL;Acc:F1SS44]
ssc-miR-9862-3p	ENSSSCT00000026411	ENSSSCG00000024983	ribosomal L24 domain containing 1 [Source:HGNC Symbol;Acc:18479]
ssc-miR-9862-3p	ENSSSCT00000026505	ENSSSCG00000025326	-
ssc-miR-9862-3p	ENSSSCT00000026509	ENSSSCG00000029448	-
ssc-miR-9862-3p	ENSSSCT00000026514	ENSSSCG00000024814	-
ssc-miR-9862-3p	ENSSSCT00000026545	ENSSSCG00000021741	zinc finger protein 527 [Source:HGNC Symbol;Acc:29385]
ssc-miR-9862-3p	ENSSSCT00000026582	ENSSSCG00000030150	UDP-glucose 6-dehydrogenase [Source:UniProtKB/TrEMBL;Acc:I3LIM2]
ssc-miR-9862-3p	ENSSSCT00000026612	ENSSSCG00000029261	-
ssc-miR-9862-3p	ENSSSCT00000026682	ENSSSCG00000026429	ZFP14 zinc finger protein [Source:HGNC Symbol;Acc:29312]
ssc-miR-9862-3p	ENSSSCT00000026710	ENSSSCG00000022353	RAP1, GTP-GDP dissociation stimulator 1 [Source:HGNC Symbol;Acc:9859]
ssc-miR-9862-3p	ENSSSCT00000026738	ENSSSCG00000024485	-
ssc-miR-9862-3p	ENSSSCT00000026750	ENSSSCG00000028056	tristetraprolin [Source:RefSeq peptide;Acc:NP_001161891]
ssc-miR-9862-3p	ENSSSCT00000026753	ENSSSCG00000026968	Uncharacterized protein [Source:UniProtKB/TrEMBL;Acc:I3L7K6]
ssc-miR-9862-3p	ENSSSCT00000026795	ENSSSCG00000025930	Uncharacterized protein [Source:UniProtKB/TrEMBL;Acc:F1RSB8]
ssc-miR-9862-3p	ENSSSCT00000026813	ENSSSCG00000026372	-
ssc-miR-9862-3p	ENSSSCT00000026831	ENSSSCG00000028327	-
ssc-miR-9862-3p	ENSSSCT00000026840	ENSSSCG00000024096	Uncharacterized protein [Source:UniProtKB/TrEMBL;Acc:I3LDF3]
ssc-miR-9862-3p	ENSSSCT00000026862	ENSSSCG00000026608	Uncharacterized protein [Source:UniProtKB/TrEMBL;Acc:I3L7K4]
ssc-miR-9862-3p	ENSSSCT00000026871	ENSSSCG00000025798	Uncharacterized protein [Source:UniProtKB/TrEMBL;Acc:I3LTV2]
ssc-miR-9862-3p	ENSSSCT00000026876	ENSSSCG00000012148	synapse associated protein 1 [Source:HGNC Symbol;Acc:16273]
ssc-miR-9862-3p	ENSSSCT00000026886	ENSSSCG00000024445	methyltransferase like 3 [Source:HGNC Symbol;Acc:17563]
ssc-miR-9862-3p	ENSSSCT00000026973	ENSSSCG00000021049	Uncharacterized protein [Source:UniProtKB/TrEMBL;Acc:I3LB79]
ssc-miR-9862-3p	ENSSSCT00000026980	ENSSSCG00000028506	Yip1 domain family, member 1 [Source:HGNC Symbol;Acc:25231]
ssc-miR-9862-3p	ENSSSCT00000027016	ENSSSCG00000027598	Sus scrofa selenoprotein T (SELT), mRNA. [Source:RefSeq mRNA;Acc:NM_001163408]
ssc-miR-9862-3p	ENSSSCT00000027083	ENSSSCG00000021270	THAP domain containing, apoptosis associated protein 2 [Source:HGNC Symbol;Acc:20854]
ssc-miR-9862-3p	ENSSSCT00000027084	ENSSSCG00000027131	Uncharacterized protein [Source:UniProtKB/TrEMBL;Acc:I3LF85]
ssc-miR-9862-3p	ENSSSCT00000027088	ENSSSCG00000023595	adenylate kinase 3 [Source:HGNC Symbol;Acc:17376]
ssc-miR-9862-3p	ENSSSCT00000027118	ENSSSCG00000026787	LSM1 homolog, U6 small nuclear RNA associated (S. cerevisiae) [Source:HGNC Symbol;Acc:20472]
ssc-miR-9862-3p	ENSSSCT00000027119	ENSSSCG00000027410	core-binding factor, runt domain, alpha subunit 2; translocated to, 2 [Source:HGNC Symbol;Acc:1536]
ssc-miR-9862-3p	ENSSSCT00000027153	ENSSSCG00000026619	Sus scrofa muted protein (MU), mRNA. [Source:RefSeq mRNA;Acc:NM_001098591]
ssc-miR-9862-3p	ENSSSCT00000027170	ENSSSCG00000024635	-
ssc-miR-9862-3p	ENSSSCT00000027216	ENSSSCG00000027432	-
ssc-miR-9862-3p	ENSSSCT00000027236	ENSSSCG00000030311	-
ssc-miR-9862-3p	ENSSSCT00000027249	ENSSSCG00000026932	retinoschisin 1 [Source:HGNC Symbol;Acc:10457]
ssc-miR-9862-3p	ENSSSCT00000027319	ENSSSCG00000021454	-
ssc-miR-9862-3p	ENSSSCT00000027327	ENSSSCG00000029158	zinc finger, matrin-type 2 [Source:HGNC Symbol;Acc:26433]
ssc-miR-9862-3p	ENSSSCT00000027366	ENSSSCG00000024567	protein tyrosine phosphatase, receptor type, H [Source:HGNC Symbol;Acc:9672]
ssc-miR-9862-3p	ENSSSCT00000027389	ENSSSCG00000030211	neighbor of BRCA1 gene 1 [Source:HGNC Symbol;Acc:6746]
ssc-miR-9862-3p	ENSSSCT00000027404	ENSSSCG00000021322	Zinc finger X-chromosomal protein [Source:UniProtKB/TrEMBL;Acc:I3LL30]
ssc-miR-9862-3p	ENSSSCT00000027427	ENSSSCG00000026173	Uncharacterized protein [Source:UniProtKB/TrEMBL;Acc:I3L6Q4]
ssc-miR-9862-3p	ENSSSCT00000027431	ENSSSCG00000026613	-
ssc-miR-9862-3p	ENSSSCT00000027470	ENSSSCG00000023010	Uncharacterized protein [Source:UniProtKB/TrEMBL;Acc:I3LJ88]
ssc-miR-9862-3p	ENSSSCT00000027516	ENSSSCG00000024424	-
ssc-miR-9862-3p	ENSSSCT00000027520	ENSSSCG00000024934	-
ssc-miR-9862-3p	ENSSSCT00000027560	ENSSSCG00000024412	Uncharacterized protein [Source:UniProtKB/TrEMBL;Acc:I3LU92]
ssc-miR-9862-3p	ENSSSCT00000027579	ENSSSCG00000025440	transcription elongation factor B (SIII), polypeptide 3 (110kDa, elongin A) [Source:HGNC Symbol;Acc:11620]
ssc-miR-9862-3p	ENSSSCT00000027675	ENSSSCG00000024540	Uncharacterized protein [Source:UniProtKB/TrEMBL;Acc:I3LD21]
ssc-miR-9862-3p	ENSSSCT00000027722	ENSSSCG00000015636	V-set and transmembrane domain containing 2A [Source:HGNC Symbol;Acc:28499]
ssc-miR-9862-3p	ENSSSCT00000027727	ENSSSCG00000030605	polymerase (RNA) II (DNA directed) polypeptide M [Source:HGNC Symbol;Acc:14862]
ssc-miR-9862-3p	ENSSSCT00000027792	ENSSSCG00000020729	-
ssc-miR-9862-3p	ENSSSCT00000027801	ENSSSCG00000026644	DEAD (Asp-Glu-Ala-Asp) box polypeptide 46 [Source:HGNC Symbol;Acc:18681]
ssc-miR-9862-3p	ENSSSCT00000027848	ENSSSCG00000023803	ELK3, ETS-domain protein (SRF accessory protein 2) [Source:HGNC Symbol;Acc:3325]
ssc-miR-9862-3p	ENSSSCT00000027871	ENSSSCG00000028165	-
ssc-miR-9862-3p	ENSSSCT00000027883	ENSSSCG00000006968	LON peptidase N-terminal domain and ring finger 1 [Source:HGNC Symbol;Acc:26302]
ssc-miR-9862-3p	ENSSSCT00000027938	ENSSSCG00000004222	nuclear receptor coactivator 7 [Source:HGNC Symbol;Acc:21081]
ssc-miR-9862-3p	ENSSSCT00000027979	ENSSSCG00000021803	Uncharacterized protein [Source:UniProtKB/TrEMBL;Acc:I3LCC3]
ssc-miR-9862-3p	ENSSSCT00000027986	ENSSSCG00000023612	Uncharacterized protein [Source:UniProtKB/TrEMBL;Acc:I3LC15]
ssc-miR-9862-3p	ENSSSCT00000028073	ENSSSCG00000021292	oxysterol binding protein-like 9 [Source:HGNC Symbol;Acc:16386]
ssc-miR-9862-3p	ENSSSCT00000028081	ENSSSCG00000028771	myocyte-specific enhancer factor 2A isoform 2 [Source:RefSeq peptide;Acc:NP_001093168]
ssc-miR-9862-3p	ENSSSCT00000028088	ENSSSCG00000026177	solute carrier family 25, member 40 [Source:HGNC Symbol;Acc:29680]
ssc-miR-9862-3p	ENSSSCT00000028111	ENSSSCG00000030660	PDLIM1 interacting kinase 1 like [Source:HGNC Symbol;Acc:18981]
ssc-miR-9862-3p	ENSSSCT00000028138	ENSSSCG00000029687	-
ssc-miR-9862-3p	ENSSSCT00000028211	ENSSSCG00000001918	neuroplastin [Source:HGNC Symbol;Acc:17867]
ssc-miR-9862-3p	ENSSSCT00000028213	ENSSSCG00000022742	Sus scrofa peroxiredoxin 6 (PRDX6), mRNA. [Source:RefSeq mRNA;Acc:NM_214408]
ssc-miR-9862-3p	ENSSSCT00000028261	ENSSSCG00000024311	Sus scrofa chemokine (C-C motif) receptor 2 (CCR2), mRNA. [Source:RefSeq mRNA;Acc:NM_001001619]
ssc-miR-9862-3p	ENSSSCT00000028266	ENSSSCG00000030234	Uncharacterized protein [Source:UniProtKB/TrEMBL;Acc:I3LH94]
ssc-miR-9862-3p	ENSSSCT00000028273	ENSSSCG00000024206	calcineurin-like phosphoesterase domain containing 1 [Source:HGNC Symbol;Acc:25632]
ssc-miR-9862-3p	ENSSSCT00000028339	ENSSSCG00000028080	Uncharacterized protein [Source:UniProtKB/TrEMBL;Acc:I3LVJ0]
ssc-miR-9862-3p	ENSSSCT00000028401	ENSSSCG00000026635	Solute carrier family 2, facilitated glucose transporter member 1 [Source:UniProtKB/TrEMBL;Acc:I3L5Z2]
ssc-miR-9862-3p	ENSSSCT00000028434	ENSSSCG00000028804	coiled-coil domain containing 181 [Source:HGNC Symbol;Acc:28051]
ssc-miR-9862-3p	ENSSSCT00000028459	ENSSSCG00000029621	bone morphogenetic protein receptor, type IB [Source:HGNC Symbol;Acc:1077]
ssc-miR-9862-3p	ENSSSCT00000028503	ENSSSCG00000024403	proline-rich transmembrane protein 1 [Source:HGNC Symbol;Acc:13943]
ssc-miR-9862-3p	ENSSSCT00000028528	ENSSSCG00000027073	Sus scrofa paraoxonase 2 (PON2), mRNA. [Source:RefSeq mRNA;Acc:NM_001123223]
ssc-miR-9862-3p	ENSSSCT00000028533	ENSSSCG00000022610	zinc finger protein 317 [Source:HGNC Symbol;Acc:13507]
ssc-miR-9862-3p	ENSSSCT00000028534	ENSSSCG00000025661	Uncharacterized protein [Source:UniProtKB/TrEMBL;Acc:I3LBA2]
ssc-miR-9862-3p	ENSSSCT00000028554	ENSSSCG00000029806	Uncharacterized protein [Source:UniProtKB/TrEMBL;Acc:I3L604]
ssc-miR-9862-3p	ENSSSCT00000028570	ENSSSCG00000027209	Uncharacterized protein [Source:UniProtKB/TrEMBL;Acc:I3LBU5]
ssc-miR-9862-3p	ENSSSCT00000028638	ENSSSCG00000029051	RAB, member of RAS oncogene family-like 3 [Source:HGNC Symbol;Acc:18072]
ssc-miR-9862-3p	ENSSSCT00000028656	ENSSSCG00000021516	-
ssc-miR-9862-3p	ENSSSCT00000028756	ENSSSCG00000020679	-
ssc-miR-9862-3p	ENSSSCT00000028758	ENSSSCG00000023344	zinc finger, CCHC domain containing 10 [Source:HGNC Symbol;Acc:25954]
ssc-miR-9862-3p	ENSSSCT00000028849	ENSSSCG00000025241	leucine zipper and CTNNBIP1 domain containing [Source:HGNC Symbol;Acc:17497]
ssc-miR-9862-3p	ENSSSCT00000028852	ENSSSCG00000025876	phenazine biosynthesis-like protein domain containing [Source:HGNC Symbol;Acc:23301]
ssc-miR-9862-3p	ENSSSCT00000028854	ENSSSCG00000022162	RAB11 family interacting protein 5 (class I) [Source:HGNC Symbol;Acc:24845]
ssc-miR-9862-3p	ENSSSCT00000028912	ENSSSCG00000021938	uridine phosphorylase 2 [Source:HGNC Symbol;Acc:23061]
ssc-miR-9862-3p	ENSSSCT00000028918	ENSSSCG00000030140	Uncharacterized protein [Source:UniProtKB/TrEMBL;Acc:I3L5F2]
ssc-miR-9862-3p	ENSSSCT00000028938	ENSSSCG00000027628	Uncharacterized protein [Source:UniProtKB/TrEMBL;Acc:I3LGM2]
ssc-miR-9862-3p	ENSSSCT00000028942	ENSSSCG00000025883	ribosomal protein L37 [Source:HGNC Symbol;Acc:10347]
ssc-miR-9862-3p	ENSSSCT00000028945	ENSSSCG00000024806	Uncharacterized protein [Source:UniProtKB/TrEMBL;Acc:I3LF96]
ssc-miR-9862-3p	ENSSSCT00000028946	ENSSSCG00000022075	potassium channel tetramerization domain containing 13 [Source:HGNC Symbol;Acc:22234]
ssc-miR-9862-3p	ENSSSCT00000028957	ENSSSCG00000027799	Uncharacterized protein [Source:UniProtKB/TrEMBL;Acc:I3LVH2]
ssc-miR-9862-3p	ENSSSCT00000028960	ENSSSCG00000027272	Phosphatidylinositol 4,5-bisphosphate 3-kinase catalytic subunit gamma isoform [Source:UniProtKB/Swiss-Prot;Acc:O02697]
ssc-miR-9862-3p	ENSSSCT00000029003	ENSSSCG00000020868	-
ssc-miR-9862-3p	ENSSSCT00000029013	ENSSSCG00000030089	RNA binding motif protein 18 [Source:HGNC Symbol;Acc:28413]
ssc-miR-9862-3p	ENSSSCT00000029120	ENSSSCG00000026829	myoneurin [Source:HGNC Symbol;Acc:14955]
ssc-miR-9862-3p	ENSSSCT00000029144	ENSSSCG00000024133	-
ssc-miR-9862-3p	ENSSSCT00000029158	ENSSSCG00000014123	-
ssc-miR-9862-3p	ENSSSCT00000029188	ENSSSCG00000027594	Ubiquitin carboxyl-terminal hydrolase [Source:UniProtKB/TrEMBL;Acc:I3LMC2]
ssc-miR-9862-3p	ENSSSCT00000029199	ENSSSCG00000004543	mitochondrial methionyl-tRNA formyltransferase [Source:HGNC Symbol;Acc:29666]
ssc-miR-9862-3p	ENSSSCT00000029235	ENSSSCG00000022739	desmoglein 2 [Source:HGNC Symbol;Acc:3049]
ssc-miR-9862-3p	ENSSSCT00000029246	ENSSSCG00000021721	Uncharacterized protein [Source:UniProtKB/TrEMBL;Acc:I3LJ08]
ssc-miR-9862-3p	ENSSSCT00000029279	ENSSSCG00000026925	ER membrane protein complex subunit 4 [Source:HGNC Symbol;Acc:28032]
ssc-miR-9862-3p	ENSSSCT00000029306	ENSSSCG00000025005	UDP-Gal:betaGlcNAc beta 1,4- galactosyltransferase, polypeptide 6 [Source:HGNC Symbol;Acc:929]
ssc-miR-9862-3p	ENSSSCT00000029335	ENSSSCG00000015282	-
ssc-miR-9862-3p	ENSSSCT00000029337	ENSSSCG00000021646	Sus scrofa Kruppel-like factor 9 (KLF9), mRNA. [Source:RefSeq mRNA;Acc:NM_001011504]
ssc-miR-9862-3p	ENSSSCT00000029344	ENSSSCG00000027952	Uncharacterized protein [Source:UniProtKB/TrEMBL;Acc:I3L9P4]
ssc-miR-9862-3p	ENSSSCT00000029360	ENSSSCG00000006155	zinc finger and BTB domain containing 10 [Source:HGNC Symbol;Acc:30953]
ssc-miR-9862-3p	ENSSSCT00000029375	ENSSSCG00000024540	Uncharacterized protein [Source:UniProtKB/TrEMBL;Acc:I3LD21]
ssc-miR-9862-3p	ENSSSCT00000029386	ENSSSCG00000030405	Uncharacterized protein [Source:UniProtKB/TrEMBL;Acc:I3LAB0]
ssc-miR-9862-3p	ENSSSCT00000029391	ENSSSCG00000002411	general transcription factor IIA, 1, 19/37kDa [Source:HGNC Symbol;Acc:4646]
ssc-miR-9862-3p	ENSSSCT00000029414	ENSSSCG00000028088	-
ssc-miR-9862-3p	ENSSSCT00000029415	ENSSSCG00000028646	methylmalonic aciduria (cobalamin deficiency) cblD type, with homocystinuria [Source:HGNC Symbol;Acc:25221]
ssc-miR-9862-3p	ENSSSCT00000029427	ENSSSCG00000022269	small proline-rich protein 3 [Source:HGNC Symbol;Acc:11268]
ssc-miR-9862-3p	ENSSSCT00000029434	ENSSSCG00000006202	centrosome and spindle pole associated protein 1 [Source:HGNC Symbol;Acc:26193]
ssc-miR-9862-3p	ENSSSCT00000029447	ENSSSCG00000026719	Sus scrofa asparagine-linked glycosylation 10, alpha-1,2-glucosyltransferase homolog (S. pombe) (ALG10), mRNA. [Source:RefSeq mRNA;Acc:NM_001244234]
ssc-miR-9862-3p	ENSSSCT00000029450	ENSSSCG00000029750	Uncharacterized protein [Source:UniProtKB/TrEMBL;Acc:I3LH83]
ssc-miR-9862-3p	ENSSSCT00000029451	ENSSSCG00000022083	Uncharacterized protein [Source:UniProtKB/TrEMBL;Acc:I3LH41]
ssc-miR-9862-3p	ENSSSCT00000029485	ENSSSCG00000029333	RAS, dexamethasone-induced 1 [Source:HGNC Symbol;Acc:15828]
ssc-miR-9862-3p	ENSSSCT00000029494	ENSSSCG00000022125	-
ssc-miR-9862-3p	ENSSSCT00000029499	ENSSSCG00000027055	NUAK family, SNF1-like kinase, 1 [Source:HGNC Symbol;Acc:14311]
ssc-miR-9862-3p	ENSSSCT00000029549	ENSSSCG00000026807	NADH dehydrogenase (ubiquinone) 1 beta subcomplex, 4, 15kDa [Source:HGNC Symbol;Acc:7699]
ssc-miR-9862-3p	ENSSSCT00000029603	ENSSSCG00000028124	small nuclear ribonucleoprotein polypeptide N [Source:HGNC Symbol;Acc:11164]
ssc-miR-9862-3p	ENSSSCT00000029674	ENSSSCG00000021756	FGFR1OP N-terminal like [Source:HGNC Symbol;Acc:26435]
ssc-miR-9862-3p	ENSSSCT00000029706	ENSSSCG00000030587	proteasome (prosome, macropain) 26S subunit, non-ATPase, 7 [Source:HGNC Symbol;Acc:9565]
ssc-miR-9862-3p	ENSSSCT00000029748	ENSSSCG00000028701	Uncharacterized protein [Source:UniProtKB/TrEMBL;Acc:I3L5Y8]
ssc-miR-9862-3p	ENSSSCT00000029802	ENSSSCG00000027873	GIPC PDZ domain containing family, member 2 [Source:HGNC Symbol;Acc:18177]
ssc-miR-9862-3p	ENSSSCT00000029813	ENSSSCG00000028130	-
ssc-miR-9862-3p	ENSSSCT00000029886	ENSSSCG00000022902	Uncharacterized protein [Source:UniProtKB/TrEMBL;Acc:I3LBN5]
ssc-miR-9862-3p	ENSSSCT00000029903	ENSSSCG00000030488	Uncharacterized protein [Source:UniProtKB/TrEMBL;Acc:I3LAD6]
ssc-miR-9862-3p	ENSSSCT00000029915	ENSSSCG00000028748	NDC1 transmembrane nucleoporin [Source:HGNC Symbol;Acc:25525]
ssc-miR-9862-3p	ENSSSCT00000029923	ENSSSCG00000025060	mitochondrial ribosomal protein L32 [Source:HGNC Symbol;Acc:14035]
ssc-miR-9862-3p	ENSSSCT00000029943	ENSSSCG00000021278	eukaryotic translation initiation factor 4B [Source:HGNC Symbol;Acc:3285]
ssc-miR-9862-3p	ENSSSCT00000030054	ENSSSCG00000000529	-
ssc-miR-9862-3p	ENSSSCT00000030077	ENSSSCG00000023829	-
ssc-miR-9862-3p	ENSSSCT00000030081	ENSSSCG00000020669	Uncharacterized protein [Source:UniProtKB/TrEMBL;Acc:F1RIG0]
ssc-miR-9862-3p	ENSSSCT00000030086	ENSSSCG00000030354	mitogen-activated protein kinase kinase kinase 2 [Source:HGNC Symbol;Acc:6854]
ssc-miR-9862-3p	ENSSSCT00000030101	ENSSSCG00000020851	MARVEL domain containing 2 [Source:HGNC Symbol;Acc:26401]
ssc-miR-9862-3p	ENSSSCT00000030124	ENSSSCG00000009926	-
ssc-miR-9862-3p	ENSSSCT00000030171	ENSSSCG00000008624	Sus scrofa lipin 1 (LPIN1), mRNA. [Source:RefSeq mRNA;Acc:NM_001130734]
ssc-miR-9862-3p	ENSSSCT00000030186	ENSSSCG00000027119	-
ssc-miR-9862-3p	ENSSSCT00000030226	ENSSSCG00000026699	zinc finger protein 180 [Source:HGNC Symbol;Acc:12970]
ssc-miR-9862-3p	ENSSSCT00000030248	ENSSSCG00000028552	basic helix-loop-helix family, member e41 [Source:HGNC Symbol;Acc:16617]
ssc-miR-9862-3p	ENSSSCT00000030260	ENSSSCG00000025194	zinc finger, SWIM-type containing 6 [Source:HGNC Symbol;Acc:29316]
ssc-miR-9862-3p	ENSSSCT00000030268	ENSSSCG00000007721	-
ssc-miR-9862-3p	ENSSSCT00000030269	ENSSSCG00000023034	Uncharacterized protein [Source:UniProtKB/TrEMBL;Acc:I3LE88]
ssc-miR-9862-3p	ENSSSCT00000030291	ENSSSCG00000016907	DEAH (Asp-Glu-Ala-His) box polypeptide 29 [Source:HGNC Symbol;Acc:15815]
ssc-miR-9862-3p	ENSSSCT00000030308	ENSSSCG00000020732	IKBKB interacting protein [Source:HGNC Symbol;Acc:26430]
ssc-miR-9862-3p	ENSSSCT00000030392	ENSSSCG00000026985	Synaptosomal-associated protein [Source:UniProtKB/TrEMBL;Acc:I3LAV3]
ssc-miR-9862-3p	ENSSSCT00000030403	ENSSSCG00000021746	mitochondrial ribosomal protein L35 [Source:HGNC Symbol;Acc:14489]
ssc-miR-9862-3p	ENSSSCT00000030446	ENSSSCG00000026582	Uncharacterized protein [Source:UniProtKB/TrEMBL;Acc:I3LN21]
ssc-miR-9862-3p	ENSSSCT00000030451	ENSSSCG00000027410	core-binding factor, runt domain, alpha subunit 2; translocated to, 2 [Source:HGNC Symbol;Acc:1536]
ssc-miR-9862-3p	ENSSSCT00000030455	ENSSSCG00000022425	Uncharacterized protein [Source:UniProtKB/TrEMBL;Acc:I3LHZ5]
ssc-miR-9862-3p	ENSSSCT00000030461	ENSSSCG00000021964	Uncharacterized protein [Source:UniProtKB/TrEMBL;Acc:I3LLB7]
ssc-miR-9862-3p	ENSSSCT00000030475	ENSSSCG00000004988	-
ssc-miR-9862-3p	ENSSSCT00000030494	ENSSSCG00000029885	Sus scrofa iron-responsive element binding protein 2 (IREB2), mRNA. [Source:RefSeq mRNA;Acc:NM_001167781]
ssc-miR-9862-3p	ENSSSCT00000030529	ENSSSCG00000030668	ubiquinol-cytochrome c reductase complex assembly factor 2 [Source:HGNC Symbol;Acc:21237]
ssc-miR-9862-3p	ENSSSCT00000030536	ENSSSCG00000024393	Sus scrofa UDP-GlcNAc:betaGal beta-1,3-N-acetylglucosaminyltransferase 5 (B3GNT5), mRNA. [Source:RefSeq mRNA;Acc:NM_214327]
ssc-miR-9862-3p	ENSSSCT00000030538	ENSSSCG00000028367	-
ssc-miR-9862-3p	ENSSSCT00000030545	ENSSSCG00000026955	alkaline ceramidase 2 [Source:HGNC Symbol;Acc:23675]
ssc-miR-9862-3p	ENSSSCT00000030561	ENSSSCG00000020885	nuclear undecaprenyl pyrophosphate synthase 1 homolog (S. cerevisiae) [Source:HGNC Symbol;Acc:21042]
ssc-miR-9862-3p	ENSSSCT00000030715	ENSSSCG00000030348	-
ssc-miR-9862-3p	ENSSSCT00000030750	ENSSSCG00000020870	DBF4 homolog (S. cerevisiae) [Source:HGNC Symbol;Acc:17364]
ssc-miR-9862-3p	ENSSSCT00000030773	ENSSSCG00000024897	-
ssc-miR-9862-3p	ENSSSCT00000030803	ENSSSCG00000030516	-
ssc-miR-9862-3p	ENSSSCT00000030858	ENSSSCG00000030685	AT rich interactive domain 2 (ARID, RFX-like) [Source:HGNC Symbol;Acc:18037]
ssc-miR-9862-3p	ENSSSCT00000030872	ENSSSCG00000026318	Uncharacterized protein [Source:UniProtKB/TrEMBL;Acc:I3LAL8]
ssc-miR-9862-3p	ENSSSCT00000030895	ENSSSCG00000029750	Uncharacterized protein [Source:UniProtKB/TrEMBL;Acc:I3LH83]
ssc-miR-9862-3p	ENSSSCT00000030901	ENSSSCG00000023195	Uncharacterized protein [Source:UniProtKB/TrEMBL;Acc:I3LQU2]
ssc-miR-9862-3p	ENSSSCT00000030904	ENSSSCG00000022494	Sus scrofa transmembrane protein 59 (TMEM59), mRNA. [Source:RefSeq mRNA;Acc:NM_001044558]
ssc-miR-9862-3p	ENSSSCT00000030941	ENSSSCG00000024485	-
ssc-miR-9862-3p	ENSSSCT00000030954	ENSSSCG00000022594	Uncharacterized protein [Source:UniProtKB/TrEMBL;Acc:I3L7I7]
ssc-miR-9862-3p	ENSSSCT00000030989	ENSSSCG00000030296	-
ssc-miR-9862-3p	ENSSSCT00000030998	ENSSSCG00000027990	eukaryotic translation initiation factor 2, subunit 1 alpha, 35kDa [Source:HGNC Symbol;Acc:3265]
ssc-miR-9862-3p	ENSSSCT00000031017	ENSSSCG00000021743	Uncharacterized protein [Source:UniProtKB/TrEMBL;Acc:I3LLN7]
ssc-miR-9862-3p	ENSSSCT00000031024	ENSSSCG00000027277	-
ssc-miR-9862-3p	ENSSSCT00000031084	ENSSSCG00000020997	Sus scrofa defensin, beta 1 (DEFB1), mRNA. [Source:RefSeq mRNA;Acc:NM_213838]
ssc-miR-9862-3p	ENSSSCT00000031162	ENSSSCG00000024095	-
ssc-miR-9862-3p	ENSSSCT00000031178	ENSSSCG00000028010	-
ssc-miR-9862-3p	ENSSSCT00000031203	ENSSSCG00000023404	-
ssc-miR-9862-3p	ENSSSCT00000031217	ENSSSCG00000024729	-
ssc-miR-9862-3p	ENSSSCT00000031242	ENSSSCG00000026898	-
ssc-miR-9862-3p	ENSSSCT00000031251	ENSSSCG00000022147	churchill domain containing 1 [Source:HGNC Symbol;Acc:20099]
ssc-miR-9862-3p	ENSSSCT00000031282	ENSSSCG00000004747	Rtf1, Paf1/RNA polymerase II complex component, homolog (S. cerevisiae) [Source:HGNC Symbol;Acc:28996]
ssc-miR-9862-3p	ENSSSCT00000031311	ENSSSCG00000026780	Uncharacterized protein [Source:UniProtKB/TrEMBL;Acc:I3LPA7]
ssc-miR-9862-3p	ENSSSCT00000031337	ENSSSCG00000027472	Uncharacterized protein [Source:UniProtKB/TrEMBL;Acc:I3LM99]
ssc-miR-9862-3p	ENSSSCT00000031339	ENSSSCG00000024526	-
ssc-miR-9862-3p	ENSSSCT00000031349	ENSSSCG00000022534	Uncharacterized protein [Source:UniProtKB/TrEMBL;Acc:F1S4E8]
ssc-miR-9862-3p	ENSSSCT00000031350	ENSSSCG00000024596	CCR4 carbon catabolite repression 4-like (S. cerevisiae) [Source:HGNC Symbol;Acc:14254]
ssc-miR-9862-3p	ENSSSCT00000031358	ENSSSCG00000030343	solute carrier family 38, member 9 [Source:HGNC Symbol;Acc:26907]
ssc-miR-9862-3p	ENSSSCT00000031415	ENSSSCG00000027209	Uncharacterized protein [Source:UniProtKB/TrEMBL;Acc:I3LBU5]
ssc-miR-9862-3p	ENSSSCT00000031418	ENSSSCG00000029586	-
ssc-miR-9862-3p	ENSSSCT00000031425	ENSSSCG00000026140	S100 calcium binding protein B [Source:HGNC Symbol;Acc:10500]
ssc-miR-9862-3p	ENSSSCT00000031431	ENSSSCG00000022975	aminomethyltransferase [Source:HGNC Symbol;Acc:473]
ssc-miR-9862-3p	ENSSSCT00000031473	ENSSSCG00000024046	Uncharacterized protein [Source:UniProtKB/TrEMBL;Acc:I3LS36]
ssc-miR-9862-3p	ENSSSCT00000031522	ENSSSCG00000025744	3-ketodihydrosphingosine reductase [Source:HGNC Symbol;Acc:4021]
ssc-miR-9862-3p	ENSSSCT00000031525	ENSSSCG00000022084	Uncharacterized protein [Source:UniProtKB/TrEMBL;Acc:I3LIG8]
ssc-miR-9862-3p	ENSSSCT00000031582	ENSSSCG00000028343	mitochondrial ribosomal protein L9 [Source:HGNC Symbol;Acc:14277]
ssc-miR-9862-3p	ENSSSCT00000031594	ENSSSCG00000013836	widely interspaced zinc finger motifs [Source:HGNC Symbol;Acc:30917]
ssc-miR-9862-3p	ENSSSCT00000031596	ENSSSCG00000029306	Uncharacterized protein [Source:UniProtKB/TrEMBL;Acc:I3LN04]
ssc-miR-9862-3p	ENSSSCT00000031666	ENSSSCG00000024429	SID1 transmembrane family, member 1 [Source:HGNC Symbol;Acc:25967]
ssc-miR-9862-3p	ENSSSCT00000031667	ENSSSCG00000028435	Uncharacterized protein [Source:UniProtKB/TrEMBL;Acc:I3LTC3]
ssc-miR-9862-3p	ENSSSCT00000031688	ENSSSCG00000028230	Uncharacterized protein [Source:UniProtKB/TrEMBL;Acc:I3LK12]
ssc-miR-9862-3p	ENSSSCT00000031693	ENSSSCG00000024758	Uncharacterized protein [Source:UniProtKB/TrEMBL;Acc:F1S572]
ssc-miR-9862-3p	ENSSSCT00000031715	ENSSSCG00000023497	calcium/calmodulin-dependent protein kinase IV [Source:HGNC Symbol;Acc:1464]
ssc-miR-9862-3p	ENSSSCT00000031745	ENSSSCG00000029876	superoxide dismutase 2, mitochondrial [Source:HGNC Symbol;Acc:11180]
ssc-miR-9862-3p	ENSSSCT00000031746	ENSSSCG00000023928	Sus scrofa suppressor of variegation 3-9 homolog 2 (Drosophila) (SUV39H2), mRNA. [Source:RefSeq mRNA;Acc:NM_001039747]
ssc-miR-9862-3p	ENSSSCT00000031750	ENSSSCG00000003719	potassium channel tetramerization domain containing 1 [Source:HGNC Symbol;Acc:18249]
ssc-miR-9862-3p	ENSSSCT00000031764	ENSSSCG00000027139	forty-two-three domain containing 1 [Source:HGNC Symbol;Acc:25407]
ssc-miR-9862-3p	ENSSSCT00000031809	ENSSSCG00000024127	Uncharacterized protein [Source:UniProtKB/TrEMBL;Acc:I3LHA4]
ssc-miR-9862-3p	ENSSSCT00000031896	ENSSSCG00000007721	-
ssc-miR-9862-3p	ENSSSCT00000031935	ENSSSCG00000021891	Uncharacterized protein [Source:UniProtKB/TrEMBL;Acc:F1RU50]
ssc-miR-9862-3p	ENSSSCT00000031936	ENSSSCG00000029109	myotubularin related protein 9 [Source:HGNC Symbol;Acc:14596]
ssc-miR-9862-3p	ENSSSCT00000031959	ENSSSCG00000023017	tryptophan rich basic protein [Source:HGNC Symbol;Acc:12790]
ssc-miR-9862-3p	ENSSSCT00000031970	ENSSSCG00000029998	Krueppel-like factor 7 [Source:RefSeq peptide;Acc:NP_001090956]
ssc-miR-9862-3p	ENSSSCT00000032001	ENSSSCG00000026829	myoneurin [Source:HGNC Symbol;Acc:14955]
ssc-miR-9862-3p	ENSSSCT00000032063	ENSSSCG00000026947	guanosine monophosphate reductase 2 [Source:HGNC Symbol;Acc:4377]
ssc-miR-9862-3p	ENSSSCT00000032081	ENSSSCG00000026122	THAP domain containing 5 [Source:HGNC Symbol;Acc:23188]
ssc-miR-9862-3p	ENSSSCT00000032106	ENSSSCG00000028663	RNA binding motif protein 25 [Source:HGNC Symbol;Acc:23244]
ssc-miR-9862-3p	ENSSSCT00000032127	ENSSSCG00000025686	kynurenine 3-monooxygenase (kynurenine 3-hydroxylase) [Source:HGNC Symbol;Acc:6381]
ssc-miR-9862-3p	ENSSSCT00000032155	ENSSSCG00000022971	Uncharacterized protein [Source:UniProtKB/TrEMBL;Acc:I3LVM5]
ssc-miR-9862-3p	ENSSSCT00000032240	ENSSSCG00000027457	ubiquitin-conjugating enzyme E2Q family member 2 [Source:HGNC Symbol;Acc:19248]
ssc-miR-9862-3p	ENSSSCT00000032254	ENSSSCG00000008406	-
ssc-miR-9862-3p	ENSSSCT00000032296	ENSSSCG00000022884	Uncharacterized protein [Source:UniProtKB/TrEMBL;Acc:I3LT50]
ssc-miR-9862-3p	ENSSSCT00000032329	ENSSSCG00000028620	Sus scrofa ATP-binding cassette, sub-family D (ALD), member 3 (ABCD3), mRNA. [Source:RefSeq mRNA;Acc:NM_001244133]
ssc-miR-9862-3p	ENSSSCT00000032362	ENSSSCG00000024586	-
ssc-miR-9862-3p	ENSSSCT00000032455	ENSSSCG00000028677	-
ssc-miR-9862-3p	ENSSSCT00000032462	ENSSSCG00000024810	PML-RARA regulated adaptor molecule 1 [Source:HGNC Symbol;Acc:30091]
ssc-miR-9862-3p	ENSSSCT00000032528	ENSSSCG00000026996	Uncharacterized protein [Source:UniProtKB/TrEMBL;Acc:I3L955]
ssc-miR-9862-3p	ENSSSCT00000032540	ENSSSCG00000000554	FGFR1 oncogene partner 2 [Source:HGNC Symbol;Acc:23098]
ssc-miR-9862-3p	ENSSSCT00000032581	ENSSSCG00000030642	proliferating cell nuclear antigen [Source:HGNC Symbol;Acc:8729]
ssc-miR-9862-3p	ENSSSCT00000032619	ENSSSCG00000004595	Disintegrin and metalloproteinase domain-containing protein 10 [Source:UniProtKB/Swiss-Prot;Acc:O77633]
ssc-miR-9862-3p	ENSSSCT00000032662	ENSSSCG00000016850	leukemia inhibitory factor receptor alpha [Source:HGNC Symbol;Acc:6597]
ssc-miR-9862-3p	ENSSSCT00000032689	ENSSSCG00000015487	tumor necrosis factor (ligand) superfamily, member 18 [Source:HGNC Symbol;Acc:11932]
ssc-miR-9862-3p	ENSSSCT00000032709	ENSSSCG00000008208	eukaryotic translation initiation factor 2-alpha kinase 3 [Source:HGNC Symbol;Acc:3255]
ssc-miR-9862-3p	ENSSSCT00000032735	ENSSSCG00000003743	UDP-N-acetyl-alpha-D-galactosamine:polypeptide N-acetylgalactosaminyltransferase 1 (GalNAc-T1) [Source:HGNC Symbol;Acc:4123]
ssc-miR-9862-3p	ENSSSCT00000032783	ENSSSCG00000012403	Sus scrofa O-linked N-acetylglucosamine (GlcNAc) transferase (UDP-N-acetylglucosamine:polypeptide-N-acetylglucosaminyl transferase) (OGT), mRNA. [Source:RefSeq mRNA;Acc:NM_001039748]
ssc-miR-9862-3p	ENSSSCT00000032805	ENSSSCG00000012491	centromere protein I [Source:HGNC Symbol;Acc:3968]
ssc-miR-9862-3p	ENSSSCT00000032852	ENSSSCG00000012491	centromere protein I [Source:HGNC Symbol;Acc:3968]
ssc-miR-9862-3p	ENSSSCT00000032959	ENSSSCG00000011723	Neprilysin [Source:UniProtKB/TrEMBL;Acc:F1SJM4]
ssc-miR-9862-3p	ENSSSCT00000032976	ENSSSCG00000012606	Sus scrofa ATPase, Na+/K+ transporting, beta 4 polypeptide (ATP1B4), mRNA. [Source:RefSeq mRNA;Acc:NM_214132]
ssc-miR-9862-3p	ENSSSCT00000032986	ENSSSCG00000012644	-
ssc-miR-9862-3p	ENSSSCT00000033032	ENSSSCG00000010885	Sus scrofa toll-like receptor 5 (TLR5), mRNA. [Source:RefSeq mRNA;Acc:NM_001123202]
ssc-miR-9862-3p	ENSSSCT00000033051	ENSSSCG00000005955	-
ssc-miR-9862-3p	ENSSSCT00000033061	ENSSSCG00000026301	RAP2C, member of RAS oncogene family [Source:HGNC Symbol;Acc:21165]
ssc-miR-9862-3p	ENSSSCT00000033068	ENSSSCG00000010816	transforming growth factor, beta 2 [Source:HGNC Symbol;Acc:11768]
ssc-miR-9862-3p	ENSSSCT00000033097	ENSSSCG00000012591	angiomotin [Source:HGNC Symbol;Acc:17810]
ssc-miR-9862-3p	ENSSSCT00000033156	ENSSSCG00000012591	angiomotin [Source:HGNC Symbol;Acc:17810]
ssc-miR-9862-3p	ENSSSCT00000033167	ENSSSCG00000004414	-
ssc-miR-9862-3p	ENSSSCT00000033177	ENSSSCG00000012558	-
ssc-miR-9862-3p	ENSSSCT00000033199	ENSSSCG00000012642	stromal antigen 2 [Source:HGNC Symbol;Acc:11355]
ssc-miR-9862-3p	ENSSSCT00000033239	ENSSSCG00000006061	-
ssc-miR-9862-3p	ENSSSCT00000033280	ENSSSCG00000007528	-
ssc-miR-9862-3p	ENSSSCT00000033330	ENSSSCG00000012148	-
ssc-miR-9862-3p	ENSSSCT00000033348	ENSSSCG00000012124	Trafficking protein particle complex subunit 2 [Source:UniProtKB/Swiss-Prot;Acc:F1SRI0]
ssc-miR-9862-3p	ENSSSCT00000033351	ENSSSCG00000009623	solute carrier family 39 (zinc transporter), member 14 [Source:HGNC Symbol;Acc:20858]
ssc-miR-9862-3p	ENSSSCT00000033386	ENSSSCG00000001743	defensin, beta 110 locus [Source:HGNC Symbol;Acc:18091]
ssc-miR-9862-3p	ENSSSCT00000033404	ENSSSCG00000005267	annexin A1 [Source:HGNC Symbol;Acc:533]
ssc-miR-9862-3p	ENSSSCT00000033537	ENSSSCG00000022309	G protein-coupled receptor 34 [Source:HGNC Symbol;Acc:4490]
ssc-miR-9862-3p	ENSSSCT00000033569	ENSSSCG00000017639	suppressor of Ty 4 homolog 1 (S. cerevisiae) [Source:HGNC Symbol;Acc:11467]
ssc-miR-9862-3p	ENSSSCT00000033586	ENSSSCG00000012649	SWI/SNF related, matrix associated, actin dependent regulator of chromatin, subfamily a, member 1 [Source:HGNC Symbol;Acc:11097]
ssc-miR-9862-3p	ENSSSCT00000033624	ENSSSCG00000016850	-
ssc-miR-9862-3p	ENSSSCT00000033713	ENSSSCG00000022303	solute carrier family 25 (mitochondrial carrier; Graves disease autoantigen), member 16 [Source:HGNC Symbol;Acc:10986]
ssc-miR-9862-3p	ENSSSCT00000033849	ENSSSCG00000012110	midline 1 (Opitz/BBB syndrome) [Source:HGNC Symbol;Acc:7095]
ssc-miR-9862-3p	ENSSSCT00000033853	ENSSSCG00000012448	integral membrane protein 2A [Source:HGNC Symbol;Acc:6173]
ssc-miR-9862-3p	ENSSSCT00000034033	ENSSSCG00000017869	-
ssc-miR-9862-3p	ENSSSCT00000034062	ENSSSCG00000012649	SWI/SNF related, matrix associated, actin dependent regulator of chromatin, subfamily a, member 1 [Source:HGNC Symbol;Acc:11097]
ssc-miR-9862-3p	ENSSSCT00000034120	ENSSSCG00000006031	-
ssc-miR-9862-3p	ENSSSCT00000034259	ENSSSCG00000012124	Trafficking protein particle complex subunit 2 [Source:UniProtKB/Swiss-Prot;Acc:F1SRI0]
ssc-miR-9862-3p	ENSSSCT00000034261	ENSSSCG00000007505	Sus scrofa CCCTC-binding factor (zinc finger protein)-like (CTCFL), mRNA. [Source:RefSeq mRNA;Acc:NM_001110174]
ssc-miR-9862-3p	ENSSSCT00000034312	ENSSSCG00000012416	-
ssc-miR-9862-3p	ENSSSCT00000034333	ENSSSCG00000011270	-
ssc-miR-9862-3p	ENSSSCT00000034416	ENSSSCG00000025691	-
ssc-miR-9862-3p	ENSSSCT00000034460	ENSSSCG00000030910	-
ssc-miR-9862-3p	ENSSSCT00000034463	ENSSSCG00000017254	Uncharacterized protein [Source:UniProtKB/TrEMBL;Acc:F1RV28]
ssc-miR-9862-3p	ENSSSCT00000034476	ENSSSCG00000006018	Uncharacterized protein [Source:UniProtKB/TrEMBL;Acc:F1S1J7]
ssc-miR-9862-3p	ENSSSCT00000034506	ENSSSCG00000001403	Lymphotoxin-alpha [Source:UniProtKB/Swiss-Prot;Acc:P26445]
ssc-miR-9862-3p	ENSSSCT00000034516	ENSSSCG00000008769	-
ssc-miR-9862-3p	ENSSSCT00000034589	ENSSSCG00000026173	Uncharacterized protein [Source:UniProtKB/TrEMBL;Acc:I3L6Q4]
ssc-miR-9862-3p	ENSSSCT00000034624	ENSSSCG00000006453	kin of IRRE like (Drosophila) [Source:HGNC Symbol;Acc:15734]
ssc-miR-9862-3p	ENSSSCT00000034631	ENSSSCG00000015007	Sus scrofa ataxia telangiectasia mutated (ATM), mRNA. [Source:RefSeq mRNA;Acc:NM_001123080]
ssc-miR-9862-3p	ENSSSCT00000034632	ENSSSCG00000012268	Sus scrofa regucalcin (senescence marker protein-30) (RGN), mRNA. [Source:RefSeq mRNA;Acc:NM_001077220]
ssc-miR-9862-3p	ENSSSCT00000034653	ENSSSCG00000012440	phosphoglycerate kinase 1 [Source:HGNC Symbol;Acc:8896]
ssc-miR-9862-3p	ENSSSCT00000034729	ENSSSCG00000029621	bone morphogenetic protein receptor, type IB [Source:HGNC Symbol;Acc:1077]
ssc-miR-9862-3p	ENSSSCT00000034759	ENSSSCG00000007482	Sus scrofa teashirt zinc finger homeobox 2 (TSHZ2), mRNA. [Source:RefSeq mRNA;Acc:NM_001114674]
ssc-miR-9862-3p	ENSSSCT00000034803	ENSSSCG00000012229	cytochrome b-245, beta polypeptide [Source:HGNC Symbol;Acc:2578]
ssc-miR-9862-3p	ENSSSCT00000034901	ENSSSCG00000011723	Neprilysin [Source:UniProtKB/TrEMBL;Acc:F1SJM4]
ssc-miR-9862-3p	ENSSSCT00000034919	ENSSSCG00000012262	lysine (K)-specific demethylase 6A [Source:HGNC Symbol;Acc:12637]
ssc-miR-9862-3p	ENSSSCT00000034941	ENSSSCG00000000137	neutrophil cytosolic factor 4, 40kDa [Source:HGNC Symbol;Acc:7662]
ssc-miR-9862-3p	ENSSSCT00000035138	ENSSSCG00000012440	phosphoglycerate kinase 1 [Source:HGNC Symbol;Acc:8896]
ssc-miR-9862-3p	ENSSSCT00000035160	ENSSSCG00000015889	-
ssc-miR-9862-3p	ENSSSCT00000035207	ENSSSCG00000007079	fibronectin leucine rich transmembrane protein 3 [Source:HGNC Symbol;Acc:3762]
ssc-miR-9862-3p	ENSSSCT00000035288	ENSSSCG00000030820	-
ssc-miR-9862-3p	ENSSSCT00000035294	ENSSSCG00000016027	Sus scrofa integrin, alpha V (vitronectin receptor, alpha polypeptide, antigen CD51) (ITGAV), mRNA. [Source:RefSeq mRNA;Acc:NM_001083932]
ssc-miR-9862-3p	ENSSSCT00000035326	ENSSSCG00000030865	Uncharacterized protein [Source:UniProtKB/TrEMBL;Acc:K7GM42]
ssc-miR-9862-3p	ENSSSCT00000035421	ENSSSCG00000007528	-
ssc-miR-9862-3p	ENSSSCT00000035472	ENSSSCG00000010997	serine peptidase inhibitor, Kazal type 4 [Source:HGNC Symbol;Acc:16646]
ssc-miR-9862-3p	ENSSSCT00000035476	ENSSSCG00000001952	Sus scrofa nuclear factor of kappa light polypeptide gene enhancer in B-cells inhibitor, alpha (NFKBIA), mRNA. [Source:RefSeq mRNA;Acc:NM_001005150]
ssc-miR-9862-3p	ENSSSCT00000035580	ENSSSCG00000027472	Uncharacterized protein [Source:UniProtKB/TrEMBL;Acc:I3LM99]
ssc-miR-9862-3p	ENSSSCT00000035607	ENSSSCG00000014136	Sus scrofa versican (VCAN), mRNA. [Source:RefSeq mRNA;Acc:NM_001206429]
ssc-miR-9862-3p	ENSSSCT00000035631	ENSSSCG00000014010	mitogen-activated protein kinase 9 [Source:HGNC Symbol;Acc:6886]
ssc-miR-9862-3p	ENSSSCT00000035674	ENSSSCG00000016885	-
ssc-miR-9862-3p	ENSSSCT00000035682	ENSSSCG00000016027	Sus scrofa integrin, alpha V (vitronectin receptor, alpha polypeptide, antigen CD51) (ITGAV), mRNA. [Source:RefSeq mRNA;Acc:NM_001083932]
ssc-miR-9862-3p	ENSSSCT00000035708	ENSSSCG00000022309	G protein-coupled receptor 34 [Source:HGNC Symbol;Acc:4490]
ssc-miR-9862-3p	ENSSSCT00000035758	ENSSSCG00000022479	Uncharacterized protein [Source:UniProtKB/TrEMBL;Acc:I3LGM1]
ssc-miR-9862-3p	ENSSSCT00000035805	ENSSSCG00000012608	zinc finger and BTB domain containing 33 [Source:HGNC Symbol;Acc:16682]
ssc-miR-9862-3p	ENSSSCT00000035835	ENSSSCG00000012112	Rho GTPase activating protein 6 [Source:HGNC Symbol;Acc:676]
ssc-miR-9862-3p	ENSSSCT00000035901	ENSSSCG00000004485	CD109 molecule [Source:HGNC Symbol;Acc:21685]
ssc-miR-9862-3p	ENSSSCT00000036069	ENSSSCG00000014092	S100 calcium binding protein Z [Source:HGNC Symbol;Acc:30367]
ssc-miR-9862-3p	ENSSSCT00000036081	ENSSSCG00000012131	motile sperm domain containing 2 [Source:HGNC Symbol;Acc:28381]
ssc-miR-9862-3p	ENSSSCT00000036195	ENSSSCG00000009228	mitogen-activated protein kinase 10 [Source:HGNC Symbol;Acc:6872]
ssc-miR-9862-3p	ENSSSCT00000036287	ENSSSCG00000006453	kin of IRRE like (Drosophila) [Source:HGNC Symbol;Acc:15734]
ssc-miR-9862-3p	ENSSSCT00000036356	ENSSSCG00000012586	-
ssc-miR-9862-3p	ENSSSCT00000036364	ENSSSCG00000016692	Tax1 (human T-cell leukemia virus type I) binding protein 1 [Source:HGNC Symbol;Acc:11575]
ssc-miR-9862-3p	ENSSSCT00000036436	ENSSSCG00000016122	cytotoxic T-lymphocyte-associated protein 4 [Source:HGNC Symbol;Acc:2505]
ssc-miR-9862-3p	ENSSSCT00000036463	ENSSSCG00000007888	-
ssc-miR-9862-3p	ENSSSCT00000036476	ENSSSCG00000000137	neutrophil cytosolic factor 4, 40kDa [Source:HGNC Symbol;Acc:7662]
ssc-miR-9862-3p	ENSSSCT00000036500	ENSSSCG00000003877	Uncharacterized protein [Source:UniProtKB/TrEMBL;Acc:F1S6E6]
ssc-miR-9862-3p	ENSSSCT00000036613	ENSSSCG00000015318	cyclin-dependent kinase 6 [Source:HGNC Symbol;Acc:1777]
ssc-miR-9862-3p	ENSSSCT00000036671	ENSSSCG00000007528	-
ssc-miR-9862-3p	ENSSSCT00000036676	ENSSSCG00000012172	-
ssc-miR-9861-5p	ENSSSCT00000000073	ENSSSCG00000000067	chondroadherin-like [Source:HGNC Symbol;Acc:25165]
ssc-miR-9861-5p	ENSSSCT00000000123	ENSSSCG00000000117	-
ssc-miR-9861-5p	ENSSSCT00000000519	ENSSSCG00000000481	Sus scrofa interferon-gamma (IFNG), mRNA. [Source:RefSeq mRNA;Acc:NM_213948]
ssc-miR-9861-5p	ENSSSCT00000000571	ENSSSCG00000000529	-
ssc-miR-9861-5p	ENSSSCT00000000578	ENSSSCG00000000536	-
ssc-miR-9861-5p	ENSSSCT00000000590	ENSSSCG00000000547	mitochondrial ribosomal protein S35 [Source:HGNC Symbol;Acc:16635]
ssc-miR-9861-5p	ENSSSCT00000000617	ENSSSCG00000000574	-
ssc-miR-9861-5p	ENSSSCT00000000647	ENSSSCG00000000602	RAS-like, estrogen-regulated, growth inhibitor [Source:HGNC Symbol;Acc:15980]
ssc-miR-9861-5p	ENSSSCT00000000657	ENSSSCG00000000611	WW domain binding protein 11 [Source:HGNC Symbol;Acc:16461]
ssc-miR-9861-5p	ENSSSCT00000000671	ENSSSCG00000000625	low density lipoprotein receptor-related protein 6 [Source:HGNC Symbol;Acc:6698]
ssc-miR-9861-5p	ENSSSCT00000000681	ENSSSCG00000000634	serine/threonine/tyrosine kinase 1 [Source:HGNC Symbol;Acc:18889]
ssc-miR-9861-5p	ENSSSCT00000000849	ENSSSCG00000000784	Sus scrofa leucine-rich repeat kinase 2 (LRRK2), mRNA. [Source:RefSeq mRNA;Acc:NM_001113437]
ssc-miR-9861-5p	ENSSSCT00000000859	ENSSSCG00000000793	periphilin 1 [Source:HGNC Symbol;Acc:19369]
ssc-miR-9861-5p	ENSSSCT00000000865	ENSSSCG00000000798	twinfilin actin-binding protein 1 [Source:HGNC Symbol;Acc:9620]
ssc-miR-9861-5p	ENSSSCT00000000875	ENSSSCG00000000806	SR-related CTD-associated factor 11 [Source:HGNC Symbol;Acc:10784]
ssc-miR-9861-5p	ENSSSCT00000000912	ENSSSCG00000000839	aldehyde dehydrogenase 1 family, member L2 [Source:HGNC Symbol;Acc:26777]
ssc-miR-9861-5p	ENSSSCT00000000913	ENSSSCG00000000839	aldehyde dehydrogenase 1 family, member L2 [Source:HGNC Symbol;Acc:26777]
ssc-miR-9861-5p	ENSSSCT00000000923	ENSSSCG00000000846	host cell factor C2 [Source:HGNC Symbol;Acc:24972]
ssc-miR-9861-5p	ENSSSCT00000000989	ENSSSCG00000000905	NADH dehydrogenase (ubiquinone) 1 alpha subcomplex, 12 [Source:HGNC Symbol;Acc:23987]
ssc-miR-9861-5p	ENSSSCT00000000992	ENSSSCG00000000908	ubiquitin-conjugating enzyme E2N [Source:HGNC Symbol;Acc:12492]
ssc-miR-9861-5p	ENSSSCT00000001011	ENSSSCG00000000926	centrosomal protein 290kDa [Source:HGNC Symbol;Acc:29021]
ssc-miR-9861-5p	ENSSSCT00000001068	ENSSSCG00000000978	megalencephalic leukoencephalopathy with subcortical cysts 1 [Source:HGNC Symbol;Acc:17082]
ssc-miR-9861-5p	ENSSSCT00000001110	ENSSSCG00000025199	Uncharacterized protein [Source:UniProtKB/TrEMBL;Acc:F1RWW8]
ssc-miR-9861-5p	ENSSSCT00000001111	ENSSSCG00000024310	Uncharacterized protein [Source:UniProtKB/TrEMBL;Acc:F1RWW8]
ssc-miR-9861-5p	ENSSSCT00000001133	ENSSSCG00000001039	glucosaminyl (N-acetyl) transferase 2, I-branching enzyme (I blood group) [Source:HGNC Symbol;Acc:4204]
ssc-miR-9861-5p	ENSSSCT00000001143	ENSSSCG00000001049	human immunodeficiency virus type I enhancer binding protein 1 [Source:HGNC Symbol;Acc:4920]
ssc-miR-9861-5p	ENSSSCT00000001150	ENSSSCG00000001056	RAN binding protein 9 [Source:HGNC Symbol;Acc:13727]
ssc-miR-9861-5p	ENSSSCT00000001161	ENSSSCG00000001066	RNA binding motif protein 24 [Source:HGNC Symbol;Acc:21539]
ssc-miR-9861-5p	ENSSSCT00000001187	ENSSSCG00000001091	KIAA0319 [Source:HGNC Symbol;Acc:21580]
ssc-miR-9861-5p	ENSSSCT00000001188	ENSSSCG00000001092	tyrosyl-DNA phosphodiesterase 2 [Source:HGNC Symbol;Acc:17768]
ssc-miR-9861-5p	ENSSSCT00000001650	ENSSSCG00000001479	3-hydroxymethyl-3-methylglutaryl-CoA lyase-like 1 [Source:HGNC Symbol;Acc:21359]
ssc-miR-9861-5p	ENSSSCT00000001748	ENSSSCG00000001569	chromosome 6 open reading frame 89 [Source:HGNC Symbol;Acc:21114]
ssc-miR-9861-5p	ENSSSCT00000001822	ENSSSCG00000001638	mitochondrial ribosomal protein S10 [Source:HGNC Symbol;Acc:14502]
ssc-miR-9861-5p	ENSSSCT00000001899	ENSSSCG00000001700	solute carrier family 29 (equilibrative nucleoside transporter), member 1 [Source:HGNC Symbol;Acc:11003]
ssc-miR-9861-5p	ENSSSCT00000001929	ENSSSCG00000001725	G protein-coupled receptor 116 [Source:HGNC Symbol;Acc:19030]
ssc-miR-9861-5p	ENSSSCT00000001994	ENSSSCG00000001779	zinc finger, AN1-type domain 6 [Source:HGNC Symbol;Acc:30164]
ssc-miR-9861-5p	ENSSSCT00000002091	ENSSSCG00000001866	reticulocalbin 2, EF-hand calcium binding domain [Source:HGNC Symbol;Acc:9935]
ssc-miR-9861-5p	ENSSSCT00000002101	ENSSSCG00000001876	IMP3, U3 small nucleolar ribonucleoprotein, homolog (yeast) [Source:HGNC Symbol;Acc:14497]
ssc-miR-9861-5p	ENSSSCT00000002153	ENSSSCG00000001924	Bardet-Biedl syndrome 4 [Source:HGNC Symbol;Acc:969]
ssc-miR-9861-5p	ENSSSCT00000002179	ENSSSCG00000001947	-
ssc-miR-9861-5p	ENSSSCT00000002253	ENSSSCG00000002014	junctophilin 4 [Source:HGNC Symbol;Acc:20156]
ssc-miR-9861-5p	ENSSSCT00000002255	ENSSSCG00000002016	thiamine triphosphatase [Source:HGNC Symbol;Acc:18987]
ssc-miR-9861-5p	ENSSSCT00000002284	ENSSSCG00000002041	Sus scrofa solute carrier family 7 (amino acid transporter light chain, y+L system), member 7 (SLC7A7), mRNA. [Source:RefSeq mRNA;Acc:NM_001110421]
ssc-miR-9861-5p	ENSSSCT00000002617	ENSSSCG00000002353	-
ssc-miR-9861-5p	ENSSSCT00000002648	ENSSSCG00000002381	NIMA-related kinase 9 [Source:HGNC Symbol;Acc:18591]
ssc-miR-9861-5p	ENSSSCT00000002680	ENSSSCG00000002411	general transcription factor IIA, 1, 19/37kDa [Source:HGNC Symbol;Acc:4646]
ssc-miR-9861-5p	ENSSSCT00000002711	ENSSSCG00000002441	SMEK homolog 1, suppressor of mek1 (Dictyostelium) [Source:HGNC Symbol;Acc:20219]
ssc-miR-9861-5p	ENSSSCT00000002714	ENSSSCG00000002444	fibulin 5 [Source:HGNC Symbol;Acc:3602]
ssc-miR-9861-5p	ENSSSCT00000002730	ENSSSCG00000002459	-
ssc-miR-9861-5p	ENSSSCT00000002825	ENSSSCG00000002544	protein phosphatase 1, regulatory subunit 13B [Source:HGNC Symbol;Acc:14950]
ssc-miR-9861-5p	ENSSSCT00000002977	ENSSSCG00000002684	cadherin 13 [Source:HGNC Symbol;Acc:1753]
ssc-miR-9861-5p	ENSSSCT00000003099	ENSSSCG00000002799	CCR4-NOT transcription complex, subunit 1 [Source:HGNC Symbol;Acc:7877]
ssc-miR-9861-5p	ENSSSCT00000003106	ENSSSCG00000002806	matrix metallopeptidase 15 (membrane-inserted) [Source:HGNC Symbol;Acc:7161]
ssc-miR-9861-5p	ENSSSCT00000003144	ENSSSCG00000002843	Uncharacterized protein [Source:UniProtKB/TrEMBL;Acc:F1REY1]
ssc-miR-9861-5p	ENSSSCT00000003162	ENSSSCG00000002861	nudix (nucleoside diphosphate linked moiety X)-type motif 19 [Source:HGNC Symbol;Acc:32036]
ssc-miR-9861-5p	ENSSSCT00000003209	ENSSSCG00000002904	HAUS augmin-like complex, subunit 5 [Source:HGNC Symbol;Acc:29130]
ssc-miR-9861-5p	ENSSSCT00000003476	ENSSSCG00000003135	potassium inwardly-rectifying channel, subfamily J, member 14 [Source:HGNC Symbol;Acc:6260]
ssc-miR-9861-5p	ENSSSCT00000003772	ENSSSCG00000003400	Uncharacterized protein [Source:UniProtKB/TrEMBL;Acc:F1RIG0]
ssc-miR-9861-5p	ENSSSCT00000003797	ENSSSCG00000003423	dorsal inhibitory axon guidance protein [Source:HGNC Symbol;Acc:25054]
ssc-miR-9861-5p	ENSSSCT00000003798	ENSSSCG00000003423	-
ssc-miR-9861-5p	ENSSSCT00000003984	ENSSSCG00000003589	mitochondrial trans-2-enoyl-CoA reductase [Source:HGNC Symbol;Acc:19691]
ssc-miR-9861-5p	ENSSSCT00000003988	ENSSSCG00000003593	-
ssc-miR-9861-5p	ENSSSCT00000004096	ENSSSCG00000003697	Uncharacterized protein [Source:UniProtKB/TrEMBL;Acc:F1SBC5]
ssc-miR-9861-5p	ENSSSCT00000004166	ENSSSCG00000003764	Sus scrofa prostaglandin F receptor (FP) (PTGFR), mRNA. [Source:RefSeq mRNA;Acc:NM_214059]
ssc-miR-9861-5p	ENSSSCT00000004174	ENSSSCG00000003772	zinc finger, ZZ-type containing 3 [Source:HGNC Symbol;Acc:24523]
ssc-miR-9861-5p	ENSSSCT00000004181	ENSSSCG00000003778	Sus scrofa LIM homeobox 8 (LHX8), mRNA. [Source:RefSeq mRNA;Acc:NM_001166315]
ssc-miR-9861-5p	ENSSSCT00000004245	ENSSSCG00000003834	complement component 8, beta polypeptide [Source:HGNC Symbol;Acc:1353]
ssc-miR-9861-5p	ENSSSCT00000004345	ENSSSCG00000003929	-
ssc-miR-9861-5p	ENSSSCT00000004480	ENSSSCG00000004052	fibronectin type III domain containing 1 [Source:HGNC Symbol;Acc:21184]
ssc-miR-9861-5p	ENSSSCT00000004521	ENSSSCG00000004090	zinc finger and BTB domain containing 2 [Source:HGNC Symbol;Acc:20868]
ssc-miR-9861-5p	ENSSSCT00000004536	ENSSSCG00000004101	low density lipoprotein receptor-related protein 11 [Source:HGNC Symbol;Acc:16936]
ssc-miR-9861-5p	ENSSSCT00000004544	ENSSSCG00000004109	zinc finger CCCH-type containing 12D [Source:HGNC Symbol;Acc:21175]
ssc-miR-9861-5p	ENSSSCT00000004545	ENSSSCG00000004110	TGF-beta activated kinase 1/MAP3K7 binding protein 2 [Source:HGNC Symbol;Acc:17075]
ssc-miR-9861-5p	ENSSSCT00000004568	ENSSSCG00000004133	fucosidase, alpha-L- 2, plasma [Source:HGNC Symbol;Acc:4008]
ssc-miR-9861-5p	ENSSSCT00000004575	ENSSSCG00000004140	vesicle (multivesicular body) trafficking 1 [Source:HGNC Symbol;Acc:20954]
ssc-miR-9861-5p	ENSSSCT00000004580	ENSSSCG00000004144	-
ssc-miR-9861-5p	ENSSSCT00000004585	ENSSSCG00000004149	-
ssc-miR-9861-5p	ENSSSCT00000004637	ENSSSCG00000004196	Uncharacterized protein [Source:UniProtKB/TrEMBL;Acc:F1S3N1]
ssc-miR-9861-5p	ENSSSCT00000004650	ENSSSCG00000004209	protein tyrosine phosphatase, receptor type, K [Source:HGNC Symbol;Acc:9674]
ssc-miR-9861-5p	ENSSSCT00000004659	ENSSSCG00000004216	Uncharacterized protein [Source:UniProtKB/TrEMBL;Acc:F1S2X3]
ssc-miR-9861-5p	ENSSSCT00000004694	ENSSSCG00000004247	anti-silencing function 1A histone chaperone [Source:HGNC Symbol;Acc:20995]
ssc-miR-9861-5p	ENSSSCT00000004721	ENSSSCG00000004272	LMBR1 domain containing 1 [Source:HGNC Symbol;Acc:23038]
ssc-miR-9861-5p	ENSSSCT00000004726	ENSSSCG00000004276	small ArfGAP 1 [Source:HGNC Symbol;Acc:19651]
ssc-miR-9861-5p	ENSSSCT00000004810	ENSSSCG00000004353	cyclin C [Source:HGNC Symbol;Acc:1581]
ssc-miR-9861-5p	ENSSSCT00000004845	ENSSSCG00000004383	Osteopetrosis associated transmembrane protein 1; Uncharacterized protein [Source:UniProtKB/TrEMBL;Acc:F1RT27]
ssc-miR-9861-5p	ENSSSCT00000004847	ENSSSCG00000004385	sorting nexin 3 [Source:HGNC Symbol;Acc:11174]
ssc-miR-9861-5p	ENSSSCT00000004856	ENSSSCG00000004393	-
ssc-miR-9861-5p	ENSSSCT00000004899	ENSSSCG00000004434	fyn-related kinase [Source:HGNC Symbol;Acc:3955]
ssc-miR-9861-5p	ENSSSCT00000004918	ENSSSCG00000004453	synaptosomal-associated protein, 91kDa [Source:HGNC Symbol;Acc:14986]
ssc-miR-9861-5p	ENSSSCT00000004922	ENSSSCG00000004456	Phosphoacetylglucosamine mutase; Uncharacterized protein [Source:UniProtKB/TrEMBL;Acc:F1RQM2]
ssc-miR-9861-5p	ENSSSCT00000005056	ENSSSCG00000004577	NMDA receptor regulated 2 [Source:HGNC Symbol;Acc:29885]
ssc-miR-9861-5p	ENSSSCT00000005070	ENSSSCG00000004589	ring finger protein 111 [Source:HGNC Symbol;Acc:17384]
ssc-miR-9861-5p	ENSSSCT00000005078	ENSSSCG00000004597	Sus scrofa aquaporin 9 (AQP9), mRNA. [Source:RefSeq mRNA;Acc:NM_001112684]
ssc-miR-9861-5p	ENSSSCT00000005093	ENSSSCG00000004612	Sus scrofa RAB27A, member RAS oncogene family (RAB27A), mRNA. [Source:RefSeq mRNA;Acc:NM_001032357]
ssc-miR-9861-5p	ENSSSCT00000005120	ENSSSCG00000004635	signal peptide peptidase like 2A [Source:HGNC Symbol;Acc:30227]
ssc-miR-9861-5p	ENSSSCT00000005121	ENSSSCG00000004636	transient receptor potential cation channel, subfamily M, member 7 [Source:HGNC Symbol;Acc:17994]
ssc-miR-9861-5p	ENSSSCT00000005211	ENSSSCG00000004719	codanin 1 [Source:HGNC Symbol;Acc:1713]
ssc-miR-9861-5p	ENSSSCT00000005219	ENSSSCG00000004726	leucine rich repeat containing 57 [Source:HGNC Symbol;Acc:26719]
ssc-miR-9861-5p	ENSSSCT00000005220	ENSSSCG00000004727	synaptosomal-associated protein, 23kDa [Source:HGNC Symbol;Acc:11131]
ssc-miR-9861-5p	ENSSSCT00000005225	ENSSSCG00000004729	glucosidase, alpha; neutral C [Source:HGNC Symbol;Acc:4139]
ssc-miR-9861-5p	ENSSSCT00000005226	ENSSSCG00000004730	transmembrane protein 87A [Source:HGNC Symbol;Acc:24522]
ssc-miR-9861-5p	ENSSSCT00000005264	ENSSSCG00000004765	regulator of microtubule dynamics 3 [Source:HGNC Symbol;Acc:25550]
ssc-miR-9861-5p	ENSSSCT00000005288	ENSSSCG00000004789	Sus scrofa thrombospondin 1 (THBS1), mRNA. [Source:RefSeq mRNA;Acc:NM_001244536]
ssc-miR-9861-5p	ENSSSCT00000005323	ENSSSCG00000004821	ankyrin repeat and SOCS box containing 7 [Source:HGNC Symbol;Acc:17182]
ssc-miR-9861-5p	ENSSSCT00000005359	ENSSSCG00000004854	Uncharacterized protein [Source:UniProtKB/TrEMBL;Acc:F1SNQ1]
ssc-miR-9861-5p	ENSSSCT00000005381	ENSSSCG00000004875	Sus scrofa cytochrome b5 type A (microsomal) (CYB5A), mRNA. [Source:RefSeq mRNA;Acc:NM_001001770]
ssc-miR-9861-5p	ENSSSCT00000005428	ENSSSCG00000004919	neural precursor cell expressed, developmentally down-regulated 4-like, E3 ubiquitin protein ligase [Source:HGNC Symbol;Acc:7728]
ssc-miR-9861-5p	ENSSSCT00000005429	ENSSSCG00000004919	neural precursor cell expressed, developmentally down-regulated 4-like, E3 ubiquitin protein ligase [Source:HGNC Symbol;Acc:7728]
ssc-miR-9861-5p	ENSSSCT00000005436	ENSSSCG00000004926	programmed cell death 7 [Source:HGNC Symbol;Acc:8767]
ssc-miR-9861-5p	ENSSSCT00000005481	ENSSSCG00000004969	kinesin family member 23 [Source:HGNC Symbol;Acc:6392]
ssc-miR-9861-5p	ENSSSCT00000005496	ENSSSCG00000004983	Uncharacterized protein [Source:UniProtKB/TrEMBL;Acc:F1SIR4]
ssc-miR-9861-5p	ENSSSCT00000005502	ENSSSCG00000004988	-
ssc-miR-9861-5p	ENSSSCT00000005514	ENSSSCG00000004999	Uncharacterized protein [Source:UniProtKB/TrEMBL;Acc:F1SI12]
ssc-miR-9861-5p	ENSSSCT00000005552	ENSSSCG00000005036	-
ssc-miR-9861-5p	ENSSSCT00000005590	ENSSSCG00000005073	AT rich interactive domain 4A (RBP1-like) [Source:HGNC Symbol;Acc:9885]
ssc-miR-9861-5p	ENSSSCT00000005811	ENSSSCG00000005276	riboflavin kinase [Source:HGNC Symbol;Acc:30324]
ssc-miR-9861-5p	ENSSSCT00000005825	ENSSSCG00000005288	transducin-like enhancer of split 4 (E(sp1) homolog, Drosophila) [Source:HGNC Symbol;Acc:11840]
ssc-miR-9861-5p	ENSSSCT00000005885	ENSSSCG00000005346	zinc finger, CCHC domain containing 7 [Source:HGNC Symbol;Acc:26209]
ssc-miR-9861-5p	ENSSSCT00000005894	ENSSSCG00000005354	tRNA methyltransferase 10 homolog B (S. cerevisiae) [Source:HGNC Symbol;Acc:26454]
ssc-miR-9861-5p	ENSSSCT00000005911	ENSSSCG00000005371	hemogen [Source:HGNC Symbol;Acc:17509]
ssc-miR-9861-5p	ENSSSCT00000005923	ENSSSCG00000005383	ALG2, alpha-1,3/1,6-mannosyltransferase [Source:HGNC Symbol;Acc:23159]
ssc-miR-9861-5p	ENSSSCT00000006008	ENSSSCG00000005462	guanine nucleotide binding protein (G protein), gamma 10 [Source:HGNC Symbol;Acc:4402]
ssc-miR-9861-5p	ENSSSCT00000006024	ENSSSCG00000005478	polymerase (DNA directed), epsilon 3, accessory subunit [Source:HGNC Symbol;Acc:13546]
ssc-miR-9861-5p	ENSSSCT00000006040	ENSSSCG00000026492	-
ssc-miR-9861-5p	ENSSSCT00000006472	ENSSSCG00000005893	zinc finger protein 34 [Source:HGNC Symbol;Acc:13098]
ssc-miR-9861-5p	ENSSSCT00000006524	ENSSSCG00000005941	Uncharacterized protein [Source:UniProtKB/TrEMBL;Acc:K7GNY3]
ssc-miR-9861-5p	ENSSSCT00000006526	ENSSSCG00000005943	ST3 beta-galactoside alpha-2,3-sialyltransferase 1 [Source:HGNC Symbol;Acc:10862]
ssc-miR-9861-5p	ENSSSCT00000006558	ENSSSCG00000005975	metastasis suppressor 1 [Source:HGNC Symbol;Acc:20443]
ssc-miR-9861-5p	ENSSSCT00000006562	ENSSSCG00000005979	annexin A13 [Source:HGNC Symbol;Acc:536]
ssc-miR-9861-5p	ENSSSCT00000006611	ENSSSCG00000006024	estrogen receptor binding site associated, antigen, 9 [Source:HGNC Symbol;Acc:3123]
ssc-miR-9861-5p	ENSSSCT00000006626	ENSSSCG00000006037	Uncharacterized protein [Source:UniProtKB/TrEMBL;Acc:F1S1E9]
ssc-miR-9861-5p	ENSSSCT00000006640	ENSSSCG00000006051	-
ssc-miR-9861-5p	ENSSSCT00000006647	ENSSSCG00000006058	ribonucleotide reductase M2 B (TP53 inducible) [Source:HGNC Symbol;Acc:17296]
ssc-miR-9861-5p	ENSSSCT00000006656	ENSSSCG00000006066	Sus scrofa ring finger protein 19 (RFN19), mRNA. [Source:RefSeq mRNA;Acc:NM_001038006]
ssc-miR-9861-5p	ENSSSCT00000006684	ENSSSCG00000006093	NADH dehydrogenase (ubiquinone) complex I, assembly factor 6 [Source:HGNC Symbol;Acc:28625]
ssc-miR-9861-5p	ENSSSCT00000006687	ENSSSCG00000006096	integrator complex subunit 8 [Source:HGNC Symbol;Acc:26048]
ssc-miR-9861-5p	ENSSSCT00000006689	ENSSSCG00000006098	dpy-19-like 4 (C. elegans) [Source:HGNC Symbol;Acc:27829]
ssc-miR-9861-5p	ENSSSCT00000006690	ENSSSCG00000006099	epithelial splicing regulatory protein 1 [Source:HGNC Symbol;Acc:25966]
ssc-miR-9861-5p	ENSSSCT00000006717	ENSSSCG00000006125	Sus scrofa calbindin 1, 28kDa (CALB1), mRNA. [Source:RefSeq mRNA;Acc:NM_001130226]
ssc-miR-9861-5p	ENSSSCT00000006742	ENSSSCG00000006149	-
ssc-miR-9861-5p	ENSSSCT00000006771	ENSSSCG00000006177	-
ssc-miR-9861-5p	ENSSSCT00000006781	ENSSSCG00000006187	musculin [Source:HGNC Symbol;Acc:7321]
ssc-miR-9861-5p	ENSSSCT00000006786	ENSSSCG00000006192	lactamase, beta 2 [Source:HGNC Symbol;Acc:18512]
ssc-miR-9861-5p	ENSSSCT00000006787	ENSSSCG00000006193	translocation associated membrane protein 1 [Source:HGNC Symbol;Acc:20568]
ssc-miR-9861-5p	ENSSSCT00000006823	ENSSSCG00000006227	gamma-glutamyl hydrolase (conjugase, folylpolygammaglutamyl hydrolase) [Source:HGNC Symbol;Acc:4248]
ssc-miR-9861-5p	ENSSSCT00000006865	ENSSSCG00000006266	suppression of tumorigenicity 18 (breast carcinoma) (zinc finger protein) [Source:HGNC Symbol;Acc:18695]
ssc-miR-9861-5p	ENSSSCT00000006882	ENSSSCG00000006282	kinesin-associated protein 3 [Source:HGNC Symbol;Acc:17060]
ssc-miR-9861-5p	ENSSSCT00000006913	ENSSSCG00000006308	cellular repressor of E1A-stimulated genes 1 [Source:HGNC Symbol;Acc:2351]
ssc-miR-9861-5p	ENSSSCT00000006942	ENSSSCG00000006334	Sus scrofa regulator of G-protein signaling 5 (RGS5), mRNA. [Source:RefSeq mRNA;Acc:NM_214356]
ssc-miR-9861-5p	ENSSSCT00000006943	ENSSSCG00000006335	regulator of G-protein signaling 4 [Source:HGNC Symbol;Acc:10000]
ssc-miR-9861-5p	ENSSSCT00000006974	ENSSSCG00000006365	nitrilase 1 [Source:HGNC Symbol;Acc:7828]
ssc-miR-9861-5p	ENSSSCT00000006975	ENSSSCG00000006365	nitrilase 1 [Source:HGNC Symbol;Acc:7828]
ssc-miR-9861-5p	ENSSSCT00000006999	ENSSSCG00000006386	coatomer protein complex, subunit alpha [Source:HGNC Symbol;Acc:2230]
ssc-miR-9861-5p	ENSSSCT00000007067	ENSSSCG00000006452	Sus scrofa CD1d molecule (CD1D), mRNA. [Source:RefSeq mRNA;Acc:NM_001102680]
ssc-miR-9861-5p	ENSSSCT00000007168	ENSSSCG00000006543	adenosine deaminase, RNA-specific [Source:HGNC Symbol;Acc:225]
ssc-miR-9861-5p	ENSSSCT00000007172	ENSSSCG00000006547	Src homology 2 domain containing E [Source:HGNC Symbol;Acc:27004]
ssc-miR-9861-5p	ENSSSCT00000007211	ENSSSCG00000006582	S100 calcium binding protein A14 [Source:HGNC Symbol;Acc:18901]
ssc-miR-9861-5p	ENSSSCT00000007388	ENSSSCG00000006743	solute carrier family 22, member 15 [Source:HGNC Symbol;Acc:20301]
ssc-miR-9861-5p	ENSSSCT00000007447	ENSSSCG00000006799	ligand dependent nuclear receptor interacting factor 1 [Source:HGNC Symbol;Acc:30299]
ssc-miR-9861-5p	ENSSSCT00000007594	ENSSSCG00000006932	Uncharacterized protein [Source:UniProtKB/TrEMBL;Acc:F1S4D0]
ssc-miR-9861-5p	ENSSSCT00000007649	ENSSSCG00000006984	Uncharacterized protein [Source:UniProtKB/TrEMBL;Acc:F1SET6]
ssc-miR-9861-5p	ENSSSCT00000007661	ENSSSCG00000006996	-
ssc-miR-9861-5p	ENSSSCT00000007723	ENSSSCG00000007052	fermitin family member 1 [Source:HGNC Symbol;Acc:15889]
ssc-miR-9861-5p	ENSSSCT00000007786	ENSSSCG00000007114	forkhead box A2 [Source:HGNC Symbol;Acc:5022]
ssc-miR-9861-5p	ENSSSCT00000007925	ENSSSCG00000007244	Sus scrofa protein O-fucosyltransferase 1 (POFUT1), mRNA. [Source:RefSeq mRNA;Acc:NM_001129952]
ssc-miR-9861-5p	ENSSSCT00000007930	ENSSSCG00000007248	additional sex combs like 1 (Drosophila) [Source:HGNC Symbol;Acc:18318]
ssc-miR-9861-5p	ENSSSCT00000008067	ENSSSCG00000007371	Sus scrofa hepatocyte nuclear factor 4, alpha (HNF4A), mRNA. [Source:RefSeq mRNA;Acc:NM_001044571]
ssc-miR-9861-5p	ENSSSCT00000008164	ENSSSCG00000007460	ADP-ribosylation factor guanine nucleotide-exchange factor 2 (brefeldin A-inhibited) [Source:HGNC Symbol;Acc:15853]
ssc-miR-9861-5p	ENSSSCT00000008201	ENSSSCG00000007492	-
ssc-miR-9861-5p	ENSSSCT00000008229	ENSSSCG00000007513	Sus scrofa RAB22A, member RAS oncogene family (RAB22A), mRNA. [Source:RefSeq mRNA;Acc:NM_001123174]
ssc-miR-9861-5p	ENSSSCT00000008231	ENSSSCG00000007514	Sus scrofa VAMP (vesicle-associated membrane protein)-associated protein B and C (VAPB), mRNA. [Source:RefSeq mRNA;Acc:NM_001123213]
ssc-miR-9861-5p	ENSSSCT00000008330	ENSSSCG00000007590	PMS2 postmeiotic segregation increased 2 (S. cerevisiae) [Source:HGNC Symbol;Acc:9122]
ssc-miR-9861-5p	ENSSSCT00000008529	ENSSSCG00000007782	SET domain containing 1A [Source:HGNC Symbol;Acc:29010]
ssc-miR-9861-5p	ENSSSCT00000008643	ENSSSCG00000007888	-
ssc-miR-9861-5p	ENSSSCT00000008928	ENSSSCG00000008151	major facilitator superfamily domain containing 9 [Source:HGNC Symbol;Acc:28158]
ssc-miR-9861-5p	ENSSSCT00000008959	ENSSSCG00000008180	eukaryotic translation initiation factor 5B [Source:HGNC Symbol;Acc:30793]
ssc-miR-9861-5p	ENSSSCT00000009030	ENSSSCG00000008245	Sus scrofa thymosin beta 10 (TMSB10), mRNA. [Source:RefSeq mRNA;Acc:NM_001097482]
ssc-miR-9861-5p	ENSSSCT00000009152	ENSSSCG00000008358	Sus scrofa ARP2 actin-related protein 2 homolog (yeast) (ACTR2), mRNA. [Source:RefSeq mRNA;Acc:NM_001134354]
ssc-miR-9861-5p	ENSSSCT00000009195	ENSSSCG00000008398	SMEK homolog 2, suppressor of mek1 (Dictyostelium) [Source:HGNC Symbol;Acc:29267]
ssc-miR-9861-5p	ENSSSCT00000009215	ENSSSCG00000008415	Sus scrofa ankyrin repeat and SOCS box containing 3 (ASB3), mRNA. [Source:RefSeq mRNA;Acc:NM_001205042]
ssc-miR-9861-5p	ENSSSCT00000009230	ENSSSCG00000008429	Sus scrofa epithelial cell adhesion molecule (EPCAM), mRNA. [Source:RefSeq mRNA;Acc:NM_214419]
ssc-miR-9861-5p	ENSSSCT00000009283	ENSSSCG00000008481	-
ssc-miR-9861-5p	ENSSSCT00000009300	ENSSSCG00000008498	HEAT repeat containing 5B [Source:HGNC Symbol;Acc:29273]
ssc-miR-9861-5p	ENSSSCT00000009313	ENSSSCG00000008510	latent transforming growth factor beta binding protein 1 [Source:HGNC Symbol;Acc:6714]
ssc-miR-9861-5p	ENSSSCT00000009342	ENSSSCG00000008538	speedy protein A [Source:RefSeq peptide;Acc:NP_001020394]
ssc-miR-9861-5p	ENSSSCT00000009390	ENSSSCG00000008581	nuclear receptor coactivator 1 [Source:HGNC Symbol;Acc:7668]
ssc-miR-9861-5p	ENSSSCT00000009391	ENSSSCG00000008581	nuclear receptor coactivator 1 [Source:HGNC Symbol;Acc:7668]
ssc-miR-9861-5p	ENSSSCT00000009619	ENSSSCG00000008792	NEDD4 binding protein 2 [Source:HGNC Symbol;Acc:29851]
ssc-miR-9861-5p	ENSSSCT00000009658	ENSSSCG00000008826	Uncharacterized protein [Source:UniProtKB/TrEMBL;Acc:F1SE88]
ssc-miR-9861-5p	ENSSSCT00000009659	ENSSSCG00000008826	Uncharacterized protein [Source:UniProtKB/TrEMBL;Acc:F1SE88]
ssc-miR-9861-5p	ENSSSCT00000009675	ENSSSCG00000008838	ligand of numb-protein X 1, E3 ubiquitin protein ligase [Source:HGNC Symbol;Acc:6657]
ssc-miR-9861-5p	ENSSSCT00000009676	ENSSSCG00000008839	cysteine-rich hydrophobic domain 2 [Source:HGNC Symbol;Acc:1935]
ssc-miR-9861-5p	ENSSSCT00000009714	ENSSSCG00000008873	family with sequence similarity 198, member B [Source:HGNC Symbol;Acc:25312]
ssc-miR-9861-5p	ENSSSCT00000009793	ENSSSCG00000008940	G-rich RNA sequence binding factor 1 [Source:HGNC Symbol;Acc:4610]
ssc-miR-9861-5p	ENSSSCT00000009797	ENSSSCG00000008943	solute carrier family 4 (sodium bicarbonate cotransporter), member 4 [Source:HGNC Symbol;Acc:11030]
ssc-miR-9861-5p	ENSSSCT00000009829	ENSSSCG00000008974	SDA1 domain containing 1 [Source:HGNC Symbol;Acc:25537]
ssc-miR-9861-5p	ENSSSCT00000009834	ENSSSCG00000008979	Uncharacterized protein [Source:UniProtKB/TrEMBL;Acc:F1RYT5]
ssc-miR-9861-5p	ENSSSCT00000009900	ENSSSCG00000009040	SMAD family member 1 [Source:HGNC Symbol;Acc:6767]
ssc-miR-9861-5p	ENSSSCT00000009941	ENSSSCG00000009075	major facilitator superfamily domain containing 8 [Source:HGNC Symbol;Acc:28486]
ssc-miR-9861-5p	ENSSSCT00000010025	ENSSSCG00000023548	Uncharacterized protein [Source:UniProtKB/TrEMBL;Acc:F1S119]
ssc-miR-9861-5p	ENSSSCT00000010042	ENSSSCG00000009170	-
ssc-miR-9861-5p	ENSSSCT00000010126	ENSSSCG00000009246	enolase-phosphatase 1 [Source:HGNC Symbol;Acc:24599]
ssc-miR-9861-5p	ENSSSCT00000010214	ENSSSCG00000009322	Sus scrofa solute carrier family 46, member 3 (SLC46A3), mRNA. [Source:RefSeq mRNA;Acc:NM_001243471]
ssc-miR-9861-5p	ENSSSCT00000010225	ENSSSCG00000009331	mesenteric estrogen-dependent adipogenesis [Source:HGNC Symbol;Acc:25926]
ssc-miR-9861-5p	ENSSSCT00000010229	ENSSSCG00000009334	Sus scrofa heat shock 105kDa/110kDa protein 1 (HSPH1), mRNA. [Source:RefSeq mRNA;Acc:NM_001097504]
ssc-miR-9861-5p	ENSSSCT00000010244	ENSSSCG00000009347	Uncharacterized protein [Source:UniProtKB/TrEMBL;Acc:F1RSR6]
ssc-miR-9861-5p	ENSSSCT00000010300	ENSSSCG00000009401	retinoblastoma 1 [Source:HGNC Symbol;Acc:9884]
ssc-miR-9861-5p	ENSSSCT00000010354	ENSSSCG00000009446	protocadherin 17 [Source:HGNC Symbol;Acc:14267]
ssc-miR-9861-5p	ENSSSCT00000010370	ENSSSCG00000009460	DIS3 mitotic control homolog (S. cerevisiae) [Source:HGNC Symbol;Acc:20604]
ssc-miR-9861-5p	ENSSSCT00000010405	ENSSSCG00000009490	L-dopachrome tautomerase [Source:UniProtKB/Swiss-Prot;Acc:Q4R1H1]
ssc-miR-9861-5p	ENSSSCT00000010414	ENSSSCG00000009497	Uncharacterized protein [Source:UniProtKB/TrEMBL;Acc:F1RP55]
ssc-miR-9861-5p	ENSSSCT00000010429	ENSSSCG00000009512	Uncharacterized protein [Source:UniProtKB/TrEMBL;Acc:F1RP41]
ssc-miR-9861-5p	ENSSSCT00000010459	ENSSSCG00000009541	-
ssc-miR-9861-5p	ENSSSCT00000010553	ENSSSCG00000009627	-
ssc-miR-9861-5p	ENSSSCT00000010599	ENSSSCG00000009666	epoxide hydrolase 2, cytoplasmic [Source:HGNC Symbol;Acc:3402]
ssc-miR-9861-5p	ENSSSCT00000010603	ENSSSCG00000009670	establishment of sister chromatid cohesion N-acetyltransferase 2 [Source:HGNC Symbol;Acc:27230]
ssc-miR-9861-5p	ENSSSCT00000010610	ENSSSCG00000009676	zinc finger protein 395 [Source:HGNC Symbol;Acc:18737]
ssc-miR-9861-5p	ENSSSCT00000010714	ENSSSCG00000009772	transmembrane emp24 domain trafficking protein 2 [Source:HGNC Symbol;Acc:16996]
ssc-miR-9861-5p	ENSSSCT00000010768	ENSSSCG00000009825	PTC7 protein phosphatase homolog (S. cerevisiae) [Source:HGNC Symbol;Acc:30695]
ssc-miR-9861-5p	ENSSSCT00000010806	ENSSSCG00000009858	F-box protein 21 [Source:HGNC Symbol;Acc:13592]
ssc-miR-9861-5p	ENSSSCT00000010837	ENSSSCG00000009887	-
ssc-miR-9861-5p	ENSSSCT00000010853	ENSSSCG00000009903	coenzyme Q5 homolog, methyltransferase (S. cerevisiae) [Source:HGNC Symbol;Acc:28722]
ssc-miR-9861-5p	ENSSSCT00000010867	ENSSSCG00000009917	signal peptide peptidase like 3 [Source:HGNC Symbol;Acc:30424]
ssc-miR-9861-5p	ENSSSCT00000010868	ENSSSCG00000009917	signal peptide peptidase like 3 [Source:HGNC Symbol;Acc:30424]
ssc-miR-9861-5p	ENSSSCT00000010897	ENSSSCG00000009945	Uncharacterized protein [Source:UniProtKB/TrEMBL;Acc:F1RGA8]
ssc-miR-9861-5p	ENSSSCT00000010987	ENSSSCG00000010030	eukaryotic translation initiation factor 4E nuclear import factor 1 [Source:HGNC Symbol;Acc:16687]
ssc-miR-9861-5p	ENSSSCT00000011046	ENSSSCG00000010085	stromal cell-derived factor 2-like 1 [Source:HGNC Symbol;Acc:10676]
ssc-miR-9861-5p	ENSSSCT00000011049	ENSSSCG00000010088	Sus scrofa ubiquitin-conjugating enzyme E2L 3 (UBE2L3), mRNA. [Source:RefSeq mRNA;Acc:NM_001185133]
ssc-miR-9861-5p	ENSSSCT00000011150	ENSSSCG00000010184	angiotensinogen (serpin peptidase inhibitor, clade A, member 8) [Source:HGNC Symbol;Acc:333]
ssc-miR-9861-5p	ENSSSCT00000011154	ENSSSCG00000010188	ATP-binding cassette, sub-family B (MDR/TAP), member 10 [Source:HGNC Symbol;Acc:41]
ssc-miR-9861-5p	ENSSSCT00000011165	ENSSSCG00000010199	ret proto-oncogene [Source:HGNC Symbol;Acc:9967]
ssc-miR-9861-5p	ENSSSCT00000011170	ENSSSCG00000010204	bicaudal C homolog 1 (Drosophila) [Source:HGNC Symbol;Acc:19351]
ssc-miR-9861-5p	ENSSSCT00000011178	ENSSSCG00000010212	ankyrin 3, node of Ranvier (ankyrin G) [Source:HGNC Symbol;Acc:494]
ssc-miR-9861-5p	ENSSSCT00000011263	ENSSSCG00000010291	phospholipase A2, group XIIB [Source:HGNC Symbol;Acc:18555]
ssc-miR-9861-5p	ENSSSCT00000011274	ENSSSCG00000010301	protein phosphatase 3, catalytic subunit, beta isozyme [Source:HGNC Symbol;Acc:9315]
ssc-miR-9861-5p	ENSSSCT00000011282	ENSSSCG00000010309	zinc finger, SWIM-type containing 8 [Source:HGNC Symbol;Acc:23528]
ssc-miR-9861-5p	ENSSSCT00000011305	ENSSSCG00000010327	polymerase (RNA) III (DNA directed) polypeptide A, 155kDa [Source:HGNC Symbol;Acc:30074]
ssc-miR-9861-5p	ENSSSCT00000011342	ENSSSCG00000010360	Sus scrofa bone morphogenetic protein receptor, type IA (BMPR1A), mRNA. [Source:RefSeq mRNA;Acc:NM_001204767]
ssc-miR-9861-5p	ENSSSCT00000011387	ENSSSCG00000010403	membrane-associated ring finger (C3HC4) 8, E3 ubiquitin protein ligase [Source:HGNC Symbol;Acc:23356]
ssc-miR-9861-5p	ENSSSCT00000011414	ENSSSCG00000010429	cGMP-dependent protein kinase 1 [Source:RefSeq peptide;Acc:NP_001038039]
ssc-miR-9861-5p	ENSSSCT00000011445	ENSSSCG00000010459	5-hydroxytryptamine (serotonin) receptor 7, adenylate cyclase-coupled [Source:HGNC Symbol;Acc:5302]
ssc-miR-9861-5p	ENSSSCT00000011452	ENSSSCG00000010464	Protein phosphatase 1 regulatory subunit 3 [Source:UniProtKB/TrEMBL;Acc:F1SCX0]
ssc-miR-9861-5p	ENSSSCT00000011455	ENSSSCG00000010467	Uncharacterized protein [Source:UniProtKB/TrEMBL;Acc:F1SCA0]
ssc-miR-9861-5p	ENSSSCT00000011460	ENSSSCG00000010472	hematopoietically expressed homeobox [Source:HGNC Symbol;Acc:4901]
ssc-miR-9861-5p	ENSSSCT00000011482	ENSSSCG00000010494	sorbin and SH3 domain containing 1 [Source:HGNC Symbol;Acc:14565]
ssc-miR-9861-5p	ENSSSCT00000011485	ENSSSCG00000010497	ectonucleoside triphosphate diphosphohydrolase 1 [Source:HGNC Symbol;Acc:3363]
ssc-miR-9861-5p	ENSSSCT00000011491	ENSSSCG00000010502	cyclin J [Source:HGNC Symbol;Acc:23434]
ssc-miR-9861-5p	ENSSSCT00000011532	ENSSSCG00000010541	cytochrome c oxidase assembly homolog 15 (yeast) [Source:HGNC Symbol;Acc:2263]
ssc-miR-9861-5p	ENSSSCT00000011533	ENSSSCG00000010542	cutC copper transporter [Source:HGNC Symbol;Acc:24271]
ssc-miR-9861-5p	ENSSSCT00000011577	ENSSSCG00000010584	-
ssc-miR-9861-5p	ENSSSCT00000011589	ENSSSCG00000010595	internexin neuronal intermediate filament protein, alpha [Source:HGNC Symbol;Acc:6057]
ssc-miR-9861-5p	ENSSSCT00000011602	ENSSSCG00000010606	STE20-like kinase [Source:HGNC Symbol;Acc:11088]
ssc-miR-9861-5p	ENSSSCT00000011662	ENSSSCG00000010662	-
ssc-miR-9861-5p	ENSSSCT00000011675	ENSSSCG00000010674	-
ssc-miR-9861-5p	ENSSSCT00000011681	ENSSSCG00000010680	-
ssc-miR-9861-5p	ENSSSCT00000011685	ENSSSCG00000010684	regulator of G-protein signaling 10 [Source:HGNC Symbol;Acc:9992]
ssc-miR-9861-5p	ENSSSCT00000011706	ENSSSCG00000010700	non-SMC element 4 homolog A (S. cerevisiae) [Source:HGNC Symbol;Acc:25935]
ssc-miR-9861-5p	ENSSSCT00000011755	ENSSSCG00000010743	BRCA2 and CDKN1A interacting protein [Source:HGNC Symbol;Acc:978]
ssc-miR-9861-5p	ENSSSCT00000011818	ENSSSCG00000010802	Sus scrofa ubiquitin carboxyl-terminal hydrolase L5 (UCHL5), mRNA. [Source:RefSeq mRNA;Acc:NM_001123210]
ssc-miR-9861-5p	ENSSSCT00000011827	ENSSSCG00000010811	-
ssc-miR-9861-5p	ENSSSCT00000011830	ENSSSCG00000010814	estrogen-related receptor gamma [Source:HGNC Symbol;Acc:3474]
ssc-miR-9861-5p	ENSSSCT00000011871	ENSSSCG00000010849	WD repeat domain 26 [Source:HGNC Symbol;Acc:21208]
ssc-miR-9861-5p	ENSSSCT00000011896	ENSSSCG00000010874	adenylosuccinate synthetase isozyme 2 [Source:RefSeq peptide;Acc:NP_001090977]
ssc-miR-9861-5p	ENSSSCT00000011910	ENSSSCG00000010886	-
ssc-miR-9861-5p	ENSSSCT00000012041	ENSSSCG00000010999	smu-1 suppressor of mec-8 and unc-52 homolog (C. elegans) [Source:HGNC Symbol;Acc:18247]
ssc-miR-9861-5p	ENSSSCT00000012042	ENSSSCG00000011000	DnaJ (Hsp40) homolog, subfamily A, member 1 [Source:HGNC Symbol;Acc:5229]
ssc-miR-9861-5p	ENSSSCT00000012055	ENSSSCG00000011013	WW domain containing adaptor with coiled-coil [Source:HGNC Symbol;Acc:17327]
ssc-miR-9861-5p	ENSSSCT00000012069	ENSSSCG00000011027	Uncharacterized protein [Source:UniProtKB/TrEMBL;Acc:F1RWC5]
ssc-miR-9861-5p	ENSSSCT00000012125	ENSSSCG00000011079	phosphatidylinositol-5-phosphate 4-kinase, type II, alpha [Source:HGNC Symbol;Acc:8997]
ssc-miR-9861-5p	ENSSSCT00000012126	ENSSSCG00000011079	phosphatidylinositol-5-phosphate 4-kinase, type II, alpha [Source:HGNC Symbol;Acc:8997]
ssc-miR-9861-5p	ENSSSCT00000012199	ENSSSCG00000011147	Sus scrofa aldo-keto reductase family 1 member C1-like (LOC733634), mRNA. [Source:RefSeq mRNA;Acc:NM_001044569]
ssc-miR-9861-5p	ENSSSCT00000012262	ENSSSCG00000011197	oxidoreductase NAD-binding domain containing 1 [Source:HGNC Symbol;Acc:25128]
ssc-miR-9861-5p	ENSSSCT00000012280	ENSSSCG00000011214	N-glycanase 1 [Source:HGNC Symbol;Acc:17646]
ssc-miR-9861-5p	ENSSSCT00000012285	ENSSSCG00000011218	solute carrier family 4, sodium bicarbonate cotransporter, member 7 [Source:HGNC Symbol;Acc:11033]
ssc-miR-9861-5p	ENSSSCT00000012338	ENSSSCG00000011270	Sus scrofa translation factor sui1-like protein (LOC414417), mRNA. [Source:RefSeq mRNA;Acc:NM_001001635]
ssc-miR-9861-5p	ENSSSCT00000012367	ENSSSCG00000011297	Sus scrofa abhydrolase domain containing 5 (Abhd5), mRNA. [Source:RefSeq mRNA;Acc:NM_001012407]
ssc-miR-9861-5p	ENSSSCT00000012375	ENSSSCG00000011304	zinc finger protein 197 [Source:HGNC Symbol;Acc:12988]
ssc-miR-9861-5p	ENSSSCT00000012540	ENSSSCG00000011459	Sus scrofa selenoprotein K (SELK), mRNA. [Source:RefSeq mRNA;Acc:NM_001044553]
ssc-miR-9861-5p	ENSSSCT00000012581	ENSSSCG00000011497	membrane associated guanylate kinase, WW and PDZ domain containing 1 [Source:HGNC Symbol;Acc:946]
ssc-miR-9861-5p	ENSSSCT00000012597	ENSSSCG00000011510	TATA element modulatory factor 1 [Source:HGNC Symbol;Acc:11870]
ssc-miR-9861-5p	ENSSSCT00000012636	ENSSSCG00000011546	myotubularin related protein 14 [Source:HGNC Symbol;Acc:26190]
ssc-miR-9861-5p	ENSSSCT00000012766	ENSSSCG00000011661	mitochondrial ribosomal protein S22 [Source:HGNC Symbol;Acc:14508]
ssc-miR-9861-5p	ENSSSCT00000012787	ENSSSCG00000011680	plastin 1 [Source:HGNC Symbol;Acc:9090]
ssc-miR-9861-5p	ENSSSCT00000012798	ENSSSCG00000011690	phospholipid scramblase 4 [Source:HGNC Symbol;Acc:16497]
ssc-miR-9861-5p	ENSSSCT00000012851	ENSSSCG00000011740	serpin peptidase inhibitor, clade I (neuroserpin), member 1 [Source:HGNC Symbol;Acc:8943]
ssc-miR-9861-5p	ENSSSCT00000012867	ENSSSCG00000011756	neuroligin 1 [Source:HGNC Symbol;Acc:14291]
ssc-miR-9861-5p	ENSSSCT00000012887	ENSSSCG00000011775	kelch-like family member 24 [Source:HGNC Symbol;Acc:25947]
ssc-miR-9861-5p	ENSSSCT00000012927	ENSSSCG00000011815	osteocrin [Source:HGNC Symbol;Acc:29961]
ssc-miR-9861-5p	ENSSSCT00000012953	ENSSSCG00000011841	SUMO1/sentrin specific peptidase 5 [Source:HGNC Symbol;Acc:28407]
ssc-miR-9861-5p	ENSSSCT00000012985	ENSSSCG00000011871	-
ssc-miR-9861-5p	ENSSSCT00000013047	ENSSSCG00000011923	-
ssc-miR-9861-5p	ENSSSCT00000013051	ENSSSCG00000011927	ubiquitin-conjugating enzyme E2B [Source:HGNC Symbol;Acc:12473]
ssc-miR-9861-5p	ENSSSCT00000013085	ENSSSCG00000011959	-
ssc-miR-9861-5p	ENSSSCT00000013143	ENSSSCG00000012012	coxsackie virus and adenovirus receptor [Source:HGNC Symbol;Acc:2559]
ssc-miR-9861-5p	ENSSSCT00000013149	ENSSSCG00000012018	chondrolectin [Source:HGNC Symbol;Acc:17807]
ssc-miR-9861-5p	ENSSSCT00000013167	ENSSSCG00000012035	synaptojanin 1 [Source:HGNC Symbol;Acc:11503]
ssc-miR-9861-5p	ENSSSCT00000013263	ENSSSCG00000012124	Trafficking protein particle complex subunit 2 [Source:UniProtKB/Swiss-Prot;Acc:F1SRI0]
ssc-miR-9861-5p	ENSSSCT00000013396	ENSSSCG00000012250	Uncharacterized protein [Source:UniProtKB/TrEMBL;Acc:F1RX18]
ssc-miR-9861-5p	ENSSSCT00000013414	ENSSSCG00000012267	jade family PHD finger 3 [Source:HGNC Symbol;Acc:22982]
ssc-miR-9861-5p	ENSSSCT00000013436	ENSSSCG00000012287	transcription factor binding to IGHM enhancer 3 [Source:HGNC Symbol;Acc:11752]
ssc-miR-9861-5p	ENSSSCT00000013561	ENSSSCG00000012403	Sus scrofa O-linked N-acetylglucosamine (GlcNAc) transferase (UDP-N-acetylglucosamine:polypeptide-N-acetylglucosaminyl transferase) (OGT), mRNA. [Source:RefSeq mRNA;Acc:NM_001039748]
ssc-miR-9861-5p	ENSSSCT00000013595	ENSSSCG00000012434	alpha thalassemia/mental retardation syndrome X-linked [Source:HGNC Symbol;Acc:886]
ssc-miR-9861-5p	ENSSSCT00000013625	ENSSSCG00000012459	-
ssc-miR-9861-5p	ENSSSCT00000013723	ENSSSCG00000012551	ring finger protein 128, E3 ubiquitin protein ligase [Source:HGNC Symbol;Acc:21153]
ssc-miR-9861-5p	ENSSSCT00000013733	ENSSSCG00000012560	phosphoribosyl pyrophosphate synthetase 1-like 1 [Source:HGNC Symbol;Acc:9463]
ssc-miR-9861-5p	ENSSSCT00000013759	ENSSSCG00000012583	Sus scrofa acyl-CoA synthetase long-chain family member 4 (ACSL4), mRNA. [Source:RefSeq mRNA;Acc:NM_001038694]
ssc-miR-9861-5p	ENSSSCT00000013774	ENSSSCG00000012595	leucine-rich repeats and calponin homology (CH) domain containing 2 [Source:HGNC Symbol;Acc:29292]
ssc-miR-9861-5p	ENSSSCT00000013781	ENSSSCG00000012602	C1GALT1-specific chaperone 1 [Source:HGNC Symbol;Acc:24338]
ssc-miR-9861-5p	ENSSSCT00000013815	ENSSSCG00000012634	Uncharacterized protein [Source:UniProtKB/TrEMBL;Acc:F1RU77]
ssc-miR-9861-5p	ENSSSCT00000013834	ENSSSCG00000012653	zinc finger, DHHC-type containing 9 [Source:HGNC Symbol;Acc:18475]
ssc-miR-9861-5p	ENSSSCT00000013837	ENSSSCG00000012656	Uncharacterized protein [Source:UniProtKB/TrEMBL;Acc:F1RTH4]
ssc-miR-9861-5p	ENSSSCT00000014144	ENSSSCG00000012939	breast cancer metastasis suppressor 1 [Source:HGNC Symbol;Acc:17262]
ssc-miR-9861-5p	ENSSSCT00000014178	ENSSSCG00000012971	EGF containing fibulin-like extracellular matrix protein 2 [Source:HGNC Symbol;Acc:3219]
ssc-miR-9861-5p	ENSSSCT00000014325	ENSSSCG00000013105	coiled-coil domain containing 86 [Source:HGNC Symbol;Acc:28359]
ssc-miR-9861-5p	ENSSSCT00000014517	ENSSSCG00000013292	proline rich 5 like [Source:HGNC Symbol;Acc:25878]
ssc-miR-9861-5p	ENSSSCT00000014537	ENSSSCG00000013311	-
ssc-miR-9861-5p	ENSSSCT00000014538	ENSSSCG00000013312	homeodomain interacting protein kinase 3 [Source:HGNC Symbol;Acc:4915]
ssc-miR-9861-5p	ENSSSCT00000014558	ENSSSCG00000013331	methyltransferase like 15 [Source:HGNC Symbol;Acc:26606]
ssc-miR-9861-5p	ENSSSCT00000014572	ENSSSCG00000013344	anoctamin 5 [Source:HGNC Symbol;Acc:27337]
ssc-miR-9861-5p	ENSSSCT00000014599	ENSSSCG00000013367	general transcription factor IIH, polypeptide 1, 62kDa [Source:HGNC Symbol;Acc:4655]
ssc-miR-9861-5p	ENSSSCT00000014632	ENSSSCG00000013395	BTB (POZ) domain containing 10 [Source:HGNC Symbol;Acc:21445]
ssc-miR-9861-5p	ENSSSCT00000014704	ENSSSCG00000013460	Sus scrofa ornithine decarboxylase antizyme 1 (OAZ1), mRNA. [Source:RefSeq mRNA;Acc:NM_001122994]
ssc-miR-9861-5p	ENSSSCT00000014773	ENSSSCG00000013526	Sus scrofa lon peptidase 1, mitochondrial (LONP1), nuclear gene encoding mitochondrial protein, mRNA. [Source:RefSeq mRNA;Acc:NM_001243220]
ssc-miR-9861-5p	ENSSSCT00000014853	ENSSSCG00000013599	Sus scrofa angiopoietin-like 4 (ANGPTL4), mRNA. [Source:RefSeq mRNA;Acc:NM_001038644]
ssc-miR-9861-5p	ENSSSCT00000015011	ENSSSCG00000013737	ribonuclease H2, subunit A [Source:HGNC Symbol;Acc:18518]
ssc-miR-9861-5p	ENSSSCT00000015053	ENSSSCG00000013777	C-type lectin domain family 17, member A [Source:HGNC Symbol;Acc:34520]
ssc-miR-9861-5p	ENSSSCT00000015134	ENSSSCG00000013855	family with sequence similarity 32, member A [Source:HGNC Symbol;Acc:24563]
ssc-miR-9861-5p	ENSSSCT00000015136	ENSSSCG00000013857	epidermal growth factor receptor pathway substrate 15-like 1 [Source:HGNC Symbol;Acc:24634]
ssc-miR-9861-5p	ENSSSCT00000015273	ENSSSCG00000013983	jumonji domain containing 4 [Source:HGNC Symbol;Acc:25724]
ssc-miR-9861-5p	ENSSSCT00000015309	ENSSSCG00000014015	-
ssc-miR-9861-5p	ENSSSCT00000015314	ENSSSCG00000014019	mastermind-like 1 (Drosophila) [Source:HGNC Symbol;Acc:13632]
ssc-miR-9861-5p	ENSSSCT00000015329	ENSSSCG00000014033	required for meiotic nuclear division 5 homolog B (S. cerevisiae) [Source:HGNC Symbol;Acc:26181]
ssc-miR-9861-5p	ENSSSCT00000015361	ENSSSCG00000014062	SUMO-interacting motifs containing 1 [Source:HGNC Symbol;Acc:24779]
ssc-miR-9861-5p	ENSSSCT00000015373	ENSSSCG00000014073	Sus scrofa hexosaminidase B (beta polypeptide) (HEXB), mRNA. [Source:RefSeq mRNA;Acc:NM_213921]
ssc-miR-9861-5p	ENSSSCT00000015440	ENSSSCG00000014136	Sus scrofa versican (VCAN), mRNA. [Source:RefSeq mRNA;Acc:NM_001206429]
ssc-miR-9861-5p	ENSSSCT00000015449	ENSSSCG00000014145	Sus scrofa cytochrome c oxidase subunit VIIc (COX7C), nuclear gene encoding mitochondrial protein, mRNA. [Source:RefSeq mRNA;Acc:NM_001097474]
ssc-miR-9861-5p	ENSSSCT00000015450	ENSSSCG00000014146	RAS p21 protein activator (GTPase activating protein) 1 [Source:HGNC Symbol;Acc:9871]
ssc-miR-9861-5p	ENSSSCT00000015487	ENSSSCG00000014175	RIO kinase 2 [Source:HGNC Symbol;Acc:18999]
ssc-miR-9861-5p	ENSSSCT00000015542	ENSSSCG00000014224	sema domain, transmembrane domain (TM), and cytoplasmic domain, (semaphorin) 6A [Source:HGNC Symbol;Acc:10738]
ssc-miR-9861-5p	ENSSSCT00000015560	ENSSSCG00000014240	casein kinase 1, gamma 3 [Source:HGNC Symbol;Acc:2456]
ssc-miR-9861-5p	ENSSSCT00000015634	ENSSSCG00000014310	chemokine (C-X-C motif) ligand 14 [Source:HGNC Symbol;Acc:10640]
ssc-miR-9861-5p	ENSSSCT00000015925	ENSSSCG00000014575	signal peptide, CUB domain, EGF-like 2 [Source:HGNC Symbol;Acc:30425]
ssc-miR-9861-5p	ENSSSCT00000015929	ENSSSCG00000014579	-
ssc-miR-9861-5p	ENSSSCT00000016205	ENSSSCG00000014853	glycerophosphodiester phosphodiesterase domain containing 5 [Source:HGNC Symbol;Acc:28804]
ssc-miR-9861-5p	ENSSSCT00000016243	ENSSSCG00000014889	NADH dehydrogenase [ubiquinone] 1 subunit C2 [Source:UniProtKB/TrEMBL;Acc:F1STY1]
ssc-miR-9861-5p	ENSSSCT00000016256	ENSSSCG00000014901	-
ssc-miR-9861-5p	ENSSSCT00000016265	ENSSSCG00000014909	synaptotagmin-like 2 [Source:HGNC Symbol;Acc:15585]
ssc-miR-9861-5p	ENSSSCT00000016277	ENSSSCG00000014921	protease, serine, 23 [Source:HGNC Symbol;Acc:14370]
ssc-miR-9861-5p	ENSSSCT00000016280	ENSSSCG00000014924	cathepsin C [Source:HGNC Symbol;Acc:2528]
ssc-miR-9861-5p	ENSSSCT00000016301	ENSSSCG00000014943	-
ssc-miR-9861-5p	ENSSSCT00000016332	ENSSSCG00000014970	myotubularin related protein 2 [Source:HGNC Symbol;Acc:7450]
ssc-miR-9861-5p	ENSSSCT00000016362	ENSSSCG00000014998	aminoadipate-semialdehyde dehydrogenase-phosphopantetheinyl transferase [Source:HGNC Symbol;Acc:14235]
ssc-miR-9861-5p	ENSSSCT00000016457	ENSSSCG00000015091	myelin protein zero-like 2 [Source:HGNC Symbol;Acc:3496]
ssc-miR-9861-5p	ENSSSCT00000016502	ENSSSCG00000015136	Uncharacterized protein [Source:UniProtKB/TrEMBL;Acc:F1S9R5]
ssc-miR-9861-5p	ENSSSCT00000016562	ENSSSCG00000015196	-
ssc-miR-9861-5p	ENSSSCT00000016582	ENSSSCG00000015216	Sus scrofa acrosomal vesicle protein 1 (ACRV1), mRNA. [Source:RefSeq mRNA;Acc:NM_001195320]
ssc-miR-9861-5p	ENSSSCT00000016637	ENSSSCG00000015268	Sus scrofa flavin containing monooxygenase 1 (FMO1), mRNA. [Source:RefSeq mRNA;Acc:NM_214064]
ssc-miR-9861-5p	ENSSSCT00000016658	ENSSSCG00000015287	transmembrane and coiled-coil domain family 2 [Source:HGNC Symbol;Acc:24239]
ssc-miR-9861-5p	ENSSSCT00000016707	ENSSSCG00000015334	Sus scrofa pyruvate dehydrogenase kinase, isozyme 4 (PDK4), nuclear gene encoding mitochondrial protein, mRNA. [Source:RefSeq mRNA;Acc:NM_001159306]
ssc-miR-9861-5p	ENSSSCT00000016735	ENSSSCG00000015360	Uncharacterized protein [Source:UniProtKB/TrEMBL;Acc:F1SEJ0]
ssc-miR-9861-5p	ENSSSCT00000016737	ENSSSCG00000015362	tetraspanin 13 [Source:HGNC Symbol;Acc:21643]
ssc-miR-9861-5p	ENSSSCT00000016755	ENSSSCG00000015380	cell division cycle associated 7-like [Source:HGNC Symbol;Acc:30777]
ssc-miR-9861-5p	ENSSSCT00000016814	ENSSSCG00000015434	Uncharacterized protein [Source:UniProtKB/TrEMBL;Acc:F1SB33]
ssc-miR-9861-5p	ENSSSCT00000016991	ENSSSCG00000015598	-
ssc-miR-9861-5p	ENSSSCT00000017110	ENSSSCG00000015710	Sus scrofa ARP3 actin-related protein 3 homolog (yeast) (ACTR3), mRNA. [Source:RefSeq mRNA;Acc:NM_001134343]
ssc-miR-9861-5p	ENSSSCT00000017187	ENSSSCG00000015784	Sus scrofa acyl-CoA synthetase long-chain family member 1 (ACSL1), mRNA. [Source:RefSeq mRNA;Acc:NM_001167629]
ssc-miR-9861-5p	ENSSSCT00000017278	ENSSSCG00000015867	PRP40 pre-mRNA processing factor 40 homolog A (S. cerevisiae) [Source:HGNC Symbol;Acc:16463]
ssc-miR-9861-5p	ENSSSCT00000017283	ENSSSCG00000015872	Uncharacterized protein [Source:UniProtKB/TrEMBL;Acc:F1RPU0]
ssc-miR-9861-5p	ENSSSCT00000017312	ENSSSCG00000015899	Uncharacterized protein [Source:UniProtKB/TrEMBL;Acc:F1RPP6]
ssc-miR-9861-5p	ENSSSCT00000017322	ENSSSCG00000015909	Uncharacterized protein [Source:UniProtKB/TrEMBL;Acc:F1RPM8]
ssc-miR-9861-5p	ENSSSCT00000017350	ENSSSCG00000015934	peptidylprolyl isomerase G (cyclophilin G) [Source:HGNC Symbol;Acc:14650]
ssc-miR-9861-5p	ENSSSCT00000017382	ENSSSCG00000015963	Uncharacterized protein [Source:UniProtKB/TrEMBL;Acc:F1S062]
ssc-miR-9861-5p	ENSSSCT00000017384	ENSSSCG00000015965	G protein-coupled receptor 155 [Source:HGNC Symbol;Acc:22951]
ssc-miR-9861-5p	ENSSSCT00000017409	ENSSSCG00000015988	heterogeneous nuclear ribonucleoprotein A3 [Source:HGNC Symbol;Acc:24941]
ssc-miR-9861-5p	ENSSSCT00000017443	ENSSSCG00000016020	dual specificity phosphatase 19 [Source:HGNC Symbol;Acc:18894]
ssc-miR-9861-5p	ENSSSCT00000017458	ENSSSCG00000016033	-
ssc-miR-9861-5p	ENSSSCT00000017468	ENSSSCG00000016043	O-sialoglycoprotein endopeptidase-like 1 [Source:HGNC Symbol;Acc:23075]
ssc-miR-9861-5p	ENSSSCT00000017534	ENSSSCG00000016104	trafficking protein, kinesin binding 2 [Source:HGNC Symbol;Acc:13206]
ssc-miR-9861-5p	ENSSSCT00000017548	ENSSSCG00000016117	calcium responsive transcription factor [Source:HGNC Symbol;Acc:14435]
ssc-miR-9861-5p	ENSSSCT00000017593	ENSSSCG00000016158	Uncharacterized protein [Source:UniProtKB/TrEMBL;Acc:F1SSS1]
ssc-miR-9861-5p	ENSSSCT00000017594	ENSSSCG00000016159	Uncharacterized protein [Source:UniProtKB/TrEMBL;Acc:F1SSS0]
ssc-miR-9861-5p	ENSSSCT00000017654	ENSSSCG00000016213	galactosidase, beta 1-like [Source:HGNC Symbol;Acc:28129]
ssc-miR-9861-5p	ENSSSCT00000017674	ENSSSCG00000016232	mitochondrial ribosomal protein L44 [Source:HGNC Symbol;Acc:16650]
ssc-miR-9861-5p	ENSSSCT00000017906	ENSSSCG00000016444	transmembrane protein 176B [Source:HGNC Symbol;Acc:29596]
ssc-miR-9861-5p	ENSSSCT00000018015	ENSSSCG00000016545	coiled-coil-helix-coiled-coil-helix domain containing 3 [Source:HGNC Symbol;Acc:21906]
ssc-miR-9861-5p	ENSSSCT00000018024	ENSSSCG00000016554	Sus scrofa mesoderm specific transcript homolog (mouse) (MEST), mRNA. [Source:RefSeq mRNA;Acc:NM_001128471]
ssc-miR-9861-5p	ENSSSCT00000018094	ENSSSCG00000016620	tetraspanin 12 [Source:HGNC Symbol;Acc:21641]
ssc-miR-9861-5p	ENSSSCT00000018121	ENSSSCG00000016643	transmembrane protein 168 [Source:HGNC Symbol;Acc:25826]
ssc-miR-9861-5p	ENSSSCT00000018126	ENSSSCG00000016648	-
ssc-miR-9861-5p	ENSSSCT00000018204	ENSSSCG00000016723	-
ssc-miR-9861-5p	ENSSSCT00000018310	ENSSSCG00000016817	threonyl-tRNA synthetase [Source:HGNC Symbol;Acc:11572]
ssc-miR-9861-5p	ENSSSCT00000018328	ENSSSCG00000016833	calcyphosine-like [Source:HGNC Symbol;Acc:28375]
ssc-miR-9861-5p	ENSSSCT00000018359	ENSSSCG00000016858	Sus scrofa protein kinase, AMP-activated, alpha 1 catalytic subunit (PRKAA1), mRNA. [Source:RefSeq mRNA;Acc:NM_001167633]
ssc-miR-9861-5p	ENSSSCT00000018361	ENSSSCG00000016859	complement component 7 [Source:HGNC Symbol;Acc:1346]
ssc-miR-9861-5p	ENSSSCT00000018392	ENSSSCG00000016888	molybdenum cofactor synthesis 2 [Source:HGNC Symbol;Acc:7193]
ssc-miR-9861-5p	ENSSSCT00000018407	ENSSSCG00000027545	Sus scrofa granzyme A (granzyme 1, cytotoxic T-lymphocyte-associated serine esterase 3) (GZMA), mRNA. [Source:RefSeq mRNA;Acc:NM_001143709]
ssc-miR-9861-5p	ENSSSCT00000018408	ENSSSCG00000016902	Sus scrofa granzyme A (granzyme 1, cytotoxic T-lymphocyte-associated serine esterase 3) (GZMA), mRNA. [Source:RefSeq mRNA;Acc:NM_001143709]
ssc-miR-9861-5p	ENSSSCT00000018436	ENSSSCG00000016929	phosphodiesterase 4D, cAMP-specific [Source:HGNC Symbol;Acc:8783]
ssc-miR-9861-5p	ENSSSCT00000018536	ENSSSCG00000017024	Sus scrofa cyclin G1 (CCNG1), mRNA. [Source:RefSeq mRNA;Acc:NM_001031781]
ssc-miR-9861-5p	ENSSSCT00000018783	ENSSSCG00000017254	Uncharacterized protein [Source:UniProtKB/TrEMBL;Acc:F1RV28]
ssc-miR-9861-5p	ENSSSCT00000018791	ENSSSCG00000017262	solute carrier family 16, member 6 [Source:HGNC Symbol;Acc:10927]
ssc-miR-9861-5p	ENSSSCT00000019023	ENSSSCG00000017473	Sus scrofa topoisomersae II (TOPOII), mRNA. [Source:RefSeq mRNA;Acc:NM_213884]
ssc-miR-9861-5p	ENSSSCT00000019161	ENSSSCG00000021000	Uncharacterized protein; Uncharacterized protein [Source:UniProtKB/TrEMBL;Acc:F1RSF6]
ssc-miR-9861-5p	ENSSSCT00000019164	ENSSSCG00000025237	Uncharacterized protein; Uncharacterized protein [Source:UniProtKB/TrEMBL;Acc:F1RSF6]
ssc-miR-9861-5p	ENSSSCT00000019188	ENSSSCG00000017626	Sus scrofa serine/arginine-rich splicing factor 1 (SRSF1), mRNA. [Source:RefSeq mRNA;Acc:NM_001038007]
ssc-miR-9861-5p	ENSSSCT00000019231	ENSSSCG00000017667	peptidyl-tRNA hydrolase 2 [Source:HGNC Symbol;Acc:24265]
ssc-miR-9861-5p	ENSSSCT00000019311	ENSSSCG00000017743	Sus scrofa cytokine receptor-like factor 3 (CRLF3), mRNA. [Source:RefSeq mRNA;Acc:NM_001244329]
ssc-miR-9861-5p	ENSSSCT00000019383	ENSSSCG00000017810	Uncharacterized protein [Source:UniProtKB/TrEMBL;Acc:F1RHJ6]
ssc-miR-9861-5p	ENSSSCT00000019468	ENSSSCG00000017891	thioredoxin domain containing 17 [Source:HGNC Symbol;Acc:28218]
ssc-miR-9861-5p	ENSSSCT00000019506	ENSSSCG00000017923	arachidonate 15-lipoxygenase [Source:HGNC Symbol;Acc:433]
ssc-miR-9861-5p	ENSSSCT00000019648	ENSSSCG00000018053	mediator complex subunit 9 [Source:HGNC Symbol;Acc:25487]
ssc-miR-9861-5p	ENSSSCT00000022340	ENSSSCG00000029790	prenylcysteine oxidase 1 [Source:HGNC Symbol;Acc:20588]
ssc-miR-9861-5p	ENSSSCT00000022364	ENSSSCG00000020756	-
ssc-miR-9861-5p	ENSSSCT00000022387	ENSSSCG00000021791	SUMO1/sentrin specific peptidase 7 [Source:HGNC Symbol;Acc:30402]
ssc-miR-9861-5p	ENSSSCT00000022391	ENSSSCG00000025396	Yes-associated protein 1 [Source:HGNC Symbol;Acc:16262]
ssc-miR-9861-5p	ENSSSCT00000022488	ENSSSCG00000029637	Sus scrofa lysine (K)-specific demethylase 2A (KDM2A), mRNA. [Source:RefSeq mRNA;Acc:NM_001160090]
ssc-miR-9861-5p	ENSSSCT00000022515	ENSSSCG00000022828	pinin, desmosome associated protein [Source:HGNC Symbol;Acc:9162]
ssc-miR-9861-5p	ENSSSCT00000022576	ENSSSCG00000030014	-
ssc-miR-9861-5p	ENSSSCT00000022702	ENSSSCG00000026744	zinc finger, DHHC-type containing 20 [Source:HGNC Symbol;Acc:20749]
ssc-miR-9861-5p	ENSSSCT00000022714	ENSSSCG00000029145	protein O-linked mannose N-acetylglucosaminyltransferase 1 (beta 1,2-) [Source:HGNC Symbol;Acc:19139]
ssc-miR-9861-5p	ENSSSCT00000022728	ENSSSCG00000021502	BRCA1 associated protein [Source:HGNC Symbol;Acc:1099]
ssc-miR-9861-5p	ENSSSCT00000022769	ENSSSCG00000023320	Uncharacterized protein [Source:UniProtKB/TrEMBL;Acc:I3L9B7]
ssc-miR-9861-5p	ENSSSCT00000022770	ENSSSCG00000020907	Uncharacterized protein [Source:UniProtKB/TrEMBL;Acc:I3LVQ6]
ssc-miR-9861-5p	ENSSSCT00000022865	ENSSSCG00000022131	potassium channel tetramerization domain containing 6 [Source:HGNC Symbol;Acc:22235]
ssc-miR-9861-5p	ENSSSCT00000022885	ENSSSCG00000023066	-
ssc-miR-9861-5p	ENSSSCT00000022923	ENSSSCG00000028509	RNA binding motif protein 8A [Source:HGNC Symbol;Acc:9905]
ssc-miR-9861-5p	ENSSSCT00000022947	ENSSSCG00000008180	eukaryotic translation initiation factor 5B [Source:HGNC Symbol;Acc:30793]
ssc-miR-9861-5p	ENSSSCT00000022959	ENSSSCG00000023482	-
ssc-miR-9861-5p	ENSSSCT00000022969	ENSSSCG00000030369	-
ssc-miR-9861-5p	ENSSSCT00000022976	ENSSSCG00000030359	Rho guanine nucleotide exchange factor (GEF) 3 [Source:HGNC Symbol;Acc:683]
ssc-miR-9861-5p	ENSSSCT00000022995	ENSSSCG00000024261	chromobox homolog 2 [Source:HGNC Symbol;Acc:1552]
ssc-miR-9861-5p	ENSSSCT00000023019	ENSSSCG00000030396	Uncharacterized protein [Source:UniProtKB/TrEMBL;Acc:I3LI15]
ssc-miR-9861-5p	ENSSSCT00000023077	ENSSSCG00000000806	SR-related CTD-associated factor 11 [Source:HGNC Symbol;Acc:10784]
ssc-miR-9861-5p	ENSSSCT00000023105	ENSSSCG00000029737	Sus scrofa CDC28 protein kinase regulatory subunit 1B (CKS1B), mRNA. [Source:RefSeq mRNA;Acc:NM_001243542]
ssc-miR-9861-5p	ENSSSCT00000023110	ENSSSCG00000028592	-
ssc-miR-9861-5p	ENSSSCT00000023111	ENSSSCG00000021075	tudor domain containing 1 [Source:HGNC Symbol;Acc:11712]
ssc-miR-9861-5p	ENSSSCT00000023118	ENSSSCG00000022919	kinesin family member 5C [Source:HGNC Symbol;Acc:6325]
ssc-miR-9861-5p	ENSSSCT00000023143	ENSSSCG00000021060	regulator of chromosome condensation (RCC1) and BTB (POZ) domain containing protein 1 [Source:HGNC Symbol;Acc:18243]
ssc-miR-9861-5p	ENSSSCT00000023144	ENSSSCG00000028558	sphingosine-1-phosphate phosphatase 1 [Source:HGNC Symbol;Acc:17720]
ssc-miR-9861-5p	ENSSSCT00000023174	ENSSSCG00000030184	dynein, cytoplasmic 1, light intermediate chain 2 [Source:HGNC Symbol;Acc:2966]
ssc-miR-9861-5p	ENSSSCT00000023210	ENSSSCG00000030017	FAD-dependent oxidoreductase domain containing 1 [Source:HGNC Symbol;Acc:26927]
ssc-miR-9861-5p	ENSSSCT00000023245	ENSSSCG00000027170	Uncharacterized protein [Source:UniProtKB/TrEMBL;Acc:I3LJK0]
ssc-miR-9861-5p	ENSSSCT00000023429	ENSSSCG00000025276	Uncharacterized protein [Source:UniProtKB/TrEMBL;Acc:F1SDW3]
ssc-miR-9861-5p	ENSSSCT00000023446	ENSSSCG00000015310	-
ssc-miR-9861-5p	ENSSSCT00000023503	ENSSSCG00000024933	solute carrier family 36 (proton/amino acid symporter), member 4 [Source:HGNC Symbol;Acc:19660]
ssc-miR-9861-5p	ENSSSCT00000023567	ENSSSCG00000024904	-
ssc-miR-9861-5p	ENSSSCT00000023593	ENSSSCG00000021462	SLIT-ROBO Rho GTPase activating protein 3 [Source:HGNC Symbol;Acc:19744]
ssc-miR-9861-5p	ENSSSCT00000023594	ENSSSCG00000022318	v-ets avian erythroblastosis virus E26 oncogene homolog [Source:HGNC Symbol;Acc:3446]
ssc-miR-9861-5p	ENSSSCT00000023629	ENSSSCG00000025850	Uncharacterized protein [Source:UniProtKB/TrEMBL;Acc:I3LN45]
ssc-miR-9861-5p	ENSSSCT00000023673	ENSSSCG00000026975	tetraspanin 31 [Source:HGNC Symbol;Acc:10539]
ssc-miR-9861-5p	ENSSSCT00000023679	ENSSSCG00000009075	major facilitator superfamily domain containing 8 [Source:HGNC Symbol;Acc:28486]
ssc-miR-9861-5p	ENSSSCT00000023718	ENSSSCG00000027429	Uncharacterized protein [Source:UniProtKB/TrEMBL;Acc:I3LLD7]
ssc-miR-9861-5p	ENSSSCT00000023754	ENSSSCG00000027044	Uncharacterized protein [Source:UniProtKB/TrEMBL;Acc:I3LU29]
ssc-miR-9861-5p	ENSSSCT00000023793	ENSSSCG00000023852	Uncharacterized protein [Source:UniProtKB/TrEMBL;Acc:I3L8X8]
ssc-miR-9861-5p	ENSSSCT00000023860	ENSSSCG00000025577	GATA zinc finger domain containing 1 [Source:HGNC Symbol;Acc:29941]
ssc-miR-9861-5p	ENSSSCT00000023863	ENSSSCG00000028633	-
ssc-miR-9861-5p	ENSSSCT00000023869	ENSSSCG00000021112	-
ssc-miR-9861-5p	ENSSSCT00000023901	ENSSSCG00000029969	Uncharacterized protein [Source:UniProtKB/TrEMBL;Acc:I3LLP6]
ssc-miR-9861-5p	ENSSSCT00000023910	ENSSSCG00000020689	-
ssc-miR-9861-5p	ENSSSCT00000023952	ENSSSCG00000002799	CCR4-NOT transcription complex, subunit 1 [Source:HGNC Symbol;Acc:7877]
ssc-miR-9861-5p	ENSSSCT00000024007	ENSSSCG00000025042	-
ssc-miR-9861-5p	ENSSSCT00000024138	ENSSSCG00000030423	-
ssc-miR-9861-5p	ENSSSCT00000024170	ENSSSCG00000026246	beta-1,3-glucuronyltransferase 2 (glucuronosyltransferase S) [Source:HGNC Symbol;Acc:922]
ssc-miR-9861-5p	ENSSSCT00000024259	ENSSSCG00000023408	sterile alpha motif domain containing 4A [Source:HGNC Symbol;Acc:23023]
ssc-miR-9861-5p	ENSSSCT00000024299	ENSSSCG00000029741	v-ral simian leukemia viral oncogene homolog A (ras related) [Source:HGNC Symbol;Acc:9839]
ssc-miR-9861-5p	ENSSSCT00000024378	ENSSSCG00000027206	Sus scrofa par-6 partitioning defective 6 homolog beta (LOC100151957), mRNA. [Source:RefSeq mRNA;Acc:NM_001130532]
ssc-miR-9861-5p	ENSSSCT00000024394	ENSSSCG00000021823	-
ssc-miR-9861-5p	ENSSSCT00000024406	ENSSSCG00000023435	Sus scrofa diazepam binding inhibitor (GABA receptor modulator, acyl-CoA binding protein) (DBI), mRNA. [Source:RefSeq mRNA;Acc:NM_214119]
ssc-miR-9861-5p	ENSSSCT00000024522	ENSSSCG00000009676	zinc finger protein 395 [Source:HGNC Symbol;Acc:18737]
ssc-miR-9861-5p	ENSSSCT00000024525	ENSSSCG00000023495	-
ssc-miR-9861-5p	ENSSSCT00000024569	ENSSSCG00000023873	Sus scrofa antizyme inhibitor 1 (AZIN1), mRNA. [Source:RefSeq mRNA;Acc:NM_001128488]
ssc-miR-9861-5p	ENSSSCT00000024573	ENSSSCG00000027974	mitochondrial ribosomal protein L50 [Source:HGNC Symbol;Acc:16654]
ssc-miR-9861-5p	ENSSSCT00000024637	ENSSSCG00000028069	Uncharacterized protein [Source:UniProtKB/TrEMBL;Acc:I3LSA3]
ssc-miR-9861-5p	ENSSSCT00000024639	ENSSSCG00000023842	-
ssc-miR-9861-5p	ENSSSCT00000024667	ENSSSCG00000023174	ubiquitin specific peptidase 53 [Source:HGNC Symbol;Acc:29255]
ssc-miR-9861-5p	ENSSSCT00000024710	ENSSSCG00000027687	-
ssc-miR-9861-5p	ENSSSCT00000024720	ENSSSCG00000022696	Sus scrofa RAB11A, member RAS oncogene family (RAB11A), mRNA. [Source:RefSeq mRNA;Acc:NM_001031788]
ssc-miR-9861-5p	ENSSSCT00000024734	ENSSSCG00000025566	eukaryotic translation initiation factor 2, subunit 2 beta, 38kDa [Source:HGNC Symbol;Acc:3266]
ssc-miR-9861-5p	ENSSSCT00000024775	ENSSSCG00000011013	WW domain containing adaptor with coiled-coil [Source:HGNC Symbol;Acc:17327]
ssc-miR-9861-5p	ENSSSCT00000024841	ENSSSCG00000026374	ubiquitin-conjugating enzyme E2D 2 [Source:HGNC Symbol;Acc:12475]
ssc-miR-9861-5p	ENSSSCT00000024853	ENSSSCG00000028634	Uncharacterized protein [Source:UniProtKB/TrEMBL;Acc:F1SU70]
ssc-miR-9861-5p	ENSSSCT00000024906	ENSSSCG00000023501	cholecystokinin A receptor [Source:HGNC Symbol;Acc:1570]
ssc-miR-9861-5p	ENSSSCT00000024909	ENSSSCG00000021024	ankyrin repeat and SOCS box containing 8 [Source:HGNC Symbol;Acc:17183]
ssc-miR-9861-5p	ENSSSCT00000024980	ENSSSCG00000029864	eukaryotic translation initiation factor 1A, X-linked [Source:HGNC Symbol;Acc:3250]
ssc-miR-9861-5p	ENSSSCT00000025010	ENSSSCG00000024484	delta(4)-desaturase, sphingolipid 1 [Source:HGNC Symbol;Acc:13709]
ssc-miR-9861-5p	ENSSSCT00000025025	ENSSSCG00000024382	Uncharacterized protein [Source:UniProtKB/TrEMBL;Acc:I3LKL0]
ssc-miR-9861-5p	ENSSSCT00000025040	ENSSSCG00000024179	N-acetylglutamate synthase [Source:HGNC Symbol;Acc:17996]
ssc-miR-9861-5p	ENSSSCT00000025065	ENSSSCG00000027064	-
ssc-miR-9861-5p	ENSSSCT00000025071	ENSSSCG00000021126	Uncharacterized protein [Source:UniProtKB/TrEMBL;Acc:F1SEJ1]
ssc-miR-9861-5p	ENSSSCT00000025072	ENSSSCG00000027017	nuclear receptor subfamily 1, group D, member 2 [Source:HGNC Symbol;Acc:7963]
ssc-miR-9861-5p	ENSSSCT00000025085	ENSSSCG00000025286	-
ssc-miR-9861-5p	ENSSSCT00000025190	ENSSSCG00000021977	glycerol-3-phosphate dehydrogenase 1-like [Source:HGNC Symbol;Acc:28956]
ssc-miR-9861-5p	ENSSSCT00000025204	ENSSSCG00000028744	Uncharacterized protein [Source:UniProtKB/TrEMBL;Acc:I3LAH4]
ssc-miR-9861-5p	ENSSSCT00000025278	ENSSSCG00000015310	Uncharacterized protein [Source:UniProtKB/TrEMBL;Acc:F1S317]
ssc-miR-9861-5p	ENSSSCT00000025364	ENSSSCG00000004577	-
ssc-miR-9861-5p	ENSSSCT00000025592	ENSSSCG00000021158	Uncharacterized protein [Source:UniProtKB/TrEMBL;Acc:I3LBU6]
ssc-miR-9861-5p	ENSSSCT00000025632	ENSSSCG00000020756	-
ssc-miR-9861-5p	ENSSSCT00000025639	ENSSSCG00000023921	V-set and transmembrane domain containing 2B [Source:HGNC Symbol;Acc:33595]
ssc-miR-9861-5p	ENSSSCT00000025684	ENSSSCG00000021862	prostaglandin E receptor 2 (subtype EP2), 53kDa [Source:HGNC Symbol;Acc:9594]
ssc-miR-9861-5p	ENSSSCT00000025841	ENSSSCG00000029428	-
ssc-miR-9861-5p	ENSSSCT00000025860	ENSSSCG00000022009	aromatic-L-amino-acid decarboxylase [Source:RefSeq peptide;Acc:NP_999019]
ssc-miR-9861-5p	ENSSSCT00000025962	ENSSSCG00000029860	-
ssc-miR-9861-5p	ENSSSCT00000025995	ENSSSCG00000007244	Sus scrofa protein O-fucosyltransferase 1 (POFUT1), mRNA. [Source:RefSeq mRNA;Acc:NM_001129952]
ssc-miR-9861-5p	ENSSSCT00000026187	ENSSSCG00000029547	NGFI-A binding protein 1 (EGR1 binding protein 1) [Source:HGNC Symbol;Acc:7626]
ssc-miR-9861-5p	ENSSSCT00000026219	ENSSSCG00000025151	Sus scrofa vacuolar protein sorting 4 homolog A (S. cerevisiae) (VPS4A), mRNA. [Source:RefSeq mRNA;Acc:NM_001243418]
ssc-miR-9861-5p	ENSSSCT00000026233	ENSSSCG00000024962	Uncharacterized protein [Source:UniProtKB/TrEMBL;Acc:I3LK38]
ssc-miR-9861-5p	ENSSSCT00000026265	ENSSSCG00000025941	Uncharacterized protein [Source:UniProtKB/TrEMBL;Acc:I3L887]
ssc-miR-9861-5p	ENSSSCT00000026281	ENSSSCG00000025643	Uncharacterized protein [Source:UniProtKB/TrEMBL;Acc:I3LMQ2]
ssc-miR-9861-5p	ENSSSCT00000026309	ENSSSCG00000029348	THAP domain containing 6 [Source:HGNC Symbol;Acc:23189]
ssc-miR-9861-5p	ENSSSCT00000026326	ENSSSCG00000028896	Sus scrofa deiodinase, iodothyronine, type I (DIO1), mRNA. [Source:RefSeq mRNA;Acc:NM_001001627]
ssc-miR-9861-5p	ENSSSCT00000026351	ENSSSCG00000024377	Uncharacterized protein [Source:UniProtKB/TrEMBL;Acc:I3LQZ5]
ssc-miR-9861-5p	ENSSSCT00000026550	ENSSSCG00000029837	Uncharacterized protein [Source:UniProtKB/TrEMBL;Acc:I3LJL2]
ssc-miR-9861-5p	ENSSSCT00000026640	ENSSSCG00000020702	SUMO1/sentrin specific peptidase 6 [Source:HGNC Symbol;Acc:20944]
ssc-miR-9861-5p	ENSSSCT00000026657	ENSSSCG00000029200	Uncharacterized protein [Source:UniProtKB/TrEMBL;Acc:I3L8U3]
ssc-miR-9861-5p	ENSSSCT00000026685	ENSSSCG00000024336	Uncharacterized protein [Source:UniProtKB/TrEMBL;Acc:I3LBF8]
ssc-miR-9861-5p	ENSSSCT00000026699	ENSSSCG00000026863	Uncharacterized protein [Source:UniProtKB/TrEMBL;Acc:I3LEG0]
ssc-miR-9861-5p	ENSSSCT00000026738	ENSSSCG00000024485	-
ssc-miR-9861-5p	ENSSSCT00000026743	ENSSSCG00000026362	hes family bHLH transcription factor 1 [Source:HGNC Symbol;Acc:5192]
ssc-miR-9861-5p	ENSSSCT00000026800	ENSSSCG00000021902	gamma-aminobutyric acid (GABA) A receptor, pi [Source:HGNC Symbol;Acc:4089]
ssc-miR-9861-5p	ENSSSCT00000026833	ENSSSCG00000026922	DNA-damage regulated autophagy modulator 2 [Source:HGNC Symbol;Acc:28769]
ssc-miR-9861-5p	ENSSSCT00000026890	ENSSSCG00000027637	60S ribosomal protein L32 [Source:UniProtKB/Swiss-Prot;Acc:Q6QAT0]
ssc-miR-9861-5p	ENSSSCT00000027002	ENSSSCG00000030325	Sus scrofa C1q and tumor necrosis factor related protein 6 (C1QTNF6), mRNA. [Source:RefSeq mRNA;Acc:NM_001142830]
ssc-miR-9861-5p	ENSSSCT00000027012	ENSSSCG00000021054	-
ssc-miR-9861-5p	ENSSSCT00000027067	ENSSSCG00000029150	frataxin [Source:HGNC Symbol;Acc:3951]
ssc-miR-9861-5p	ENSSSCT00000027101	ENSSSCG00000023365	NADH dehydrogenase [ubiquinone] 1 subunit C2 [Source:UniProtKB/TrEMBL;Acc:F1STY1]
ssc-miR-9861-5p	ENSSSCT00000027118	ENSSSCG00000026787	LSM1 homolog, U6 small nuclear RNA associated (S. cerevisiae) [Source:HGNC Symbol;Acc:20472]
ssc-miR-9861-5p	ENSSSCT00000027153	ENSSSCG00000026619	Sus scrofa muted protein (MU), mRNA. [Source:RefSeq mRNA;Acc:NM_001098591]
ssc-miR-9861-5p	ENSSSCT00000027216	ENSSSCG00000027432	-
ssc-miR-9861-5p	ENSSSCT00000027228	ENSSSCG00000029652	transmembrane BAX inhibitor motif containing 6 [Source:HGNC Symbol;Acc:11723]
ssc-miR-9861-5p	ENSSSCT00000027236	ENSSSCG00000030311	-
ssc-miR-9861-5p	ENSSSCT00000027299	ENSSSCG00000028126	metallophosphoesterase 1 [Source:HGNC Symbol;Acc:15988]
ssc-miR-9861-5p	ENSSSCT00000027314	ENSSSCG00000025531	sarcospan [Source:HGNC Symbol;Acc:11322]
ssc-miR-9861-5p	ENSSSCT00000027329	ENSSSCG00000024027	platelet-activating factor acetylhydrolase 1b, catalytic subunit 2 (30kDa) [Source:HGNC Symbol;Acc:8575]
ssc-miR-9861-5p	ENSSSCT00000027406	ENSSSCG00000023865	-
ssc-miR-9861-5p	ENSSSCT00000027421	ENSSSCG00000028407	Uncharacterized protein [Source:UniProtKB/TrEMBL;Acc:F1SA91]
ssc-miR-9861-5p	ENSSSCT00000027442	ENSSSCG00000030033	acyl-CoA synthetase medium-chain family member 4 [Source:HGNC Symbol;Acc:32016]
ssc-miR-9861-5p	ENSSSCT00000027459	ENSSSCG00000030276	Nik related kinase [Source:HGNC Symbol;Acc:25391]
ssc-miR-9861-5p	ENSSSCT00000027560	ENSSSCG00000024412	Uncharacterized protein [Source:UniProtKB/TrEMBL;Acc:I3LU92]
ssc-miR-9861-5p	ENSSSCT00000027618	ENSSSCG00000009887	-
ssc-miR-9861-5p	ENSSSCT00000027675	ENSSSCG00000024540	Uncharacterized protein [Source:UniProtKB/TrEMBL;Acc:I3LD21]
ssc-miR-9861-5p	ENSSSCT00000027719	ENSSSCG00000021573	Sus scrofa potassium inwardly-rectifying channel, subfamily J, member 5 (KCNJ5), mRNA. [Source:RefSeq mRNA;Acc:NM_214225]
ssc-miR-9861-5p	ENSSSCT00000027727	ENSSSCG00000030605	polymerase (RNA) II (DNA directed) polypeptide M [Source:HGNC Symbol;Acc:14862]
ssc-miR-9861-5p	ENSSSCT00000027761	ENSSSCG00000021019	-
ssc-miR-9861-5p	ENSSSCT00000027792	ENSSSCG00000020729	-
ssc-miR-9861-5p	ENSSSCT00000027822	ENSSSCG00000010662	-
ssc-miR-9861-5p	ENSSSCT00000027841	ENSSSCG00000029544	RAB2B, member RAS oncogene family [Source:HGNC Symbol;Acc:20246]
ssc-miR-9861-5p	ENSSSCT00000027847	ENSSSCG00000021879	-
ssc-miR-9861-5p	ENSSSCT00000027848	ENSSSCG00000023803	ELK3, ETS-domain protein (SRF accessory protein 2) [Source:HGNC Symbol;Acc:3325]
ssc-miR-9861-5p	ENSSSCT00000027948	ENSSSCG00000002505	poly(A) polymerase alpha [Source:HGNC Symbol;Acc:14981]
ssc-miR-9861-5p	ENSSSCT00000027974	ENSSSCG00000021132	-
ssc-miR-9861-5p	ENSSSCT00000027996	ENSSSCG00000021075	tudor domain containing 1 [Source:HGNC Symbol;Acc:11712]
ssc-miR-9861-5p	ENSSSCT00000028017	ENSSSCG00000026697	-
ssc-miR-9861-5p	ENSSSCT00000028029	ENSSSCG00000022009	aromatic-L-amino-acid decarboxylase [Source:RefSeq peptide;Acc:NP_999019]
ssc-miR-9861-5p	ENSSSCT00000028073	ENSSSCG00000021292	oxysterol binding protein-like 9 [Source:HGNC Symbol;Acc:16386]
ssc-miR-9861-5p	ENSSSCT00000028243	ENSSSCG00000024193	LysM, putative peptidoglycan-binding, domain containing 3 [Source:HGNC Symbol;Acc:26969]
ssc-miR-9861-5p	ENSSSCT00000028286	ENSSSCG00000021793	-
ssc-miR-9861-5p	ENSSSCT00000028287	ENSSSCG00000028703	cyclin T1 [Source:HGNC Symbol;Acc:1599]
ssc-miR-9861-5p	ENSSSCT00000028296	ENSSSCG00000030507	survival motor neuron domain containing 1 [Source:HGNC Symbol;Acc:16900]
ssc-miR-9861-5p	ENSSSCT00000028327	ENSSSCG00000014136	Sus scrofa versican (VCAN), mRNA. [Source:RefSeq mRNA;Acc:NM_001206429]
ssc-miR-9861-5p	ENSSSCT00000028367	ENSSSCG00000016444	transmembrane protein 176B [Source:HGNC Symbol;Acc:29596]
ssc-miR-9861-5p	ENSSSCT00000028402	ENSSSCG00000012595	leucine-rich repeats and calponin homology (CH) domain containing 2 [Source:HGNC Symbol;Acc:29292]
ssc-miR-9861-5p	ENSSSCT00000028436	ENSSSCG00000024528	zinc finger, DHHC-type containing 14 [Source:HGNC Symbol;Acc:20341]
ssc-miR-9861-5p	ENSSSCT00000028444	ENSSSCG00000024300	-
ssc-miR-9861-5p	ENSSSCT00000028459	ENSSSCG00000029621	bone morphogenetic protein receptor, type IB [Source:HGNC Symbol;Acc:1077]
ssc-miR-9861-5p	ENSSSCT00000028465	ENSSSCG00000024313	Sus scrofa NADH dehydrogenase (ubiquinone) 1 alpha subcomplex, 4, 9kDa (NDUFA4), nuclear gene encoding mitochondrial protein, mRNA. [Source:RefSeq mRNA;Acc:NM_001097468]
ssc-miR-9861-5p	ENSSSCT00000028521	ENSSSCG00000030222	anaphase promoting complex subunit 7 [Source:HGNC Symbol;Acc:17380]
ssc-miR-9861-5p	ENSSSCT00000028524	ENSSSCG00000027211	Uncharacterized protein [Source:UniProtKB/TrEMBL;Acc:I3LJ93]
ssc-miR-9861-5p	ENSSSCT00000028560	ENSSSCG00000027564	lin-52 homolog (C. elegans) [Source:HGNC Symbol;Acc:19856]
ssc-miR-9861-5p	ENSSSCT00000028570	ENSSSCG00000027209	Uncharacterized protein [Source:UniProtKB/TrEMBL;Acc:I3LBU5]
ssc-miR-9861-5p	ENSSSCT00000028593	ENSSSCG00000024470	Uncharacterized protein [Source:UniProtKB/TrEMBL;Acc:I3LUS0]
ssc-miR-9861-5p	ENSSSCT00000028601	ENSSSCG00000029478	Uncharacterized protein [Source:UniProtKB/TrEMBL;Acc:I3L5M8]
ssc-miR-9861-5p	ENSSSCT00000028769	ENSSSCG00000013344	anoctamin 5 [Source:HGNC Symbol;Acc:27337]
ssc-miR-9861-5p	ENSSSCT00000028805	ENSSSCG00000024113	zinc finger protein 583 [Source:HGNC Symbol;Acc:26427]
ssc-miR-9861-5p	ENSSSCT00000028849	ENSSSCG00000025241	leucine zipper and CTNNBIP1 domain containing [Source:HGNC Symbol;Acc:17497]
ssc-miR-9861-5p	ENSSSCT00000028938	ENSSSCG00000027628	Uncharacterized protein [Source:UniProtKB/TrEMBL;Acc:I3LGM2]
ssc-miR-9861-5p	ENSSSCT00000028957	ENSSSCG00000027799	Uncharacterized protein [Source:UniProtKB/TrEMBL;Acc:I3LVH2]
ssc-miR-9861-5p	ENSSSCT00000029004	ENSSSCG00000030413	Uncharacterized protein [Source:UniProtKB/TrEMBL;Acc:I3LMG0]
ssc-miR-9861-5p	ENSSSCT00000029023	ENSSSCG00000030328	NADH dehydrogenase (ubiquinone) 1 beta subcomplex, 10, 22kDa [Source:HGNC Symbol;Acc:7696]
ssc-miR-9861-5p	ENSSSCT00000029043	ENSSSCG00000026258	Sus scrofa ankyrin repeat and MYND domain containing 2 (ANKMY2), mRNA. [Source:RefSeq mRNA;Acc:NM_001243401]
ssc-miR-9861-5p	ENSSSCT00000029052	ENSSSCG00000023972	Sus scrofa DNA-damage regulated autophagy modulator 1 (DRAM1), mRNA. [Source:RefSeq mRNA;Acc:NM_001190286]
ssc-miR-9861-5p	ENSSSCT00000029106	ENSSSCG00000021223	CKLF-like MARVEL transmembrane domain containing 6 [Source:HGNC Symbol;Acc:19177]
ssc-miR-9861-5p	ENSSSCT00000029120	ENSSSCG00000026829	myoneurin [Source:HGNC Symbol;Acc:14955]
ssc-miR-9861-5p	ENSSSCT00000029202	ENSSSCG00000026401	Uncharacterized protein [Source:UniProtKB/TrEMBL;Acc:I3LIV0]
ssc-miR-9861-5p	ENSSSCT00000029297	ENSSSCG00000012490	-
ssc-miR-9861-5p	ENSSSCT00000029304	ENSSSCG00000021318	F-box and WD repeat domain containing 2 [Source:HGNC Symbol;Acc:13608]
ssc-miR-9861-5p	ENSSSCT00000029375	ENSSSCG00000024540	Uncharacterized protein [Source:UniProtKB/TrEMBL;Acc:I3LD21]
ssc-miR-9861-5p	ENSSSCT00000029391	ENSSSCG00000002411	general transcription factor IIA, 1, 19/37kDa [Source:HGNC Symbol;Acc:4646]
ssc-miR-9861-5p	ENSSSCT00000029415	ENSSSCG00000028646	methylmalonic aciduria (cobalamin deficiency) cblD type, with homocystinuria [Source:HGNC Symbol;Acc:25221]
ssc-miR-9861-5p	ENSSSCT00000029436	ENSSSCG00000023320	Uncharacterized protein [Source:UniProtKB/TrEMBL;Acc:I3L9B7]
ssc-miR-9861-5p	ENSSSCT00000029460	ENSSSCG00000029129	RWD domain containing 2A [Source:HGNC Symbol;Acc:21385]
ssc-miR-9861-5p	ENSSSCT00000029557	ENSSSCG00000021867	hepsin [Source:HGNC Symbol;Acc:5155]
ssc-miR-9861-5p	ENSSSCT00000029887	ENSSSCG00000028580	-
ssc-miR-9861-5p	ENSSSCT00000029903	ENSSSCG00000030488	Uncharacterized protein [Source:UniProtKB/TrEMBL;Acc:I3LAD6]
ssc-miR-9861-5p	ENSSSCT00000030022	ENSSSCG00000024439	prostaglandin E receptor 4 (subtype EP4) [Source:HGNC Symbol;Acc:9596]
ssc-miR-9861-5p	ENSSSCT00000030054	ENSSSCG00000000529	-
ssc-miR-9861-5p	ENSSSCT00000030081	ENSSSCG00000020669	Uncharacterized protein [Source:UniProtKB/TrEMBL;Acc:F1RIG0]
ssc-miR-9861-5p	ENSSSCT00000030149	ENSSSCG00000028733	ubiquitin specific peptidase 46 [Source:HGNC Symbol;Acc:20075]
ssc-miR-9861-5p	ENSSSCT00000030305	ENSSSCG00000030119	pre-mRNA processing factor 3 [Source:HGNC Symbol;Acc:17348]
ssc-miR-9861-5p	ENSSSCT00000030475	ENSSSCG00000004988	-
ssc-miR-9861-5p	ENSSSCT00000030484	ENSSSCG00000029496	-
ssc-miR-9861-5p	ENSSSCT00000030487	ENSSSCG00000025920	Uncharacterized protein [Source:UniProtKB/TrEMBL;Acc:I3LMS8]
ssc-miR-9861-5p	ENSSSCT00000030519	ENSSSCG00000028336	Uncharacterized protein [Source:UniProtKB/TrEMBL;Acc:F1RZ19]
ssc-miR-9861-5p	ENSSSCT00000030539	ENSSSCG00000030528	listerin E3 ubiquitin protein ligase 1 [Source:HGNC Symbol;Acc:13082]
ssc-miR-9861-5p	ENSSSCT00000030550	ENSSSCG00000024933	solute carrier family 36 (proton/amino acid symporter), member 4 [Source:HGNC Symbol;Acc:19660]
ssc-miR-9861-5p	ENSSSCT00000030561	ENSSSCG00000020885	nuclear undecaprenyl pyrophosphate synthase 1 homolog (S. cerevisiae) [Source:HGNC Symbol;Acc:21042]
ssc-miR-9861-5p	ENSSSCT00000030585	ENSSSCG00000022790	sorting nexin 2 [Source:HGNC Symbol;Acc:11173]
ssc-miR-9861-5p	ENSSSCT00000030759	ENSSSCG00000028283	Uncharacterized protein [Source:UniProtKB/TrEMBL;Acc:I3LTZ5]
ssc-miR-9861-5p	ENSSSCT00000030803	ENSSSCG00000030516	-
ssc-miR-9861-5p	ENSSSCT00000030814	ENSSSCG00000024355	adenylate kinase 2 [Source:HGNC Symbol;Acc:362]
ssc-miR-9861-5p	ENSSSCT00000030818	ENSSSCG00000024598	Uncharacterized protein [Source:UniProtKB/TrEMBL;Acc:I3LJD8]
ssc-miR-9861-5p	ENSSSCT00000030831	ENSSSCG00000028492	-
ssc-miR-9861-5p	ENSSSCT00000030837	ENSSSCG00000023357	RE1-silencing transcription factor; Uncharacterized protein [Source:UniProtKB/TrEMBL;Acc:F1RTW1]
ssc-miR-9861-5p	ENSSSCT00000030914	ENSSSCG00000030143	Uncharacterized protein [Source:UniProtKB/TrEMBL;Acc:I3L9T6]
ssc-miR-9861-5p	ENSSSCT00000030941	ENSSSCG00000024485	-
ssc-miR-9861-5p	ENSSSCT00000030957	ENSSSCG00000004196	-
ssc-miR-9861-5p	ENSSSCT00000031083	ENSSSCG00000021118	G1 to S phase transition 1 [Source:HGNC Symbol;Acc:4621]
ssc-miR-9861-5p	ENSSSCT00000031098	ENSSSCG00000022668	ZFP1 zinc finger protein [Source:HGNC Symbol;Acc:23328]
ssc-miR-9861-5p	ENSSSCT00000031177	ENSSSCG00000000806	SR-related CTD-associated factor 11 [Source:HGNC Symbol;Acc:10784]
ssc-miR-9861-5p	ENSSSCT00000031179	ENSSSCG00000026333	gametocyte specific factor 1 [Source:HGNC Symbol;Acc:26565]
ssc-miR-9861-5p	ENSSSCT00000031283	ENSSSCG00000025434	Sus scrofa glycoprotein hormones, alpha polypeptide (CGA), mRNA. [Source:RefSeq mRNA;Acc:NM_214446]
ssc-miR-9861-5p	ENSSSCT00000031327	ENSSSCG00000014136	Sus scrofa versican (VCAN), mRNA. [Source:RefSeq mRNA;Acc:NM_001206429]
ssc-miR-9861-5p	ENSSSCT00000031337	ENSSSCG00000027472	Uncharacterized protein [Source:UniProtKB/TrEMBL;Acc:I3LM99]
ssc-miR-9861-5p	ENSSSCT00000031415	ENSSSCG00000027209	Uncharacterized protein [Source:UniProtKB/TrEMBL;Acc:I3LBU5]
ssc-miR-9861-5p	ENSSSCT00000031473	ENSSSCG00000024046	Uncharacterized protein [Source:UniProtKB/TrEMBL;Acc:I3LS36]
ssc-miR-9861-5p	ENSSSCT00000031548	ENSSSCG00000021506	glycine receptor subunit beta [Source:RefSeq peptide;Acc:NP_001001545]
ssc-miR-9861-5p	ENSSSCT00000031635	ENSSSCG00000021546	GC-rich sequence DNA-binding factor 2 [Source:HGNC Symbol;Acc:1317]
ssc-miR-9861-5p	ENSSSCT00000031639	ENSSSCG00000023328	glycoprotein M6A [Source:HGNC Symbol;Acc:4460]
ssc-miR-9861-5p	ENSSSCT00000031644	ENSSSCG00000026294	Sus scrofa glia maturation factor, beta (GMFB), mRNA. [Source:RefSeq mRNA;Acc:NM_001244461]
ssc-miR-9861-5p	ENSSSCT00000031676	ENSSSCG00000026896	Uncharacterized protein [Source:UniProtKB/TrEMBL;Acc:I3LCK9]
ssc-miR-9861-5p	ENSSSCT00000031695	ENSSSCG00000012656	Uncharacterized protein [Source:UniProtKB/TrEMBL;Acc:F1RTH4]
ssc-miR-9861-5p	ENSSSCT00000031865	ENSSSCG00000029384	Uncharacterized protein [Source:UniProtKB/TrEMBL;Acc:I3L688]
ssc-miR-9861-5p	ENSSSCT00000031923	ENSSSCG00000022419	fem-1 homolog b (C. elegans) [Source:HGNC Symbol;Acc:3649]
ssc-miR-9861-5p	ENSSSCT00000031947	ENSSSCG00000008826	Uncharacterized protein [Source:UniProtKB/TrEMBL;Acc:F1SE88]
ssc-miR-9861-5p	ENSSSCT00000031999	ENSSSCG00000028359	bone marrow stromal cell antigen 1 [Source:HGNC Symbol;Acc:1118]
ssc-miR-9861-5p	ENSSSCT00000032001	ENSSSCG00000026829	myoneurin [Source:HGNC Symbol;Acc:14955]
ssc-miR-9861-5p	ENSSSCT00000032072	ENSSSCG00000023777	Sus scrofa ATP synthase, H+ transporting, mitochondrial Fo complex, subunit G (ATP5L), nuclear gene encoding mitochondrial protein, mRNA. [Source:RefSeq mRNA;Acc:NM_001244137]
ssc-miR-9861-5p	ENSSSCT00000032087	ENSSSCG00000023186	carbonic anhydrase IV [Source:HGNC Symbol;Acc:1375]
ssc-miR-9861-5p	ENSSSCT00000032099	ENSSSCG00000022586	ATP synthase-coupling factor 6, mitochondrial [Source:UniProtKB/Swiss-Prot;Acc:P13618]
ssc-miR-9861-5p	ENSSSCT00000032134	ENSSSCG00000029762	-
ssc-miR-9861-5p	ENSSSCT00000032198	ENSSSCG00000028420	Uncharacterized protein [Source:UniProtKB/TrEMBL;Acc:F1S0B9]
ssc-miR-9861-5p	ENSSSCT00000032430	ENSSSCG00000026109	steroidogenic acute regulatory protein, mitochondrial precursor [Source:RefSeq peptide;Acc:NP_998920]
ssc-miR-9861-5p	ENSSSCT00000032462	ENSSSCG00000024810	PML-RARA regulated adaptor molecule 1 [Source:HGNC Symbol;Acc:30091]
ssc-miR-9861-5p	ENSSSCT00000032569	ENSSSCG00000027790	Uncharacterized protein [Source:UniProtKB/TrEMBL;Acc:I3LUZ4]
ssc-miR-9861-5p	ENSSSCT00000032573	ENSSSCG00000022982	-
ssc-miR-9861-5p	ENSSSCT00000032585	ENSSSCG00000029065	-
ssc-miR-9861-5p	ENSSSCT00000032588	ENSSSCG00000014136	Sus scrofa versican (VCAN), mRNA. [Source:RefSeq mRNA;Acc:NM_001206429]
ssc-miR-9861-5p	ENSSSCT00000032710	ENSSSCG00000011848	-
ssc-miR-9861-5p	ENSSSCT00000032735	ENSSSCG00000003743	UDP-N-acetyl-alpha-D-galactosamine:polypeptide N-acetylgalactosaminyltransferase 1 (GalNAc-T1) [Source:HGNC Symbol;Acc:4123]
ssc-miR-9861-5p	ENSSSCT00000032783	ENSSSCG00000012403	Sus scrofa O-linked N-acetylglucosamine (GlcNAc) transferase (UDP-N-acetylglucosamine:polypeptide-N-acetylglucosaminyl transferase) (OGT), mRNA. [Source:RefSeq mRNA;Acc:NM_001039748]
ssc-miR-9861-5p	ENSSSCT00000032810	ENSSSCG00000007520	Sus scrofa GNAS complex locus (GNAS), transcript variant 4, mRNA. [Source:RefSeq mRNA;Acc:NM_001130215]
ssc-miR-9861-5p	ENSSSCT00000032954	ENSSSCG00000005203	interleukin 33 [Source:HGNC Symbol;Acc:16028]
ssc-miR-9861-5p	ENSSSCT00000032998	ENSSSCG00000024987	Mineralocorticoid receptor [Source:UniProtKB/TrEMBL;Acc:I3L5U2]
ssc-miR-9861-5p	ENSSSCT00000033038	ENSSSCG00000007520	Sus scrofa GNAS complex locus (GNAS), transcript variant 4, mRNA. [Source:RefSeq mRNA;Acc:NM_001130215]
ssc-miR-9861-5p	ENSSSCT00000033102	ENSSSCG00000012267	jade family PHD finger 3 [Source:HGNC Symbol;Acc:22982]
ssc-miR-9861-5p	ENSSSCT00000033121	ENSSSCG00000009087	interleukin 21 [Source:HGNC Symbol;Acc:6005]
ssc-miR-9861-5p	ENSSSCT00000033132	ENSSSCG00000002396	glutathione S-transferase zeta 1 [Source:HGNC Symbol;Acc:4643]
ssc-miR-9861-5p	ENSSSCT00000033196	ENSSSCG00000008641	-
ssc-miR-9861-5p	ENSSSCT00000033202	ENSSSCG00000012619	septin 6 [Source:HGNC Symbol;Acc:15848]
ssc-miR-9861-5p	ENSSSCT00000033254	ENSSSCG00000012746	-
ssc-miR-9861-5p	ENSSSCT00000033259	ENSSSCG00000007520	Sus scrofa GNAS complex locus (GNAS), transcript variant 4, mRNA. [Source:RefSeq mRNA;Acc:NM_001130215]
ssc-miR-9861-5p	ENSSSCT00000033306	ENSSSCG00000012287	transcription factor binding to IGHM enhancer 3 [Source:HGNC Symbol;Acc:11752]
ssc-miR-9861-5p	ENSSSCT00000033310	ENSSSCG00000015654	interleukin 20 [Source:HGNC Symbol;Acc:6002]
ssc-miR-9861-5p	ENSSSCT00000033348	ENSSSCG00000012124	Trafficking protein particle complex subunit 2 [Source:UniProtKB/Swiss-Prot;Acc:F1SRI0]
ssc-miR-9861-5p	ENSSSCT00000033539	ENSSSCG00000012536	Sus scrofa proteolipid protein 1 (PLP1), mRNA. [Source:RefSeq mRNA;Acc:NM_213974]
ssc-miR-9861-5p	ENSSSCT00000033748	ENSSSCG00000010212	ankyrin 3, node of Ranvier (ankyrin G) [Source:HGNC Symbol;Acc:494]
ssc-miR-9861-5p	ENSSSCT00000033770	ENSSSCG00000012262	-
ssc-miR-9861-5p	ENSSSCT00000033888	ENSSSCG00000012542	-
ssc-miR-9861-5p	ENSSSCT00000034029	ENSSSCG00000012250	Uncharacterized protein [Source:UniProtKB/TrEMBL;Acc:F1RX18]
ssc-miR-9861-5p	ENSSSCT00000034040	ENSSSCG00000006605	repetin [Source:HGNC Symbol;Acc:26809]
ssc-miR-9861-5p	ENSSSCT00000034059	ENSSSCG00000022372	Sus scrofa solute carrier family 6 (amino acid transporter), member 14 (SLC6A14), mRNA. [Source:RefSeq mRNA;Acc:NM_001166042]
ssc-miR-9861-5p	ENSSSCT00000034069	ENSSSCG00000016113	Sus scrofa bone morphogenetic protein receptor, type II (serine/threonine kinase) (BMPR2), mRNA. [Source:RefSeq mRNA;Acc:NM_001204900]
ssc-miR-9861-5p	ENSSSCT00000034116	ENSSSCG00000011848	-
ssc-miR-9861-5p	ENSSSCT00000034146	ENSSSCG00000007520	Sus scrofa GNAS complex locus (GNAS), transcript variant 4, mRNA. [Source:RefSeq mRNA;Acc:NM_001130215]
ssc-miR-9861-5p	ENSSSCT00000034259	ENSSSCG00000012124	Trafficking protein particle complex subunit 2 [Source:UniProtKB/Swiss-Prot;Acc:F1SRI0]
ssc-miR-9861-5p	ENSSSCT00000034333	ENSSSCG00000011270	-
ssc-miR-9861-5p	ENSSSCT00000034463	ENSSSCG00000017254	Uncharacterized protein [Source:UniProtKB/TrEMBL;Acc:F1RV28]
ssc-miR-9861-5p	ENSSSCT00000034469	ENSSSCG00000008225	pentatricopeptide repeat domain 3 [Source:HGNC Symbol;Acc:24717]
ssc-miR-9861-5p	ENSSSCT00000034525	ENSSSCG00000005462	-
ssc-miR-9861-5p	ENSSSCT00000034650	ENSSSCG00000023972	-
ssc-miR-9861-5p	ENSSSCT00000034678	ENSSSCG00000005215	Sus scrofa Janus kinase 2 (JAK2), mRNA. [Source:RefSeq mRNA;Acc:NM_214113]
ssc-miR-9861-5p	ENSSSCT00000034869	ENSSSCG00000010497	ectonucleoside triphosphate diphosphohydrolase 1 [Source:HGNC Symbol;Acc:3363]
ssc-miR-9861-5p	ENSSSCT00000034950	ENSSSCG00000010212	ankyrin 3, node of Ranvier (ankyrin G) [Source:HGNC Symbol;Acc:494]
ssc-miR-9861-5p	ENSSSCT00000035011	ENSSSCG00000010301	protein phosphatase 3, catalytic subunit, beta isozyme [Source:HGNC Symbol;Acc:9315]
ssc-miR-9861-5p	ENSSSCT00000035022	ENSSSCG00000012435	magnesium transporter 1 [Source:HGNC Symbol;Acc:28880]
ssc-miR-9861-5p	ENSSSCT00000035032	ENSSSCG00000012166	-
ssc-miR-9861-5p	ENSSSCT00000035106	ENSSSCG00000010301	protein phosphatase 3, catalytic subunit, beta isozyme [Source:HGNC Symbol;Acc:9315]
ssc-miR-9861-5p	ENSSSCT00000035168	ENSSSCG00000005941	Uncharacterized protein [Source:UniProtKB/TrEMBL;Acc:K7GNY3]
ssc-miR-9861-5p	ENSSSCT00000035259	ENSSSCG00000029478	Uncharacterized protein [Source:UniProtKB/TrEMBL;Acc:I3L5M8]
ssc-miR-9861-5p	ENSSSCT00000035294	ENSSSCG00000016027	Sus scrofa integrin, alpha V (vitronectin receptor, alpha polypeptide, antigen CD51) (ITGAV), mRNA. [Source:RefSeq mRNA;Acc:NM_001083932]
ssc-miR-9861-5p	ENSSSCT00000035315	ENSSSCG00000012542	-
ssc-miR-9861-5p	ENSSSCT00000035374	ENSSSCG00000010301	protein phosphatase 3, catalytic subunit, beta isozyme [Source:HGNC Symbol;Acc:9315]
ssc-miR-9861-5p	ENSSSCT00000035487	ENSSSCG00000007520	Sus scrofa GNAS complex locus (GNAS), transcript variant 4, mRNA. [Source:RefSeq mRNA;Acc:NM_001130215]
ssc-miR-9861-5p	ENSSSCT00000035506	ENSSSCG00000007520	-
ssc-miR-9861-5p	ENSSSCT00000035523	ENSSSCG00000012202	glycerol kinase [Source:HGNC Symbol;Acc:4289]
ssc-miR-9861-5p	ENSSSCT00000035570	ENSSSCG00000005943	ST3 beta-galactoside alpha-2,3-sialyltransferase 1 [Source:HGNC Symbol;Acc:10862]
ssc-miR-9861-5p	ENSSSCT00000035578	ENSSSCG00000003410	Sus scrofa mannan-binding lectin serine peptidase 2 (MASP2), mRNA. [Source:RefSeq mRNA;Acc:NM_001163648]
ssc-miR-9861-5p	ENSSSCT00000035580	ENSSSCG00000027472	Uncharacterized protein [Source:UniProtKB/TrEMBL;Acc:I3LM99]
ssc-miR-9861-5p	ENSSSCT00000035597	ENSSSCG00000007520	Sus scrofa GNAS complex locus (GNAS), transcript variant 4, mRNA. [Source:RefSeq mRNA;Acc:NM_001130215]
ssc-miR-9861-5p	ENSSSCT00000035671	ENSSSCG00000024310	Uncharacterized protein [Source:UniProtKB/TrEMBL;Acc:F1RWW8]
ssc-miR-9861-5p	ENSSSCT00000035731	ENSSSCG00000012459	Uncharacterized protein [Source:UniProtKB/TrEMBL;Acc:F1S1Q7]
ssc-miR-9861-5p	ENSSSCT00000035898	ENSSSCG00000010451	interferon-induced protein with tetratricopeptide repeats 2 [Source:HGNC Symbol;Acc:5409]
ssc-miR-9861-5p	ENSSSCT00000036081	ENSSSCG00000012131	motile sperm domain containing 2 [Source:HGNC Symbol;Acc:28381]
ssc-miR-9861-5p	ENSSSCT00000036127	ENSSSCG00000012653	zinc finger, DHHC-type containing 9 [Source:HGNC Symbol;Acc:18475]
ssc-miR-9861-5p	ENSSSCT00000036129	ENSSSCG00000031033	-
ssc-miR-9861-5p	ENSSSCT00000036179	ENSSSCG00000000908	ubiquitin-conjugating enzyme E2N [Source:HGNC Symbol;Acc:12492]
ssc-miR-9861-5p	ENSSSCT00000036195	ENSSSCG00000009228	mitogen-activated protein kinase 10 [Source:HGNC Symbol;Acc:6872]
ssc-miR-9861-5p	ENSSSCT00000036284	ENSSSCG00000014319	Uncharacterized protein [Source:UniProtKB/TrEMBL;Acc:F2Z506]
ssc-miR-9861-5p	ENSSSCT00000036463	ENSSSCG00000007888	-
ssc-miR-9861-5p	ENSSSCT00000036513	ENSSSCG00000010301	protein phosphatase 3, catalytic subunit, beta isozyme [Source:HGNC Symbol;Acc:9315]
ssc-miR-9861-5p	ENSSSCT00000036604	ENSSSCG00000012434	alpha thalassemia/mental retardation syndrome X-linked [Source:HGNC Symbol;Acc:886]
ssc-miR-9861-5p	ENSSSCT00000036632	ENSSSCG00000005462	-
ssc-miR-9861-5p	ENSSSCT00000036684	ENSSSCG00000010497	ectonucleoside triphosphate diphosphohydrolase 1 [Source:HGNC Symbol;Acc:3363]
ssc-miR-9860-5p	ENSSSCT00000000126	ENSSSCG00000000120	ankyrin repeat domain 54 [Source:HGNC Symbol;Acc:25185]
ssc-miR-9860-5p	ENSSSCT00000000143	ENSSSCG00000000137	neutrophil cytosolic factor 4, 40kDa [Source:HGNC Symbol;Acc:7662]
ssc-miR-9860-5p	ENSSSCT00000001159	ENSSSCG00000001064	guanosine monophosphate reductase [Source:HGNC Symbol;Acc:4376]
ssc-miR-9860-5p	ENSSSCT00000001338	ENSSSCG00000001398	Sus scrofa MHC class I antigen 6 (SLA-6), mRNA. [Source:RefSeq mRNA;Acc:NM_001113704]
ssc-miR-9860-5p	ENSSSCT00000002535	ENSSSCG00000002277	spectrin, beta, erythrocytic [Source:HGNC Symbol;Acc:11274]
ssc-miR-9860-5p	ENSSSCT00000003942	ENSSSCG00000003549	low density lipoprotein receptor adaptor protein 1 [Source:HGNC Symbol;Acc:18640]
ssc-miR-9860-5p	ENSSSCT00000004084	ENSSSCG00000003686	Uncharacterized protein [Source:UniProtKB/TrEMBL;Acc:F1SM88]
ssc-miR-9860-5p	ENSSSCT00000004106	ENSSSCG00000003707	Niemann-Pick disease, type C1 [Source:HGNC Symbol;Acc:7897]
ssc-miR-9860-5p	ENSSSCT00000004227	ENSSSCG00000003820	ubiquitin specific peptidase 1 [Source:HGNC Symbol;Acc:12607]
ssc-miR-9860-5p	ENSSSCT00000004398	ENSSSCG00000003976	nuclear transcription factor Y, gamma [Source:HGNC Symbol;Acc:7806]
ssc-miR-9860-5p	ENSSSCT00000004445	ENSSSCG00000004020	SFT2 domain containing 1 [Source:HGNC Symbol;Acc:21102]
ssc-miR-9860-5p	ENSSSCT00000004499	ENSSSCG00000004070	SR-related CTD-associated factor 8 [Source:HGNC Symbol;Acc:20959]
ssc-miR-9860-5p	ENSSSCT00000005627	ENSSSCG00000005105	mitochondrial ribosomal protein L46 [Source:HGNC Symbol;Acc:1192]
ssc-miR-9860-5p	ENSSSCT00000005785	ENSSSCG00000005250	Uncharacterized protein [Source:UniProtKB/TrEMBL;Acc:F1SJD2]
ssc-miR-9860-5p	ENSSSCT00000006289	ENSSSCG00000005719	Rap guanine nucleotide exchange factor (GEF) 1 [Source:HGNC Symbol;Acc:4568]
ssc-miR-9860-5p	ENSSSCT00000008491	ENSSSCG00000007744	Uncharacterized protein [Source:UniProtKB/TrEMBL;Acc:F1RIU5]
ssc-miR-9860-5p	ENSSSCT00000008920	ENSSSCG00000008143	UDP-glucuronate decarboxylase 1 [Source:HGNC Symbol;Acc:17729]
ssc-miR-9860-5p	ENSSSCT00000008941	ENSSSCG00000008164	mitogen-activated protein kinase kinase kinase kinase 4 [Source:HGNC Symbol;Acc:6866]
ssc-miR-9860-5p	ENSSSCT00000010485	ENSSSCG00000009564	-
ssc-miR-9860-5p	ENSSSCT00000010579	ENSSSCG00000009650	dedicator of cytokinesis 5 [Source:HGNC Symbol;Acc:23476]
ssc-miR-9860-5p	ENSSSCT00000010758	ENSSSCG00000009815	calcium/calmodulin-dependent protein kinase kinase 2, beta [Source:HGNC Symbol;Acc:1470]
ssc-miR-9860-5p	ENSSSCT00000011042	ENSSSCG00000010081	mitogen-activated protein kinase 1 [Source:HGNC Symbol;Acc:6871]
ssc-miR-9860-5p	ENSSSCT00000011057	ENSSSCG00000010096	apoptosis-inducing factor, mitochondrion-associated, 3 [Source:HGNC Symbol;Acc:26398]
ssc-miR-9860-5p	ENSSSCT00000011751	ENSSSCG00000010739	Uncharacterized protein [Source:UniProtKB/TrEMBL;Acc:F1SDN6]
ssc-miR-9860-5p	ENSSSCT00000011884	ENSSSCG00000010862	CDC42 binding protein kinase alpha (DMPK-like) [Source:HGNC Symbol;Acc:1737]
ssc-miR-9860-5p	ENSSSCT00000012468	ENSSSCG00000011390	inositol hexakisphosphate kinase 1 [Source:HGNC Symbol;Acc:18360]
ssc-miR-9860-5p	ENSSSCT00000012619	ENSSSCG00000011529	tRNA nucleotidyl transferase, CCA-adding, 1 [Source:HGNC Symbol;Acc:17341]
ssc-miR-9860-5p	ENSSSCT00000013899	ENSSSCG00000012713	ATPase, class VI, type 11C [Source:HGNC Symbol;Acc:13554]
ssc-miR-9860-5p	ENSSSCT00000013927	ENSSSCG00000012739	transmembrane protein 185A [Source:HGNC Symbol;Acc:17125]
ssc-miR-9860-5p	ENSSSCT00000013959	ENSSSCG00000012769	ATPase, Ca++ transporting, plasma membrane 3 [Source:HGNC Symbol;Acc:816]
ssc-miR-9860-5p	ENSSSCT00000014087	ENSSSCG00000012886	-
ssc-miR-9860-5p	ENSSSCT00000014194	ENSSSCG00000012984	SCY1-like 1 (S. cerevisiae) [Source:HGNC Symbol;Acc:14372]
ssc-miR-9860-5p	ENSSSCT00000014499	ENSSSCG00000013275	synaptotagmin XIII [Source:HGNC Symbol;Acc:14962]
ssc-miR-9860-5p	ENSSSCT00000014878	ENSSSCG00000013623	RAB3D, member RAS oncogene family [Source:HGNC Symbol;Acc:9779]
ssc-miR-9860-5p	ENSSSCT00000014901	ENSSSCG00000013643	cyclin-dependent kinase inhibitor 2D (p19, inhibits CDK4) [Source:HGNC Symbol;Acc:1790]
ssc-miR-9860-5p	ENSSSCT00000014996	ENSSSCG00000013722	WD repeat domain 83 [Source:HGNC Symbol;Acc:32672]
ssc-miR-9860-5p	ENSSSCT00000015423	ENSSSCG00000014119	Uncharacterized protein [Source:UniProtKB/TrEMBL;Acc:F1RF26]
ssc-miR-9860-5p	ENSSSCT00000015789	ENSSSCG00000022741	Uncharacterized protein [Source:UniProtKB/TrEMBL;Acc:F1RL75]
ssc-miR-9860-5p	ENSSSCT00000015919	ENSSSCG00000014569	Uncharacterized protein [Source:UniProtKB/TrEMBL;Acc:F1RGC0]
ssc-miR-9860-5p	ENSSSCT00000016246	ENSSSCG00000014891	Uncharacterized protein [Source:UniProtKB/TrEMBL;Acc:F1STW8]
ssc-miR-9860-5p	ENSSSCT00000016316	ENSSSCG00000014955	MRE11 meiotic recombination 11 homolog A (S. cerevisiae) [Source:HGNC Symbol;Acc:7230]
ssc-miR-9860-5p	ENSSSCT00000016826	ENSSSCG00000015445	Uncharacterized protein [Source:UniProtKB/TrEMBL;Acc:F1SAE8]
ssc-miR-9860-5p	ENSSSCT00000017998	ENSSSCG00000016530	-
ssc-miR-9860-5p	ENSSSCT00000018048	ENSSSCG00000016578	filamin C, gamma [Source:HGNC Symbol;Acc:3756]
ssc-miR-9860-5p	ENSSSCT00000018052	ENSSSCG00000016581	calumenin [Source:HGNC Symbol;Acc:1458]
ssc-miR-9860-5p	ENSSSCT00000018115	ENSSSCG00000016637	transcription factor EC [Source:HGNC Symbol;Acc:11754]
ssc-miR-9860-5p	ENSSSCT00000018255	ENSSSCG00000016769	cyclin-dependent kinase 13 [Source:HGNC Symbol;Acc:1733]
ssc-miR-9860-5p	ENSSSCT00000018309	ENSSSCG00000016816	ADAM metallopeptidase with thrombospondin type 1 motif, 12 [Source:HGNC Symbol;Acc:14605]
ssc-miR-9860-5p	ENSSSCT00000018498	ENSSSCG00000016988	endoplasmic reticulum-golgi intermediate compartment (ERGIC) 1 [Source:HGNC Symbol;Acc:29205]
ssc-miR-9860-5p	ENSSSCT00000018818	ENSSSCG00000017286	SWI/SNF related, matrix associated, actin dependent regulator of chromatin, subfamily d, member 2 [Source:HGNC Symbol;Acc:11107]
ssc-miR-9860-5p	ENSSSCT00000018847	ENSSSCG00000017311	microtubule-associated protein tau [Source:HGNC Symbol;Acc:6893]
ssc-miR-9860-5p	ENSSSCT00000018917	ENSSSCG00000017378	DEAH (Asp-Glu-Ala-His) box polypeptide 8 [Source:HGNC Symbol;Acc:2749]
ssc-miR-9860-5p	ENSSSCT00000018941	ENSSSCG00000017401	Uncharacterized protein [Source:UniProtKB/TrEMBL;Acc:F1S1D6]
ssc-miR-9860-5p	ENSSSCT00000018946	ENSSSCG00000017405	-
ssc-miR-9860-5p	ENSSSCT00000019052	ENSSSCG00000017499	StAR-related lipid transfer (START) domain containing 3 [Source:HGNC Symbol;Acc:17579]
ssc-miR-9860-5p	ENSSSCT00000022432	ENSSSCG00000021647	ectodysplasin A [Source:HGNC Symbol;Acc:3157]
ssc-miR-9860-5p	ENSSSCT00000022636	ENSSSCG00000024400	Uncharacterized protein [Source:UniProtKB/TrEMBL;Acc:I3LFH8]
ssc-miR-9860-5p	ENSSSCT00000022868	ENSSSCG00000021212	RAB39A, member RAS oncogene family [Source:HGNC Symbol;Acc:16521]
ssc-miR-9860-5p	ENSSSCT00000022870	ENSSSCG00000029808	eukaryotic translation initiation factor 2B, subunit 3 gamma, 58kDa [Source:HGNC Symbol;Acc:3259]
ssc-miR-9860-5p	ENSSSCT00000022941	ENSSSCG00000025977	sorting nexin 24 [Source:HGNC Symbol;Acc:21533]
ssc-miR-9860-5p	ENSSSCT00000023022	ENSSSCG00000022616	decapping mRNA 1A [Source:HGNC Symbol;Acc:18714]
ssc-miR-9860-5p	ENSSSCT00000024262	ENSSSCG00000016816	ADAM metallopeptidase with thrombospondin type 1 motif, 12 [Source:HGNC Symbol;Acc:14605]
ssc-miR-9860-5p	ENSSSCT00000024299	ENSSSCG00000029741	v-ral simian leukemia viral oncogene homolog A (ras related) [Source:HGNC Symbol;Acc:9839]
ssc-miR-9860-5p	ENSSSCT00000024538	ENSSSCG00000029359	pleckstrin homology-like domain, family A, member 3 [Source:HGNC Symbol;Acc:8934]
ssc-miR-9860-5p	ENSSSCT00000024562	ENSSSCG00000023686	Sus scrofa transthyretin (TTR), mRNA. [Source:RefSeq mRNA;Acc:NM_214212]
ssc-miR-9860-5p	ENSSSCT00000024640	ENSSSCG00000027961	-
ssc-miR-9860-5p	ENSSSCT00000025187	ENSSSCG00000025218	thioredoxin-like 4B [Source:HGNC Symbol;Acc:26041]
ssc-miR-9860-5p	ENSSSCT00000025216	ENSSSCG00000005250	Uncharacterized protein [Source:UniProtKB/TrEMBL;Acc:F1SJD2]
ssc-miR-9860-5p	ENSSSCT00000025658	ENSSSCG00000030204	Uncharacterized protein [Source:UniProtKB/TrEMBL;Acc:I3LHR4]
ssc-miR-9860-5p	ENSSSCT00000025808	ENSSSCG00000028746	-
ssc-miR-9860-5p	ENSSSCT00000026684	ENSSSCG00000022482	Sus scrofa DNA-damage-inducible transcript 3 (DDIT3), mRNA. [Source:RefSeq mRNA;Acc:NM_001144845]
ssc-miR-9860-5p	ENSSSCT00000026691	ENSSSCG00000022345	Uncharacterized protein [Source:UniProtKB/TrEMBL;Acc:I3L8D6]
ssc-miR-9860-5p	ENSSSCT00000026860	ENSSSCG00000030183	Golgi SNAP receptor complex member 2 [Source:UniProtKB/TrEMBL;Acc:F1RRR1]
ssc-miR-9860-5p	ENSSSCT00000026864	ENSSSCG00000024693	mitochondrial ribosomal protein L17 [Source:HGNC Symbol;Acc:14053]
ssc-miR-9860-5p	ENSSSCT00000027018	ENSSSCG00000026784	lamin B2 [Source:HGNC Symbol;Acc:6638]
ssc-miR-9860-5p	ENSSSCT00000027033	ENSSSCG00000024777	histone deacetylase 4 [Source:HGNC Symbol;Acc:14063]
ssc-miR-9860-5p	ENSSSCT00000027128	ENSSSCG00000004065	T-cell lymphoma invasion and metastasis 2 [Source:HGNC Symbol;Acc:11806]
ssc-miR-9860-5p	ENSSSCT00000027378	ENSSSCG00000021257	Uncharacterized protein [Source:UniProtKB/TrEMBL;Acc:I3LTW4]
ssc-miR-9860-5p	ENSSSCT00000027642	ENSSSCG00000030428	chromosome 10 open reading frame 2 [Source:HGNC Symbol;Acc:1160]
ssc-miR-9860-5p	ENSSSCT00000027740	ENSSSCG00000026106	thioredoxin domain containing 15 [Source:HGNC Symbol;Acc:20652]
ssc-miR-9860-5p	ENSSSCT00000028328	ENSSSCG00000016637	transcription factor EC [Source:HGNC Symbol;Acc:11754]
ssc-miR-9860-5p	ENSSSCT00000028593	ENSSSCG00000024470	Uncharacterized protein [Source:UniProtKB/TrEMBL;Acc:I3LUS0]
ssc-miR-9860-5p	ENSSSCT00000028760	ENSSSCG00000022345	Uncharacterized protein [Source:UniProtKB/TrEMBL;Acc:I3L8D6]
ssc-miR-9860-5p	ENSSSCT00000029194	ENSSSCG00000029874	dual specificity phosphatase 14 [Source:HGNC Symbol;Acc:17007]
ssc-miR-9860-5p	ENSSSCT00000030347	ENSSSCG00000027165	ubiquitin-conjugating enzyme E2G 2 [Source:HGNC Symbol;Acc:12483]
ssc-miR-9860-5p	ENSSSCT00000031198	ENSSSCG00000028202	Ran GTPase activating protein 1 [Source:HGNC Symbol;Acc:9854]
ssc-miR-9860-5p	ENSSSCT00000031486	ENSSSCG00000027098	-
ssc-miR-9860-5p	ENSSSCT00000031712	ENSSSCG00000022729	kelch-like family member 6 [Source:HGNC Symbol;Acc:18653]
ssc-miR-9860-5p	ENSSSCT00000032258	ENSSSCG00000023478	Uncharacterized protein [Source:UniProtKB/TrEMBL;Acc:I3L9X9]
ssc-miR-9860-5p	ENSSSCT00000033352	ENSSSCG00000024938	-
ssc-miR-9860-5p	ENSSSCT00000034708	ENSSSCG00000021647	ectodysplasin A [Source:HGNC Symbol;Acc:3157]
ssc-miR-9860-5p	ENSSSCT00000034943	ENSSSCG00000012824	GRB2-associated binding protein 3 [Source:HGNC Symbol;Acc:17515]
ssc-miR-9860-5p	ENSSSCT00000034964	ENSSSCG00000010081	mitogen-activated protein kinase 1 [Source:HGNC Symbol;Acc:6871]
ssc-miR-9860-5p	ENSSSCT00000035940	ENSSSCG00000018045	-
ssc-miR-9860-5p	ENSSSCT00000035982	ENSSSCG00000031039	-
ssc-miR-9860-5p	ENSSSCT00000036522	ENSSSCG00000012713	ATPase, class VI, type 11C [Source:HGNC Symbol;Acc:13554]
ssc-miR-9859-3p	ENSSSCT00000000148	ENSSSCG00000000142	FAD-dependent oxidoreductase domain containing 2 [Source:HGNC Symbol;Acc:26264]
[truncated: 295,728+ more rows]
