# Supplementary material for: Comparative analyses of longissimus muscle miRNAomes reveal microRNAs associated with differential regulation of muscle fiber development between Tongcheng and Yorkshire pigs
Source: PLoS One. 2018 Jul 11;13(7):e0200445. doi: 10.1371/journal.pone.0200445 (PMC6040776; doi:10.1371/journal.pone.0200445)
Supplement: S4 Table — (XLSX) [file pone.0200445.s009.xlsx]

## Sheet: > 28
miR_Name	TC40_TPM	TC55_TPM	TC63_TPM	TC70_TPM	TC90_TPM	YK40_TPM	YK55_TPM	YK63_TPM	YK70_TPM	YK90_TPM	sum	ave
ssc-miR-206	186830	170718	200855	248228	203591	152596	109473	141547	166828	163918	1.74458e+06	174458
ssc-miR-1	140567	233787	202652	248448	262324	129931	143941	204790	208960	193944	1.96935e+06	196935
ssc-let-7f	94554.1	96948.3	103170	85447.6	56086.4	108898	120360	95529	96744.5	89599.9	947339	94733.9
ssc-let-7a	81716.8	65806.1	95632.9	72089.7	41466.6	91505.4	104950	71084.6	83515.9	83084.3	790852	79085.2
ssc-let-7c	45103.8	34312.9	44997	39006.5	21131.7	52060.3	52477.7	37529.3	42857.5	40823	410300	41030
ssc-miR-199a-3p	38276.9	23553.5	14440.5	14809.8	11322.7	30425.7	18223.3	16004.6	11476	6959.41	185492	18549.2
ssc-let-7e	13117	5734.73	10465	6207.5	2145.04	15578.9	12443.1	5325.86	7049.63	5454.79	83521.6	8352.16
ssc-miR-103	8360.25	3955.39	3229.85	3345.09	3961.36	7475.41	3638.39	3134.3	2663.56	2231.77	41995.4	4199.54
ssc-miR-320	8306.22	3554.93	6326.62	4547.3	2204.8	6529.26	5251.75	2739.06	3917.63	2915.57	46293.1	4629.31
ssc-let-7i	8087.92	6725.77	5899.62	4845	3107.39	7361.98	8743.02	6154.02	5237.12	3435.65	59597.5	5959.75
ssc-let-7g	7802.04	6739.56	7644.11	6384.5	4634.35	9163.67	9674.09	6609.96	6815.97	4902.45	70370.7	7037.07
ssc-miR-107	6955.98	3160.23	2450.45	2888.42	3303.05	6998.8	2761.26	2682.37	2172.24	1757.25	35130	3513
ssc-miR-423-5p	5749.02	2304.7	3873.01	1529.83	1382.42	2831.1	2651.82	1169.78	2099.24	1965.76	25556.7	2555.67
ssc-miR-140-3p	5576.1	4089.86	3713.27	2206.81	1736.02	3802.11	2852.74	3477.77	1672.4	1365.95	30493	3049.3
ssc-miR-128	5027.05	2981.1	2550.94	3029.61	2688.6	4611.36	2342.03	2869.49	2643.1	1782.88	30526.2	3052.62
ssc-miR-499-5p	4655.45	4996.46	2657.56	2134.11	644.929	2103.2	2149.03	2156.05	837.884	293.772	22628.5	2262.85
ssc-miR-199b-3p	4313.01	2986.8	2131.36	2135.44	1831	3149.81	2323.44	1907.36	1576.6	1013.49	23368.3	2336.83
ssc-let-7d-5p	3880.32	2938.45	4023.01	3173.86	2558.73	4714.15	4987.42	2729.79	3631.36	2975.45	35612.5	3561.25
ssc-miR-432-5p	3601.74	2914.96	3338.86	3254.25	810.284	2237.41	2912.69	2690	2342.62	1354.48	25457.3	2545.73
ssc-miR-503	3147.27	1750.28	1544.67	1253.76	1033.15	2556.27	2020.22	1494.63	1234.82	751.673	16786.7	1678.67
ssc-miR-191	2745.78	1479.26	1321.75	1256.34	840.506	1510.46	1004.52	1031.26	785.172	509.078	12484.1	1248.41
ssc-miR-152	2355.67	2074.96	1475.48	1844.59	1864.07	1718.52	1608.2	1712.93	1225.28	1079.3	16959	1695.9
ssc-miR-323	1674.98	693.81	621.148	517.953	328.897	1072.41	780.7	706.998	529.647	270.675	7197.23	719.723
ssc-miR-181a	1640.26	1021.14	798.121	290.068	836.534	458.534	683.139	328.538	374.594	515.564	6946.49	694.649
ssc-miR-127	1322.45	1228.81	871.505	1069.37	666.516	985.811	884.27	1064.74	779.564	415.346	9288.38	928.838
ssc-miR-185	1186.53	708.307	891.9	789.095	280.888	568.246	527.607	443.049	476	302.947	6174.57	617.457
miR-485-3p	1171.12	1031.11	603.851	483.106	309.383	738.028	707.176	799.804	684.513	293.456	6821.54	682.154
ssc-miR-181b	1073.45	513.514	419.778	167.504	411.014	425.948	572.853	226.26	294.591	321.377	4426.29	442.629
miR-485-5p	960.688	668.766	799.606	724.989	610.39	780.017	828.562	814.734	824.706	634.133	7646.59	764.659
ssc-miR-26a	959.821	883.555	536.147	663.768	465.499	589.387	376.175	438.248	474.598	386.08	5773.28	577.328
ssc-miR-10a-5p	866.24	412.494	302.119	253.839	161.815	561.321	284.341	210.935	139.164	184.616	3376.89	337.689
ssc-miR-382	857.699	671.225	636.961	583.861	368.531	544.554	694.38	800.593	587.687	377.695	6123.19	612.319
ssc-miR-378	831.89	1190.37	1024.53	1774.65	1583.44	490.39	406.221	922.142	893.213	916.357	10033.2	1003.32
ssc-miR-7134-3p	814.251	506.59	298.376	435.222	281.665	625.909	359.703	398.455	269.824	248.053	4238.05	423.805
ssc-miR-21	658.098	489.375	421.65	421.584	246.867	567.736	392.93	345.573	302.816	232.075	4078.7	407.87
ssc-miR-214	639.344	192.786	245.645	225.722	39.5471	612.715	184.659	98.5942	110.939	43.9788	2393.93	239.393
ssc-miR-101	606.727	650.451	441.658	485.449	755.368	474.134	336.586	405.69	360.949	311.49	4828.5	482.85
ssc-miR-130a	583.703	320.469	249.001	246.81	176.926	305.519	181.407	184.691	168.605	106.783	2523.92	252.392
ssc-miR-125b	559.937	296.524	217.828	210.161	246.177	411.514	251.891	214.158	202.064	129.089	2739.34	273.934
ssc-miR-30d	527.877	429.967	440.174	356.697	261.201	318.13	324.496	227.247	252.72	220.448	3358.96	335.896
ssc-miR-133a-3p	520.759	541.471	292.18	397.672	805.881	291.96	177.236	427.066	361.884	196.164	4012.27	401.227
ssc-miR-296-3p	515.003	248.182	267.073	185.107	151.194	416.69	281.442	193.111	206.083	107.258	2571.14	257.114
ssc-miR-92a	461.9	203.076	165.485	123.705	193.591	365.661	160.622	190.545	168.138	95.1555	2127.88	212.788
ssc-miR-532-5p	456.887	378.648	238.158	213.225	132.716	245.086	208.201	282.497	154.025	139.767	2449.21	244.921
miR-6529-5p	416.781	208.383	166.453	178.018	78.9216	212.063	137.434	141.478	92.8074	75.0645	1707.4	170.74
ssc-miR-10b	401.927	344.931	274.947	339.754	214.055	504.022	237.045	276.116	214.308	174.887	2981.99	298.199
ssc-miR-196a	292.625	95.4547	45.1146	67.7105	21.1551	246.106	131.99	69.9828	41.7774	27.289	1039.21	103.921
ssc-miR-30a-5p	283.651	267.209	282.692	280.455	208.702	200.18	159.915	178.18	223.467	183.271	2267.72	226.772
ssc-miR-143-3p	265.702	277.11	153.028	208.479	163.283	181.882	136.09	146.674	116.36	130.987	1779.6	177.96
ssc-miR-24-3p	249.611	222.102	184.912	190.274	144.546	154.764	145.564	135.822	115.612	103.144	1646.35	164.635
ssc-miR-424-5p	248.435	99.4024	79.1925	99.8535	70.0278	214.322	49.841	88.3994	88.4147	54.8153	1092.7	109.27
ssc-miR-335	247.63	262.42	164.258	142.811	44.6416	213.083	177.377	123.588	113.743	51.8095	1541.36	154.136
ssc-miR-23a	247.011	240.999	149.285	158.612	191.432	152.942	93.602	137.664	108.603	92.9408	1573.09	157.309
ssc-miR-181d-5p	245.34	145.738	129.793	61.7025	74.3452	116.492	146.836	66.5626	86.639	77.5957	1151.05	115.105
ssc-miR-99b	243.916	115.193	83.3232	84.4129	63.9835	201.419	91.4104	85.0449	60.937	37.2554	1066.9	106.69
miR-660-5p	237.789	204.564	139.862	150.321	90.4058	139.383	105.479	125.298	104.303	57.4255	1354.83	135.483
ssc-miR-99a	233.271	190.78	168.066	187.21	190.482	177.144	170.52	172.655	153.371	129.01	1772.51	177.251
ssc-miR-424-3p	206.1	142.244	109.914	122.804	115.878	193.036	155.744	168.709	142.996	79.2567	1436.68	143.668
ssc-miR-1307	192.237	98.6258	69.5758	19.2858	17.9603	42.1355	77.9781	35.7807	31.8704	32.3513	617.8	61.78
ssc-miR-16	187.347	111.504	90.2291	91.262	53.9672	125.678	79.5334	72.2191	56.2639	40.5776	908.581	90.8581
ssc-miR-340	183.881	139.914	93.908	103.158	57.6801	176.415	80.4525	71.5614	78.0405	48.3292	1033.34	103.334
ssc-miR-133b	167.356	169.101	81.9033	109.106	375.266	93.3105	44.6801	103.725	115.145	69.2903	1328.88	132.888
ssc-miR-451	165.871	77.2051	29.56	29.4994	113.288	44.9057	53.5879	53.5395	31.0293	24.8369	623.322	62.3322
ssc-miR-532-3p	163.704	84.4532	46.9217	57.0162	54.7443	84.271	42.2764	91.0303	64.6755	25.3115	714.405	71.4405
miR-655-3p	163.642	249.477	142.766	216.049	207.838	105.63	80.0283	150.029	142.903	100.376	1558.74	155.874
ssc-miR-369	153.987	215.178	157.223	184.266	92.0464	115.909	103.075	148.845	123.276	85.8219	1379.63	137.963
ssc-miR-98	150.583	127.036	122.306	101.476	51.8085	163.439	155.956	99.7782	113.275	65.0981	1150.76	115.076
ssc-miR-744	145.322	86.7829	70.5439	53.832	35.0571	95.8619	77.0591	53.671	42.5251	29.3456	690.001	69.0001
ssc-miR-100	135.977	72.675	48.7934	53.4114	40.3243	112.847	46.3061	39.6613	29.2535	24.8369	604.086	60.4086
ssc-miR-148a-3p	133.254	152.792	104.751	118.779	95.932	125.386	104.701	112.078	98.0413	88.5113	1134.23	113.423
miR-330-3p	120.442	42.712	33.0453	25.414	31.6895	132.093	45.3871	36.3069	24.487	22.3849	513.961	51.3961
ssc-miR-411	117.347	121.082	61.379	98.5918	69.337	55.4031	41.3574	71.8903	55.7966	41.3685	733.553	73.3553
miR-412-5p	114.995	128.912	98.4259	89.0991	56.5576	43.3019	84.1287	58.341	58.8809	37.2554	769.898	76.9898
ssc-miR-455-3p	111.468	86.3946	54.8603	59.5997	27.6312	67.3585	44.5387	55.6442	48.6935	26.8144	583.003	58.3003
ssc-miR-452	109.982	55.4608	42.4684	28.1777	10.189	45.2702	35.4896	26.1778	17.7577	6.5652	377.538	37.7538
ssc-miR-125a	108.311	59.7967	56.0221	40.0736	88.5061	75.5232	64.6872	44.5943	49.8151	32.3513	619.681	61.9681
ssc-miR-27b-3p	102.865	127.942	47.1799	59.9001	88.6788	42.5729	38.883	76.6917	46.2635	61.6178	692.594	69.2594
miR-154b-5p	102.06	61.1558	70.9312	61.2819	45.5051	63.0575	84.9064	71.8245	71.3113	41.8431	673.877	67.3877
ssc-miR-374b-5p	101.07	94.8723	36.4015	60.9815	43.2601	88.1347	40.0142	69.8513	43.0858	25.4697	603.141	60.3141
ssc-miR-130b	93.8902	42.0001	28.2692	28.1777	12.6931	52.6329	21.6331	19.14	15.7016	9.3336	323.471	32.3471
novel-m0198-3p	90.0529	67.5625	37.1759	47.884	25.8179	79.0952	60.304	43.6735	50.8432	29.9783	532.388	53.2388
ssc-miR-23b	89.8053	110.986	69.6404	75.9416	133.752	52.4871	37.3277	76.2313	61.8716	51.5722	759.616	75.9616
ssc-miR-708-5p	84.4826	39.3468	23.9449	19.7664	14.6791	55.6218	30.5408	27.6248	22.5243	11.6275	330.159	33.0159
ssc-miR-2320-5p	81.2023	47.1773	29.4955	8.4112	5.5262	7.3628	18.5931	10.3922	5.5142	8.4635	222.138	22.2138
ssc-miR-27a	80.6453	97.5256	28.3338	33.4648	23.5729	31.2007	27.7837	46.1729	25.6085	36.7808	431.089	43.1089
ssc-miR-486	79.9026	44.2651	67.8332	60.5009	106.553	39.657	47.6494	35.9122	33.2724	44.6116	560.157	56.0157
ssc-miR-22-3p	76.4985	52.0956	36.4015	45.8413	75.9858	41.6252	20.8554	29.2691	22.4308	25.0742	426.077	42.6077
ssc-miR-136	74.7036	114.481	101.911	60.8013	99.8177	54.018	70.2015	75.3105	67.9466	49.9112	769.103	76.9103
ssc-miR-342	73.8372	46.2713	25.0421	22.5902	24.5227	38.199	22.8349	19.732	16.9166	12.023	301.969	30.1969
ssc-miR-423-3p	73.0326	46.0124	41.6293	38.3313	30.567	53.7993	30.965	33.4129	27.8516	23.9669	399.568	39.9568
miR-216-5p	72.0423	41.7412	24.6549	18.7451	4.05833	80.7719	44.9629	24.2046	20.842	4.03403	336.057	33.6057
ssc-miR-17-5p	61.892	25.6919	12.8438	14.239	7.5986	56.205	21.0675	12.9573	13.9258	7.4353	233.856	23.3856
ssc-miR-374a-5p	56.6312	53.9077	34.9815	43.378	14.8518	60.3602	40.0848	40.9768	42.3381	24.7578	412.268	41.2268
ssc-miR-29a	56.5693	55.7844	96.8124	147.918	236.074	37.2513	29.1269	46.1071	50.002	60.985	816.63	81.663
ssc-miR-145-5p	55.4552	50.8661	130.568	107.784	117.692	42.9374	21.2089	70.7721	61.7782	21.5148	680.576	68.0576
ssc-miR-500	54.0936	36.6287	15.4254	16.8225	7.4259	27.8473	18.8759	23.4153	17.01	8.859	226.404	22.6404
novel-m0207-5p	52.6701	27.7628	23.6222	19.1656	6.99414	5.83191	1.62602	1.57856	1.58885	1.58197	142.422	14.2422
ssc-miR-221-3p	50.3182	37.8583	38.7895	39.1123	34.539	26.9726	35.9845	39.7271	34.207	29.4247	366.933	36.6933
ssc-miR-28-3p	50.2563	33.0047	25.1712	19.5862	27.7175	35.5746	34.6412	23.6126	23.3654	13.7631	286.693	28.6693
miR-431-5p	47.9663	55.3314	44.0174	44.099	38.6837	18.5163	23.1177	44.7259	34.7677	21.0402	372.266	37.2266
miR-3959-5p	47.2855	44.4593	35.0461	38.7518	27.2858	31.0549	28.9148	22.4287	24.9543	19.1418	319.323	31.9323
ssc-miR-1306-5p	47.2236	19.2204	8.0032	7.2096	6.5624	20.9949	6.7869	13.8124	10.4677	3.7176	143.999	14.3999
miR-1842-5p	45.4287	18.3791	10.843	11.8358	7.33953	20.7033	9.96819	10.5895	3.92539	2.92665	141.939	14.1939
ssc-miR-151-3p	44.129	38.1819	18.9752	20.7878	20.4643	33.3148	26.1577	27.6906	19.627	14.0795	263.408	26.3408
ssc-miR-363	43.7576	35.0109	27.4302	29.7999	46.3686	32.2213	18.2397	21.7052	20.842	20.6447	296.02	29.602
ssc-miR-542-3p	43.6958	65.8152	39.564	43.6784	41.7922	25.8791	30.4701	41.9634	32.1508	23.8878	388.897	38.8897
ssc-miR-30e-5p	43.2006	35.5286	26.1393	18.0842	12.2613	27.7744	23.2591	12.76	15.795	10.5201	225.323	22.5323
ssc-miR-450c-5p	41.7771	50.6072	34.7879	41.8159	22.4503	29.8156	28.8441	37.7539	32.4312	21.0402	341.323	34.1323
ssc-miR-196b-5p	41.3439	30.9985	23.6868	35.3272	16.4924	35.1372	28.9855	34.7283	30.0012	24.916	301.617	30.1617
ssc-miR-345-3p	40.3536	31.3221	14.5864	7.2697	4.6628	13.705	18.3811	3.0913	10.0004	8.4635	151.836	15.1836
ssc-miR-199a-5p	37.816	28.5394	15.4254	15.8612	26.7677	25.952	15.0583	19.9293	16.4493	11.4693	213.268	21.3268
ssc-miR-151-5p	37.3828	31.7751	19.6852	23.1309	46.5413	31.3465	21.0675	25.1254	18.7858	16.848	271.688	27.1688
ssc-miR-19b	36.8876	21.2265	11.5529	13.3979	10.6207	19.0995	8.4836	9.4714	10.1873	5.2205	146.148	14.6148
ssc-miR-199b-5p	36.6401	28.0216	18.4589	18.5648	15.1108	20.2659	17.0378	17.6273	16.5427	12.1812	200.451	20.0451
ssc-miR-139-3p	35.3403	31.4515	29.56	27.7571	32.3803	15.6003	26.7232	22.0998	25.702	21.1193	267.734	26.7734
ssc-miR-15a	35.2166	22.3267	15.2318	15.3806	11.3979	34.2624	17.7448	16.3118	12.8977	8.7799	189.55	18.955
ssc-miR-193a-5p	32.122	19.4792	20.8469	23.912	15.1108	19.9014	16.755	21.5079	23.4589	20.091	213.185	21.3185
ssc-miR-493-5p	32.0601	46.8537	42.1457	55.2138	47.4911	31.711	36.55	39.0694	43.7401	48.3292	423.164	42.3164
ssc-miR-15b	31.9982	12.2959	6.6478	7.8104	9.0665	30.3988	6.9989	9.9975	8.0377	4.2713	127.523	12.7523
ssc-miR-574	31.8125	13.1372	12.1984	9.733	35.8342	16.1835	7.1403	11.5761	9.8135	7.7517	155.18	15.518
ssc-miR-148b-3p	30.8841	23.5563	12.5211	13.3378	15.1972	21.6509	15.0583	16.246	11.4023	10.8365	170.691	17.0691
ssc-miR-676-3p	29.9557	22.5856	12.3274	18.9253	6.7351	23.765	18.7345	17.8246	11.7762	5.4578	168.087	16.8087
ssc-miR-17-3p	29.4606	16.9554	12.1984	9.4927	8.2894	18.735	8.2715	7.3666	7.8508	6.6443	125.265	12.5265
ssc-miR-186	28.5322	24.2034	18.3298	18.7451	13.2975	22.8902	22.9763	16.5749	18.3185	10.441	194.309	19.4309
ssc-miR-222	28.1609	14.9492	19.427	12.737	9.8436	11.7367	17.6034	13.1547	12.8977	10.6783	151.189	15.1189
ssc-miR-378b-3p	16.2776	49.3776	40.403	67.0497	95.7593	10.2058	13.0788	7.5639	35.9827	63.1206	398.819	39.8819
ssc-miR-450b-5p	22.0336	33.2636	14.6509	21.689	7.0805	25.0043	22.6228	27.559	22.5243	13.2095	209.638	20.9638
ssc-miR-30a-3p	27.6038	30.4808	16.329	25.8345	31.8622	20.4846	9.9682	24.2046	20.655	19.2209	226.644	22.6644
miR-539-3p	21.5384	29.1865	17.1681	17.3632	12.434	13.7779	13.9272	16.5091	11.4023	10.2828	163.59	16.359
ssc-miR-143-5p	22.7144	28.4099	10.5203	10.9346	6.217	10.06	11.3821	6.2485	11.2154	9.1754	126.878	12.6878
miR-1a-2-5p	5.26082	18.0555	12.392	28.5982	74.5179	6.1964	6.43337	14.9305	22.5243	14.7123	203.621	20.3621
ssc-miR-122	17.5154	5.9538	3.5498	4.1455	46.1095	15.163	10.9579	125.561	2.1496	1.7402	232.846	23.2846
ssc-miR-133a-5p	20.053	24.3329	21.2987	22.2898	39.6335	15.6732	14.1393	16.9695	16.0754	14.9496	205.415	20.5415

## Sheet: Zscore
miR_Name	TC40	TC55	TC63	TC70	TC90	YK40	YK55	YK63	YK70	YK90
ssc-miR-206	0.341714	-0.103312	0.729085	2.03755	0.804654	-0.603845	-1.79493	-0.90903	-0.210759	-0.291131
ssc-miR-1	-1.2928	0.845226	0.131137	1.18147	1.49972	-1.53674	-1.21542	0.180173	0.275819	-0.0685954
ssc-let-7f	-0.0112706	0.138828	0.528884	-0.582171	-2.42289	0.888005	1.60657	0.0498486	0.126052	-0.321858
ssc-let-7a	0.156039	-0.787406	0.98122	-0.414812	-2.23066	0.736474	1.5337	-0.47441	0.26272	0.237131
ssc-let-7c	0.471713	-0.777778	0.45935	-0.234301	-2.30404	1.27722	1.32555	-0.40535	0.211612	-0.0239669
ssc-miR-199a-3p	2.16631	0.549522	-0.451179	-0.410629	-0.793555	1.30416	-0.0357947	-0.279432	-0.776719	-1.27269
ssc-let-7e	1.17176	-0.643668	0.519573	-0.527406	-1.52643	1.77717	1.00604	-0.744214	-0.320313	-0.712508
ssc-miR-103	2.14828	-0.126061	-0.500672	-0.441171	-0.122976	1.69142	-0.289735	-0.55001	-0.793062	-1.01601
ssc-miR-320	1.98091	-0.57882	0.914418	-0.0441844	-1.3062	1.02358	0.335335	-1.01836	-0.383415	-0.923271
ssc-let-7i	1.20596	0.43408	-0.0340746	-0.631689	-1.61633	0.794595	1.57718	0.110085	-0.409486	-1.43032
ssc-let-7g	0.498957	-0.194054	0.395944	-0.425644	-1.56718	1.38708	1.72001	-0.278587	-0.144212	-1.39232
ssc-miR-107	1.92988	-0.197739	-0.59559	-0.350095	-0.117686	1.95388	-0.421373	-0.465594	-0.751536	-0.984145
ssc-miR-423-5p	2.45014	-0.192559	1.01075	-0.787089	-0.900186	0.211327	0.0737747	-1.06334	-0.350197	-0.452616
ssc-miR-140-3p	2.00632	0.826225	0.527203	-0.668955	-1.04278	0.597743	-0.156074	0.340207	-1.09328	-1.33661
ssc-miR-128	2.07705	-0.0752335	-0.527749	-0.0242011	-0.382935	1.63975	-0.747518	-0.192641	-0.430804	-1.33573
ssc-miR-499-5p	1.61512	1.84531	0.266453	-0.0869	-1.09217	-0.107766	-0.0768318	-0.0720921	-0.961915	-1.32922
ssc-miR-199b-3p	2.23171	0.73401	-0.232042	-0.227435	-0.571238	0.918105	-0.0151247	-0.485001	-0.858526	-1.49445
ssc-let-7d-5p	0.403249	-0.787125	0.583583	-0.489601	-1.26703	1.45708	1.80245	-1.05084	0.0886028	-0.740367
ssc-miR-432-5p	1.2528	0.438036	0.940933	0.840553	-2.05884	-0.365775	0.435343	0.171151	-0.240964	-1.41323
ssc-miR-503	2.12993	0.103857	-0.194344	-0.616266	-0.936219	1.27279	0.49535	-0.266918	-0.643736	-1.34445
ssc-miR-191	2.56655	0.395678	0.125699	0.0135881	-0.69917	0.449167	-0.418035	-0.372209	-0.794016	-1.26725
ssc-miR-152	1.83829	1.05616	-0.614134	0.414277	0.468559	0.0630139	-0.244353	0.0474619	-1.31126	-1.71801
ssc-miR-323	2.48106	-0.067301	-0.256024	-0.52405	-1.01508	0.916033	0.158375	-0.0330504	-0.493676	-1.16629
ssc-miR-181a	2.42566	0.837503	0.265423	-1.03782	0.363959	-0.605678	-0.0295256	-0.93914	-0.820997	-0.459384
ssc-miR-127	1.54813	1.17984	-0.2255	0.552738	-1.03176	0.224085	-0.175291	0.534523	-0.587121	-2.01965
ssc-miR-185	2.1357	0.340953	1.02997	0.644148	-1.26312	-0.184686	-0.337202	-0.654544	-0.53088	-1.18034
miR-485-3p	1.82959	1.30569	-0.292992	-0.744791	-1.39482	0.209065	0.0936253	0.440216	0.00882713	-1.45442
ssc-miR-181b	2.61744	0.294117	-0.0948145	-1.14156	-0.13118	-0.0692162	0.540327	-0.897766	-0.614245	-0.503103
miR-485-5p	1.94397	-0.95095	0.346556	-0.393393	-1.52984	0.152304	0.633705	0.496583	0.595468	-1.29439
ssc-miR-26a	1.99164	1.59452	-0.214429	0.450091	-0.582292	0.0627915	-1.0474	-0.724189	-0.534912	-0.995826
ssc-miR-10a-5p	2.47529	0.350325	-0.166577	-0.392678	-0.823641	1.0473	-0.249835	-0.593605	-0.929718	-0.716861
ssc-miR-382	1.6288	0.39101	0.16357	-0.188898	-1.61822	-0.449809	0.544708	1.24973	-0.163501	-1.55739
ssc-miR-378	-0.423031	0.461571	0.0523441	1.90338	1.43153	-1.26574	-1.47344	-0.200321	-0.271708	-0.214598
ssc-miR-7134-3p	2.27109	0.481531	-0.729579	0.0664099	-0.826777	1.17557	-0.372857	-0.147452	-0.895655	-1.02229
ssc-miR-21	1.9354	0.630406	0.106579	0.106066	-1.24529	1.23649	-0.115554	-0.481843	-0.812553	-1.3597
ssc-miR-214	1.95348	-0.227642	0.030538	-0.0667745	-0.976109	1.82342	-0.267338	-0.687705	-0.627409	-0.954463
ssc-miR-101	0.896221	1.21255	-0.298015	0.0188033	1.9716	-0.0630602	-1.05819	-0.558236	-0.881926	-1.23975
ssc-miR-130a	2.61267	0.536849	-0.0267339	-0.0440149	-0.59511	0.418954	-0.559773	-0.533872	-0.660728	-1.14825
ssc-miR-125b	2.42213	0.191315	-0.475161	-0.540091	-0.235078	1.16515	-0.186681	-0.50624	-0.608663	-1.22668
ssc-miR-30d	1.96877	0.964701	1.06937	0.213317	-0.765994	-0.182184	-0.1169	-1.11419	-0.852963	-1.18392
ssc-miR-133a-3p	0.672439	0.788955	-0.613457	-0.0200016	2.27642	-0.614694	-1.26008	0.14536	-0.221331	-1.1536
ssc-miR-296-3p	2.19289	-0.0759513	0.0846812	-0.61229	-0.900661	1.3569	0.206866	-0.544239	-0.433931	-1.27426
ssc-miR-92a	2.32187	-0.0905207	-0.440894	-0.830301	-0.178926	1.42486	-0.486214	-0.207312	-0.416166	-1.0964
ssc-miR-532-5p	2.13538	1.34719	-0.0681271	-0.31931	-1.13037	0.00166083	-0.369925	0.378543	-0.915705	-1.05934
miR-6529-5p	2.60283	0.398214	-0.0453571	0.076991	-0.971339	0.437145	-0.352345	-0.309557	-0.824442	-1.01214
ssc-miR-10b	1.08661	0.489548	-0.243582	0.435315	-0.881462	2.15613	-0.64063	-0.231332	-0.878819	-1.29178
ssc-miR-196a	2.12053	-0.0951337	-0.66082	-0.406903	-0.930059	1.59778	0.315425	-0.381369	-0.698321	-0.861131
ssc-miR-30a-5p	1.25176	0.889902	1.23065	1.18142	-0.397684	-0.585224	-1.47135	-1.06939	-0.0727414	-0.957344
ssc-miR-143-3p	1.65682	1.87222	-0.470775	0.576283	-0.277135	0.0740734	-0.790602	-0.590748	-1.16317	-0.886966
ssc-miR-24-3p	1.92574	1.30234	0.459513	0.581047	-0.455275	-0.223698	-0.432198	-0.652975	-1.11098	-1.39352
ssc-miR-424-5p	2.18943	-0.15525	-0.473206	-0.148153	-0.617392	1.65275	-0.934985	-0.328357	-0.328116	-0.856726
ssc-miR-335	1.3257	1.53541	0.143527	-0.160585	-1.55258	0.835842	0.329547	-0.433157	-0.572757	-1.45094
ssc-miR-23a	1.71806	1.60291	-0.153689	0.0249588	0.653563	-0.0836462	-1.22018	-0.376267	-0.932873	-1.23284
ssc-miR-181d-5p	2.452	0.576758	0.276549	-1.00542	-0.767394	0.0261286	0.597431	-0.913921	-0.535933	-0.706195
ssc-miR-99b	2.21565	0.137292	-0.377272	-0.359678	-0.689529	1.5295	-0.246697	-0.349473	-0.738718	-1.12108
miR-660-5p	2.02222	1.36549	0.0865485	0.293293	-0.891015	0.077079	-0.593072	-0.201317	-0.616313	-1.54292
ssc-miR-99a	2.17337	0.524882	-0.35633	0.386387	0.513336	-0.00414461	-0.261147	-0.178305	-0.926469	-1.87158
ssc-miR-424-3p	1.69255	-0.0386183	-0.91508	-0.565631	-0.753394	1.33838	0.327379	0.67885	-0.0182151	-1.74622
ssc-miR-1307	2.59628	0.733286	0.155147	-0.845698	-0.872078	-0.390955	0.322366	-0.517425	-0.595246	-0.585675
ssc-miR-16	2.37462	0.508102	-0.0154801	0.00993982	-0.907894	0.856915	-0.278704	-0.45871	-0.851371	-1.23741
ssc-miR-340	1.77733	0.807164	-0.207991	-0.00388533	-1.00739	1.61259	-0.504896	-0.701084	-0.558119	-1.21372
ssc-miR-133b	0.38787	0.407501	-0.573739	-0.267625	2.72751	-0.445373	-0.992616	-0.328182	-0.199669	-0.715675
ssc-miR-451	2.40507	0.345478	-0.761258	-0.762665	1.18364	-0.404796	-0.20312	-0.204244	-0.727128	-0.870969
ssc-miR-532-3p	2.52588	0.356246	-0.671242	-0.394888	-0.457085	0.351258	-0.798415	0.536305	-0.185202	-1.26286
miR-655-3p	0.149855	1.80559	-0.252851	1.16077	1.00239	-0.969194	-1.46306	-0.112748	-0.25021	-1.07055
ssc-miR-369	0.405734	1.95505	0.487669	1.17239	-1.16259	-0.558393	-0.883341	0.275535	-0.371868	-1.32019
ssc-miR-98	1.00879	0.339793	0.205427	-0.386383	-1.79746	1.37404	1.16144	-0.43461	-0.0511434	-1.41989
ssc-miR-744	2.32018	0.540593	0.0469312	-0.461107	-1.03186	0.816593	0.244992	-0.466001	-0.804834	-1.20549
ssc-miR-100	2.17572	0.353169	-0.33442	-0.20146	-0.578258	1.50979	-0.406033	-0.597347	-0.897004	-1.02416
ssc-miR-148a-3p	1.07059	2.1254	-0.468137	0.289161	-0.944235	0.645854	-0.47082	-0.072596	-0.830364	-1.34485
miR-330-3p	1.80798	-0.227396	-0.48052	-0.680347	-0.516021	2.11306	-0.157348	-0.395114	-0.704622	-0.759665
ssc-miR-411	1.58646	1.72114	-0.431894	0.910092	-0.144909	-0.6474	-1.15392	-0.0528308	-0.63321	-1.15352
miR-412-5p	1.29565	1.7701	0.730779	0.41282	-0.696556	-1.14846	0.243372	-0.63576	-0.617354	-1.35459
ssc-miR-455-3p	2.18289	1.15347	-0.141235	0.0533513	-1.25918	0.371905	-0.56501	-0.10905	-0.394426	-1.29272
ssc-miR-452	2.55807	0.627117	0.166973	-0.339153	-0.976249	0.266202	-0.0801917	-0.409983	-0.708193	-1.10459
ssc-miR-125a	2.09587	-0.0982003	-0.268908	-0.990182	1.20019	0.613035	0.122974	-0.785733	-0.549621	-1.33943
ssc-miR-27b-3p	1.20307	2.10083	-0.790447	-0.335063	0.695216	-0.955378	-1.08748	0.266077	-0.823255	-0.27357
miR-154b-5p	2.0784	-0.373567	0.212415	-0.366003	-1.31173	-0.25957	1.05015	0.265962	0.235197	-1.53125
ssc-miR-374b-5p	1.59778	1.35482	-0.93747	0.026166	-0.668585	1.09068	-0.795838	0.373898	-0.675418	-1.36604
ssc-miR-130b	2.55358	0.400525	-0.169204	-0.173001	-0.815496	0.841707	-0.444553	-0.547998	-0.690666	-0.95489
novel-m0198-3p	1.85096	0.72018	-0.807615	-0.269228	-1.37868	1.30003	0.355232	-0.480928	-0.120447	-1.1695
ssc-miR-23b	0.501007	1.26755	-0.228765	-0.00072308	2.09145	-0.849545	-1.39817	0.00976121	-0.509919	-0.882656
ssc-miR-708-5p	2.45449	0.301926	-0.432604	-0.63188	-0.874498	1.0781	-0.11804	-0.257106	-0.500354	-1.02003
ssc-miR-2320-5p	2.52304	1.06773	0.31145	-0.590363	-0.71376	-0.635205	-0.154865	-0.505633	-0.714273	-0.588127
ssc-miR-27a	1.55922	2.26041	-0.613741	-0.400605	-0.811504	-0.494653	-0.636592	0.127275	-0.726947	-0.262862
ssc-miR-486	1.08898	-0.535699	0.538747	0.204475	2.30393	-0.745778	-0.381412	-0.916499	-1.03685	-0.519902
ssc-miR-22-3p	1.74587	0.488763	-0.319712	0.166575	1.71946	-0.0506151	-1.12056	-0.687134	-1.03941	-0.903232
ssc-miR-136	-0.107589	1.83182	1.21896	-0.785416	1.11689	-1.11615	-0.327095	-0.0779986	-0.437036	-1.31638
ssc-miR-342	2.51376	0.925914	-0.296926	-0.438159	-0.326844	0.460935	-0.424064	-0.602797	-0.764969	-1.04685
ssc-miR-423-3p	2.37361	0.434564	0.120021	-0.116652	-0.67384	0.993373	-0.645278	-0.46961	-0.868704	-1.14748
miR-216-5p	1.54403	0.32681	-0.359562	-0.596964	-1.18694	1.8947	0.456227	-0.377651	-0.51273	-1.18792
ssc-miR-17-5p	2.06796	0.123857	-0.566142	-0.491213	-0.847832	1.76254	-0.124493	-0.560046	-0.508034	-0.856602
ssc-miR-374a-5p	1.15549	0.951199	-0.468461	0.161363	-1.9784	1.4352	-0.085661	-0.0187518	0.0833597	-1.23534
ssc-miR-29a	-0.411494	-0.424365	0.248424	1.08647	2.53208	-0.728276	-0.861503	-0.583056	-0.519187	-0.339084
ssc-miR-145-5p	-0.343727	-0.468894	1.70494	1.08353	1.35375	-0.685147	-1.27779	0.0740373	-0.171269	-1.26944
ssc-miR-500	2.36693	1.05266	-0.542943	-0.437808	-1.14492	0.391835	-0.283285	0.0583161	-0.423698	-1.03708
novel-m0207-5p	2.41359	0.849204	0.589142	0.309231	-0.455239	-0.528238	-0.792403	-0.795383	-0.794737	-0.795169
ssc-miR-221-3p	2.25491	0.192804	0.346917	0.400341	-0.35654	-1.60878	-0.11731	0.50209	-0.411485	-1.20296
ssc-miR-28-3p	2.22691	0.44724	-0.36086	-0.937006	-0.0981852	0.71235	0.61606	-0.521645	-0.547146	-1.53771
miR-431-5p	0.903806	1.52362	0.571481	0.57835	0.122623	-1.57456	-1.18733	0.631106	-0.206922	-1.36216
miR-3959-5p	1.73516	1.41575	0.351908	0.770718	-0.525131	-0.099161	-0.341025	-1.07406	-0.788632	-1.44553
ssc-miR-1306-5p	2.6926	0.395438	-0.524732	-0.589833	-0.642924	0.541004	-0.624508	-0.0481914	-0.322564	-0.876289
miR-1842-5p	2.67589	0.358544	-0.287075	-0.202018	-0.587216	0.557657	-0.362018	-0.30879	-0.879706	-0.965268
ssc-miR-151-3p	1.9618	1.30591	-0.812323	-0.612418	-0.648096	0.76914	-0.0201912	0.148867	-0.740439	-1.35225
ssc-miR-363	1.51694	0.579626	-0.232735	0.0212062	1.79674	0.280688	-1.2176	-0.846236	-0.938738	-0.959881
ssc-miR-542-3p	0.421529	2.36155	0.0591424	0.420003	0.25457	-1.14111	-0.738453	0.269586	-0.591045	-1.31576
ssc-miR-30e-5p	2.01937	1.26979	0.35242	-0.434591	-1.00351	0.512175	0.0710148	-0.954784	-0.658254	-1.17363
ssc-miR-450c-5p	0.877022	1.89003	0.0752071	0.881473	-1.34019	-0.495225	-0.606677	0.415472	-0.195158	-1.50196
ssc-miR-196b-5p	1.65642	0.123956	-0.959129	0.765167	-2.02484	0.737023	-0.174231	0.676452	-0.0237749	-0.777048
ssc-miR-345-3p	2.20899	1.41636	-0.052411	-0.694545	-0.923334	-0.129765	0.280622	-1.06125	-0.454891	-0.589774
ssc-miR-199a-5p	2.12553	0.929737	-0.760715	-0.704538	0.701357	0.59621	-0.808035	-0.180142	-0.628729	-1.27067
ssc-miR-151-5p	1.13573	0.512187	-0.832136	-0.448995	2.1541	0.464529	-0.678433	-0.227219	-0.932144	-1.14762
ssc-miR-19b	2.5572	0.759107	-0.351543	-0.139714	-0.458571	0.514901	-0.703937	-0.590525	-0.508331	-1.07858
ssc-miR-199b-5p	2.4545	1.17977	-0.23461	-0.218946	-0.729813	0.0326561	-0.444799	-0.357608	-0.518027	-1.16312
ssc-miR-139-3p	1.52581	0.833194	0.49631	0.175205	0.998618	-1.98998	-0.00893728	-0.832386	-0.190818	-1.00702
ssc-miR-15a	1.88712	0.391277	-0.432072	-0.414805	-0.876989	1.77639	-0.140444	-0.306741	-0.70294	-1.1808
ssc-miR-193a-5p	2.4494	-0.417013	-0.106925	0.588003	-1.40743	-0.321291	-1.03465	0.042939	0.485275	-0.278304
ssc-miR-493-5p	-1.43144	0.633254	-0.0238254	1.80004	0.722214	-1.48016	-0.804798	-0.453174	0.1987	0.839184
ssc-miR-15b	2.03762	-0.0483205	-0.646303	-0.523215	-0.390227	1.86829	-0.609131	-0.291659	-0.49915	-0.897911
ssc-miR-574	1.71053	-0.249932	-0.348484	-0.607293	2.13272	0.0698576	-0.879465	-0.413811	-0.598842	-0.815283
ssc-miR-148b-3p	2.27821	1.0698	-0.749992	-0.615312	-0.308683	0.755583	-0.331588	-0.135727	-0.934491	-1.0278
ssc-miR-676-3p	1.78981	0.786458	-0.610082	0.288149	-1.37141	0.94702	0.262173	0.138301	-0.685121	-1.5453
ssc-miR-17-3p	2.46126	0.643715	-0.0476827	-0.440938	-0.615829	0.902367	-0.618431	-0.749952	-0.679577	-0.854933
ssc-miR-186	1.78608	0.936577	-0.216082	-0.134582	-1.20364	0.678869	0.695766	-0.560471	-0.2183	-1.76421
ssc-miR-222	2.51785	-0.032752	0.831715	-0.459831	-1.01842	-0.652945	0.479658	-0.379191	-0.428807	-0.857276
ssc-miR-378b-3p	-0.850267	0.342051	0.0187709	0.978631	2.0128	-1.06898	-0.965494	-1.16415	-0.140456	0.837098
ssc-miR-450b-5p	0.149707	1.72115	-0.883376	0.101486	-1.94272	0.565406	0.232156	0.922893	0.218372	-1.08508
ssc-miR-30a-3p	0.776645	1.229	-0.99613	0.498452	1.44621	-0.342731	-1.99626	0.242177	-0.315938	-0.541427
miR-539-3p	0.97444	2.41331	0.152221	0.188938	-0.738416	-0.485592	-0.457501	0.0282492	-0.932517	-1.14314
ssc-miR-143-5p	1.47524	2.31323	-0.318903	-0.257946	-0.952056	-0.386628	-0.192104	-0.947422	-0.216631	-0.516781
miR-1a-2-5p	-0.778962	-0.118981	-0.41112	0.424839	2.79348	-0.730703	-0.718479	-0.280174	0.111528	-0.291431
ssc-miR-122	-0.158794	-0.477021	-0.543189	-0.526793	0.628243	-0.223543	-0.339286	2.81511	-0.581729	-0.592998
ssc-miR-133a-5p	-0.0683079	0.530171	0.105884	0.244474	2.66973	-0.680756	-0.895249	-0.499488	-0.624514	-0.78194
