# Supplementary material for: Comparative analyses of longissimus muscle miRNAomes reveal microRNAs associated with differential regulation of muscle fiber development between Tongcheng and Yorkshire pigs
Source: PLoS One. 2018 Jul 11;13(7):e0200445. doi: 10.1371/journal.pone.0200445 (PMC6040776; doi:10.1371/journal.pone.0200445)
Supplement: S5 Table — Ranked in an order of descending TPM value (average). (XLSX) [file pone.0200445.s010.xlsx]

## Sheet: cluster 0 in TC
cluster 0
ssc-miR-199a-3p
ssc-let-7e
ssc-let-7i
ssc-miR-103
ssc-miR-140-3p
ssc-miR-199b-3p
ssc-miR-499-5p
ssc-miR-503
ssc-miR-191
ssc-miR-323
miR-485-3p
ssc-miR-185
ssc-miR-382
ssc-miR-21
ssc-miR-10a-5p
ssc-miR-30d
ssc-miR-125b
ssc-miR-296-3p
ssc-miR-130a
ssc-miR-532-5p
ssc-miR-214
ssc-miR-92a
miR-6529-5p
ssc-miR-335
miR-660-5p
ssc-miR-181d-5p
ssc-miR-98
ssc-miR-424-5p
ssc-miR-99b
ssc-miR-196a
ssc-miR-340
ssc-miR-16
miR-412-5p
ssc-miR-532-3p
ssc-miR-744
miR-154b-5p
ssc-miR-1307
ssc-miR-100
ssc-miR-455-3p
novel-m0198-3p
miR-330-3p
ssc-miR-27a
ssc-miR-374a-5p
ssc-miR-423-3p
ssc-miR-452
miR-216-5p
ssc-miR-708-5p
ssc-miR-130b
ssc-miR-342
ssc-miR-28-3p
ssc-miR-151-3p
ssc-miR-17-5p
ssc-miR-500
ssc-miR-30e-5p
ssc-miR-2320-5p
ssc-miR-199b-5p
ssc-miR-186
ssc-miR-15a
ssc-miR-148b-3p
miR-539-3p
ssc-miR-345-3p
ssc-miR-222
ssc-miR-19b
ssc-miR-1306-5p
novle-m0207-5p
miR-1842-5p
ssc-miR-15b
ssc-miR-143-5p
ssc-miR-17-3p

## Sheet: TC_GO-slim
GO-Slim Biological Process	REFLIST (21398)	Input (6883)	Input (expected)	Input (fold Enrichment)	Input (P-value)
metabolic process (GO:0008152)	6594	2494	2121.06	1.18	1.14e-19
primary metabolic process (GO:0044238)	5592	2116	1798.75	1.18	1.6e-15
nucleobase-containing compound metabolic process (GO:0006139)	3018	1172	970.79	1.21	1.54e-09
localization (GO:0051179)	2072	828	666.49	1.24	2.53e-08
RNA metabolic process (GO:0016070)	1890	759	607.95	1.25	7.51e-08
transport (GO:0006810)	1889	756	607.63	1.24	1.45e-07
protein transport (GO:0015031)	1013	434	325.85	1.33	6.43e-07
intracellular protein transport (GO:0006886)	987	424	317.48	1.34	7.26e-07
nitrogen compound metabolic process (GO:0006807)	1982	780	637.54	1.22	1.23e-06
cellular process (GO:0009987)	8314	2891	2674.33	1.08	1.23e-05
catabolic process (GO:0009056)	836	357	268.91	1.33	2.31e-05
vesicle-mediated transport (GO:0016192)	783	336	251.86	1.33	3.56e-05
protein metabolic process (GO:0019538)	2001	763	643.65	1.19	0.000192
cell cycle (GO:0007049)	881	361	283.39	1.27	0.000803
transcription from RNA polymerase II promoter (GO:0006366)	1071	424	344.5	1.23	0.00281
transcription, DNA-dependent (GO:0006351)	1322	507	425.24	1.19	0.00892
cellular protein modification process (GO:0006464)	966	381	310.73	1.23	0.0104
endocytosis (GO:0006897)	335	147	107.76	1.36	0.041

## Sheet: TC_KEGG KOBAS
#Term	Database	ID	Input number	Background number	P-Value	Input	Hyperlink
Renal cell carcinoma	KEGG PATHWAY	ssc05211	39	49	0.0141726	ENSSSCG00000028968|ENSSSCG00000027127|ENSSSCG00000003909|ENSSSCG00000010872|ENSSSCG00000028178|ENSSSCG00000003395|ENSSSCG00000010081|ENSSSCG00000002989|ENSSSCG00000015403|ENSSSCG00000005096|ENSSSCG00000006646|ENSSSCG00000021203|ENSSSCG00000016958|ENSSSCG00000008443|ENSSSCG00000013900|ENSSSCG00000022633|ENSSSCG00000027272|ENSSSCG00000030289|ENSSSCG00000017991|ENSSSCG00000002385|ENSSSCG00000026635|…	http://www.genome.jp/kegg-bin/show_pathway?ssc05211/ssc:100153381%09red/ssc:100513811%09red/ssc:100739510%09red/ssc:100170851%09red/ssc:396913%09red/ssc:100511026%09red/ssc:396979%09red/ssc:100156226%09red/ssc:100525363%09red/ssc:100192436%09red/ssc:100525505%09red/ssc:100152555%09red/ssc:100511735%09red/ssc:100037272%09red/ssc:100622663%09red/ssc:100514498%09red/ssc:100627149%09red/ssc:100153927…
Chagas disease (American trypanosomiasis)	KEGG PATHWAY	ssc05142	64	89	0.0175478	ENSSSCG00000017755|ENSSSCG00000012795|ENSSSCG00000003909|ENSSSCG00000010872|ENSSSCG00000029279|ENSSSCG00000024413|ENSSSCG00000012825|ENSSSCG00000001404|ENSSSCG00000010081|ENSSSCG00000007058|ENSSSCG00000004952|ENSSSCG00000013473|ENSSSCG00000015407|ENSSSCG00000002989|ENSSSCG00000013900|ENSSSCG00000017700|ENSSSCG00000010548|ENSSSCG00000015652|ENSSSCG00000017296|ENSSSCG00000021203|ENSSSCG00000016958|…	http://www.genome.jp/kegg-bin/show_pathway?ssc05142/ssc:100049657%09red/ssc:100513811%09red/ssc:100516581%09red/ssc:100739510%09red/ssc:397090%09red/ssc:397260%09red/ssc:396913%09red/ssc:396979%09red/ssc:100048958%09red/ssc:494013%09red/ssc:396991%09red/ssc:100101471%09red/ssc:595129%09red/ssc:100127355%09red/ssc:100525148%09red/ssc:100144486%09red/ssc:100518537%09red/ssc:100127166%09red/ssc:3966…
Phagosome	KEGG PATHWAY	ssc04145	86	125	0.0187674	ENSSSCG00000011621|ENSSSCG00000016147|ENSSSCG00000001470|ENSSSCG00000001472|ENSSSCG00000011038|ENSSSCG00000000767|ENSSSCG00000006648|ENSSSCG00000017401|ENSSSCG00000016577|ENSSSCG00000017405|ENSSSCG00000016027|ENSSSCG00000017306|ENSSSCG00000017300|ENSSSCG00000026022|ENSSSCG00000004190|ENSSSCG00000001469|ENSSSCG00000000647|ENSSSCG00000000648|ENSSSCG00000017412|ENSSSCG00000029497|ENSSSCG00000015948|…	http://www.genome.jp/kegg-bin/show_pathway?ssc04145/ssc:414396%09red/ssc:100157002%09red/ssc:100153090%09red/ssc:100037293%09red/ssc:396724%09red/ssc:100525048%09red/ssc:100736584%09red/ssc:503700%09red/ssc:100154942%09red/ssc:100523862%09red/ssc:399541%09red/ssc:492276%09red/ssc:396926%09red/ssc:100154379%09red/ssc:100153403%09red/ssc:100522819%09red/ssc:100622105%09red/ssc:100622795%09red/ssc:1…
AGE-RAGE signaling pathway in diabetic complications	KEGG PATHWAY	ssc04933	60	83	0.0190335	ENSSSCG00000017338|ENSSSCG00000027140|ENSSSCG00000028968|ENSSSCG00000012135|ENSSSCG00000006286|ENSSSCG00000003909|ENSSSCG00000010872|ENSSSCG00000025092|ENSSSCG00000015326|ENSSSCG00000010081|ENSSSCG00000007058|ENSSSCG00000004952|ENSSSCG00000008090|ENSSSCG00000002989|ENSSSCG00000013900|ENSSSCG00000001050|ENSSSCG00000007356|ENSSSCG00000011695|ENSSSCG00000015770|ENSSSCG00000017406|ENSSSCG00000021203|…	http://www.genome.jp/kegg-bin/show_pathway?ssc04933/ssc:100620724%09red/ssc:100626716%09red/ssc:100513811%09red/ssc:100516581%09red/ssc:100739510%09red/ssc:396915%09red/ssc:396913%09red/ssc:397094%09red/ssc:396979%09red/ssc:100518251%09red/ssc:100153454%09red/ssc:100525148%09red/ssc:397201%09red/ssc:397391%09red/ssc:100155670%09red/ssc:396609%09red/ssc:100622663%09red/ssc:397260%09red/ssc:397244%…
T cell receptor signaling pathway	KEGG PATHWAY	ssc04660	63	89	0.0241106	ENSSSCG00000022362|ENSSSCG00000022080|ENSSSCG00000017330|ENSSSCG00000027127|ENSSSCG00000007477|ENSSSCG00000003909|ENSSSCG00000010872|ENSSSCG00000004421|ENSSSCG00000022486|ENSSSCG00000012825|ENSSSCG00000025092|ENSSSCG00000001404|ENSSSCG00000010081|ENSSSCG00000016958|ENSSSCG00000002989|ENSSSCG00000008193|ENSSSCG00000010548|ENSSSCG00000015652|ENSSSCG00000014278|ENSSSCG00000021203|ENSSSCG00000025691|…	http://www.genome.jp/kegg-bin/show_pathway?ssc04660/ssc:791125%09red/ssc:100513811%09red/ssc:100739510%09red/ssc:396913%09red/ssc:100134969%09red/ssc:396979%09red/ssc:100522631%09red/ssc:100192436%09red/ssc:100525505%09red/ssc:100101471%09red/ssc:100192438%09red/ssc:100127355%09red/ssc:494013%09red/ssc:396636%09red/ssc:733597%09red/ssc:397208%09red/ssc:100737448%09red/ssc:100153411%09red/ssc:3966…
Proteoglycans in cancer	KEGG PATHWAY	ssc05205	100	150	0.0252824	ENSSSCG00000025777|ENSSSCG00000009123|ENSSSCG00000016140|ENSSSCG00000024671|ENSSSCG00000012034|ENSSSCG00000015027|ENSSSCG00000016578|ENSSSCG00000010448|ENSSSCG00000003256|ENSSSCG00000003065|ENSSSCG00000006088|ENSSSCG00000003413|ENSSSCG00000029852|ENSSSCG00000027312|ENSSSCG00000024682|ENSSSCG00000017206|ENSSSCG00000008844|ENSSSCG00000027801|ENSSSCG00000003395|ENSSSCG00000004058|ENSSSCG00000003017|…	http://www.genome.jp/kegg-bin/show_pathway?ssc05205/ssc:414396%09red/ssc:100157679%09red/ssc:100152607%09red/ssc:100524961%09red/ssc:100157360%09red/ssc:100153248%09red/ssc:100622663%09red/ssc:396726%09red/ssc:100327037%09red/ssc:100520143%09red/ssc:100621789%09red/ssc:100171389%09red/ssc:100518251%09red/ssc:399541%09red/ssc:100525965%09red/ssc:396926%09red/ssc:100523324%09red/ssc:100519927%09red…
Chronic myeloid leukemia	KEGG PATHWAY	ssc05220	40	53	0.0273733	ENSSSCG00000027140|ENSSSCG00000017406|ENSSSCG00000003909|ENSSSCG00000010872|ENSSSCG00000022486|ENSSSCG00000012825|ENSSSCG00000025092|ENSSSCG00000010081|ENSSSCG00000007268|ENSSSCG00000002989|ENSSSCG00000010548|ENSSSCG00000005706|ENSSSCG00000021203|ENSSSCG00000016958|ENSSSCG00000004432|ENSSSCG00000013900|ENSSSCG00000022633|ENSSSCG00000027127|ENSSSCG00000006539|ENSSSCG00000010052|ENSSSCG00000005382|…	http://www.genome.jp/kegg-bin/show_pathway?ssc05220/ssc:100513811%09red/ssc:100739510%09red/ssc:100170851%09red/ssc:396979%09red/ssc:100525363%09red/ssc:100192436%09red/ssc:100525505%09red/ssc:100101471%09red/ssc:100127355%09red/ssc:100524544%09red/ssc:100156321%09red/ssc:397142%09red/ssc:100622663%09red/ssc:100156170%09red/ssc:100157974%09red/ssc:100627476%09red/ssc:100514498%09red/ssc:100144492…
Phosphatidylinositol signaling system	KEGG PATHWAY	ssc04070	55	77	0.0287126	ENSSSCG00000017338|ENSSSCG00000010765|ENSSSCG00000003909|ENSSSCG00000006985|ENSSSCG00000025033|ENSSSCG00000016147|ENSSSCG00000008190|ENSSSCG00000001518|ENSSSCG00000011079|ENSSSCG00000021203|ENSSSCG00000012035|ENSSSCG00000024162|ENSSSCG00000012650|ENSSSCG00000007058|ENSSSCG00000013900|ENSSSCG00000002136|ENSSSCG00000003256|ENSSSCG00000010440|ENSSSCG00000017642|ENSSSCG00000016958|ENSSSCG00000006121|…	http://www.genome.jp/kegg-bin/show_pathway?ssc04070/ssc:100517258%09red/ssc:100312967%09red/ssc:100739510%09red/ssc:396838%09red/ssc:100462756%09red/ssc:397097%09red/ssc:396979%09red/ssc:100522926%09red/ssc:100521692%09red/ssc:100517493%09red/ssc:100155015%09red/ssc:100511393%09red/ssc:100518140%09red/ssc:102167387%09red/ssc:100156264%09red/ssc:100622663%09red/ssc:100516581%09red/ssc:100524376%09…
VEGF signaling pathway	KEGG PATHWAY	ssc04370	34	44	0.0296905	ENSSSCG00000022362|ENSSSCG00000028968|ENSSSCG00000027127|ENSSSCG00000024969|ENSSSCG00000003909|ENSSSCG00000010872|ENSSSCG00000030425|ENSSSCG00000010081|ENSSSCG00000021574|ENSSSCG00000002989|ENSSSCG00000003256|ENSSSCG00000015650|ENSSSCG00000017178|ENSSSCG00000021203|ENSSSCG00000016958|ENSSSCG00000013900|ENSSSCG00000022633|ENSSSCG00000003460|ENSSSCG00000027272|ENSSSCG00000017991|ENSSSCG00000011415|…	http://www.genome.jp/kegg-bin/show_pathway?ssc04370/ssc:100513811%09red/ssc:100739510%09red/ssc:100621675%09red/ssc:396979%09red/ssc:100525505%09red/ssc:493184%09red/ssc:100519210%09red/ssc:100622663%09red/ssc:396603%09red/ssc:100134969%09red/ssc:100521986%09red/ssc:100514498%09red/ssc:100626023%09red/ssc:100627149%09red/ssc:100153927%09red/ssc:100621789%09red/ssc:397311%09red/ssc:100518131%09red…
Sphingolipid signaling pathway	KEGG PATHWAY	ssc04071	62	89	0.0326747	ENSSSCG00000008629|ENSSSCG00000022080|ENSSSCG00000012981|ENSSSCG00000027127|ENSSSCG00000010081|ENSSSCG00000003909|ENSSSCG00000010872|ENSSSCG00000021944|ENSSSCG00000024413|ENSSSCG00000006644|ENSSSCG00000001404|ENSSSCG00000030425|ENSSSCG00000016958|ENSSSCG00000006236|ENSSSCG00000021574|ENSSSCG00000002989|ENSSSCG00000021059|ENSSSCG00000023433|ENSSSCG00000007072|ENSSSCG00000017912|ENSSSCG00000010440|…	http://www.genome.jp/kegg-bin/show_pathway?ssc04071/ssc:100153039%09red/ssc:791125%09red/ssc:100513811%09red/ssc:100516581%09red/ssc:100739510%09red/ssc:397090%09red/ssc:100621675%09red/ssc:414900%09red/ssc:396979%09red/ssc:397136%09red/ssc:100525505%09red/ssc:100525187%09red/ssc:100153927%09red/ssc:100516242%09red/ssc:100525148%09red/ssc:100134967%09red/ssc:396609%09red/ssc:100156264%09red/ssc:1…
TNF signaling pathway	KEGG PATHWAY	ssc04668	60	86	0.0342977	ENSSSCG00000013263|ENSSSCG00000017330|ENSSSCG00000000529|ENSSSCG00000003909|ENSSSCG00000010872|ENSSSCG00000001009|ENSSSCG00000012825|ENSSSCG00000030888|ENSSSCG00000008977|ENSSSCG00000010081|ENSSSCG00000024377|ENSSSCG00000027426|ENSSSCG00000010448|ENSSSCG00000002989|ENSSSCG00000002525|ENSSSCG00000010548|ENSSSCG00000028739|ENSSSCG00000006286|ENSSSCG00000021203|ENSSSCG00000016958|ENSSSCG00000009228|…	http://www.genome.jp/kegg-bin/show_pathway?ssc04668/ssc:100513811%09red/ssc:100739510%09red/ssc:396915%09red/ssc:553951%09red/ssc:396913%09red/ssc:100153785%09red/ssc:396979%09red/ssc:100101471%09red/ssc:595129%09red/ssc:100127355%09red/ssc:414381%09red/ssc:654325%09red/ssc:396609%09red/ssc:100524751%09red/ssc:100037306%09red/ssc:100622663%09red/ssc:100624428%09red/ssc:100521736%09red/ssc:397244%…

## Sheet: cluster 0 in YK
cluster 0
ssc-miR-199a-3p
ssc-let-7e
ssc-let-7i
ssc-miR-103
ssc-miR-107
ssc-miR-128
ssc-miR-140-3p
ssc-miR-199b-3p
ssc-miR-503
ssc-miR-191
ssc-miR-323
ssc-miR-7134-3p
ssc-miR-21
ssc-miR-10a-5p
ssc-miR-10b
ssc-miR-125b
ssc-miR-296-3p
ssc-miR-130a
ssc-miR-214
ssc-miR-92a
miR-6529-5p
ssc-miR-335
ssc-miR-424-3p
miR-660-5p
ssc-miR-98
ssc-miR-99b
ssc-miR-196a
ssc-miR-340
ssc-miR-16
ssc-miR-744
ssc-miR-125a
ssc-miR-100
ssc-miR-455-3p
novel-m0198-3p
miR-330-3p
ssc-miR-374a-5p
ssc-miR-423-3p
ssc-miR-452
miR-216-5p
ssc-miR-708-5p
ssc-miR-130b
ssc-miR-342
ssc-miR-28-3p
ssc-miR-151-3p
ssc-miR-17-5p
ssc-miR-500
ssc-miR-30e-5p
ssc-miR-186
ssc-miR-15a
ssc-miR-676-3p
ssc-miR-19b
novel-m0207-5p
miR-1842-5p
ssc-miR-15b
ssc-miR-17-3p

## Sheet: YK_GO-slim
GO-Slim Biological Process	REFLIST (21398)	Input (6404)	Input (expected)	Input (fold Enrichment)	Input (P-value)
metabolic process (GO:0008152)	6594	2317	1973.45	1.17	6.76e-18
primary metabolic process (GO:0044238)	5592	1961	1673.58	1.17	1.22e-13
nucleobase-containing compound metabolic process (GO:0006139)	3018	1084	903.23	1.2	3.35e-08
localization (GO:0051179)	2072	770	620.11	1.24	1.18e-07
RNA metabolic process (GO:0016070)	1890	707	565.64	1.25	2.41e-07
intracellular protein transport (GO:0006886)	987	401	295.39	1.36	3.01e-07
protein transport (GO:0015031)	1013	410	303.17	1.35	3.03e-07
transport (GO:0006810)	1889	703	565.34	1.24	6.03e-07
vesicle-mediated transport (GO:0016192)	783	319	234.34	1.36	1.19e-05
protein metabolic process (GO:0019538)	2001	720	598.86	1.2	5.62e-05
cellular process (GO:0009987)	8314	2680	2488.22	1.08	0.000125
nitrogen compound metabolic process (GO:0006807)	1982	709	593.17	1.2	0.000154
catabolic process (GO:0009056)	836	328	250.2	1.31	0.000215
cell cycle (GO:0007049)	881	337	263.67	1.28	0.00125
cellular protein modification process (GO:0006464)	966	359	289.1	1.24	0.00643
transcription from RNA polymerase II promoter (GO:0006366)	1071	392	320.53	1.22	0.00961
response to stress (GO:0006950)	742	280	222.07	1.26	0.0185
transcription, DNA-dependent (GO:0006351)	1322	470	395.65	1.19	0.0224
intracellular signal transduction (GO:0035556)	1066	386	319.03	1.21	0.025
endocytosis (GO:0006897)	335	139	100.26	1.39	0.0309
exocytosis (GO:0006887)	208	93	62.25	1.49	0.0365

## Sheet: YK_KEGG KOBAS
#Term	Database	ID	Input number	Background number	P-Value	Input	Hyperlink
Renal cell carcinoma	KEGG PATHWAY	ssc05211	37	49	0.0122743	ENSSSCG00000028968|ENSSSCG00000027127|ENSSSCG00000003909|ENSSSCG00000010872|ENSSSCG00000028178|ENSSSCG00000003395|ENSSSCG00000010081|ENSSSCG00000002989|ENSSSCG00000015403|ENSSSCG00000006646|ENSSSCG00000021203|ENSSSCG00000016958|ENSSSCG00000008443|ENSSSCG00000013900|ENSSSCG00000022633|ENSSSCG00000027272|ENSSSCG00000030289|ENSSSCG00000010095|ENSSSCG00000002385|ENSSSCG00000026635|ENSSSCG00000001695|…	http://www.genome.jp/kegg-bin/show_pathway?ssc05211/ssc:100153381%09red/ssc:100513811%09red/ssc:100739510%09red/ssc:100170851%09red/ssc:396913%09red/ssc:100511026%09red/ssc:396979%09red/ssc:100156226%09red/ssc:100525363%09red/ssc:100192436%09red/ssc:100525505%09red/ssc:100152555%09red/ssc:100511735%09red/ssc:100037272%09red/ssc:100622663%09red/ssc:100514498%09red/ssc:100627149%09red/ssc:100153927…
AGE-RAGE signaling pathway in diabetic complications	KEGG PATHWAY	ssc04933	57	83	0.0147425	ENSSSCG00000017338|ENSSSCG00000027140|ENSSSCG00000028968|ENSSSCG00000012135|ENSSSCG00000006286|ENSSSCG00000003909|ENSSSCG00000010872|ENSSSCG00000025092|ENSSSCG00000015326|ENSSSCG00000010081|ENSSSCG00000007058|ENSSSCG00000004952|ENSSSCG00000008090|ENSSSCG00000002989|ENSSSCG00000013900|ENSSSCG00000001050|ENSSSCG00000007356|ENSSSCG00000011695|ENSSSCG00000015770|ENSSSCG00000017406|ENSSSCG00000021203|…	http://www.genome.jp/kegg-bin/show_pathway?ssc04933/ssc:100620724%09red/ssc:100626716%09red/ssc:100513811%09red/ssc:100516581%09red/ssc:100739510%09red/ssc:396915%09red/ssc:396913%09red/ssc:397094%09red/ssc:396979%09red/ssc:100518251%09red/ssc:100153454%09red/ssc:397201%09red/ssc:397391%09red/ssc:100155670%09red/ssc:396609%09red/ssc:100622663%09red/ssc:397260%09red/ssc:397244%09red/ssc:100514498%…
Chronic myeloid leukemia	KEGG PATHWAY	ssc05220	39	53	0.0150744	ENSSSCG00000027140|ENSSSCG00000017406|ENSSSCG00000003909|ENSSSCG00000010872|ENSSSCG00000022486|ENSSSCG00000021203|ENSSSCG00000025092|ENSSSCG00000010081|ENSSSCG00000007268|ENSSSCG00000002989|ENSSSCG00000005706|ENSSSCG00000012825|ENSSSCG00000016958|ENSSSCG00000004432|ENSSSCG00000013900|ENSSSCG00000022633|ENSSSCG00000027127|ENSSSCG00000006539|ENSSSCG00000010052|ENSSSCG00000005382|ENSSSCG00000007030|…	http://www.genome.jp/kegg-bin/show_pathway?ssc05220/ssc:100513811%09red/ssc:100739510%09red/ssc:100170851%09red/ssc:396979%09red/ssc:100525363%09red/ssc:100192436%09red/ssc:100525505%09red/ssc:100154421%09red/ssc:100101471%09red/ssc:100127355%09red/ssc:100524544%09red/ssc:100156321%09red/ssc:397142%09red/ssc:100622663%09red/ssc:100156170%09red/ssc:100157974%09red/ssc:100627476%09red/ssc:100514498…
Proteoglycans in cancer	KEGG PATHWAY	ssc05205	95	150	0.0172962	ENSSSCG00000025777|ENSSSCG00000009123|ENSSSCG00000016140|ENSSSCG00000017497|ENSSSCG00000012034|ENSSSCG00000015027|ENSSSCG00000016578|ENSSSCG00000010448|ENSSSCG00000003065|ENSSSCG00000006088|ENSSSCG00000003413|ENSSSCG00000029852|ENSSSCG00000027312|ENSSSCG00000024682|ENSSSCG00000017206|ENSSSCG00000008844|ENSSSCG00000027801|ENSSSCG00000003395|ENSSSCG00000004058|ENSSSCG00000003017|ENSSSCG00000003569|…	http://www.genome.jp/kegg-bin/show_pathway?ssc05205/ssc:414396%09red/ssc:100157679%09red/ssc:100152607%09red/ssc:100157360%09red/ssc:100153248%09red/ssc:397435%09red/ssc:396726%09red/ssc:100327037%09red/ssc:100520143%09red/ssc:100621789%09red/ssc:100525120%09red/ssc:100518251%09red/ssc:399541%09red/ssc:396926%09red/ssc:100519927%09red/ssc:100525766%09red/ssc:494458%09red/ssc:100518997%09red/ssc:4…
Chagas disease (American trypanosomiasis)	KEGG PATHWAY	ssc05142	60	89	0.017594	ENSSSCG00000017755|ENSSSCG00000012795|ENSSSCG00000003909|ENSSSCG00000010872|ENSSSCG00000007520|ENSSSCG00000000708|ENSSSCG00000001404|ENSSSCG00000010081|ENSSSCG00000007058|ENSSSCG00000004952|ENSSSCG00000013473|ENSSSCG00000015407|ENSSSCG00000002989|ENSSSCG00000013900|ENSSSCG00000017700|ENSSSCG00000015652|ENSSSCG00000017296|ENSSSCG00000012825|ENSSSCG00000016958|ENSSSCG00000009228|ENSSSCG00000009657|…	http://www.genome.jp/kegg-bin/show_pathway?ssc05142/ssc:100513811%09red/ssc:100516581%09red/ssc:100739510%09red/ssc:397090%09red/ssc:397260%09red/ssc:396913%09red/ssc:396979%09red/ssc:100048958%09red/ssc:396991%09red/ssc:100101471%09red/ssc:595129%09red/ssc:100127355%09red/ssc:494013%09red/ssc:100144486%09red/ssc:100518537%09red/ssc:100127166%09red/ssc:396609%09red/ssc:396606%09red/ssc:100622663%…
TNF signaling pathway	KEGG PATHWAY	ssc04668	58	86	0.0191858	ENSSSCG00000013263|ENSSSCG00000021203|ENSSSCG00000012981|ENSSSCG00000017330|ENSSSCG00000000529|ENSSSCG00000003909|ENSSSCG00000010872|ENSSSCG00000001009|ENSSSCG00000000708|ENSSSCG00000030888|ENSSSCG00000008977|ENSSSCG00000010081|ENSSSCG00000024377|ENSSSCG00000027426|ENSSSCG00000010448|ENSSSCG00000002989|ENSSSCG00000002525|ENSSSCG00000006286|ENSSSCG00000012825|ENSSSCG00000016958|ENSSSCG00000009228|…	http://www.genome.jp/kegg-bin/show_pathway?ssc04668/ssc:100513811%09red/ssc:100739510%09red/ssc:396915%09red/ssc:553951%09red/ssc:396913%09red/ssc:100153785%09red/ssc:396979%09red/ssc:100101471%09red/ssc:595129%09red/ssc:100127355%09red/ssc:414381%09red/ssc:654325%09red/ssc:396609%09red/ssc:100524751%09red/ssc:100037306%09red/ssc:100520402%09red/ssc:100622663%09red/ssc:100624428%09red/ssc:1005217…
T cell receptor signaling pathway	KEGG PATHWAY	ssc04660	59	89	0.0244324	ENSSSCG00000022362|ENSSSCG00000022080|ENSSSCG00000017330|ENSSSCG00000027127|ENSSSCG00000007477|ENSSSCG00000003909|ENSSSCG00000010872|ENSSSCG00000022486|ENSSSCG00000021203|ENSSSCG00000025092|ENSSSCG00000001404|ENSSSCG00000010081|ENSSSCG00000025691|ENSSSCG00000002989|ENSSSCG00000008193|ENSSSCG00000015652|ENSSSCG00000014278|ENSSSCG00000012825|ENSSSCG00000016958|ENSSSCG00000025537|ENSSSCG00000008217|…	http://www.genome.jp/kegg-bin/show_pathway?ssc04660/ssc:791125%09red/ssc:100513811%09red/ssc:100739510%09red/ssc:396913%09red/ssc:100134969%09red/ssc:396979%09red/ssc:100522631%09red/ssc:100192436%09red/ssc:100525505%09red/ssc:100101471%09red/ssc:100127355%09red/ssc:100192438%09red/ssc:494013%09red/ssc:396636%09red/ssc:733597%09red/ssc:397208%09red/ssc:100737448%09red/ssc:100153411%09red/ssc:3966…
Sphingolipid signaling pathway	KEGG PATHWAY	ssc04071	59	89	0.0244324	ENSSSCG00000008629|ENSSSCG00000022080|ENSSSCG00000011649|ENSSSCG00000027127|ENSSSCG00000010081|ENSSSCG00000003909|ENSSSCG00000010872|ENSSSCG00000021944|ENSSSCG00000000708|ENSSSCG00000010440|ENSSSCG00000030425|ENSSSCG00000016958|ENSSSCG00000006236|ENSSSCG00000021203|ENSSSCG00000021574|ENSSSCG00000002989|ENSSSCG00000021059|ENSSSCG00000023433|ENSSSCG00000007072|ENSSSCG00000017178|ENSSSCG00000013016|…	http://www.genome.jp/kegg-bin/show_pathway?ssc04071/ssc:100153039%09red/ssc:791125%09red/ssc:100513811%09red/ssc:100516581%09red/ssc:100739510%09red/ssc:397090%09red/ssc:100621675%09red/ssc:396979%09red/ssc:397136%09red/ssc:100525505%09red/ssc:100525187%09red/ssc:100135677%09red/ssc:100153927%09red/ssc:100516242%09red/ssc:100134967%09red/ssc:396609%09red/ssc:100156264%09red/ssc:100622663%09red/ss…
VEGF signaling pathway	KEGG PATHWAY	ssc04370	32	44	0.0291066	ENSSSCG00000022362|ENSSSCG00000028968|ENSSSCG00000027127|ENSSSCG00000024969|ENSSSCG00000003909|ENSSSCG00000010872|ENSSSCG00000030425|ENSSSCG00000010081|ENSSSCG00000021574|ENSSSCG00000002989|ENSSSCG00000015650|ENSSSCG00000017178|ENSSSCG00000021203|ENSSSCG00000016958|ENSSSCG00000013900|ENSSSCG00000022633|ENSSSCG00000003460|ENSSSCG00000027272|ENSSSCG00000011415|ENSSSCG00000001695|ENSSSCG00000007477|…	http://www.genome.jp/kegg-bin/show_pathway?ssc04370/ssc:100513811%09red/ssc:100739510%09red/ssc:100621675%09red/ssc:396979%09red/ssc:100525505%09red/ssc:493184%09red/ssc:100519210%09red/ssc:100622663%09red/ssc:396603%09red/ssc:100134969%09red/ssc:100521986%09red/ssc:100514498%09red/ssc:100626023%09red/ssc:100627149%09red/ssc:100153927%09red/ssc:100621789%09red/ssc:397311%09red/ssc:100518251%09red…
Endocrine resistance	KEGG PATHWAY	ssc01522	48	71	0.0293952	ENSSSCG00000025777|ENSSSCG00000018039|ENSSSCG00000027140|ENSSSCG00000017497|ENSSSCG00000027127|ENSSSCG00000003909|ENSSSCG00000010872|ENSSSCG00000007520|ENSSSCG00000027726|ENSSSCG00000025092|ENSSSCG00000010081|ENSSSCG00000007268|ENSSSCG00000002989|ENSSSCG00000013900|ENSSSCG00000007458|ENSSSCG00000026422|ENSSSCG00000021203|ENSSSCG00000016958|ENSSSCG00000009228|ENSSSCG00000000857|ENSSSCG00000003413|…	http://www.genome.jp/kegg-bin/show_pathway?ssc01522/ssc:100622663%09red/ssc:100127158%09red/ssc:100152163%09red/ssc:100522613%09red/ssc:100513811%09red/ssc:100739510%09red/ssc:396913%09red/ssc:100144522%09red/ssc:100620481%09red/ssc:396979%09red/ssc:100521003%09red/ssc:100514402%09red/ssc:100135659%09red/ssc:100525505%09red/ssc:100127359%09red/ssc:100153369%09red/ssc:100155970%09red/ssc:397491%09…
mTOR signaling pathway	KEGG PATHWAY	ssc04150	77	123	0.0360917	ENSSSCG00000014920|ENSSSCG00000011916|ENSSSCG00000021203|ENSSSCG00000022301|ENSSSCG00000022080|ENSSSCG00000016140|ENSSSCG00000027127|ENSSSCG00000003909|ENSSSCG00000010872|ENSSSCG00000029438|ENSSSCG00000030343|ENSSSCG00000010034|ENSSSCG00000024671|ENSSSCG00000000625|ENSSSCG00000006052|ENSSSCG00000028420|ENSSSCG00000000767|ENSSSCG00000010081|ENSSSCG00000006054|ENSSSCG00000026785|ENSSSCG00000006263|…	http://www.genome.jp/kegg-bin/show_pathway?ssc04150/ssc:106504095%09red/ssc:100521611%09red/ssc:100512949%09red/ssc:100513811%09red/ssc:100127158%09red/ssc:100739510%09red/ssc:100152358%09red/ssc:100737448%09red/ssc:100157658%09red/ssc:100505408%09red/ssc:396979%09red/ssc:100526122%09red/ssc:100620966%09red/ssc:100515777%09red/ssc:100154931%09red/ssc:100520560%09red/ssc:100127359%09red/ssc:100101…
FoxO signaling pathway	KEGG PATHWAY	ssc04068	70	111	0.0385185	ENSSSCG00000015652|ENSSSCG00000027140|ENSSSCG00000009076|ENSSSCG00000027127|ENSSSCG00000003909|ENSSSCG00000010872|ENSSSCG00000027343|ENSSSCG00000004524|ENSSSCG00000012399|ENSSSCG00000027668|ENSSSCG00000011810|ENSSSCG00000007507|ENSSSCG00000016925|ENSSSCG00000027663|ENSSSCG00000013302|ENSSSCG00000010081|ENSSSCG00000004952|ENSSSCG00000003837|ENSSSCG00000016832|ENSSSCG00000013643|ENSSSCG00000002989|…	http://www.genome.jp/kegg-bin/show_pathway?ssc04068/ssc:397250%09red/ssc:100620270%09red/ssc:100513811%09red/ssc:100462745%09red/ssc:100739510%09red/ssc:406191%09red/ssc:397260%09red/ssc:396726%09red/ssc:396979%09red/ssc:100156226%09red/ssc:100514498%09red/ssc:100192436%09red/ssc:100521968%09red/ssc:100101471%09red/ssc:100511657%09red/ssc:100515638%09red/ssc:397491%09red/ssc:100511937%09red/ssc:1…
Longevity regulating pathway - multiple species	KEGG PATHWAY	ssc04213	34	49	0.0434932	ENSSSCG00000000175|ENSSSCG00000010872|ENSSSCG00000013771|ENSSSCG00000013302|ENSSSCG00000013564|ENSSSCG00000002989|ENSSSCG00000013900|ENSSSCG00000000185|ENSSSCG00000017139|ENSSSCG00000021203|ENSSSCG00000016958|ENSSSCG00000007114|ENSSSCG00000000857|ENSSSCG00000003413|ENSSSCG00000029876|ENSSSCG00000004432|ENSSSCG00000003909|ENSSSCG00000003837|ENSSSCG00000027272|ENSSSCG00000009370|ENSSSCG00000030413|…	http://www.genome.jp/kegg-bin/show_pathway?ssc04213/ssc:100127158%09red/ssc:100127359%09red/ssc:100513811%09red/ssc:100739510%09red/ssc:396979%09red/ssc:100514402%09red/ssc:100621324%09red/ssc:100522613%09red/ssc:397491%09red/ssc:397568%09red/ssc:100622663%09red/ssc:100156170%09red/ssc:100514498%09red/ssc:100145903%09red/ssc:100621789%09red/ssc:100518131%09red/ssc:100518251%09red/ssc:100513828%09…
Fc epsilon RI signaling pathway	KEGG PATHWAY	ssc04664	35	51	0.0465963	ENSSSCG00000028968|ENSSSCG00000027127|ENSSSCG00000024969|ENSSSCG00000003909|ENSSSCG00000010872|ENSSSCG00000026742|ENSSSCG00000014891|ENSSSCG00000010081|ENSSSCG00000002989|ENSSSCG00000013900|ENSSSCG00000014278|ENSSSCG00000021203|ENSSSCG00000016958|ENSSSCG00000009228|ENSSSCG00000012495|ENSSSCG00000005743|ENSSSCG00000022633|ENSSSCG00000014281|ENSSSCG00000027272|ENSSSCG00000003395|ENSSSCG00000013099|…	http://www.genome.jp/kegg-bin/show_pathway?ssc04664/ssc:791125%09red/ssc:100513811%09red/ssc:100739510%09red/ssc:100621675%09red/ssc:396979%09red/ssc:100192436%09red/ssc:100525505%09red/ssc:396609%09red/ssc:100511937%09red/ssc:397208%09red/ssc:396721%09red/ssc:100622663%09red/ssc:397166%09red/ssc:100514498%09red/ssc:100511843%09red/ssc:100627149%09red/ssc:100153927%09red/ssc:100621789%09red/ssc:1…
AMPK signaling pathway	KEGG PATHWAY	ssc04152	63	100	0.0480101	ENSSSCG00000003413|ENSSSCG00000006560|ENSSSCG00000022301|ENSSSCG00000013263|ENSSSCG00000017365|ENSSSCG00000015405|ENSSSCG00000009245|ENSSSCG00000010930|ENSSSCG00000010872|ENSSSCG00000007507|ENSSSCG00000003194|ENSSSCG00000029275|ENSSSCG00000016958|ENSSSCG00000025188|ENSSSCG00000013900|ENSSSCG00000011579|ENSSSCG00000002989|ENSSSCG00000014080|ENSSSCG00000000185|ENSSSCG00000016266|ENSSSCG00000024872|…	http://www.genome.jp/kegg-bin/show_pathway?ssc04152/ssc:100127158%09red/ssc:396836%09red/ssc:100513811%09red/ssc:100627508%09red/ssc:100739510%09red/ssc:397090%09red/ssc:100513782%09red/ssc:100337681%09red/ssc:396979%09red/ssc:100526104%09red/ssc:100144446%09red/ssc:100511006%09red/ssc:100127359%09red/ssc:100157453%09red/ssc:397491%09red/ssc:100516242%09red/ssc:100519258%09red/ssc:100134828%09red…
