# Supplementary material for: Comparative analyses of longissimus muscle miRNAomes reveal microRNAs associated with differential regulation of muscle fiber development between Tongcheng and Yorkshire pigs
Source: PLoS One. 2018 Jul 11;13(7):e0200445. doi: 10.1371/journal.pone.0200445 (PMC6040776; doi:10.1371/journal.pone.0200445)
Supplement: S6 Table — (XLSX) [file pone.0200445.s011.xlsx]

## Sheet: TC40-TC55
miR-name	pairwise	TC40-total-reads	TC55-total-reads	TC40-expressed	TC55-expressed	TC40-std	TC55-std	fold-change(log2 TC55/TC40)	p-value	sig-lable	regulated
ssc-miR-378b-3p	TC40-TC55	16157176	15452348	263	763	16.2776	49.3776	1.60097	3.62e-62	**	up
miR-1a-2-5p	TC40-TC55	16157176	15452348	85	279	5.2608	18.0555	1.77908	2.34196e-27	**	up
ssc-miR-214	TC40-TC55	16157176	15452348	10307	2971	637.921	192.268	-1.73026	0	**	down
ssc-miR-196a	TC40-TC55	16157176	15452348	4784	1495	296.091	96.7491	-1.61372	0	**	down
ssc-miR-122	TC40-TC55	16157176	15452348	283	92	17.5154	5.9538	-1.55674	4.46e-22	**	down
miR-330-3p	TC40-TC55	16157176	15452348	1946	660	120.442	42.712	-1.49562	5.35584e-134	**	down
ssc-miR-15b	TC40-TC55	16157176	15452348	517	190	31.9982	12.2959	-1.37981	7.04e-33	**	down
ssc-miR-424-5p	TC40-TC55	16157176	15452348	4014	1536	248.435	99.4024	-1.32151	8.02e-228	**	down
ssc-miR-423-5p	TC40-TC55	16157176	15452348	93003	35676	5756.14	2308.78	-1.31797	0	**	down
miR-1842-5p	TC40-TC55	16157176	15452348	734	284	45.4287	18.3791	-1.30554	2.20766e-42	**	down
ssc-miR-1306-5p	TC40-TC55	16157176	15452348	763	297	47.2236	19.2204	-1.29687	1.48e-43	**	down
ssc-miR-323	TC40-TC55	16157176	15452348	27072	10726	1675.54	694.134	-1.27134	0	**	down
ssc-miR-574	TC40-TC55	16157176	15452348	514	204	31.8125	13.2019	-1.26885	6.11e-29	**	down
ssc-miR-17-5p	TC40-TC55	16157176	15452348	1000	397	61.892	25.6919	-1.26844	1.07e-54	**	down
ssc-miR-320	TC40-TC55	16157176	15452348	134350	54997	8315.19	3559.14	-1.22422	0	**	down
ssc-let-7e	TC40-TC55	16157176	15452348	212055	88671	13124.5	5738.35	-1.19356	0	**	down
ssc-miR-92a	TC40-TC55	16157176	15452348	7475	3143	462.643	203.399	-1.18558	0	**	down
ssc-miR-130b	TC40-TC55	16157176	15452348	1517	649	93.8902	42.0001	-1.16058	1.48e-71	**	down
ssc-miR-107	TC40-TC55	16157176	15452348	112430	48844	6958.52	3160.94	-1.13842	0	**	down
ssc-miR-708-5p	TC40-TC55	16157176	15452348	1366	609	84.5445	39.4115	-1.10109	1.59e-59	**	down
ssc-miR-451	TC40-TC55	16157176	15452348	2615	1174	161.848	75.9755	-1.09103	1.22e-110	**	down
ssc-miR-99b	TC40-TC55	16157176	15452348	3941	1783	243.916	115.387	-1.07991	4.76e-163	**	down
ssc-miR-103	TC40-TC55	16157176	15452348	135121	61136	8362.91	3956.42	-1.07981	0	**	down
ssc-miR-10a-5p	TC40-TC55	16157176	15452348	13997	6374	866.302	412.494	-1.0705	0	**	down
ssc-miR-181b	TC40-TC55	16157176	15452348	17365	7949	1074.75	514.42	-1.06299	0	**	down
ssc-miR-296-3p	TC40-TC55	16157176	15452348	8328	3837	515.437	248.312	-1.05364	0	**	down
miR-6529-5p	TC40-TC55	16157176	15452348	6734	3220	416.781	208.383	-1.00005	1.26038e-244	**	down
ssc-miR-452	TC40-TC55	16157176	15452348	1777	857	109.982	55.4608	-0.987728	1.15e-64
ssc-miR-1307	TC40-TC55	16157176	15452348	3106	1528	192.237	98.8846	-0.959065	2.11e-106
ssc-miR-532-3p	TC40-TC55	16157176	15452348	2647	1305	163.828	84.4532	-0.955959	1.77e-90
novel-m0207-5p	TC40-TC55	16157176	15452348	851	429	52.6701	27.7628	-0.923831	1.11522e-28
ssc-miR-125b	TC40-TC55	16157176	15452348	9064	4584	560.989	296.654	-0.919192	9.16e-286
ssc-miR-222	TC40-TC55	16157176	15452348	455	231	28.1609	14.9492	-0.913625	8.64e-16
ssc-miR-100	TC40-TC55	16157176	15452348	2199	1123	136.101	72.675	-0.905141	4.85e-69
ssc-miR-191	TC40-TC55	16157176	15452348	44382	22863	2746.89	1479.58	-0.892611	0
ssc-miR-130a	TC40-TC55	16157176	15452348	9433	4953	583.827	320.534	-0.865065	1.49e-268
ssc-miR-125a	TC40-TC55	16157176	15452348	1752	924	108.435	59.7967	-0.85869	8.4e-51
ssc-miR-486	TC40-TC55	16157176	15452348	1291	684	79.9026	44.2651	-0.852073	2.04e-37
ssc-miR-503	TC40-TC55	16157176	15452348	50932	27077	3152.28	1752.29	-0.847155	0
ssc-miR-17-3p	TC40-TC55	16157176	15452348	474	259	29.3368	16.7612	-0.807586	1.43e-13
ssc-miR-19b	TC40-TC55	16157176	15452348	597	328	36.9495	21.2265	-0.799688	1.88e-16
miR-216-5p	TC40-TC55	16157176	15452348	1164	645	72.0423	41.7412	-0.787372	8.0379e-30
ssc-miR-2320-5p	TC40-TC55	16157176	15452348	1325	737	82.0069	47.695	-0.781907	2.47e-33
ssc-miR-128	TC40-TC55	16157176	15452348	89861	50819	5561.68	3288.76	-0.757978	0
ssc-miR-181d-5p	TC40-TC55	16157176	15452348	3968	2253	245.588	145.803	-0.752216	3.54e-90
ssc-miR-16	TC40-TC55	16157176	15452348	3037	1729	187.966	111.892	-0.74836	7.44e-69
ssc-miR-185	TC40-TC55	16157176	15452348	19180	10950	1187.09	708.63	-0.744323	0
ssc-miR-744	TC40-TC55	16157176	15452348	2351	1347	145.508	87.1712	-0.739176	1.32e-52
miR-154b-5p	TC40-TC55	16157176	15452348	1649	945	102.06	61.1558	-0.738855	2.17423e-37
ssc-miR-193a-5p	TC40-TC55	16157176	15452348	521	301	32.2457	19.4792	-0.727172	1.45e-12
ssc-miR-199a-3p	TC40-TC55	16157176	15452348	618447	363957	38276.9	23553.5	-0.700533	0
ssc-miR-7134-3p	TC40-TC55	16157176	15452348	13161	7836	814.561	507.107	-0.683731	1.67e-249
ssc-miR-181a	TC40-TC55	16157176	15452348	26512	15786	1640.88	1021.59	-0.683651	0
ssc-miR-342	TC40-TC55	16157176	15452348	1193	715	73.8372	46.2713	-0.67423	1.13e-23
ssc-miR-423-3p	TC40-TC55	16157176	15452348	1180	711	73.0326	46.0124	-0.666518	5.41e-23
ssc-miR-15a	TC40-TC55	16157176	15452348	546	334	33.793	21.6148	-0.644705	7.11e-11
ssc-miR-28-3p	TC40-TC55	16157176	15452348	813	510	50.3182	33.0047	-0.608409	4.16e-14
ssc-miR-500	TC40-TC55	16157176	15452348	873	566	54.0317	36.6287	-0.560832	3.39e-13
ssc-miR-22-3p	TC40-TC55	16157176	15452348	1236	805	76.4985	52.0956	-0.55427	1.04e-17
ssc-miR-424-3p	TC40-TC55	16157176	15452348	3331	2199	206.162	142.309	-0.534759	2.94e-42
ssc-miR-199b-3p	TC40-TC55	16157176	15452348	69686	46153	4313.01	2986.8	-0.530095	0
miR-485-5p	TC40-TC55	16157176	15452348	15522	10334	960.688	668.766	-0.522567	2.10352e-182
ssc-miR-140-3p	TC40-TC55	16157176	15452348	90132	63222	5578.45	4091.42	-0.447264	0
ssc-miR-21	TC40-TC55	16157176	15452348	10633	7563	658.098	489.44	-0.427169	2.32e-87
ssc-miR-196b-5p	TC40-TC55	16157176	15452348	668	479	41.3439	30.9985	-0.415476	1.32e-06
novel-m0198-3p	TC40-TC55	16157176	15452348	1455	1044	90.0529	67.5625	-0.41455	1.0322e-12
ssc-miR-221-3p	TC40-TC55	16157176	15452348	814	585	50.3801	37.8583	-0.412244	1.15e-07
ssc-miR-676-3p	TC40-TC55	16157176	15452348	484	349	29.9557	22.5856	-0.407427	5.3e-05
ssc-let-7d-5p	TC40-TC55	16157176	15452348	62708	45425	3881.12	2939.68	-0.400814	0
ssc-miR-199a-5p	TC40-TC55	16157176	15452348	610	442	37.7541	28.6041	-0.400411	7.98e-06
ssc-let-7c	TC40-TC55	16157176	15452348	729422	530762	45145.4	34348.3	-0.39434	0
ssc-miR-340	TC40-TC55	16157176	15452348	2971	2163	183.881	139.979	-0.393566	2.88e-22
ssc-miR-148b-3p	TC40-TC55	16157176	15452348	499	364	30.8841	23.5563	-0.390751	7.89e-05
ssc-miR-199b-5p	TC40-TC55	16157176	15452348	592	433	36.6401	28.0216	-0.386884	2.04e-05
ssc-miR-345-3p	TC40-TC55	16157176	15452348	651	484	40.2917	31.3221	-0.363302	2.52e-05
ssc-miR-455-3p	TC40-TC55	16157176	15452348	1791	1334	110.849	86.3299	-0.360658	3.82e-12
ssc-miR-382	TC40-TC55	16157176	15452348	13857	10373	857.638	671.29	-0.353433	3.94e-80
ssc-miR-363	TC40-TC55	16157176	15452348	707	541	43.7576	35.0109	-0.321729	8.97e-05
ssc-let-7a	TC40-TC55	16157176	15452348	1321477	1017800	81788.9	65867	-0.312348	0
ssc-miR-432-5p	TC40-TC55	16157176	15452348	57444	44684	3555.32	2891.73	-0.298049	7.13e-237
ssc-miR-30d	TC40-TC55	16157176	15452348	8536	6649	528.31	430.291	-0.296074	2.45e-36
ssc-miR-99a	TC40-TC55	16157176	15452348	3772	2950	233.457	190.91	-0.290265	2.18e-16
ssc-miR-30e-5p	TC40-TC55	16157176	15452348	699	549	43.2625	35.5286	-0.284136	0.000536144
ssc-miR-532-5p	TC40-TC55	16157176	15452348	7383	5850	456.949	378.583	-0.271422	4.34e-27
ssc-miR-98	TC40-TC55	16157176	15452348	2434	1964	150.645	127.1	-0.245185	1.96e-08
ssc-miR-186	TC40-TC55	16157176	15452348	461	374	28.5322	24.2034	-0.237381	0.017928
ssc-miR-151-5p	TC40-TC55	16157176	15452348	603	491	37.3209	31.7751	-0.232087	0.00804919
ssc-miR-10b	TC40-TC55	16157176	15452348	6491	5328	401.741	344.802	-0.220498	1.19e-16
miR-660-5p	TC40-TC55	16157176	15452348	3842	3161	237.789	204.564	-0.217127	3.40941e-10
ssc-let-7g	TC40-TC55	16157176	15452348	126097	104167	7804.4	6741.18	-0.211287	4.76e-269
ssc-miR-151-3p	TC40-TC55	16157176	15452348	713	590	44.129	38.1819	-0.208838	0.00922046
ssc-let-7i	TC40-TC55	16157176	15452348	32585	27011	2016.75	1748.02	-0.206312	6.93e-68
miR-485-3p	TC40-TC55	16157176	15452348	18922	15933	1171.12	1031.11	-0.183698	1.92485e-32
ssc-miR-152	TC40-TC55	16157176	15452348	38072	32067	2356.35	2075.22	-0.183292	3.07e-63
ssc-miR-139-3p	TC40-TC55	16157176	15452348	575	487	35.5879	31.5162	-0.175293	0.0484175
ssc-miR-24-3p	TC40-TC55	16157176	15452348	4035	3434	249.734	222.232	-0.168329	4.87e-07
ssc-miR-206	TC40-TC55	16157176	15452348	3020929	2639834	186971	170837	-0.130196	0
ssc-miR-145-5p	TC40-TC55	16157176	15452348	896	786	55.4552	50.8661	-0.124618	0.0771307
ssc-miR-26a	TC40-TC55	16157176	15452348	15509	13655	959.883	883.684	-0.119327	1.75e-12
ssc-miR-127	TC40-TC55	16157176	15452348	21375	18998	1322.94	1229.46	-0.105728	1.92e-13
ssc-miR-374b-5p	TC40-TC55	16157176	15452348	1625	1460	100.575	94.484	-0.0901226	0.0832197
miR-3959-5p	TC40-TC55	16157176	15452348	764	687	47.2855	44.4593	-0.0889126	0.241419
ssc-miR-30a-5p	TC40-TC55	16157176	15452348	4587	4129	283.899	267.209	-0.0874093	0.0047268
ssc-miR-374a-5p	TC40-TC55	16157176	15452348	914	833	56.5693	53.9077	-0.069528	0.314717
ssc-miR-23a	TC40-TC55	16157176	15452348	3928	3680	243.112	238.151	-0.0297403	0.36906
ssc-miR-29a	TC40-TC55	16157176	15452348	914	862	56.5693	55.7844	-0.0201576	0.769141
ssc-miR-133b	TC40-TC55	16157176	15452348	2706	2613	167.48	169.101	0.0138938	0.725215
ssc-let-7f	TC40-TC55	16157176	15452348	1532415	1503644	94844.2	97308.4	0.037005	1.37e-110
ssc-miR-411	TC40-TC55	16157176	15452348	1893	1871	117.162	121.082	0.0474834	0.312543
ssc-miR-133a-3p	TC40-TC55	16157176	15452348	8405	8363	520.202	541.212	0.0571216	0.0103614
ssc-miR-143-3p	TC40-TC55	16157176	15452348	4284	4282	265.145	277.11	0.0636756	0.0410955
ssc-miR-335	TC40-TC55	16157176	15452348	4003	4057	247.754	262.549	0.0836806	0.0092209
ssc-miR-101	TC40-TC55	16157176	15452348	9802	10053	606.665	650.581	0.100827	8.49e-07
ssc-miR-499-5p	TC40-TC55	16157176	15452348	75211	77216	4654.96	4997.04	0.102305	1.42e-43
ssc-miR-30a-3p	TC40-TC55	16157176	15452348	446	471	27.6038	30.4808	0.143034	0.133367
miR-412-5p	TC40-TC55	16157176	15452348	1858	1992	114.995	128.912	0.164816	0.000394943
ssc-miR-148a-3p	TC40-TC55	16157176	15452348	2153	2361	133.254	152.792	0.197398	4.34e-06
miR-431-5p	TC40-TC55	16157176	15452348	775	855	47.9663	55.3314	0.206077	0.00395326
ssc-miR-27a	TC40-TC55	16157176	15452348	1303	1507	80.6453	97.5256	0.274191	4.87e-07
ssc-miR-450c-5p	TC40-TC55	16157176	15452348	676	782	41.839	50.6072	0.274494	0.000285774
ssc-miR-133a-5p	TC40-TC55	16157176	15452348	328	385	20.3006	24.9153	0.29551	0.00633477
ssc-miR-23b	TC40-TC55	16157176	15452348	1453	1715	89.9291	110.986	0.303523	3.39e-09
ssc-miR-27b-3p	TC40-TC55	16157176	15452348	1662	1977	102.865	127.942	0.314741	5.06e-11
ssc-miR-143-5p	TC40-TC55	16157176	15452348	367	438	22.7144	28.3452	0.319497	0.00171713
miR-539-3p	TC40-TC55	16157176	15452348	348	451	21.5384	29.1865	0.43839	1.89844e-05
ssc-miR-369	TC40-TC55	16157176	15452348	2489	3324	154.049	215.113	0.481703	8.93e-37
ssc-miR-378	TC40-TC55	16157176	15452348	13444	18400	832.076	1190.76	0.517092	6.19e-222
ssc-miR-542-3p	TC40-TC55	16157176	15452348	706	1018	43.6958	65.88	0.592346	2.75e-17
ssc-miR-493-5p	TC40-TC55	16157176	15452348	454	655	28.099	42.3884	0.593151	1.12e-11
ssc-miR-450b-5p	TC40-TC55	16157176	15452348	356	514	22.0336	33.2636	0.594239	1.69e-09
miR-655-3p	TC40-TC55	16157176	15452348	2644	3855	163.643	249.477	0.608357	9.19532e-64
ssc-miR-136	TC40-TC55	16157176	15452348	1176	1729	72.785	111.892	0.620399	1.51e-30
ssc-miR-1	TC40-TC55	16157176	15452348	2272367	3614305	140641	233900	0.733871	0

## Sheet: TC55-TC63
miR-name	pairwise	TC55-total-reads	TC63-total-reads	TC55-expressed	TC63-expressed	TC55-std	TC63-std	fold-change(log2 TC63/TC55)	p-value	sig-lable	regulated
ssc-miR-145-5p	TC55-TC63	15452348	15493888	786	2023	50.8661	130.568	1.36002	7.21281e-124	**	up
ssc-miR-17-5p	TC55-TC63	15452348	15493888	397	199	25.6919	12.8438	-1.00024	2.16946e-16	**	down
ssc-miR-151-3p	TC55-TC63	15452348	15493888	590	294	38.1819	18.9752	-1.00877	6.42141e-24	**	down
ssc-miR-133b	TC55-TC63	15452348	15493888	2613	1269	169.101	81.9033	-1.04589	4.41871e-106	**	down
ssc-miR-196a	TC55-TC63	15452348	15493888	1495	707	96.7491	45.6309	-1.08424	4.27466e-65	**	down
ssc-miR-345-3p	TC55-TC63	15452348	15493888	484	226	31.3221	14.5864	-1.10256	9.0952e-23	**	down
ssc-miR-450b-5p	TC55-TC63	15452348	15493888	514	227	33.2636	14.6509	-1.18296	9.13909e-27	**	down
ssc-miR-500	TC55-TC63	15452348	15493888	566	239	36.6287	15.4254	-1.24767	9.76287e-32	**	down
ssc-miR-1306-5p	TC55-TC63	15452348	15493888	297	124	19.2204	8.0032	-1.26399	1.01098e-17	**	down
ssc-miR-451	TC55-TC63	15452348	15493888	1174	450	75.9755	29.0437	-1.38731	4.5026e-75	**	down
ssc-miR-374b-5p	TC55-TC63	15452348	15493888	1460	559	94.484	36.0787	-1.38892	4.48777e-93	**	down
ssc-miR-143-5p	TC55-TC63	15452348	15493888	438	162	28.3452	10.4557	-1.43881	1.26508e-30	**	down
ssc-miR-27b-3p	TC55-TC63	15452348	15493888	1977	731	127.942	47.1799	-1.43924	3.46427e-132	**	down
ssc-miR-27a	TC55-TC63	15452348	15493888	1507	440	97.5256	28.3983	-1.77998	5.31883e-137	**	down
ssc-let-7e	TC55-TC63	15452348	15493888	88671	162244	5738.35	10471.5	0.867758	0
ssc-miR-320	TC55-TC63	15452348	15493888	54997	98115	3559.14	6332.5	0.831248	0
ssc-miR-29a	TC55-TC63	15452348	15493888	862	1502	55.7844	96.9415	0.797253	1.18384e-39
ssc-miR-423-5p	TC55-TC63	15452348	15493888	35676	60093	2308.78	3878.5	0.74837	0
ssc-miR-486	TC55-TC63	15452348	15493888	684	1051	44.2651	67.8332	0.615822	1.55708e-18
ssc-let-7a	TC55-TC63	15452348	15493888	1017800	1483198	65867	95727.9	0.539384	0
ssc-let-7d-5p	TC55-TC63	15452348	15493888	45425	62348	2939.68	4024.04	0.452984	0
ssc-let-7c	TC55-TC63	15452348	15493888	530762	698053	34348.3	45053.4	0.391398	0
ssc-miR-222	TC55-TC63	15452348	15493888	231	301	14.9492	19.427	0.377995	0.00265594
ssc-miR-214	TC55-TC63	15452348	15493888	2971	3800	192.268	245.258	0.351178	1.94018e-23
ssc-miR-185	TC55-TC63	15452348	15493888	10950	13825	708.63	892.287	0.332475	5.05274e-73
miR-485-5p	TC55-TC63	15452348	15493888	10334	12389	668.766	799.606	0.257788	3.55468e-41
ssc-miR-206	TC55-TC63	15452348	15493888	2639834	3113927	170837	200978	0.234415	0
miR-154b-5p	TC55-TC63	15452348	15493888	945	1099	61.1558	70.9312	0.213931	0.000819156
ssc-miR-432-5p	TC55-TC63	15452348	15493888	44684	51239	2891.73	3307.05	0.193611	1.05527e-95
ssc-let-7g	TC55-TC63	15452348	15493888	104167	118475	6741.18	7646.56	0.181811	7.57877e-194
ssc-miR-296-3p	TC55-TC63	15452348	15493888	3837	4141	248.312	267.267	0.106127	0.00102426
ssc-miR-193a-5p	TC55-TC63	15452348	15493888	301	323	19.4792	20.8469	0.0978984	0.397327
ssc-let-7f	TC55-TC63	15452348	15493888	1503644	1605099	97308.4	103596	0.0903261	0
ssc-miR-30a-5p	TC55-TC63	15452348	15493888	4129	4384	267.209	282.95	0.0825822	0.00829267
ssc-miR-30d	TC55-TC63	15452348	15493888	6649	6831	430.291	440.884	0.0350862	0.158047
ssc-miR-221-3p	TC55-TC63	15452348	15493888	585	600	37.8583	38.7249	0.0326519	0.697055
ssc-miR-98	TC55-TC63	15452348	15493888	1964	1895	127.1	122.306	-0.0554699	0.232478
ssc-miR-382	TC55-TC63	15452348	15493888	10373	9872	671.29	637.154	-0.075292	0.000205487
ssc-miR-139-3p	TC55-TC63	15452348	15493888	487	459	31.5162	29.6246	-0.0892979	0.341513
ssc-miR-125a	TC55-TC63	15452348	15493888	924	868	59.7967	56.0221	-0.0940698	0.167773
ssc-miR-574	TC55-TC63	15452348	15493888	204	189	13.2019	12.1984	-0.114054	0.434051
ssc-miR-140-3p	TC55-TC63	15452348	15493888	63222	57549	4091.42	3714.3	-0.139509	2.72232e-63
ssc-miR-423-3p	TC55-TC63	15452348	15493888	711	645	46.0124	41.6293	-0.144423	0.0655711
ssc-miR-323	TC55-TC63	15452348	15493888	10726	9627	694.134	621.342	-0.159827	2.86765e-15
ssc-miR-191	TC55-TC63	15452348	15493888	22863	20484	1479.58	1322.07	-0.16239	1.1507e-31
ssc-miR-181d-5p	TC55-TC63	15452348	15493888	2253	2013	145.803	129.922	-0.166373	0.000168119
ssc-miR-493-5p	TC55-TC63	15452348	15493888	655	583	42.3884	37.6277	-0.171874	0.0363338
ssc-miR-136	TC55-TC63	15452348	15493888	1729	1536	111.892	99.1359	-0.174633	0.000550833
ssc-miR-503	TC55-TC63	15452348	15493888	27077	23973	1752.29	1547.26	-0.179531	8.23269e-45
ssc-miR-99a	TC55-TC63	15452348	15493888	2950	2606	190.91	168.195	-0.182751	2.40422e-06
ssc-miR-133a-5p	TC55-TC63	15452348	15493888	385	335	24.9153	21.6214	-0.204572	0.0576078
ssc-miR-1	TC55-TC63	15452348	15493888	3614305	3140881	233900	202717	-0.206422	0
ssc-miR-21	TC55-TC63	15452348	15493888	7563	6535	489.44	421.779	-0.214645	1.13705e-18
ssc-miR-378	TC55-TC63	15452348	15493888	18400	15884	1190.76	1025.18	-0.216005	1.40989e-43
novel-m0207-5p	TC55-TC63	15452348	15493888	429	366	27.7628	23.6222	-0.23301	0.0231002
ssc-miR-128	TC55-TC63	15452348	15493888	50819	43310	3288.76	2795.3	-0.234541	7.5623e-137
ssc-miR-24-3p	TC55-TC63	15452348	15493888	3434	2867	222.232	185.041	-0.264221	4.05758e-13
ssc-miR-378b-3p	TC55-TC63	15452348	15493888	763	626	49.3776	40.403	-0.289394	0.000193462
ssc-miR-181b	TC55-TC63	15452348	15493888	7949	6511	514.42	420.23	-0.291767	7.40195e-34
ssc-miR-103	TC55-TC63	15452348	15493888	61136	50057	3956.42	3230.76	-0.292324	5.89614e-249
ssc-miR-92a	TC55-TC63	15452348	15493888	3143	2565	203.399	165.549	-0.297056	8.65865e-15
ssc-miR-744	TC55-TC63	15452348	15493888	1347	1094	87.1712	70.6085	-0.30401	2.09797e-07
ssc-miR-16	TC55-TC63	15452348	15493888	1729	1399	111.892	90.2937	-0.309415	2.2341e-09
miR-6529-5p	TC55-TC63	15452348	15493888	3220	2579	208.383	166.453	-0.324123	1.49731e-17
ssc-miR-10b	TC55-TC63	15452348	15493888	5328	4260	344.802	274.947	-0.326614	2.21612e-28
ssc-miR-424-5p	TC55-TC63	15452348	15493888	1536	1228	99.4024	79.2571	-0.32674	2.96e-09
miR-431-5p	TC55-TC63	15452348	15493888	855	682	55.3314	44.0174	-0.330024	7.88281e-06
miR-3959-5p	TC55-TC63	15452348	15493888	687	543	44.4593	35.0461	-0.343231	3.24259e-05
ssc-miR-363	TC55-TC63	15452348	15493888	541	425	35.0109	27.4302	-0.352039	0.000159249
ssc-miR-181a	TC55-TC63	15452348	15493888	15786	12370	1021.59	798.379	-0.355673	2.3495e-94
ssc-miR-130a	TC55-TC63	15452348	15493888	4953	3858	320.534	249.001	-0.364323	3.65084e-32
ssc-miR-107	TC55-TC63	15452348	15493888	48844	37973	3160.94	2450.84	-0.367081	3.94061e-305
miR-330-3p	TC55-TC63	15452348	15493888	660	512	42.712	33.0453	-0.370196	1.2274e-05
ssc-miR-424-3p	TC55-TC63	15452348	15493888	2199	1704	142.309	109.979	-0.371795	1.08755e-15
ssc-miR-452	TC55-TC63	15452348	15493888	857	659	55.4608	42.5329	-0.382889	2.7066e-07
ssc-miR-196b-5p	TC55-TC63	15452348	15493888	479	367	30.9985	23.6868	-0.388115	9.91557e-05
miR-412-5p	TC55-TC63	15452348	15493888	1992	1525	128.912	98.4259	-0.389281	1.65926e-15
ssc-miR-28-3p	TC55-TC63	15452348	15493888	510	390	33.0047	25.1712	-0.390897	5.26368e-05
ssc-miR-186	TC55-TC63	15452348	15493888	374	285	24.2034	18.3944	-0.395943	0.000458996
ssc-miR-125b	TC55-TC63	15452348	15493888	4584	3383	296.654	218.344	-0.442177	4.02278e-42
ssc-miR-30e-5p	TC55-TC63	15452348	15493888	549	405	35.5286	26.1393	-0.44276	2.48158e-06
ssc-miR-10a-5p	TC55-TC63	15452348	15493888	6374	4681	412.494	302.119	-0.449255	1.51788e-59
ssc-miR-369	TC55-TC63	15452348	15493888	3324	2437	215.113	157.288	-0.451687	3.46463e-32
ssc-miR-17-3p	TC55-TC63	15452348	15493888	259	188	16.7612	12.1338	-0.466094	0.00070082
ssc-miR-99b	TC55-TC63	15452348	15493888	1783	1293	115.387	83.4523	-0.467457	4.40106e-19
ssc-miR-199b-3p	TC55-TC63	15452348	15493888	46153	33023	2986.8	2131.36	-0.486826	0
ssc-miR-152	TC55-TC63	15452348	15493888	32067	22867	2075.22	1475.87	-0.491695	0
ssc-miR-127	TC55-TC63	15452348	15493888	18998	13508	1229.46	871.828	-0.495907	7.88398e-208
ssc-miR-1307	TC55-TC63	15452348	15493888	1528	1076	98.8846	69.4467	-0.50984	3.67063e-19
ssc-miR-22-3p	TC55-TC63	15452348	15493888	805	565	52.0956	36.466	-0.51461	5.84386e-11
ssc-miR-450c-5p	TC55-TC63	15452348	15493888	782	539	50.6072	34.7879	-0.540757	1.4724e-11
miR-1a-2-5p	TC55-TC63	15452348	15493888	279	192	18.0555	12.392	-0.543029	5.24666e-05
ssc-miR-148a-3p	TC55-TC63	15452348	15493888	2361	1623	152.792	104.751	-0.544608	3.51419e-32
ssc-miR-15a	TC55-TC63	15452348	15493888	334	229	21.6148	14.78	-0.548373	7.99308e-06
miR-660-5p	TC55-TC63	15452348	15493888	3161	2167	204.564	139.862	-0.548555	4.82475e-43
ssc-miR-101	TC55-TC63	15452348	15493888	10053	6844	650.581	441.723	-0.558587	3.09929e-137
ssc-miR-130b	TC55-TC63	15452348	15493888	649	438	42.0001	28.2692	-0.571162	1.04114e-10
ssc-miR-100	TC55-TC63	15452348	15493888	1123	757	72.675	48.858	-0.572864	1.54705e-17
ssc-miR-340	TC55-TC63	15452348	15493888	2163	1455	139.979	93.908	-0.575887	1.37838e-32
ssc-miR-199b-5p	TC55-TC63	15452348	15493888	433	286	28.0216	18.4589	-0.602223	3.14888e-08
ssc-miR-374a-5p	TC55-TC63	15452348	15493888	833	542	53.9077	34.9815	-0.623899	2.3057e-15
ssc-miR-455-3p	TC55-TC63	15452348	15493888	1334	846	86.3299	54.6022	-0.660901	4.77346e-26
ssc-miR-532-5p	TC55-TC63	15452348	15493888	5850	3690	378.583	238.158	-0.668689	1.50858e-110
ssc-miR-23b	TC55-TC63	15452348	15493888	1715	1080	110.986	69.7049	-0.671051	7.15997e-34
ssc-miR-2320-5p	TC55-TC63	15452348	15493888	737	463	47.695	29.8828	-0.674523	1.38122e-15
ssc-miR-335	TC55-TC63	15452348	15493888	4057	2547	262.549	164.387	-0.675488	1.31298e-78
ssc-miR-151-5p	TC55-TC63	15452348	15493888	491	307	31.7751	19.8143	-0.681355	4.83666e-11
ssc-miR-23a	TC55-TC63	15452348	15493888	3680	2281	238.151	147.219	-0.693913	7.3823e-75
ssc-miR-199a-3p	TC55-TC63	15452348	15493888	363957	223740	23553.5	14440.5	-0.705818	0
ssc-miR-708-5p	TC55-TC63	15452348	15493888	609	371	39.4115	23.9449	-0.718898	1.61557e-14
ssc-miR-26a	TC55-TC63	15452348	15493888	13655	8308	883.684	536.211	-0.720729	4.97335e-291
ssc-miR-542-3p	TC55-TC63	15452348	15493888	1018	613	65.88	39.564	-0.735652	4.01276e-24
ssc-miR-122	TC55-TC63	15452348	15493888	92	55	5.9538	3.5498	-0.746073	0.00212555
miR-216-5p	TC55-TC63	15452348	15493888	645	382	41.7412	24.6549	-0.759598	1.12578e-16
miR-1842-5p	TC55-TC63	15452348	15493888	284	168	18.3791	10.843	-0.761302	3.62795e-08
ssc-miR-7134-3p	TC55-TC63	15452348	15493888	7836	4624	507.107	298.44	-0.764849	5.40068e-186
miR-539-3p	TC55-TC63	15452348	15493888	451	266	29.1865	17.1681	-0.765571	2.98902e-12
miR-485-3p	TC55-TC63	15452348	15493888	15933	9356	1031.11	603.851	-0.771927	0
ssc-let-7i	TC55-TC63	15452348	15493888	27011	15803	1748.02	1019.95	-0.777222	0
miR-655-3p	TC55-TC63	15452348	15493888	3855	2212	249.477	142.766	-0.805252	6.26097e-101
ssc-miR-532-3p	TC55-TC63	15452348	15493888	1305	728	84.4532	46.9863	-0.845912	2.61434e-38
ssc-miR-143-3p	TC55-TC63	15452348	15493888	4282	2369	277.11	152.899	-0.85788	1.7571e-124
novel-m0198-3p	TC55-TC63	15452348	15493888	1044	576	67.5625	37.1759	-0.861855	6.252e-32
ssc-miR-676-3p	TC55-TC63	15452348	15493888	349	191	22.5856	12.3274	-0.873535	6.29905e-12
ssc-miR-19b	TC55-TC63	15452348	15493888	328	179	21.2265	11.5529	-0.877611	2.25213e-11
ssc-miR-342	TC55-TC63	15452348	15493888	715	389	46.2713	25.1067	-0.882045	3.27345e-23
ssc-miR-15b	TC55-TC63	15452348	15493888	190	103	12.2959	6.6478	-0.887228	2.84291e-07
ssc-miR-199a-5p	TC55-TC63	15452348	15493888	442	239	28.6041	15.4254	-0.890914	3.6498e-15
ssc-miR-133a-3p	TC55-TC63	15452348	15493888	8363	4520	541.212	291.728	-0.891571	2.42414e-257
ssc-miR-30a-3p	TC55-TC63	15452348	15493888	471	253	30.4808	16.329	-0.900464	2.5202e-16
ssc-miR-499-5p	TC55-TC63	15452348	15493888	77216	41185	4997.04	2658.14	-0.910654	0
ssc-miR-148b-3p	TC55-TC63	15452348	15493888	364	194	23.5563	12.5211	-0.911752	3.38852e-13
ssc-miR-411	TC55-TC63	15452348	15493888	1871	951	121.082	61.379	-0.980166	6.4983e-69

## Sheet: TC63-TC70
miR-name	pairwise	TC63-total-reads	TC70-total-reads	TC63-expressed	TC70-expressed	TC63-std	TC70-std	fold-change(log2 TC70/TC63)	p-value	sig-lable	regulated
miR-1a-2-5p	TC63-TC70	15493888	16644379	192	476	12.392	28.5982	1.20652	1.25145e-24	**	up
ssc-miR-345-3p	TC63-TC70	15493888	16644379	226	121	14.5864	7.2697	-1.00466	2.36904e-10	**	down
ssc-miR-181d-5p	TC63-TC70	15493888	16644379	2013	1027	129.922	61.7025	-1.07425	5.35045e-89	**	down
ssc-miR-181b	TC63-TC70	15493888	16644379	6511	2790	420.23	167.624	-1.32595	0	**	down
ssc-miR-423-5p	TC63-TC70	15493888	16644379	60093	25496	3878.5	1531.81	-1.34026	0	**	down
ssc-miR-181a	TC63-TC70	15493888	16644379	12370	4833	798.379	290.368	-1.45919	0	**	down
ssc-miR-2320-5p	TC63-TC70	15493888	16644379	463	140	29.8828	8.4112	-1.82893	1.05307e-46	**	down
ssc-miR-1307	TC63-TC70	15493888	16644379	1076	321	69.4467	19.2858	-1.84837	9.83561e-108	**	down
ssc-miR-378	TC63-TC70	15493888	16644379	15884	29548	1025.18	1775.25	0.79215	0
ssc-miR-374b-5p	TC63-TC70	15493888	16644379	559	1012	36.0787	60.8013	0.752955	5.66169e-24
ssc-miR-378b-3p	TC63-TC70	15493888	16644379	626	1116	40.403	67.0497	0.730768	5.05803e-25
ssc-miR-411	TC63-TC70	15493888	16644379	951	1641	61.379	98.5918	0.683723	3.0524e-32
ssc-miR-30a-3p	TC63-TC70	15493888	16644379	253	431	16.329	25.8946	0.665215	3.46385e-09
ssc-miR-676-3p	TC63-TC70	15493888	16644379	191	315	12.3274	18.9253	0.618448	2.22167e-06
ssc-miR-29a	TC63-TC70	15493888	16644379	1502	2463	96.9415	147.978	0.610195	3.59824e-39
miR-655-3p	TC63-TC70	15493888	16644379	2212	3596	142.766	216.049	0.597705	2.11295e-54
ssc-miR-196a	TC63-TC70	15493888	16644379	707	1136	45.6309	68.2513	0.580845	1.80131e-17
ssc-miR-196b-5p	TC63-TC70	15493888	16644379	367	588	23.6868	35.3272	0.576696	1.21878e-09
ssc-miR-450b-5p	TC63-TC70	15493888	16644379	227	361	14.6509	21.689	0.565974	2.87155e-06
ssc-miR-7134-3p	TC63-TC70	15493888	16644379	4624	7254	298.44	435.823	0.546299	4.99633e-92
ssc-miR-143-3p	TC63-TC70	15493888	16644379	2369	3469	152.899	208.419	0.446906	1.11192e-31
ssc-miR-493-5p	TC63-TC70	15493888	16644379	583	853	37.6277	51.2485	0.445715	7.01972e-09
ssc-miR-133a-3p	TC63-TC70	15493888	16644379	4520	6613	291.728	397.311	0.445646	1.58896e-58
ssc-miR-133b	TC63-TC70	15493888	16644379	1269	1817	81.9033	109.166	0.41453	2.66732e-15
novel-m0198-3p	TC63-TC70	15493888	16644379	576	797	37.1759	47.884	0.365176	3.30953e-06
ssc-miR-27b-3p	TC63-TC70	15493888	16644379	731	997	47.1799	59.9001	0.344386	8.48157e-07
ssc-miR-424-5p	TC63-TC70	15493888	16644379	1228	1664	79.2571	99.9737	0.335008	5.65954e-10
ssc-miR-22-3p	TC63-TC70	15493888	16644379	565	763	36.466	45.8413	0.330096	3.49767e-05
ssc-miR-152	TC63-TC70	15493888	16644379	22867	30708	1475.87	1844.95	0.322012	2.78619e-145
ssc-miR-374a-5p	TC63-TC70	15493888	16644379	542	722	34.9815	43.378	0.310371	0.000145883
ssc-miR-26a	TC63-TC70	15493888	16644379	8308	11056	536.211	664.248	0.308921	1.30318e-49
ssc-miR-206	TC63-TC70	15493888	16644379	3113927	4135348	200978	248453	0.305938	0
ssc-miR-10b	TC63-TC70	15493888	16644379	4260	5656	274.947	339.814	0.305593	1.03679e-25
ssc-miR-127	TC63-TC70	15493888	16644379	13508	17809	871.828	1069.97	0.295456	1.42097e-72
ssc-miR-1	TC63-TC70	15493888	16644379	3140881	4138541	202717	248645	0.294617	0
ssc-miR-532-3p	TC63-TC70	15493888	16644379	728	950	46.9863	57.0763	0.280652	7.47245e-05
ssc-miR-450c-5p	TC63-TC70	15493888	16644379	539	696	34.7879	41.8159	0.265466	0.0013071
ssc-miR-128	TC63-TC70	15493888	16644379	43310	55310	2795.3	3323.04	0.249504	6.31592e-161
ssc-miR-107	TC63-TC70	15493888	16644379	37973	48087	2450.84	2889.08	0.237337	1.46296e-127
ssc-miR-27a	TC63-TC70	15493888	16644379	440	557	28.3983	33.4648	0.23684	0.00994694
ssc-miR-15b	TC63-TC70	15493888	16644379	103	130	6.6478	7.8104	0.232519	0.222917
ssc-miR-369	TC63-TC70	15493888	16644379	2437	3070	157.288	184.447	0.229797	3.99125e-09
ssc-miR-122	TC63-TC70	15493888	16644379	55	69	3.5498	4.1455	0.223808	0.394185
ssc-miR-151-5p	TC63-TC70	15493888	16644379	307	383	19.8143	23.0108	0.215769	0.0507782
ssc-miR-19b	TC63-TC70	15493888	16644379	179	223	11.5529	13.3979	0.213752	0.14017
ssc-miR-193a-5p	TC63-TC70	15493888	16644379	323	400	20.8469	24.0321	0.20513	0.057249
ssc-miR-148a-3p	TC63-TC70	15493888	16644379	1623	1978	104.751	118.839	0.182043	0.000161462
ssc-miR-424-3p	TC63-TC70	15493888	16644379	1704	2045	109.979	122.864	0.159839	0.000721407
ssc-miR-99a	TC63-TC70	15493888	16644379	2606	3117	168.195	187.27	0.154985	5.08448e-05
ssc-miR-17-5p	TC63-TC70	15493888	16644379	199	237	12.8438	14.239	0.148776	0.284511
miR-3959-5p	TC63-TC70	15493888	16644379	543	645	35.0461	38.7518	0.145009	0.0843982
ssc-miR-542-3p	TC63-TC70	15493888	16644379	613	727	39.564	43.6784	0.142732	0.0711828
ssc-miR-101	TC63-TC70	15493888	16644379	6844	8081	441.723	485.509	0.136358	8.44112e-09
ssc-miR-340	TC63-TC70	15493888	16644379	1455	1717	93.908	103.158	0.135534	0.00833741
ssc-miR-151-3p	TC63-TC70	15493888	16644379	294	346	18.9752	20.7878	0.131622	0.250773
ssc-miR-100	TC63-TC70	15493888	16644379	757	889	48.858	53.4114	0.128553	0.0715787
miR-1842-5p	TC63-TC70	15493888	16644379	168	197	10.843	11.8358	0.126393	0.405818
ssc-miR-500	TC63-TC70	15493888	16644379	239	280	15.4254	16.8225	0.125084	0.325976
ssc-miR-23b	TC63-TC70	15493888	16644379	1080	1264	69.7049	75.9416	0.12363	0.0385915
ssc-miR-363	TC63-TC70	15493888	16644379	425	496	27.4302	29.7999	0.119542	0.210439
ssc-miR-455-3p	TC63-TC70	15493888	16644379	846	983	54.6022	59.059	0.113198	0.0943543
miR-660-5p	TC63-TC70	15493888	16644379	2167	2502	139.862	150.321	0.104047	0.013953
ssc-miR-23a	TC63-TC70	15493888	16644379	2281	2622	147.219	157.531	0.0976662	0.0180286
miR-6529-5p	TC63-TC70	15493888	16644379	2579	2963	166.453	178.018	0.0969117	0.0125906
ssc-miR-148b-3p	TC63-TC70	15493888	16644379	194	222	12.5211	13.3378	0.0911594	0.522084
ssc-miR-143-5p	TC63-TC70	15493888	16644379	162	181	10.4557	10.8745	0.0566594	0.718811
ssc-miR-103	TC63-TC70	15493888	16644379	50057	55699	3230.76	3346.41	0.0507438	1.11357e-08
ssc-miR-133a-5p	TC63-TC70	15493888	16644379	335	372	21.6214	22.3499	0.0478084	0.661463
ssc-miR-15a	TC63-TC70	15493888	16644379	229	254	14.78	15.2604	0.0461465	0.727467
ssc-miR-24-3p	TC63-TC70	15493888	16644379	2867	3168	185.041	190.334	0.0406945	0.274042
ssc-miR-199a-5p	TC63-TC70	15493888	16644379	239	264	15.4254	15.8612	0.040194	0.756871
ssc-miR-199a-3p	TC63-TC70	15493888	16644379	223740	246500	14440.5	14809.8	0.0364286	5.194e-18
ssc-miR-186	TC63-TC70	15493888	16644379	285	312	18.3944	18.7451	0.0272469	0.81937
ssc-miR-451	TC63-TC70	15493888	16644379	450	490	29.0437	29.4394	0.019523	0.837127
ssc-miR-99b	TC63-TC70	15493888	16644379	1293	1406	83.4523	84.473	0.0175385	0.753107
ssc-miR-16	TC63-TC70	15493888	16644379	1399	1520	90.2937	91.3221	0.0163387	0.760544
miR-539-3p	TC63-TC70	15493888	16644379	266	289	17.1681	17.3632	0.0163025	0.895874
ssc-miR-221-3p	TC63-TC70	15493888	16644379	600	651	38.7249	39.1123	0.0143609	0.861512
ssc-miR-199b-5p	TC63-TC70	15493888	16644379	286	309	18.4589	18.5648	0.00825319	0.946009
ssc-miR-199b-3p	TC63-TC70	15493888	16644379	33023	35543	2131.36	2135.44	0.0027584	0.802603
miR-431-5p	TC63-TC70	15493888	16644379	682	734	44.0174	44.099	0.00267201	0.973238
ssc-miR-21	TC63-TC70	15493888	16644379	6535	7020	421.779	421.764	-5.199e-05	0.997999
ssc-miR-130b	TC63-TC70	15493888	16644379	438	469	28.2692	28.1777	-0.0046772	0.959836
ssc-miR-30a-5p	TC63-TC70	15493888	16644379	4384	4672	282.95	280.695	-0.0115432	0.703219
ssc-miR-130a	TC63-TC70	15493888	16644379	3858	4109	249.001	246.87	-0.0124017	0.701025
ssc-miR-432-5p	TC63-TC70	15493888	16644379	51239	53961	3307.05	3242	-0.0286611	0.00127955
ssc-miR-125b	TC63-TC70	15493888	16644379	3383	3501	218.344	210.341	-0.0538721	0.121357
ssc-miR-191	TC63-TC70	15493888	16644379	20484	20919	1322.07	1256.82	-0.0730194	2.62628e-07
ssc-miR-139-3p	TC63-TC70	15493888	16644379	459	462	29.6246	27.7571	-0.0939388	0.322745
ssc-let-7i	TC63-TC70	15493888	16644379	15803	15741	1019.95	945.725	-0.109007	1.9558e-11
ssc-miR-423-3p	TC63-TC70	15493888	16644379	645	638	41.6293	38.3313	-0.119076	0.139201
ssc-miR-214	TC63-TC70	15493888	16644379	3800	3750	245.258	225.301	-0.122445	0.000226665
ssc-miR-382	TC63-TC70	15493888	16644379	9872	9718	637.154	583.861	-0.126019	9.80159e-10
miR-485-5p	TC63-TC70	15493888	16644379	12389	12067	799.606	724.99	-0.141328	1.86827e-14
miR-412-5p	TC63-TC70	15493888	16644379	1525	1483	98.4259	89.0991	-0.143627	0.00632992
ssc-miR-1306-5p	TC63-TC70	15493888	16644379	124	120	8.0032	7.2096	-0.150658	0.414177
ssc-miR-342	TC63-TC70	15493888	16644379	389	376	25.1067	22.5902	-0.152375	0.143985
ssc-miR-532-5p	TC63-TC70	15493888	16644379	3690	3550	238.158	213.285	-0.159138	2.69696e-06
ssc-miR-486	TC63-TC70	15493888	16644379	1051	1007	67.8332	60.5009	-0.165035	0.00946422
ssc-miR-185	TC63-TC70	15493888	16644379	13825	13141	892.287	789.516	-0.17654	9.5517e-24
ssc-miR-335	TC63-TC70	15493888	16644379	2547	2379	164.387	142.931	-0.20178	9.23304e-07
ssc-let-7c	TC63-TC70	15493888	16644379	698053	649904	45053.4	39046.5	-0.206446	0
miR-154b-5p	TC63-TC70	15493888	16644379	1099	1020	70.9312	61.2819	-0.210959	0.000765747
ssc-miR-10a-5p	TC63-TC70	15493888	16644379	4681	4226	302.119	253.899	-0.25086	2.37414e-16
ssc-let-7g	TC63-TC70	15493888	16644379	118475	106308	7646.56	6387.02	-0.259668	0
ssc-miR-323	TC63-TC70	15493888	16644379	9627	8623	621.342	518.073	-0.262232	1.29693e-34
ssc-miR-98	TC63-TC70	15493888	16644379	1895	1689	122.306	101.476	-0.269364	2.33162e-08
ssc-let-7f	TC63-TC70	15493888	16644379	1605099	1427628	103596	85772.4	-0.272378	0
ssc-miR-145-5p	TC63-TC70	15493888	16644379	2023	1794	130.568	107.784	-0.276653	3.22552e-09
ssc-miR-708-5p	TC63-TC70	15493888	16644379	371	329	23.9449	19.7664	-0.276668	0.0112467
ssc-miR-503	TC63-TC70	15493888	16644379	23973	20909	1547.26	1256.22	-0.300622	8.8656e-108
novel-m0207-5p	TC63-TC70	15493888	16644379	366	319	23.6222	19.1656	-0.301624	0.00627544
ssc-miR-30d	TC63-TC70	15493888	16644379	6831	5948	440.884	357.358	-0.303028	1.87828e-32
ssc-miR-499-5p	TC63-TC70	15493888	16644379	41185	35529	2658.14	2134.59	-0.316458	2.84023e-202
miR-485-3p	TC63-TC70	15493888	16644379	9356	8041	603.851	483.106	-0.321853	6.78816e-49
ssc-miR-574	TC63-TC70	15493888	16644379	189	162	12.1984	9.733	-0.325735	0.0347191
ssc-let-7d-5p	TC63-TC70	15493888	16644379	62348	52835	4024.04	3174.34	-0.342185	0
ssc-miR-28-3p	TC63-TC70	15493888	16644379	390	327	25.1712	19.6463	-0.357516	0.000926697
miR-330-3p	TC63-TC70	15493888	16644379	512	423	33.0453	25.414	-0.378822	6.16679e-05
ssc-miR-744	TC63-TC70	15493888	16644379	1094	899	70.6085	54.0122	-0.386557	2.39241e-09
ssc-miR-17-3p	TC63-TC70	15493888	16644379	188	154	12.1338	9.2524	-0.391132	0.0124114
miR-216-5p	TC63-TC70	15493888	16644379	382	312	24.6549	18.7451	-0.395361	0.000316932
ssc-let-7a	TC63-TC70	15493888	16644379	1483198	1201028	95727.9	72158.2	-0.407777	0
ssc-miR-92a	TC63-TC70	15493888	16644379	2565	2062	165.549	123.886	-0.41825	7.90451e-23
ssc-miR-320	TC63-TC70	15493888	16644379	98115	75781	6332.5	4552.95	-0.475973	0
ssc-miR-125a	TC63-TC70	15493888	16644379	868	667	56.0221	40.0736	-0.483344	6.23824e-11
ssc-miR-296-3p	TC63-TC70	15493888	16644379	4141	3084	267.267	185.288	-0.528512	3.65505e-54
ssc-miR-30e-5p	TC63-TC70	15493888	16644379	405	301	26.1393	18.0842	-0.531491	1.12076e-06
ssc-miR-452	TC63-TC70	15493888	16644379	659	469	42.5329	28.1777	-0.594025	6.46711e-12
ssc-miR-222	TC63-TC70	15493888	16644379	301	212	19.427	12.737	-0.609038	2.07964e-06
ssc-miR-136	TC63-TC70	15493888	16644379	1536	992	99.1359	59.5997	-0.734103	1.05453e-36
ssc-miR-140-3p	TC63-TC70	15493888	16644379	57549	36751	3714.3	2208.01	-0.750343	0
ssc-let-7e	TC63-TC70	15493888	16644379	162244	103401	10471.5	6212.37	-0.753251	0

## Sheet: TC70-TC90
miR-name	pairwise	TC70-total-reads	TC90-total-reads	TC70-expressed	TC90-expressed	TC70-std	TC90-std	fold-change(log2 TC90/TC70)	p-value	sig-lable	regulated
ssc-miR-151-5p	TC70-TC90	16644379	11581117	383	539	23.0108	46.5413	1.0162	1.86827e-26	**	up
ssc-miR-133a-3p	TC70-TC90	16644379	11581117	6613	9325	397.311	805.19	1.01906	0	**	up
ssc-miR-125a	TC70-TC90	16644379	11581117	667	1025	40.0736	88.5061	1.14312	8.00449e-59	**	up
ssc-miR-181b	TC70-TC90	16644379	11581117	2790	4763	167.624	411.273	1.29487	0	**	up
miR-1a-2-5p	TC70-TC90	16644379	11581117	476	863	28.5982	74.5179	1.38166	1.10441e-66	**	up
ssc-miR-181a	TC70-TC90	16644379	11581117	4833	9692	290.368	836.88	1.52714	0	**	up
ssc-miR-133b	TC70-TC90	16644379	11581117	1817	4344	109.166	375.093	1.78073	0	**	up
ssc-miR-574	TC70-TC90	16644379	11581117	162	415	9.733	35.8342	1.88038	6.4483e-51	**	up
ssc-miR-451	TC70-TC90	16644379	11581117	490	1287	29.4394	111.129	1.91642	4.59143e-158	**	up
ssc-miR-122	TC70-TC90	16644379	11581117	69	535	4.1455	46.1959	3.47815	1.25176e-131	**	up
ssc-miR-214	TC70-TC90	16644379	11581117	3750	458	225.301	39.5471	-2.51021	0	**	down
miR-216-5p	TC70-TC90	16644379	11581117	312	47	18.7451	4.0583	-2.20757	6.26448e-31	**	down
ssc-miR-432-5p	TC70-TC90	16644379	11581117	53961	9341	3242	806.572	-2.00701	0	**	down
ssc-miR-499-5p	TC70-TC90	16644379	11581117	35529	7470	2134.59	645.015	-1.72656	0	**	down
ssc-miR-196a	TC70-TC90	16644379	11581117	1136	245	68.2513	21.1551	-1.68985	5.75649e-77	**	down
ssc-miR-335	TC70-TC90	16644379	11581117	2379	517	142.931	44.6416	-1.67886	9.0006e-158	**	down
ssc-miR-450b-5p	TC70-TC90	16644379	11581117	361	82	21.689	7.0805	-1.61504	4.49025e-24	**	down
ssc-miR-374a-5p	TC70-TC90	16644379	11581117	722	172	43.378	14.8518	-1.54633	6.94927e-44	**	down
ssc-let-7e	TC70-TC90	16644379	11581117	103401	24859	6212.37	2146.51	-1.53315	0	**	down
ssc-miR-185	TC70-TC90	16644379	11581117	13141	3253	789.516	280.888	-1.49097	0	**	down
ssc-miR-676-3p	TC70-TC90	16644379	11581117	315	78	18.9253	6.7351	-1.49054	4.70058e-19	**	down
ssc-miR-452	TC70-TC90	16644379	11581117	469	118	28.1777	10.189	-1.46754	4.71658e-27	**	down
novel-m0207-5p	TC70-TC90	16644379	11581117	319	81	19.1656	6.9941	-1.45431	1.19539e-18	**	down
ssc-miR-500	TC70-TC90	16644379	11581117	280	86	16.8225	7.4259	-1.17975	1.9556e-12	**	down
miR-6529-5p	TC70-TC90	16644379	11581117	2963	914	178.018	78.9216	-1.17353	8.3146e-116	**	down
ssc-miR-130b	TC70-TC90	16644379	11581117	469	146	28.1777	12.6067	-1.16036	2.18894e-19	**	down
ssc-miR-455-3p	TC70-TC90	16644379	11581117	983	319	59.059	27.5448	-1.10038	6.53822e-36	**	down
ssc-miR-196b-5p	TC70-TC90	16644379	11581117	588	191	35.3272	16.4924	-1.09898	4.49654e-22	**	down
ssc-let-7i	TC70-TC90	16644379	11581117	15741	5233	945.725	451.856	-1.06556	0	**	down
ssc-miR-320	TC70-TC90	16644379	11581117	75781	25549	4552.95	2206.09	-1.04531	0	**	down
ssc-miR-369	TC70-TC90	16644379	11581117	3070	1066	184.447	92.0464	-1.00277	1.32175e-93	**	down
ssc-miR-98	TC70-TC90	16644379	11581117	1689	600	101.476	51.8085	-0.969874	1.30238e-49
ssc-miR-17-5p	TC70-TC90	16644379	11581117	237	88	14.239	7.5986	-0.906042	1.77261e-07
ssc-miR-450c-5p	TC70-TC90	16644379	11581117	696	260	41.8159	22.4503	-0.897317	5.42139e-19
novel-m0198-3p	TC70-TC90	16644379	11581117	797	299	47.884	25.8179	-0.891172	2.67566e-21
ssc-let-7c	TC70-TC90	16644379	11581117	649904	245153	39046.5	21168.3	-0.883284	0
ssc-miR-340	TC70-TC90	16644379	11581117	1717	668	103.158	57.6801	-0.838709	6.425e-40
ssc-miR-143-5p	TC70-TC90	16644379	11581117	181	72	10.8745	6.217	-0.806659	3.62379e-05
ssc-let-7a	TC70-TC90	16644379	11581117	1201028	480960	72158.2	41529.7	-0.79702	0
ssc-miR-21	TC70-TC90	16644379	11581117	7020	2860	421.764	246.954	-0.772195	3.4681e-137
ssc-miR-16	TC70-TC90	16644379	11581117	1520	625	91.3221	53.9672	-0.758881	3.25938e-30
miR-660-5p	TC70-TC90	16644379	11581117	2502	1047	150.321	90.4058	-0.733559	5.57599e-46
miR-1842-5p	TC70-TC90	16644379	11581117	197	85	11.8358	7.3395	-0.689404	0.000167946
ssc-miR-532-5p	TC70-TC90	16644379	11581117	3550	1537	213.285	132.716	-0.684442	2.22828e-57
ssc-miR-127	TC70-TC90	16644379	11581117	17809	7721	1069.97	666.689	-0.682486	8.30581e-279
ssc-miR-193a-5p	TC70-TC90	16644379	11581117	400	175	24.0321	15.1108	-0.669383	1.59328e-07
ssc-miR-10b	TC70-TC90	16644379	11581117	5656	2478	339.814	213.969	-0.667345	1.67881e-86
ssc-miR-382	TC70-TC90	16644379	11581117	9718	4265	583.861	368.272	-0.664853	2.70704e-146
miR-412-5p	TC70-TC90	16644379	11581117	1483	655	89.0991	56.5576	-0.65569	2.99912e-23
ssc-miR-323	TC70-TC90	16644379	11581117	8623	3809	518.073	328.897	-0.655517	6.9116e-127
ssc-miR-10a-5p	TC70-TC90	16644379	11581117	4226	1874	253.899	161.815	-0.649911	3.23315e-62
miR-485-3p	TC70-TC90	16644379	11581117	8041	3583	483.106	309.383	-0.642946	1.5162e-114
ssc-miR-345-3p	TC70-TC90	16644379	11581117	121	54	7.2697	4.6628	-0.640699	0.00589111
ssc-miR-7134-3p	TC70-TC90	16644379	11581117	7254	3264	435.823	281.838	-0.628875	1.25924e-99
ssc-miR-744	TC70-TC90	16644379	11581117	899	408	54.0122	35.2298	-0.616489	2.4926e-13
ssc-miR-2320-5p	TC70-TC90	16644379	11581117	140	64	8.4112	5.5262	-0.606024	0.00475969
ssc-let-7f	TC70-TC90	16644379	11581117	1427628	652913	85772.4	56377.4	-0.605397	0
ssc-miR-191	TC70-TC90	16644379	11581117	20919	9733	1256.82	840.42	-0.580597	2.85561e-246
ssc-miR-30e-5p	TC70-TC90	16644379	11581117	301	142	18.0842	12.2613	-0.560618	0.00010478
ssc-miR-26a	TC70-TC90	16644379	11581117	11056	5390	664.248	465.413	-0.513212	2.14114e-105
ssc-miR-424-5p	TC70-TC90	16644379	11581117	1664	812	99.9737	70.1141	-0.511844	3.38825e-17
ssc-miR-411	TC70-TC90	16644379	11581117	1641	803	98.5918	69.337	-0.507842	9.2237e-17
miR-3959-5p	TC70-TC90	16644379	11581117	645	316	38.7518	27.2858	-0.506113	2.1068e-07
ssc-miR-27a	TC70-TC90	16644379	11581117	557	273	33.4648	23.5729	-0.505515	1.46592e-06
ssc-miR-374b-5p	TC70-TC90	16644379	11581117	1012	498	60.8013	43.001	-0.499732	1.26713e-10
ssc-miR-186	TC70-TC90	16644379	11581117	312	154	18.7451	13.2975	-0.495358	0.000413578
miR-539-3p	TC70-TC90	16644379	11581117	289	144	17.3632	12.434	-0.481742	0.000926297
ssc-miR-130a	TC70-TC90	16644379	11581117	4109	2048	246.87	176.84	-0.481311	4.72649e-36
ssc-let-7g	TC70-TC90	16644379	11581117	106308	53687	6387.02	4635.74	-0.462345	0
ssc-miR-30d	TC70-TC90	16644379	11581117	5948	3032	357.358	261.805	-0.448874	1.82225e-45
ssc-miR-15a	TC70-TC90	16644379	11581117	254	130	15.2604	11.2252	-0.443052	0.0040635
ssc-miR-30a-5p	TC70-TC90	16644379	11581117	4672	2411	280.695	208.184	-0.431148	1.26416e-33
miR-154b-5p	TC70-TC90	16644379	11581117	1020	527	61.2819	45.5051	-0.429433	1.91509e-08
ssc-miR-708-5p	TC70-TC90	16644379	11581117	329	170	19.7664	14.6791	-0.429287	0.00147052
ssc-miR-100	TC70-TC90	16644379	11581117	889	467	53.4114	40.3243	-0.405498	6.55068e-07
ssc-miR-99b	TC70-TC90	16644379	11581117	1406	741	84.473	63.9835	-0.40079	5.92949e-10
ssc-miR-24-3p	TC70-TC90	16644379	11581117	3168	1675	190.334	144.632	-0.39615	3.54453e-20
ssc-miR-199a-3p	TC70-TC90	16644379	11581117	246500	131129	14809.8	11322.7	-0.38734	0
ssc-miR-222	TC70-TC90	16644379	11581117	212	114	12.737	9.8436	-0.371768	0.0259405
ssc-miR-143-3p	TC70-TC90	16644379	11581117	3469	1889	208.419	163.11	-0.353637	4.62311e-18
ssc-miR-140-3p	TC70-TC90	16644379	11581117	36751	20109	2208.01	1736.36	-0.346682	9.76504e-169
ssc-miR-19b	TC70-TC90	16644379	11581117	223	123	13.3979	10.6207	-0.335128	0.0382102
ssc-miR-423-3p	TC70-TC90	16644379	11581117	638	354	38.3313	30.567	-0.326548	0.000583429
ssc-let-7d-5p	TC70-TC90	16644379	11581117	52835	29636	3174.34	2558.99	-0.310883	2.66672e-197
ssc-miR-148a-3p	TC70-TC90	16644379	11581117	1978	1111	118.839	95.932	-0.308923	8.49327e-09
ssc-miR-199b-5p	TC70-TC90	16644379	11581117	309	175	18.5648	15.1108	-0.29699	0.0291763
ssc-miR-296-3p	TC70-TC90	16644379	11581117	3084	1756	185.288	151.626	-0.28925	1.39136e-11
ssc-miR-206	TC70-TC90	16644379	11581117	4135348	2358303	248453	203633	-0.286999	0
ssc-miR-503	TC70-TC90	16644379	11581117	20909	11975	1256.22	1034.01	-0.280838	1.00602e-65
miR-485-5p	TC70-TC90	16644379	11581117	12067	7069	724.99	610.39	-0.248228	6.17101e-31
ssc-miR-199b-3p	TC70-TC90	16644379	11581117	35543	21205	2135.44	1831	-0.2219	4.00993e-71
ssc-miR-128	TC70-TC90	16644379	11581117	55310	33252	3323.04	2871.23	-0.210839	1.49812e-99
miR-431-5p	TC70-TC90	16644379	11581117	734	448	44.099	38.6837	-0.18902	0.0286731
ssc-miR-493-5p	TC70-TC90	16644379	11581117	853	522	51.2485	45.0734	-0.185233	0.0206615
ssc-miR-221-3p	TC70-TC90	16644379	11581117	651	400	39.1123	34.539	-0.179396	0.0502547
ssc-miR-378	TC70-TC90	16644379	11581117	29548	18341	1775.25	1583.7	-0.164728	3.25083e-34
ssc-miR-17-3p	TC70-TC90	16644379	11581117	154	96	9.2524	8.2894	-0.15856	0.405884
ssc-miR-423-5p	TC70-TC90	16644379	11581117	25496	16020	1531.81	1383.29	-0.147136	3.2516e-24
ssc-miR-1306-5p	TC70-TC90	16644379	11581117	120	76	7.2096	6.5624	-0.135696	0.532339
ssc-miR-1307	TC70-TC90	16644379	11581117	321	208	19.2858	17.9603	-0.102728	0.429274
ssc-miR-424-3p	TC70-TC90	16644379	11581117	2045	1342	122.864	115.878	-0.0844554	0.0958833
ssc-miR-542-3p	TC70-TC90	16644379	11581117	727	484	43.6784	41.7922	-0.0636863	0.455543
ssc-miR-532-3p	TC70-TC90	16644379	11581117	950	634	57.0763	54.7443	-0.0601831	0.419011
miR-655-3p	TC70-TC90	16644379	11581117	3596	2407	216.049	207.838	-0.0558963	0.141629
ssc-miR-151-3p	TC70-TC90	16644379	11581117	346	237	20.7878	20.4643	-0.0226278	0.860436
ssc-miR-152	TC70-TC90	16644379	11581117	30708	21585	1844.95	1863.81	0.0146752	0.251825
ssc-miR-99a	TC70-TC90	16644379	11581117	3117	2206	187.27	190.482	0.0245356	0.539084
ssc-miR-1	TC70-TC90	16644379	11581117	4138541	3037716	248645	262299	0.0771254	0
ssc-miR-342	TC70-TC90	16644379	11581117	376	285	22.5902	24.609	0.123489	0.273069
ssc-miR-145-5p	TC70-TC90	16644379	11581117	1794	1363	107.784	117.692	0.126867	0.0144481
ssc-miR-148b-3p	TC70-TC90	16644379	11581117	222	176	13.3378	15.1972	0.188285	0.193746
ssc-miR-107	TC70-TC90	16644379	11581117	48087	38258	2889.08	3303.48	0.193375	9.20059e-85
ssc-miR-15b	TC70-TC90	16644379	11581117	130	105	7.8104	9.0665	0.215149	0.251819
ssc-miR-139-3p	TC70-TC90	16644379	11581117	462	376	27.7571	32.4666	0.226099	0.0240681
ssc-miR-125b	TC70-TC90	16644379	11581117	3501	2855	210.341	246.522	0.228984	3.46243e-10
ssc-miR-103	TC70-TC90	16644379	11581117	55699	45886	3346.41	3962.14	0.243663	4.47765e-157
ssc-miR-23a	TC70-TC90	16644379	11581117	2622	2180	157.531	188.238	0.256921	9.00404e-10
ssc-miR-181d-5p	TC70-TC90	16644379	11581117	1027	862	61.7025	74.4315	0.270584	5.10935e-05
ssc-miR-30a-3p	TC70-TC90	16644379	11581117	431	369	25.8946	31.8622	0.299195	0.00349945
miR-330-3p	TC70-TC90	16644379	11581117	423	367	25.414	31.6895	0.318381	0.00200973
ssc-miR-28-3p	TC70-TC90	16644379	11581117	327	321	19.6463	27.7175	0.49654	1.22562e-05
ssc-miR-378b-3p	TC70-TC90	16644379	11581117	1116	1110	67.0497	95.8457	0.515483	4.16296e-17
ssc-miR-27b-3p	TC70-TC90	16644379	11581117	997	1027	59.9001	88.6788	0.566031	1.27624e-18
ssc-miR-363	TC70-TC90	16644379	11581117	496	537	29.7999	46.3686	0.637841	1.29561e-12
ssc-miR-101	TC70-TC90	16644379	11581117	8081	8749	485.509	755.454	0.637845	3.37402e-180
ssc-miR-92a	TC70-TC90	16644379	11581117	2062	2244	123.886	193.764	0.645289	1.36381e-48
ssc-miR-29a	TC70-TC90	16644379	11581117	2463	2735	147.978	236.16	0.674385	1.69956e-63
ssc-miR-136	TC70-TC90	16644379	11581117	992	1142	59.5997	98.6088	0.726411	3.64366e-31
ssc-miR-22-3p	TC70-TC90	16644379	11581117	763	880	45.8413	75.9858	0.729082	1.52363e-24
ssc-miR-199a-5p	TC70-TC90	16644379	11581117	264	310	15.8612	26.7677	0.754991	3.83417e-10
ssc-miR-486	TC70-TC90	16644379	11581117	1007	1234	60.5009	106.553	0.81654	9.27782e-41
ssc-miR-23b	TC70-TC90	16644379	11581117	1264	1549	75.9416	133.752	0.8166	1.02003e-50
ssc-miR-133a-5p	TC70-TC90	16644379	11581117	372	462	22.3499	39.8925	0.835849	6.92308e-17

## Sheet: YK40-YK55
miR-name	pairwise	YK40-total-reads	YK55-total-reads	YK40-expressed	YK55-expressed	YK40-std	YK55-std	fold-change(log2 YK55/YK40)	p-value	sig-lable	regulated
ssc-miR-2320-5p	YK40-YK55	13717644	14144995	101	266	7.3628	18.8052	1.35281	2.54362e-17	**	up
ssc-miR-532-3p	YK40-YK55	13717644	14144995	1160	598	84.5626	42.2764	-1.00017	1.72131e-45	**	down
ssc-miR-145-5p	YK40-YK55	13717644	14144995	589	300	42.9374	21.2089	-1.01757	1.47531e-24	**	down
ssc-miR-103	YK40-YK55	13717644	14144995	102606	51505	7479.86	3641.22	-1.03859	0	**	down
ssc-miR-30a-3p	YK40-YK55	13717644	14144995	281	141	20.4846	9.9682	-1.03913	6.80995e-13	**	down
miR-1842-5p	YK40-YK55	13717644	14144995	284	141	20.7033	9.9682	-1.05446	2.69806e-13	**	down
ssc-miR-133b	YK40-YK55	13717644	14144995	1280	632	93.3105	44.6801	-1.06241	4.73958e-55	**	down
ssc-miR-10b	YK40-YK55	13717644	14144995	6915	3353	504.095	237.045	-1.08854	1.35042e-300	**	down
ssc-miR-340	YK40-YK55	13717644	14144995	2420	1137	176.415	80.3818	-1.13403	1.15008e-113	**	down
ssc-miR-99b	YK40-YK55	13717644	14144995	2767	1295	201.711	91.5518	-1.13963	1.06109e-130	**	down
ssc-miR-374b-5p	YK40-YK55	13717644	14144995	1204	563	87.7702	39.8021	-1.14089	5.07904e-58	**	down
ssc-miR-19b	YK40-YK55	13717644	14144995	262	120	19.0995	8.4836	-1.17079	2.19428e-14	**	down
ssc-miR-17-3p	YK40-YK55	13717644	14144995	256	117	18.6621	8.2715	-1.17389	3.83619e-14	**	down
ssc-miR-574	YK40-YK55	13717644	14144995	222	101	16.1835	7.1403	-1.18047	1.48513e-12	**	down
ssc-miR-92a	YK40-YK55	13717644	14144995	5021	2272	366.025	160.622	-1.18827	1.14849e-251	**	down
ssc-miR-130b	YK40-YK55	13717644	14144995	722	306	52.6329	21.6331	-1.28272	2.29627e-42	**	down
ssc-miR-100	YK40-YK55	13717644	14144995	1547	655	112.775	46.3061	-1.28417	6.70049e-89	**	down
ssc-miR-107	YK40-YK55	13717644	14144995	96059	39088	7002.59	2763.38	-1.34145	0	**	down
ssc-miR-17-5p	YK40-YK55	13717644	14144995	771	298	56.205	21.0675	-1.41568	3.2171e-52	**	down
miR-330-3p	YK40-YK55	13717644	14144995	1812	642	132.093	45.3871	-1.5412	2.85199e-136	**	down
ssc-miR-1306-5p	YK40-YK55	13717644	14144995	288	96	20.9949	6.7869	-1.62921	6.95779e-25	**	down
ssc-miR-214	YK40-YK55	13717644	14144995	8405	2613	612.715	184.73	-1.7298	0	**	down
novel-m0207-5p	YK40-YK55	13717644	14144995	80	23	5.8319	1.626	-1.84264	3.75023e-09	**	down
ssc-miR-424-5p	YK40-YK55	13717644	14144995	2944	705	214.614	49.841	-2.10634	0	**	down
ssc-miR-15b	YK40-YK55	13717644	14144995	418	98	30.4717	6.9282	-2.13692	1.95889e-50	**	down
miR-412-5p	YK40-YK55	13717644	14144995	594	1190	43.3019	84.1287	0.958168	3.94718e-42
ssc-miR-1307	YK40-YK55	13717644	14144995	580	1105	42.2813	78.1195	0.885663	1.34714e-34
ssc-miR-139-3p	YK40-YK55	13717644	14144995	215	378	15.6732	26.7232	0.769793	2.03477e-10
ssc-miR-222	YK40-YK55	13717644	14144995	161	249	11.7367	17.6034	0.584827	5.19172e-05
ssc-miR-181a	YK40-YK55	13717644	14144995	6291	9668	458.606	683.493	0.575669	7.03775e-137
miR-154b-5p	YK40-YK55	13717644	14144995	865	1201	63.0575	84.9064	0.429205	1.93568e-11
ssc-miR-181b	YK40-YK55	13717644	14144995	5849	8115	426.385	573.701	0.428142	7.01816e-68
ssc-miR-345-3p	YK40-YK55	13717644	14144995	188	260	13.705	18.3811	0.423521	0.00206883
ssc-miR-221-3p	YK40-YK55	13717644	14144995	370	509	26.9726	35.9845	0.415881	2.22557e-05
ssc-miR-432-5p	YK40-YK55	13717644	14144995	30567	40728	2228.3	2879.32	0.369787	7.69375e-254
ssc-miR-136	YK40-YK55	13717644	14144995	731	971	53.289	68.6462	0.365342	2.06687e-07
ssc-miR-378b-3p	YK40-YK55	13717644	14144995	140	185	10.2058	13.0788	0.357841	0.0264872
ssc-miR-382	YK40-YK55	13717644	14144995	7470	9825	544.554	694.592	0.35109	4.54764e-57
ssc-miR-181d-5p	YK40-YK55	13717644	14144995	1598	2078	116.492	146.907	0.33467	2.59214e-12
miR-431-5p	YK40-YK55	13717644	14144995	254	327	18.5163	23.1177	0.320202	0.0078176
ssc-let-7i	YK40-YK55	13717644	14144995	19155	23830	1396.38	1684.69	0.270799	8.64039e-84
ssc-miR-486	YK40-YK55	13717644	14144995	544	674	39.657	47.6494	0.264883	0.00141468
ssc-miR-542-3p	YK40-YK55	13717644	14144995	356	431	25.952	30.4701	0.231549	0.024886
ssc-miR-451	YK40-YK55	13717644	14144995	615	744	44.8328	52.5981	0.230456	0.0033339
ssc-miR-493-5p	YK40-YK55	13717644	14144995	404	482	29.4511	34.0757	0.210422	0.030478
ssc-let-7a	YK40-YK55	13717644	14144995	1256286	1486099	91581.8	105062	0.198106	0
ssc-miR-143-5p	YK40-YK55	13717644	14144995	138	160	10.06	11.3114	0.169147	0.313837
ssc-miR-1	YK40-YK55	13717644	14144995	1784381	2038130	130079	144088	0.147563	0
ssc-let-7f	YK40-YK55	13717644	14144995	1496714	1708366	109109	120775	0.14656	0
miR-485-5p	YK40-YK55	13717644	14144995	10700	11720	780.017	828.562	0.0871028	6.2762e-06
ssc-let-7d-5p	YK40-YK55	13717644	14144995	64677	70550	4714.88	4987.63	0.0811344	4.94831e-25
ssc-let-7g	YK40-YK55	13717644	14144995	125726	136877	9165.28	9676.71	0.0783381	5.9243e-44
miR-1a-2-5p	YK40-YK55	13717644	14144995	85	91	6.1964	6.4334	0.0541511	0.805304
ssc-miR-499-5p	YK40-YK55	13717644	14144995	28858	30394	2103.71	2148.75	0.0305563	0.00996544
ssc-miR-30d	YK40-YK55	13717644	14144995	4378	4603	319.151	325.416	0.0280438	0.357276
miR-539-3p	YK40-YK55	13717644	14144995	189	197	13.7779	13.9272	0.0155492	0.916641
ssc-let-7c	YK40-YK55	13717644	14144995	714805	743113	52108.4	52535.4	0.0117729	8.40289e-07
ssc-miR-186	YK40-YK55	13717644	14144995	314	325	22.8902	22.9763	0.00541642	0.962838
ssc-miR-28-3p	YK40-YK55	13717644	14144995	488	490	35.5746	34.6412	-0.0383586	0.677309
ssc-miR-450c-5p	YK40-YK55	13717644	14144995	409	408	29.8156	28.8441	-0.0477911	0.635648
ssc-miR-99a	YK40-YK55	13717644	14144995	2431	2412	177.217	170.52	-0.0555786	0.18005
miR-485-3p	YK40-YK55	13717644	14144995	10124	10003	738.028	707.176	-0.0616057	0.00245317
ssc-miR-98	YK40-YK55	13717644	14144995	2245	2207	163.658	156.027	-0.0688876	0.111145
ssc-miR-24-3p	YK40-YK55	13717644	14144995	2124	2062	154.837	145.776	-0.086999	0.0510875
ssc-miR-423-5p	YK40-YK55	13717644	14144995	38858	37526	2832.7	2652.95	-0.0945801	1.318e-19
ssc-miR-152	YK40-YK55	13717644	14144995	23577	22747	1718.74	1608.13	-0.0959629	8.19945e-13
miR-3959-5p	YK40-YK55	13717644	14144995	426	409	31.0549	28.9148	-0.103013	0.302285
ssc-miR-185	YK40-YK55	13717644	14144995	7803	7469	568.83	528.031	-0.107373	4.25886e-06
ssc-miR-27b-3p	YK40-YK55	13717644	14144995	583	551	42.5	38.9537	-0.125702	0.14246
ssc-miR-133a-5p	YK40-YK55	13717644	14144995	218	204	15.8919	14.4221	-0.14001	0.319118
ssc-miR-450b-5p	YK40-YK55	13717644	14144995	343	320	25.0043	22.6228	-0.144399	0.197771
ssc-miR-127	YK40-YK55	13717644	14144995	13530	12516	986.321	884.836	-0.156647	1.96963e-18
ssc-miR-27a	YK40-YK55	13717644	14144995	427	393	31.1278	27.7837	-0.163965	0.103896
ssc-miR-369	YK40-YK55	13717644	14144995	1589	1458	115.836	103.075	-0.168388	0.00128222
ssc-miR-125a	YK40-YK55	13717644	14144995	1035	916	75.4503	64.7579	-0.22047	0.000746859
ssc-miR-532-5p	YK40-YK55	13717644	14144995	3362	2948	245.086	208.413	-0.233842	1.26425e-10
ssc-miR-193a-5p	YK40-YK55	13717644	14144995	273	237	19.9014	16.755	-0.248278	0.0524115
ssc-miR-199b-5p	YK40-YK55	13717644	14144995	278	241	20.2659	17.0378	-0.250315	0.0485172
ssc-miR-30e-5p	YK40-YK55	13717644	14144995	382	329	27.8473	23.2591	-0.259742	0.0165649
ssc-miR-148a-3p	YK40-YK55	13717644	14144995	1720	1481	125.386	104.701	-0.260097	3.52064e-07
ssc-miR-335	YK40-YK55	13717644	14144995	2926	2509	213.302	177.377	-0.266076	1.12883e-11
ssc-miR-378	YK40-YK55	13717644	14144995	6732	5746	490.755	406.221	-0.272736	5.42595e-26
ssc-miR-196b-5p	YK40-YK55	13717644	14144995	482	410	35.1372	28.9855	-0.277668	0.00412078
ssc-miR-424-3p	YK40-YK55	13717644	14144995	2649	2203	193.109	155.744	-0.310238	7.74453e-14
ssc-miR-744	YK40-YK55	13717644	14144995	1317	1095	96.0077	77.4125	-0.310584	1.3241e-07
ssc-miR-320	YK40-YK55	13717644	14144995	89706	74370	6539.46	5257.69	-0.314743	0
ssc-miR-30a-5p	YK40-YK55	13717644	14144995	2751	2270	200.545	160.481	-0.321522	3.303e-15
ssc-let-7e	YK40-YK55	13717644	14144995	213813	176127	15586.7	12451.5	-0.323992	0
ssc-miR-503	YK40-YK55	13717644	14144995	35155	28633	2562.76	2024.25	-0.34031	4.66342e-194
ssc-miR-676-3p	YK40-YK55	13717644	14144995	327	265	23.8379	18.7345	-0.34756	0.00348472
ssc-miR-151-3p	YK40-YK55	13717644	14144995	457	370	33.3148	26.1577	-0.348928	0.000526102
ssc-miR-452	YK40-YK55	13717644	14144995	621	502	45.2702	35.4896	-0.351165	4.77274e-05
ssc-miR-29a	YK40-YK55	13717644	14144995	512	412	37.3242	29.1269	-0.357759	0.000171866
novel-m0198-3p	YK40-YK55	13717644	14144995	1085	853	79.0952	60.304	-0.391336	2.68891e-09
miR-655-3p	YK40-YK55	13717644	14144995	1449	1132	105.63	80.0283	-0.400443	2.14349e-12
miR-660-5p	YK40-YK55	13717644	14144995	1912	1492	139.382	105.479	-0.402094	5.46145e-16
ssc-miR-140-3p	YK40-YK55	13717644	14144995	52201	40389	3805.39	2855.36	-0.414374	0
ssc-miR-411	YK40-YK55	13717644	14144995	755	583	55.0386	41.216	-0.417239	1.38411e-07
ssc-miR-143-3p	YK40-YK55	13717644	14144995	2492	1921	181.664	135.808	-0.419705	6.31655e-22
ssc-miR-199b-3p	YK40-YK55	13717644	14144995	43208	32865	3149.81	2323.44	-0.439005	0
ssc-miR-323	YK40-YK55	13717644	14144995	14716	11049	1072.78	781.124	-0.457729	1.10105e-141
ssc-miR-122	YK40-YK55	13717644	14144995	208	155	15.163	10.9579	-0.468584	0.00210758
ssc-miR-206	YK40-YK55	13717644	14144995	2095599	1550014	152767	109580	-0.47934	0
ssc-miR-23b	YK40-YK55	13717644	14144995	721	529	52.56	37.3984	-0.490989	2.22513e-09
ssc-miR-101	YK40-YK55	13717644	14144995	6509	4764	474.498	336.798	-0.494521	3.60506e-73
ssc-miR-148b-3p	YK40-YK55	13717644	14144995	297	213	21.6509	15.0583	-0.523868	4.70188e-05
ssc-miR-21	YK40-YK55	13717644	14144995	7793	5559	568.101	393.001	-0.531612	2.94695e-99
ssc-miR-500	YK40-YK55	13717644	14144995	382	267	27.8473	18.8759	-0.560992	9.00329e-07
ssc-miR-296-3p	YK40-YK55	13717644	14144995	5732	3988	417.856	281.937	-0.567632	1.55578e-82
ssc-miR-151-5p	YK40-YK55	13717644	14144995	429	298	31.2736	21.0675	-0.569926	1.28587e-07
ssc-miR-191	YK40-YK55	13717644	14144995	20733	14218	1511.41	1005.16	-0.588469	7.75512709434498e-313
ssc-miR-374a-5p	YK40-YK55	13717644	14144995	828	567	60.3602	40.0848	-0.590542	3.52692e-14
ssc-miR-455-3p	YK40-YK55	13717644	14144995	921	626	67.1398	44.2559	-0.601298	4.57331e-16
miR-6529-5p	YK40-YK55	13717644	14144995	2909	1944	212.063	137.434	-0.625754	1.29382e-50
ssc-miR-26a	YK40-YK55	13717644	14144995	8088	5324	589.606	376.387	-0.647532	6.64177e-146
ssc-miR-16	YK40-YK55	13717644	14144995	1730	1129	126.115	79.8162	-0.659986	1.09154e-33
ssc-miR-125b	YK40-YK55	13717644	14144995	5652	3567	412.024	252.174	-0.708309	7.93414e-120
ssc-miR-23a	YK40-YK55	13717644	14144995	2086	1311	152.067	92.683	-0.71433	4.88621e-46
ssc-miR-133a-3p	YK40-YK55	13717644	14144995	4005	2506	291.96	177.165	-0.720675	4.80152e-88
ssc-miR-342	YK40-YK55	13717644	14144995	524	324	38.199	22.9056	-0.737835	2.12334e-13
ssc-miR-199a-3p	YK40-YK55	13717644	14144995	417369	257768	30425.7	18223.3	-0.739509	0
ssc-miR-130a	YK40-YK55	13717644	14144995	4192	2568	305.592	181.548	-0.751252	7.48791e-99
ssc-miR-199a-5p	YK40-YK55	13717644	14144995	356	213	25.952	15.0583	-0.785287	1.70952e-10
ssc-miR-423-3p	YK40-YK55	13717644	14144995	739	439	53.8722	31.0357	-0.795612	1.2934e-20
ssc-miR-7134-3p	YK40-YK55	13717644	14144995	8604	5097	627.221	360.339	-0.799618	1.72928e-223
ssc-miR-363	YK40-YK55	13717644	14144995	442	258	32.2213	18.2397	-0.820933	1.42816e-13
miR-216-5p	YK40-YK55	13717644	14144995	1108	636	80.7719	44.9629	-0.845118	3.28839e-33
ssc-miR-708-5p	YK40-YK55	13717644	14144995	763	432	55.6218	30.5408	-0.864913	2.97328e-24
ssc-miR-196a	YK40-YK55	13717644	14144995	3384	1874	246.69	132.485	-0.896868	5.58726e-108
ssc-miR-15a	YK40-YK55	13717644	14144995	463	249	33.7522	17.6034	-0.939127	2.20729e-17
ssc-miR-10a-5p	YK40-YK55	13717644	14144995	7702	4024	561.467	284.482	-0.980862	3.03112e-282
ssc-miR-128	YK40-YK55	13717644	14144995	70111	36496	5111.01	2580.14	-0.986161	0
ssc-miR-22-3p	YK40-YK55	13717644	14144995	571	295	41.6252	20.8554	-0.997036	4.04953e-23

## Sheet: YK55-YK63
miR-name	pairwise	YK55-total-reads	YK63-total-reads	YK55-expressed	YK63-expressed	YK55-std	YK63-std	fold-change(log2 YK63/YK55)	p-value	sig-lable	regulated
ssc-miR-122	YK55-YK63	14144995	15203729	155	1910	10.9579	125.627	3.5191	0	**	up
ssc-miR-145-5p	YK55-YK63	14144995	15203729	300	1078	21.2089	70.9037	1.74119	1.82933e-91	**	up
ssc-miR-30a-3p	YK55-YK63	14144995	15203729	141	369	9.9682	24.2704	1.28379	2.95276e-21	**	up
ssc-miR-133a-3p	YK55-YK63	14144995	15203729	2506	6488	177.165	426.737	1.26825	0	**	up
ssc-miR-133b	YK55-YK63	14144995	15203729	632	1577	44.6801	103.725	1.21505	1.53237e-78	**	up
miR-1a-2-5p	YK55-YK63	14144995	15203729	91	227	6.4334	14.9305	1.21461	1.22789e-12	**	up
ssc-miR-378	YK55-YK63	14144995	15203729	5746	14027	406.221	922.603	1.18344	0	**	up
ssc-miR-532-3p	YK55-YK63	14144995	15203729	598	1386	42.2764	91.1618	1.10858	4.45273e-60	**	up
ssc-miR-1306-5p	YK55-YK63	14144995	15203729	96	211	6.7869	13.8782	1.032	1.9054e-09	**	up
ssc-miR-23b	YK55-YK63	14144995	15203729	529	1161	37.3984	76.3628	1.02989	4.2348e-45	**	up
ssc-miR-181a	YK55-YK63	14144995	15203729	9668	4998	683.493	328.735	-1.056	0	**	down
ssc-miR-1307	YK55-YK63	14144995	15203729	1105	544	78.1195	35.7807	-1.1265	1.58609e-53	**	down
ssc-miR-181d-5p	YK55-YK63	14144995	15203729	2078	1013	146.907	66.6284	-1.14069	4.99336e-101	**	down
ssc-miR-423-5p	YK55-YK63	14144995	15203729	37526	17790	2652.95	1170.11	-1.18096	0	**	down
ssc-let-7e	YK55-YK63	14144995	15203729	176127	81006	12451.5	5328.03	-1.22465	0	**	down
ssc-miR-181b	YK55-YK63	14144995	15203729	8115	3443	573.701	226.458	-1.34106	0	**	down
ssc-miR-345-3p	YK55-YK63	14144995	15203729	260	47	18.3811	3.0913	-2.57194	1.4564e-40	**	down
ssc-miR-27b-3p	YK55-YK63	14144995	15203729	551	1166	38.9537	76.6917	0.97731	1.10782e-41
miR-431-5p	YK55-YK63	14144995	15203729	327	680	23.1177	44.7259	0.952113	5.31175e-24
miR-655-3p	YK55-YK63	14144995	15203729	1132	2281	80.0283	150.029	0.906659	1.16542e-70
ssc-miR-424-5p	YK55-YK63	14144995	15203729	705	1344	49.841	88.3994	0.826704	1.81074e-36
ssc-miR-374b-5p	YK55-YK63	14144995	15203729	563	1056	39.8021	69.4566	0.803267	1.07828e-27
ssc-miR-411	YK55-YK63	14144995	15203729	583	1090	41.216	71.6929	0.798626	2.88477e-28
ssc-miR-27a	YK55-YK63	14144995	15203729	393	702	27.7837	46.1729	0.732808	2.19705e-16
ssc-miR-574	YK55-YK63	14144995	15203729	101	176	7.1403	11.5761	0.697093	8.60687e-05
ssc-miR-29a	YK55-YK63	14144995	15203729	412	701	29.1269	46.1071	0.662637	5.8678e-14
ssc-miR-23a	YK55-YK63	14144995	15203729	1311	2076	92.683	136.545	0.559004	1.13032e-28
ssc-miR-15b	YK55-YK63	14144995	15203729	98	152	6.9282	9.9975	0.529087	0.00435831
ssc-miR-369	YK55-YK63	14144995	15203729	1458	2261	103.075	148.714	0.528837	2.8505e-28
ssc-miR-1	YK55-YK63	14144995	15203729	2038130	3116612	144088	204990	0.508599	0
ssc-miR-22-3p	YK55-YK63	14144995	15203729	295	445	20.8554	29.2691	0.488957	5.35918e-06
ssc-miR-542-3p	YK55-YK63	14144995	15203729	431	638	30.4701	41.9634	0.461737	2.32331e-07
ssc-miR-532-5p	YK55-YK63	14144995	15203729	2948	4294	208.413	282.431	0.438452	1.62013e-37
ssc-miR-199a-5p	YK55-YK63	14144995	15203729	213	303	15.0583	19.9293	0.404332	0.00163679
ssc-miR-450c-5p	YK55-YK63	14144995	15203729	408	574	28.8441	37.7539	0.388349	2.93519e-05
ssc-miR-206	YK55-YK63	14144995	15203729	1550014	2154109	109580	141683	0.370676	0
ssc-miR-193a-5p	YK55-YK63	14144995	15203729	237	327	16.755	21.5079	0.360275	0.00330392
ssc-miR-455-3p	YK55-YK63	14144995	15203729	626	843	44.2559	55.4469	0.325237	1.7933e-05
ssc-miR-500	YK55-YK63	14144995	15203729	267	358	18.8759	23.5469	0.318992	0.00611
ssc-miR-128	YK55-YK63	14144995	15203729	36496	48141	2580.14	3166.39	0.295394	1.00177e-192
ssc-miR-450b-5p	YK55-YK63	14144995	15203729	320	420	22.6228	27.6248	0.288187	0.0069748
ssc-miR-140-3p	YK55-YK63	14144995	15203729	40389	52920	2855.36	3480.72	0.285717	8.21507e-199
ssc-miR-101	YK55-YK63	14144995	15203729	4764	6175	336.798	406.15	0.270132	2.01266e-22
ssc-miR-127	YK55-YK63	14144995	15203729	12516	16200	884.836	1065.53	0.268087	2.62336e-55
ssc-miR-196b-5p	YK55-YK63	14144995	15203729	410	528	28.9855	34.7283	0.26078	0.00593529
ssc-miR-363	YK55-YK63	14144995	15203729	258	330	18.2397	21.7052	0.250959	0.0361477
ssc-miR-151-5p	YK55-YK63	14144995	15203729	298	381	21.0675	25.0596	0.250344	0.0246624
miR-660-5p	YK55-YK63	14144995	15203729	1492	1905	105.479	125.298	0.24841	5.93729e-07
ssc-miR-92a	YK55-YK63	14144995	15203729	2272	2900	160.622	190.743	0.247957	7.71322e-10
miR-539-3p	YK55-YK63	14144995	15203729	197	251	13.9272	16.5091	0.245356	0.0739123
ssc-miR-133a-5p	YK55-YK63	14144995	15203729	204	259	14.4221	17.0353	0.240246	0.0751891
ssc-miR-26a	YK55-YK63	14144995	15203729	5324	6667	376.387	438.511	0.220394	8.05535e-17
ssc-miR-10b	YK55-YK63	14144995	15203729	3353	4198	237.045	276.116	0.220116	4.05833e-11
ssc-miR-382	YK55-YK63	14144995	15203729	9825	12171	694.592	800.527	0.204785	9.86103e-26
miR-485-3p	YK55-YK63	14144995	15203729	10003	12160	707.176	799.804	0.177577	6.63573e-20
ssc-miR-19b	YK55-YK63	14144995	15203729	120	144	8.4836	9.4714	0.158901	0.374852
ssc-miR-30a-5p	YK55-YK63	14144995	15203729	2270	2721	160.481	178.969	0.157311	0.000122965
ssc-miR-7134-3p	YK55-YK63	14144995	15203729	5097	6069	360.339	399.178	0.147677	6.89741e-08
ssc-miR-221-3p	YK55-YK63	14144995	15203729	509	604	35.9845	39.7271	0.142748	0.100144
ssc-miR-424-3p	YK55-YK63	14144995	15203729	2203	2565	155.744	168.709	0.115356	0.0058869
ssc-miR-143-3p	YK55-YK63	14144995	15203729	1921	2232	135.808	146.806	0.112346	0.0123088
ssc-miR-148b-3p	YK55-YK63	14144995	15203729	213	247	15.0583	16.246	0.109526	0.418358
ssc-miR-423-3p	YK55-YK63	14144995	15203729	439	508	31.0357	33.4129	0.106477	0.257981
ssc-miR-136	YK55-YK63	14144995	15203729	971	1123	68.6462	73.8635	0.105682	0.0946458
ssc-miR-148a-3p	YK55-YK63	14144995	15203729	1481	1703	104.701	112.012	0.0973739	0.0574706
ssc-miR-152	YK55-YK63	14144995	15203729	22747	26045	1608.13	1713.07	0.0911967	3.17817e-12
miR-1842-5p	YK55-YK63	14144995	15203729	141	161	9.9682	10.5895	0.0872296	0.602535
ssc-miR-151-3p	YK55-YK63	14144995	15203729	370	421	26.1577	27.6906	0.0821606	0.425266
ssc-miR-493-5p	YK55-YK63	14144995	15203729	482	547	34.0757	35.978	0.0783717	0.38538
ssc-miR-199b-5p	YK55-YK63	14144995	15203729	241	268	17.0378	17.6273	0.0490724	0.703465
miR-6529-5p	YK55-YK63	14144995	15203729	1944	2151	137.434	141.478	0.0418449	0.354345
ssc-miR-191	YK55-YK63	14144995	15203729	14218	15689	1005.16	1031.92	0.0379013	0.0232679
ssc-miR-374a-5p	YK55-YK63	14144995	15203729	567	622	40.0848	40.911	0.0294335	0.72646
ssc-miR-130a	YK55-YK63	14144995	15203729	2568	2810	181.548	184.823	0.0257917	0.512981
ssc-miR-99a	YK55-YK63	14144995	15203729	2412	2626	170.52	172.721	0.0185034	0.649777
ssc-miR-451	YK55-YK63	14144995	15203729	744	810	52.5981	53.2764	0.0184859	0.801787
ssc-miR-499-5p	YK55-YK63	14144995	15203729	30394	32791	2148.75	2156.77	0.00537979	0.639678
miR-485-5p	YK55-YK63	14144995	15203729	11720	12387	828.562	814.734	-0.0242793	0.191502
ssc-miR-107	YK55-YK63	14144995	15203729	39088	40799	2763.38	2683.49	-0.0423255	3.40194e-05
novel-m0207-5p	YK55-YK63	14144995	15203729	23	24	1.626	1.5786	-0.0426816	0.914624
ssc-let-7i	YK55-YK63	14144995	15203729	23830	24710	1684.69	1625.26	-0.0518174	7.63488e-05
ssc-miR-676-3p	YK55-YK63	14144995	15203729	265	271	18.7345	17.8246	-0.0718278	0.563465
ssc-miR-24-3p	YK55-YK63	14144995	15203729	2062	2068	145.776	136.019	-0.0999409	0.0260054
ssc-miR-432-5p	YK55-YK63	14144995	15203729	40728	40778	2879.32	2682.11	-0.102363	4.18326e-24
ssc-miR-99b	YK55-YK63	14144995	15203729	1295	1296	91.5518	85.2422	-0.10302	0.0691048
ssc-miR-15a	YK55-YK63	14144995	15203729	249	247	17.6034	16.246	-0.11577	0.371004
ssc-miR-323	YK55-YK63	14144995	15203729	11049	10754	781.124	707.327	-0.143176	2.36145e-13
ssc-miR-16	YK55-YK63	14144995	15203729	1129	1098	79.8162	72.2191	-0.144301	0.0182602
ssc-miR-708-5p	YK55-YK63	14144995	15203729	432	420	30.5408	27.6248	-0.144774	0.142891
ssc-miR-17-3p	YK55-YK63	14144995	15203729	117	112	8.2715	7.3666	-0.16715	0.380235
ssc-miR-340	YK55-YK63	14144995	15203729	1137	1088	80.3818	71.5614	-0.167687	0.00611855
ssc-miR-130b	YK55-YK63	14144995	15203729	306	291	21.6331	19.14	-0.17665	0.134607
ssc-miR-21	YK55-YK63	14144995	15203729	5559	5255	393.001	345.639	-0.185268	2.45031e-11
ssc-miR-199a-3p	YK55-YK63	14144995	15203729	257768	243329	18223.3	16004.6	-0.187298	0
ssc-miR-342	YK55-YK63	14144995	15203729	324	300	22.9056	19.732	-0.215163	0.0625334
ssc-miR-103	YK55-YK63	14144995	15203729	51505	47676	3641.22	3135.81	-0.215583	2.30329e-122
ssc-miR-100	YK55-YK63	14144995	15203729	655	603	46.3061	39.6613	-0.22347	0.00602759
ssc-miR-125b	YK55-YK63	14144995	15203729	3567	3258	252.174	214.29	-0.234858	1.79192e-11
miR-154b-5p	YK55-YK63	14144995	15203729	1201	1092	84.9064	71.8245	-0.241397	6.21227e-05
ssc-miR-185	YK55-YK63	14144995	15203729	7469	6745	528.031	443.641	-0.25123	3.18972e-25
ssc-miR-139-3p	YK55-YK63	14144995	15203729	378	336	26.7232	22.0998	-0.274059	0.0112085
ssc-miR-199b-3p	YK55-YK63	14144995	15203729	32865	28999	2323.44	1907.36	-0.284682	8.48842e-133
miR-330-3p	YK55-YK63	14144995	15203729	642	552	45.3871	36.3069	-0.322039	0.000117176
ssc-let-7f	YK55-YK63	14144995	15203729	1708366	1456309	120775	95786.3	-0.334434	0
miR-3959-5p	YK55-YK63	14144995	15203729	409	341	28.9148	22.4287	-0.366462	0.000517336
ssc-miR-486	YK55-YK63	14144995	15203729	674	546	47.6494	35.9122	-0.407984	8.3634e-07
ssc-miR-222	YK55-YK63	14144995	15203729	249	200	17.6034	13.1547	-0.420276	0.00208982
ssc-miR-10a-5p	YK55-YK63	14144995	15203729	4024	3209	284.482	211.067	-0.43064	9.91896e-37
ssc-miR-503	YK55-YK63	14144995	15203729	28633	22762	2024.25	1497.13	-0.435185	7.37501e-255
ssc-miR-452	YK55-YK63	14144995	15203729	502	398	35.4896	26.1778	-0.439052	5.34072e-06
novel-m0198-3p	YK55-YK63	14144995	15203729	853	664	60.304	43.6735	-0.465496	3.80374e-10
ssc-miR-186	YK55-YK63	14144995	15203729	325	252	22.9763	16.5749	-0.471146	9.33977e-05
ssc-let-7c	YK55-YK63	14144995	15203729	743113	571148	52535.4	37566.3	-0.483851	0
ssc-miR-30d	YK55-YK63	14144995	15203729	4603	3470	325.416	228.233	-0.511772	1.04717e-56
ssc-miR-335	YK55-YK63	14144995	15203729	2509	1879	177.377	123.588	-0.521281	1.00668e-32
ssc-miR-744	YK55-YK63	14144995	15203729	1095	818	77.4125	53.8026	-0.524891	2.38945e-15
miR-412-5p	YK55-YK63	14144995	15203729	1190	887	84.1287	58.341	-0.528088	1.02818e-16
ssc-miR-125a	YK55-YK63	14144995	15203729	916	678	64.7579	44.5943	-0.538197	1.26757e-13
ssc-miR-296-3p	YK55-YK63	14144995	15203729	3988	2941	281.937	193.439	-0.543492	7.18616e-55
ssc-miR-28-3p	YK55-YK63	14144995	15203729	490	360	34.6412	23.6784	-0.548917	3.46654e-08
ssc-let-7g	YK55-YK63	14144995	15203729	136877	100512	9676.71	6611.01	-0.549646	0
ssc-let-7a	YK55-YK63	14144995	15203729	1486099	1081712	105062	71147.8	-0.562347	0
ssc-miR-98	YK55-YK63	14144995	15203729	2207	1519	156.027	99.9097	-0.643098	1.56726e-41
ssc-miR-17-5p	YK55-YK63	14144995	15203729	298	197	21.0675	12.9573	-0.701254	8.70177e-08
ssc-miR-378b-3p	YK55-YK63	14144995	15203729	185	115	13.0788	7.5639	-0.790028	2.92081e-06
ssc-miR-30e-5p	YK55-YK63	14144995	15203729	329	196	23.2591	12.8916	-0.851364	2.85364e-11
ssc-miR-2320-5p	YK55-YK63	14144995	15203729	266	158	18.8052	10.3922	-0.855631	1.88453e-09
ssc-miR-143-5p	YK55-YK63	14144995	15203729	160	95	11.3114	6.2485	-0.856196	3.18171e-06
ssc-let-7d-5p	YK55-YK63	14144995	15203729	70550	41498	4987.63	2729.46	-0.869738	0
miR-216-5p	YK55-YK63	14144995	15203729	636	368	44.9629	24.2046	-0.893454	5.27345e-22
ssc-miR-214	YK55-YK63	14144995	15203729	2613	1500	184.73	98.66	-0.904879	6.18699e-87
ssc-miR-196a	YK55-YK63	14144995	15203729	1874	1065	132.485	70.0486	-0.919401	1.55795e-64
ssc-miR-320	YK55-YK63	14144995	15203729	74370	41695	5257.69	2742.42	-0.93898	0

## Sheet: YK63-YK70
miR-name	pairwise	YK63-total-reads	YK70-total-reads	YK63-expressed	YK70-expressed	YK63-std	YK70-std	fold-change(log2 YK70/YK63)	p-value	sig-lable	regulated
ssc-miR-345-3p	YK63-YK70	15203729	10699573	47	107	3.0913	10.0004	1.69377	1.79631e-12	**	up
ssc-miR-378b-3p	YK63-YK70	15203729	10699573	115	385	7.5639	35.9827	2.2501	2.59403e-59	**	up
ssc-miR-122	YK63-YK70	15203729	10699573	1910	23	125.627	2.1496	-5.86894	0	**	down
miR-1842-5p	YK63-YK70	15203729	10699573	161	42	10.5895	3.9254	-1.43172	5.82009e-10	**	down
ssc-miR-499-5p	YK63-YK70	15203729	10699573	32791	8967	2156.77	838.071	-1.36373	0	**	down
ssc-miR-140-3p	YK63-YK70	15203729	10699573	52920	17915	3480.72	1674.37	-1.05577	0	**	down
ssc-miR-2320-5p	YK63-YK70	15203729	10699573	158	59	10.3922	5.5142	-0.914278	1.69166e-05
ssc-miR-532-5p	YK63-YK70	15203729	10699573	4294	1649	282.431	154.118	-0.873859	9.43221e-105
ssc-miR-27a	YK63-YK70	15203729	10699573	702	274	46.1729	25.6085	-0.850424	9.6381e-18
ssc-miR-451	YK63-YK70	15203729	10699573	810	330	53.2764	30.8424	-0.788582	5.48519e-18
ssc-miR-196a	YK63-YK70	15203729	10699573	1065	448	70.0486	41.8708	-0.742412	4.8745e-21
ssc-miR-27b-3p	YK63-YK70	15203729	10699573	1166	495	76.6917	46.2635	-0.729196	3.107e-22
ssc-miR-374b-5p	YK63-YK70	15203729	10699573	1056	458	69.4566	42.8054	-0.698319	6.31662e-19
miR-6529-5p	YK63-YK70	15203729	10699573	2151	993	141.478	92.8074	-0.60827	2.70172e-29
ssc-miR-10a-5p	YK63-YK70	15203729	10699573	3209	1489	211.067	139.164	-0.600908	5.33087e-42
ssc-miR-676-3p	YK63-YK70	15203729	10699573	271	126	17.8246	11.7762	-0.597996	9.13488e-05
miR-330-3p	YK63-YK70	15203729	10699573	552	262	36.3069	24.487	-0.568228	8.93414e-08
ssc-miR-7134-3p	YK63-YK70	15203729	10699573	6069	2897	399.178	270.759	-0.560027	7.41902e-69
ssc-miR-452	YK63-YK70	15203729	10699573	398	190	26.1778	17.7577	-0.559899	7.5869e-06
miR-539-3p	YK63-YK70	15203729	10699573	251	122	16.5091	11.4023	-0.533937	0.000675461
ssc-miR-148b-3p	YK63-YK70	15203729	10699573	247	122	16.246	11.4023	-0.51076	0.00120035
ssc-miR-151-3p	YK63-YK70	15203729	10699573	421	210	27.6906	19.627	-0.496557	3.61647e-05
ssc-miR-532-3p	YK63-YK70	15203729	10699573	1386	692	91.1618	64.6755	-0.49521	6.71067e-14
ssc-miR-152	YK63-YK70	15203729	10699573	26045	13109	1713.07	1225.19	-0.483577	3.69591e-222
ssc-miR-199a-3p	YK63-YK70	15203729	10699573	243329	122788	16004.6	11476	-0.479867	0
ssc-miR-99b	YK63-YK70	15203729	10699573	1296	654	85.2422	61.1239	-0.479831	1.92027e-12
ssc-miR-500	YK63-YK70	15203729	10699573	358	182	23.5469	17.01	-0.469154	0.00030101
ssc-let-7i	YK63-YK70	15203729	10699573	24710	12658	1625.26	1183.04	-0.458174	2.8759e-191
ssc-miR-127	YK63-YK70	15203729	10699573	16200	8347	1065.53	780.125	-0.449792	5.90005e-122
ssc-miR-382	YK63-YK70	15203729	10699573	12171	6287	800.527	587.593	-0.446132	9.23958e-91
ssc-miR-100	YK63-YK70	15203729	10699573	603	313	39.6613	29.2535	-0.439123	9.79743e-06
ssc-miR-151-5p	YK63-YK70	15203729	10699573	381	200	25.0596	18.6923	-0.422919	0.000699225
ssc-miR-15a	YK63-YK70	15203729	10699573	247	130	16.246	12.15	-0.419128	0.00691463
ssc-miR-323	YK63-YK70	15203729	10699573	10754	5672	707.327	530.115	-0.416072	6.10709e-71
ssc-miR-1306-5p	YK63-YK70	15203729	10699573	211	112	13.8782	10.4677	-0.406876	0.0152689
ssc-miR-191	YK63-YK70	15203729	10699573	15689	8406	1031.92	785.639	-0.39339	1.05644e-92
ssc-miR-542-3p	YK63-YK70	15203729	10699573	638	344	41.9634	32.1508	-0.384277	5.821e-05
ssc-miR-22-3p	YK63-YK70	15203729	10699573	445	242	29.2691	22.6177	-0.371926	0.00114201
ssc-miR-411	YK63-YK70	15203729	10699573	1090	595	71.6929	55.6097	-0.366494	4.83837e-07
ssc-miR-10b	YK63-YK70	15203729	10699573	4198	2293	276.116	214.308	-0.365594	5.91332e-23
miR-431-5p	YK63-YK70	15203729	10699573	680	372	44.7259	34.7677	-0.363363	8.16169e-05
ssc-miR-16	YK63-YK70	15203729	10699573	1098	605	72.2191	56.5443	-0.352999	1.07732e-06
ssc-miR-23a	YK63-YK70	15203729	10699573	2076	1147	136.545	107.201	-0.349069	3.11874e-11
ssc-miR-744	YK63-YK70	15203729	10699573	818	456	53.8026	42.6185	-0.336196	5.84383e-05
ssc-miR-143-3p	YK63-YK70	15203729	10699573	2232	1245	146.806	116.36	-0.335319	3.32225e-11
ssc-miR-15b	YK63-YK70	15203729	10699573	152	86	9.9975	8.0377	-0.314785	0.106848
ssc-miR-107	YK63-YK70	15203729	10699573	40799	23253	2683.49	2173.26	-0.304245	8.43555e-148
ssc-miR-23b	YK63-YK70	15203729	10699573	1161	662	76.3628	61.8716	-0.303593	1.34955e-05
ssc-miR-450b-5p	YK63-YK70	15203729	10699573	420	241	27.6248	22.5243	-0.294482	0.0112202
ssc-miR-708-5p	YK63-YK70	15203729	10699573	420	242	27.6248	22.6177	-0.288512	0.0128869
ssc-miR-199a-5p	YK63-YK70	15203729	10699573	303	176	19.9293	16.4493	-0.276865	0.0426233
ssc-miR-503	YK63-YK70	15203729	10699573	22762	13236	1497.13	1237.06	-0.275288	2.9167e-69
ssc-miR-199b-3p	YK63-YK70	15203729	10699573	28999	16869	1907.36	1576.61	-0.274757	2.05576e-87
ssc-miR-369	YK63-YK70	15203729	10699573	2261	1320	148.714	123.369	-0.269551	5.64332e-08
ssc-miR-130b	YK63-YK70	15203729	10699573	291	170	19.14	15.8885	-0.268608	0.0536475
miR-660-5p	YK63-YK70	15203729	10699573	1905	1116	125.298	104.303	-0.264582	9.79701e-07
ssc-miR-423-3p	YK63-YK70	15203729	10699573	508	298	33.4129	27.8516	-0.262645	0.0123152
ssc-miR-133a-3p	YK63-YK70	15203729	10699573	6488	3870	426.737	361.697	-0.238568	2.5803e-16
ssc-miR-424-3p	YK63-YK70	15203729	10699573	2565	1530	168.709	142.996	-0.238555	2.63909e-07
ssc-miR-574	YK63-YK70	15203729	10699573	176	105	11.5761	9.8135	-0.23831	0.183102
ssc-miR-103	YK63-YK70	15203729	10699573	47676	28512	3135.81	2664.78	-0.234822	4.20191e-106
ssc-miR-24-3p	YK63-YK70	15203729	10699573	2068	1237	136.019	115.612	-0.234519	5.4631e-06
ssc-miR-30a-3p	YK63-YK70	15203729	10699573	369	222	24.2704	20.7485	-0.226191	0.0649811
miR-485-3p	YK63-YK70	15203729	10699573	12160	7324	799.804	684.513	-0.224568	3.50074e-26
ssc-miR-342	YK63-YK70	15203729	10699573	300	181	19.732	16.9166	-0.222098	0.102566
ssc-miR-450c-5p	YK63-YK70	15203729	10699573	574	347	37.7539	32.4312	-0.219243	0.0251843
ssc-miR-221-3p	YK63-YK70	15203729	10699573	604	366	39.7271	34.207	-0.215832	0.0236745
miR-216-5p	YK63-YK70	15203729	10699573	368	223	24.2046	20.842	-0.215788	0.078226
ssc-miR-196b-5p	YK63-YK70	15203729	10699573	528	321	34.7283	30.0012	-0.211092	0.0385231
ssc-miR-432-5p	YK63-YK70	15203729	10699573	40778	24921	2682.11	2329.16	-0.203557	1.21248e-69
ssc-miR-455-3p	YK63-YK70	15203729	10699573	843	517	55.4469	48.3197	-0.198495	0.0135797
ssc-miR-145-5p	YK63-YK70	15203729	10699573	1078	663	70.9037	61.9651	-0.194405	0.00619432
ssc-miR-148a-3p	YK63-YK70	15203729	10699573	1703	1049	112.012	98.0413	-0.192192	0.000659954
ssc-miR-21	YK63-YK70	15203729	10699573	5255	3245	345.639	303.283	-0.1886	4.08588e-09
ssc-miR-92a	YK63-YK70	15203729	10699573	2900	1801	190.743	168.325	-0.180383	2.88108e-05
ssc-miR-99a	YK63-YK70	15203729	10699573	2626	1641	172.721	153.371	-0.17142	0.00015182
ssc-miR-101	YK63-YK70	15203729	10699573	6175	3863	406.15	361.042	-0.169846	8.37353e-09
ssc-miR-136	YK63-YK70	15203729	10699573	1123	705	73.8635	65.8905	-0.164791	0.0172843
ssc-miR-1307	YK63-YK70	15203729	10699573	544	342	35.7807	31.9639	-0.162738	0.102643
ssc-miR-130a	YK63-YK70	15203729	10699573	2810	1805	184.823	168.698	-0.1317	0.00242935
ssc-miR-335	YK63-YK70	15203729	10699573	1879	1217	123.588	113.743	-0.119763	0.0239575
ssc-miR-486	YK63-YK70	15203729	10699573	546	356	35.9122	33.2724	-0.110148	0.264807
ssc-miR-128	YK63-YK70	15203729	10699573	48141	31547	3166.39	2948.44	-0.102891	5.72043e-23
ssc-miR-199b-5p	YK63-YK70	15203729	10699573	268	177	17.6273	16.5427	-0.0916168	0.518969
ssc-miR-125b	YK63-YK70	15203729	10699573	3258	2167	214.29	202.531	-0.0814156	0.041739
miR-655-3p	YK63-YK70	15203729	10699573	2281	1529	150.029	142.903	-0.0702062	0.141408
ssc-miR-133a-5p	YK63-YK70	15203729	10699573	259	175	17.0353	16.3558	-0.058725	0.685742
ssc-miR-363	YK63-YK70	15203729	10699573	330	223	21.7052	20.842	-0.058547	0.646776
ssc-miR-378	YK63-YK70	15203729	10699573	14027	9559	922.603	893.4	-0.0464029	0.0152691
ssc-miR-222	YK63-YK70	15203729	10699573	200	138	13.1547	12.8977	-0.0284645	0.868742
ssc-miR-28-3p	YK63-YK70	15203729	10699573	360	250	23.6784	23.3654	-0.0191979	0.879184
miR-154b-5p	YK63-YK70	15203729	10699573	1092	763	71.8245	71.3113	-0.0103453	0.883526
ssc-miR-424-5p	YK63-YK70	15203729	10699573	1344	947	88.3994	88.5082	0.00177454	0.972948
novel-m0207-5p	YK63-YK70	15203729	10699573	24	17	1.5786	1.5888	0.00929187	0.954902
miR-412-5p	YK63-YK70	15203729	10699573	887	630	58.341	58.8809	0.0132896	0.855014
miR-485-5p	YK63-YK70	15203729	10699573	12387	8824	814.734	824.706	0.0175499	0.381828
ssc-let-7f	YK63-YK70	15203729	10699573	1456309	1038692	95786.3	97077.9	0.0193234	1.90163e-25
ssc-miR-1	YK63-YK70	15203729	10699573	3116612	2238154	204990	209182	0.0292027	5.84103e-118
ssc-let-7g	YK63-YK70	15203729	10699573	100512	72939	6611.01	6817	0.0442666	2.91101e-10
ssc-miR-374a-5p	YK63-YK70	15203729	10699573	622	453	40.911	42.3381	0.0494677	0.574468
ssc-miR-17-3p	YK63-YK70	15203729	10699573	112	83	7.3666	7.7573	0.0745557	0.70985
ssc-miR-296-3p	YK63-YK70	15203729	10699573	2941	2211	193.439	206.644	0.0952644	0.0190248
ssc-miR-185	YK63-YK70	15203729	10699573	6745	5101	443.641	476.748	0.103834	0.000107106
ssc-miR-19b	YK63-YK70	15203729	10699573	144	109	9.4714	10.1873	0.105122	0.557633
ssc-miR-26a	YK63-YK70	15203729	10699573	6667	5081	438.511	474.879	0.114947	1.93614e-05
ssc-miR-29a	YK63-YK70	15203729	10699573	701	536	46.1071	50.0955	0.119692	0.147327
ssc-miR-17-5p	YK63-YK70	15203729	10699573	197	151	12.9573	14.1127	0.123229	0.424099
ssc-miR-340	YK63-YK70	15203729	10699573	1088	835	71.5614	78.0405	0.125041	0.0594604
ssc-miR-193a-5p	YK63-YK70	15203729	10699573	327	251	21.5079	23.4589	0.125269	0.297743
ssc-miR-186	YK63-YK70	15203729	10699573	252	196	16.5749	18.3185	0.144301	0.290264
ssc-miR-133b	YK63-YK70	15203729	10699573	1577	1233	103.725	115.238	0.151861	0.00567022
miR-3959-5p	YK63-YK70	15203729	10699573	341	267	22.4287	24.9543	0.153942	0.1899
ssc-miR-30d	YK63-YK70	15203729	10699573	3470	2717	228.233	253.935	0.153951	3.20733e-05
ssc-miR-125a	YK63-YK70	15203729	10699573	678	534	44.5943	49.9085	0.162426	0.051553
ssc-miR-214	YK63-YK70	15203729	10699573	1500	1186	98.66	110.846	0.168013	0.00275903
ssc-miR-98	YK63-YK70	15203729	10699573	1519	1212	99.9097	113.275	0.181139	0.00113382
ssc-miR-181a	YK63-YK70	15203729	10699573	4998	4007	328.735	374.501	0.188044	8.67285e-10
ssc-let-7c	YK63-YK70	15203729	10699573	571148	459030	37566.3	42901.7	0.191596	0
ssc-miR-139-3p	YK63-YK70	15203729	10699573	336	275	22.0998	25.702	0.217847	0.0630184
ssc-miR-493-5p	YK63-YK70	15203729	10699573	547	448	35.978	41.8708	0.218829	0.0173428
novel-m0198-3p	YK63-YK70	15203729	10699573	664	544	43.6735	50.8432	0.219297	0.00863656
ssc-let-7a	YK63-YK70	15203729	10699573	1081712	894417	71147.8	83593.7	0.232575	0
ssc-miR-206	YK63-YK70	15203729	10699573	2154109	1786955	141683	167012	0.237284	0
ssc-miR-30e-5p	YK63-YK70	15203729	10699573	196	169	12.8916	15.795	0.293037	0.0526621
ssc-miR-30a-5p	YK63-YK70	15203729	10699573	2721	2394	178.969	223.747	0.322157	1.95452e-15
ssc-miR-181d-5p	YK63-YK70	15203729	10699573	1013	927	66.6284	86.639	0.378879	8.30781e-09
ssc-miR-181b	YK63-YK70	15203729	10699573	3443	3155	226.458	294.872	0.380846	1.3011e-26
ssc-let-7e	YK63-YK70	15203729	10699573	81006	75472	5328.03	7053.74	0.404785	0
ssc-let-7d-5p	YK63-YK70	15203729	10699573	41498	38862	2729.46	3632.11	0.41219	0
ssc-miR-320	YK63-YK70	15203729	10699573	41695	41974	2742.42	3922.96	0.516494	0
miR-1a-2-5p	YK63-YK70	15203729	10699573	227	241	14.9305	22.5243	0.59322	8.81274e-06
ssc-miR-423-5p	YK63-YK70	15203729	10699573	17790	22468	1170.11	2099.9	0.843677	0
ssc-miR-143-5p	YK63-YK70	15203729	10699573	95	120	6.2485	11.2154	0.843899	1.85276e-05

## Sheet: YK70-YK90
miR-name	pairwise	YK70-total-reads	YK90-total-reads	YK70-expressed	YK90-expressed	YK70-std	YK90-std	fold-change(log2 YK90/YK70)	p-value	sig-lable	regulated
miR-485-3p	YK70-YK90	10699573	12642458	7324	3710	684.513	293.456	-1.22194	0	**	down
ssc-miR-499-5p	YK70-YK90	10699573	12642458	8967	3713	838.071	293.693	-1.51276	0	**	down
ssc-miR-214	YK70-YK90	10699573	12642458	1186	557	110.846	44.0579	-1.33108	6.58546e-78	**	down
ssc-miR-335	YK70-YK90	10699573	12642458	1217	655	113.743	51.8095	-1.13449	1.99991e-62	**	down
ssc-miR-145-5p	YK70-YK90	10699573	12642458	663	272	61.9651	21.5148	-1.52613	3.58543e-54	**	down
ssc-miR-532-3p	YK70-YK90	10699573	12642458	692	320	64.6755	25.3115	-1.35343	2.31495e-47	**	down
miR-216-5p	YK70-YK90	10699573	12642458	223	51	20.842	4.034	-2.36921	9.81976e-34	**	down
ssc-miR-452	YK70-YK90	10699573	12642458	190	83	17.7577	6.5652	-1.43553	2.45194e-15	**	down
ssc-miR-1306-5p	YK70-YK90	10699573	12642458	112	47	10.4677	3.7176	-1.4935	3.96688e-10	**	down
ssc-miR-676-3p	YK70-YK90	10699573	12642458	126	69	11.7762	5.4578	-1.10948	1.42468e-07	**	down
ssc-miR-1	YK70-YK90	10699573	12642458	2238154	2454167	209182	194121	-0.1078	0
ssc-let-7f	YK70-YK90	10699573	12642458	1038692	1137588	97077.9	89981.6	-0.109514	0
ssc-let-7e	YK70-YK90	10699573	12642458	75472	69016	7053.74	5459.06	-0.369734	0
ssc-miR-320	YK70-YK90	10699573	12642458	41974	36903	3922.96	2918.97	-0.426482	0
ssc-let-7g	YK70-YK90	10699573	12642458	72939	61993	6817	4903.56	-0.475309	0
ssc-miR-128	YK70-YK90	10699573	12642458	31547	24673	2948.44	1951.6	-0.595293	0
ssc-miR-199a-3p	YK70-YK90	10699573	12642458	122788	87984	11476	6959.41	-0.72158	0
ssc-miR-432-5p	YK70-YK90	10699573	12642458	24921	17025	2329.16	1346.65	-0.790431	0
ssc-miR-503	YK70-YK90	10699573	12642458	13236	9524	1237.06	753.335	-0.715551	2.6844e-303
ssc-miR-127	YK70-YK90	10699573	12642458	8347	5248	780.125	415.109	-0.910214	6.1321e-290
ssc-miR-323	YK70-YK90	10699573	12642458	5672	3422	530.115	270.675	-0.969742	1.03297e-219
ssc-let-7i	YK70-YK90	10699573	12642458	12658	9977	1183.04	789.166	-0.584095	9.804e-203
ssc-let-7d-5p	YK70-YK90	10699573	12642458	38862	37620	3632.11	2975.69	-0.287584	4.13262e-167
ssc-miR-191	YK70-YK90	10699573	12642458	8406	6436	785.639	509.078	-0.625979	5.62004e-153
ssc-miR-133a-3p	YK70-YK90	10699573	12642458	3870	2474	361.697	195.69	-0.886212	1.29844e-129
ssc-let-7c	YK70-YK90	10699573	12642458	459030	516738	42901.7	40873.2	-0.0698792	6.47145e-126
ssc-miR-382	YK70-YK90	10699573	12642458	6287	4773	587.593	377.537	-0.638199	6.90474e-119
ssc-miR-107	YK70-YK90	10699573	12642458	23253	22227	2173.26	1758.12	-0.305827	4.8334e-113
ssc-miR-185	YK70-YK90	10699573	12642458	5101	3832	476.748	303.106	-0.653406	6.77887e-101
ssc-miR-103	YK70-YK90	10699573	12642458	28512	28229	2664.78	2232.87	-0.255115	2.26631e-98
ssc-miR-296-3p	YK70-YK90	10699573	12642458	2211	1360	206.644	107.574	-0.941817	8.66496e-83
ssc-miR-140-3p	YK70-YK90	10699573	12642458	17915	17283	1674.37	1367.06	-0.292538	1.31525e-80
ssc-miR-206	YK70-YK90	10699573	12642458	1786955	2074186	167012	164065	-0.0256818	4.30791e-68
miR-485-5p	YK70-YK90	10699573	12642458	8824	8017	824.706	634.133	-0.379094	4.00567e-65
ssc-miR-181a	YK70-YK90	10699573	12642458	4007	6519	374.501	515.643	0.461405	2.46822e-58
ssc-miR-92a	YK70-YK90	10699573	12642458	1801	1204	168.325	95.2346	-0.821687	4.19315e-54
ssc-miR-424-3p	YK70-YK90	10699573	12642458	1530	1002	142.996	79.2567	-0.851374	5.02815e-49
ssc-miR-125b	YK70-YK90	10699573	12642458	2167	1634	202.531	129.247	-0.648015	2.68127e-43
ssc-miR-130a	YK70-YK90	10699573	12642458	1805	1351	168.698	106.862	-0.658695	2.23859e-37
miR-660-5p	YK70-YK90	10699573	12642458	1116	726	104.303	57.4255	-0.86102	6.6893e-37
ssc-miR-98	YK70-YK90	10699573	12642458	1212	823	113.275	65.0981	-0.799149	2.50201e-35
ssc-miR-133b	YK70-YK90	10699573	12642458	1233	877	115.238	69.3694	-0.732248	4.45637e-31
ssc-miR-21	YK70-YK90	10699573	12642458	3245	2936	303.283	232.233	-0.38509	9.83104e-26
ssc-miR-152	YK70-YK90	10699573	12642458	13109	13645	1225.19	1079.3	-0.182909	3.79972e-25
ssc-miR-26a	YK70-YK90	10699573	12642458	5081	4883	474.879	386.238	-0.298068	6.48223e-25
ssc-miR-424-5p	YK70-YK90	10699573	12642458	947	693	88.5082	54.8153	-0.691232	4.56796e-22
miR-154b-5p	YK70-YK90	10699573	12642458	763	529	71.3113	41.8431	-0.769141	1.74172e-21
miR-655-3p	YK70-YK90	10699573	12642458	1529	1269	142.903	100.376	-0.509619	1.06718e-20
ssc-miR-378b-3p	YK70-YK90	10699573	12642458	385	798	35.9827	63.1206	0.810807	1.44983e-20
ssc-miR-340	YK70-YK90	10699573	12642458	835	611	78.0405	48.3292	-0.691328	1.19592e-19
ssc-miR-369	YK70-YK90	10699573	12642458	1320	1085	123.369	85.8219	-0.523567	6.42593e-19
ssc-miR-455-3p	YK70-YK90	10699573	12642458	517	337	48.3197	26.6562	-0.85814	7.20335e-18
ssc-miR-10a-5p	YK70-YK90	10699573	12642458	1489	2335	139.164	184.695	0.408355	7.45658e-18
ssc-miR-99b	YK70-YK90	10699573	12642458	654	473	61.1239	37.4136	-0.708174	2.433e-16
novel-m0198-3p	YK70-YK90	10699573	12642458	544	379	50.8432	29.9783	-0.762136	1.53884e-15
miR-412-5p	YK70-YK90	10699573	12642458	630	471	58.8809	37.2554	-0.66035	3.90296e-14
ssc-miR-374a-5p	YK70-YK90	10699573	12642458	453	313	42.3381	24.7578	-0.774073	1.64126e-13
ssc-miR-374b-5p	YK70-YK90	10699573	12642458	458	318	42.8054	25.1533	-0.767045	1.87804e-13
ssc-miR-423-5p	YK70-YK90	10699573	12642458	22468	24858	2099.9	1966.23	-0.0948852	9.29103e-13
ssc-miR-30a-5p	YK70-YK90	10699573	12642458	2394	2318	223.747	183.35	-0.287266	8.37231e-12
ssc-miR-10b	YK70-YK90	10699573	12642458	2293	2212	214.308	174.966	-0.292608	1.01343e-11
ssc-miR-125a	YK70-YK90	10699573	12642458	534	409	49.9085	32.3513	-0.625462	3.24226e-11
ssc-miR-708-5p	YK70-YK90	10699573	12642458	242	146	22.6177	11.5484	-0.969759	6.5105e-11
ssc-miR-101	YK70-YK90	10699573	12642458	3863	3939	361.042	311.569	-0.212616	7.78636e-11
miR-431-5p	YK70-YK90	10699573	12642458	372	266	34.7677	21.0402	-0.724599	2.81623e-10
ssc-miR-196a	YK70-YK90	10699573	12642458	448	347	41.8708	27.4472	-0.609286	2.91356e-09
ssc-miR-500	YK70-YK90	10699573	12642458	182	112	17.01	8.859	-0.941167	3.33678e-08
ssc-miR-16	YK70-YK90	10699573	12642458	605	514	56.5443	40.6567	-0.475888	3.55711e-08
ssc-miR-136	YK70-YK90	10699573	12642458	705	617	65.8905	48.8038	-0.433077	4.93151e-08
ssc-miR-28-3p	YK70-YK90	10699573	12642458	250	174	23.3654	13.7631	-0.763568	6.19039e-08
ssc-miR-744	YK70-YK90	10699573	12642458	456	371	42.6185	29.3456	-0.538336	8.51557e-08
ssc-miR-450b-5p	YK70-YK90	10699573	12642458	241	167	22.5243	13.2095	-0.769906	8.64163e-08
ssc-miR-450c-5p	YK70-YK90	10699573	12642458	347	266	32.4312	21.0402	-0.624234	9.34467e-08
ssc-miR-30d	YK70-YK90	10699573	12642458	2717	2802	253.935	221.634	-0.196282	4.41114e-07
ssc-miR-186	YK70-YK90	10699573	12642458	196	132	18.3185	10.441	-0.811041	4.42791e-07
ssc-miR-27b-3p	YK70-YK90	10699573	12642458	495	779	46.2635	61.6178	0.413473	5.01277e-07
ssc-miR-17-5p	YK70-YK90	10699573	12642458	151	94	14.1127	7.4353	-0.924531	7.24055e-07
ssc-miR-411	YK70-YK90	10699573	12642458	595	523	55.6097	41.3685	-0.426804	7.6909e-07
ssc-miR-99a	YK70-YK90	10699573	12642458	1641	1632	153.371	129.089	-0.248658	8.27955e-07
ssc-miR-27a	YK70-YK90	10699573	12642458	274	465	25.6085	36.7808	0.52233	1.52125e-06
miR-6529-5p	YK70-YK90	10699573	12642458	993	949	92.8074	75.0645	-0.306109	2.94748e-06
ssc-miR-130b	YK70-YK90	10699573	12642458	170	118	15.8885	9.3336	-0.767477	7.36376e-06
miR-1a-2-5p	YK70-YK90	10699573	12642458	241	186	22.5243	14.7123	-0.614459	1.15012e-05
ssc-miR-486	YK70-YK90	10699573	12642458	356	564	33.2724	44.6116	0.423093	1.26146e-05
ssc-miR-19b	YK70-YK90	10699573	12642458	109	66	10.1873	5.2205	-0.964512	1.29945e-05
ssc-miR-542-3p	YK70-YK90	10699573	12642458	344	302	32.1508	23.8878	-0.428581	0.000160997
ssc-miR-23a	YK70-YK90	10699573	12642458	1147	1160	107.201	91.7543	-0.224464	0.000187418
ssc-miR-181b	YK70-YK90	10699573	12642458	3155	4071	294.872	322.01	0.12702	0.00020191
ssc-miR-15b	YK70-YK90	10699573	12642458	86	54	8.0377	4.2713	-0.912107	0.000220621
ssc-miR-29a	YK70-YK90	10699573	12642458	536	772	50.0955	61.0641	0.285643	0.000407551
ssc-miR-30e-5p	YK70-YK90	10699573	12642458	169	133	15.795	10.5201	-0.58632	0.000428153
ssc-let-7a	YK70-YK90	10699573	12642458	894417	1051639	83593.7	83183.1	-0.00710373	0.000619134
ssc-miR-7134-3p	YK70-YK90	10699573	12642458	2897	3134	270.759	247.895	-0.127279	0.000622569
ssc-miR-23b	YK70-YK90	10699573	12642458	662	653	61.8716	51.6513	-0.260473	0.00106208
ssc-miR-151-3p	YK70-YK90	10699573	12642458	210	178	19.627	14.0795	-0.479244	0.00108075
ssc-miR-199a-5p	YK70-YK90	10699573	12642458	176	145	16.4493	11.4693	-0.520249	0.00125682
ssc-miR-342	YK70-YK90	10699573	12642458	181	152	16.9166	12.023	-0.492643	0.0018561
ssc-miR-143-3p	YK70-YK90	10699573	12642458	1245	1652	116.36	130.671	0.167344	0.00196468
miR-3959-5p	YK70-YK90	10699573	12642458	267	242	24.9543	19.1418	-0.382562	0.0027785
ssc-miR-451	YK70-YK90	10699573	12642458	330	308	30.8424	24.3624	-0.340259	0.00289076
ssc-miR-24-3p	YK70-YK90	10699573	12642458	1237	1304	115.612	103.144	-0.164626	0.0040484
ssc-miR-532-5p	YK70-YK90	10699573	12642458	1649	1766	154.118	139.688	-0.14183	0.00410434
ssc-miR-199b-5p	YK70-YK90	10699573	12642458	177	154	16.5427	12.1812	-0.441538	0.00538582
ssc-miR-15a	YK70-YK90	10699573	12642458	130	107	12.15	8.4635	-0.52163	0.00545186
ssc-miR-2320-5p	YK70-YK90	10699573	12642458	59	108	5.5142	8.5426	0.631524	0.00625961
ssc-miR-181d-5p	YK70-YK90	10699573	12642458	927	981	86.639	77.5957	-0.15904	0.0161007
ssc-miR-148a-3p	YK70-YK90	10699573	12642458	1049	1119	98.0413	88.5113	-0.147528	0.0173427
ssc-miR-196b-5p	YK70-YK90	10699573	12642458	321	315	30.0012	24.916	-0.267948	0.0191259
ssc-miR-139-3p	YK70-YK90	10699573	12642458	275	267	25.702	21.1193	-0.283319	0.0221795
ssc-miR-100	YK70-YK90	10699573	12642458	313	314	29.2535	24.8369	-0.236124	0.0403243
ssc-miR-221-3p	YK70-YK90	10699573	12642458	366	372	34.207	29.4247	-0.217264	0.0406983
ssc-miR-493-5p	YK70-YK90	10699573	12642458	448	598	41.8708	47.3009	0.175923	0.0509298
ssc-miR-378	YK70-YK90	10699573	12642458	9559	11590	893.4	916.752	0.0372253	0.0618389
ssc-miR-423-3p	YK70-YK90	10699573	12642458	298	303	27.8516	23.9669	-0.216717	0.0653651
ssc-miR-193a-5p	YK70-YK90	10699573	12642458	251	254	23.4589	20.091	-0.223586	0.0813177
ssc-miR-574	YK70-YK90	10699573	12642458	105	98	9.8135	7.7517	-0.340255	0.0924759
ssc-miR-143-5p	YK70-YK90	10699573	12642458	120	115	11.2154	9.0963	-0.302129	0.107884
ssc-miR-222	YK70-YK90	10699573	12642458	138	135	12.8977	10.6783	-0.272432	0.118118
miR-1842-5p	YK70-YK90	10699573	12642458	42	37	3.9254	2.9266	-0.423614	0.191282
ssc-miR-345-3p	YK70-YK90	10699573	12642458	107	107	10.0004	8.4635	-0.240731	0.220946
ssc-miR-22-3p	YK70-YK90	10699573	12642458	242	317	22.6177	25.0742	0.148751	0.228432
miR-330-3p	YK70-YK90	10699573	12642458	262	283	24.487	22.3849	-0.12949	0.29383
ssc-miR-151-5p	YK70-YK90	10699573	12642458	200	214	18.6923	16.9271	-0.143109	0.311591
ssc-miR-17-3p	YK70-YK90	10699573	12642458	83	84	7.7573	6.6443	-0.223437	0.31481
ssc-miR-30a-3p	YK70-YK90	10699573	12642458	222	243	20.7485	19.2209	-0.110331	0.408105
miR-539-3p	YK70-YK90	10699573	12642458	122	130	11.4023	10.2828	-0.149092	0.409756
ssc-miR-133a-5p	YK70-YK90	10699573	12642458	175	190	16.3558	15.0287	-0.122082	0.417034
ssc-miR-122	YK70-YK90	10699573	12642458	23	22	2.1496	1.7402	-0.304815	0.474096
ssc-miR-148b-3p	YK70-YK90	10699573	12642458	122	137	11.4023	10.8365	-0.073426	0.678414
ssc-miR-1307	YK70-YK90	10699573	12642458	342	409	31.9639	32.3513	0.0173802	0.872679
ssc-miR-363	YK70-YK90	10699573	12642458	223	261	20.842	20.6447	-0.0137223	0.913054
novel-m0207-5p	YK70-YK90	10699573	12642458	17	20	1.5888	1.582	-0.00618793	0.975245
ssc-miR-199b-3p	YK70-YK90	10699573	12642458	16869	12813	1576.61	1013.49	-0.63749	6.6814621077697e-315
