# Supplementary material for: Comparative analyses of longissimus muscle miRNAomes reveal microRNAs associated with differential regulation of muscle fiber development between Tongcheng and Yorkshire pigs
Source: PLoS One. 2018 Jul 11;13(7):e0200445. doi: 10.1371/journal.pone.0200445 (PMC6040776; doi:10.1371/journal.pone.0200445)
Supplement: S7 Table — (XLSX) [file pone.0200445.s012.xlsx]

## Sheet: Summary
stage-DE miRNAs found both in TC and YK	34	ssc-miR-103
		ssc-miR-378b-3p
		ssc-miR-133a-3p
		ssc-miR-145-5p
		ssc-miR-423-5p
		ssc-miR-122
		ssc-miR-574
		ssc-miR-335
		ssc-miR-374b-5p
		ssc-miR-130b
		ssc-miR-499-5p
		ssc-miR-181d-5p
		ssc-miR-1307
		ssc-miR-214
		ssc-miR-181b
		ssc-miR-92a
		miR-1842-5p
		miR-1a-2-5p
		ssc-miR-107
		ssc-miR-133b
		ssc-miR-424-5p
		ssc-let-7e
		novel-m0207-5p
		ssc-miR-1306-5p
		ssc-miR-452
		ssc-miR-15b
		miR-216-5p
		ssc-miR-676-3p
		ssc-miR-17-5p
		ssc-miR-345-3p
		miR-330-3p
		ssc-miR-2320-5p
		ssc-miR-181a
		ssc-miR-99b
stage-DE miRNAs only in TC	23	ssc-miR-432-5p
		ssc-miR-455-3p
		ssc-miR-323
		ssc-miR-185
		ssc-miR-296-3p
		ssc-let-7i
		ssc-miR-196a
		ssc-miR-125a
		ssc-miR-196b-5p
		ssc-miR-151-3p
		ssc-miR-10a-5p
		ssc-miR-369
		ssc-miR-27a
		ssc-miR-451
		ssc-miR-151-5p
		ssc-miR-27b-3p
		ssc-miR-143-5p
		ssc-miR-500
		ssc-miR-708-5p
		ssc-miR-320
		ssc-miR-374a-5p
		miR-6529-5p
		ssc-miR-450b-5p
stage-DE miRNAs only in YK	11	ssc-miR-378
		ssc-miR-10b
		ssc-miR-532-3p
		ssc-miR-17-3p
		miR-485-3p
		ssc-miR-19b
		ssc-miR-30a-3p
		ssc-miR-23b
		ssc-miR-140-3p
		ssc-miR-100
		ssc-miR-340

## Sheet: stage-DE miRNAs only in TC
stage-DE miRNAs only in TC
ssc-miR-432-5p
ssc-miR-455-3p
ssc-miR-323
ssc-miR-185
ssc-miR-296-3p
ssc-let-7i
ssc-miR-196a
ssc-miR-125a
ssc-miR-196b-5p
ssc-miR-151-3p
ssc-miR-10a-5p
ssc-miR-369
ssc-miR-27a
ssc-miR-451
ssc-miR-151-5p
ssc-miR-27b-3p
ssc-miR-143-5p
ssc-miR-500
ssc-miR-708-5p
ssc-miR-320
ssc-miR-374a-5p
miR-6529-5p
ssc-miR-450b-5p

## Sheet: TC_GO-slim
PANTHER GO-Slim Biological Process	Sus scrofa - REFLIST (21398)	Client Text Box Input (4248)	Client Text Box Input (expected)	Client Text Box Input (fold Enrichment)	Client Text Box Input (P-value)
intracellular protein transport (GO:0006886)	711	233	155.27	1.5	4.53e-07
protein transport (GO:0015031)	755	243	164.87	1.47	9.3e-07
vesicle-mediated transport (GO:0016192)	705	214	153.96	1.39	0.000438
protein localization (GO:0008104)	547	164	119.45	1.37	0.0122
cellular protein modification process (GO:0006464)	835	248	182.34	1.36	0.000331
transport (GO:0006810)	1726	492	376.92	1.31	4.28e-07
organelle organization (GO:0006996)	1264	353	276.03	1.28	0.00059
localization (GO:0051179)	2059	572	449.64	1.27	6.9e-07
catabolic process (GO:0009056)	1367	371	298.52	1.24	0.00371
RNA metabolic process (GO:0016070)	1638	431	357.7	1.2	0.0117
cellular component organization or biogenesis (GO:0071840)	2165	567	472.79	1.2	0.00116
phosphate-containing compound metabolic process (GO:0006796)	1810	470	395.26	1.19	0.017
cellular component organization (GO:0016043)	2005	520	437.85	1.19	0.0077
protein metabolic process (GO:0019538)	1636	424	357.26	1.19	0.0448
metabolic process (GO:0008152)	6271	1579	1369.44	1.15	5.62e-09
nucleobase-containing compound metabolic process (GO:0006139)	3020	759	659.5	1.15	0.00551
nitrogen compound metabolic process (GO:0006807)	2791	701	609.49	1.15	0.0128
primary metabolic process (GO:0044238)	5081	1263	1109.57	1.14	3.02e-05
cellular process (GO:0009987)	9112	2123	1989.85	1.07	0.0132

## Sheet: TC_KEGG
#Term	Database	ID	Input number	Background number	P-Value	Input	Hyperlink
Pathways in cancer	KEGG PATHWAY	ssc05200	128	291	1.27649e-05	ENSSSCG00000027140|ENSSSCG00000016140|ENSSSCG00000000175|ENSSSCG00000016878|ENSSSCG00000001474|ENSSSCG00000017497|ENSSSCG00000010448|ENSSSCG00000006556|ENSSSCG00000002525|ENSSSCG00000003256|ENSSSCG00000010440|ENSSSCG00000006646|ENSSSCG00000012135|ENSSSCG00000007030|ENSSSCG00000003756|ENSSSCG00000010052|ENSSSCG00000029852|ENSSSCG00000027312|ENSSSCG00000015576|ENSSSCG00000002385|ENSSSCG00000026635|…	http://www.genome.jp/kegg-bin/show_pathway?ssc05200/ssc:100523899%09red/ssc:100620724%09red/ssc:100155896%09red/ssc:100520334%09red/ssc:100151828%09red/ssc:100514402%09red/ssc:100157360%09red/ssc:100153248%09red/ssc:100101471%09red/ssc:595129%09red/ssc:100155053%09red/ssc:100038017%09red/ssc:100038015%09red/ssc:397142%09red/ssc:396707%09red/ssc:100155110%09red/ssc:100523324%09red/ssc:100156170%09…
Hepatitis B	KEGG PATHWAY	ssc05161	59	116	0.000160856	ENSSSCG00000003809|ENSSSCG00000027140|ENSSSCG00000025092|ENSSSCG00000012279|ENSSSCG00000027127|ENSSSCG00000003909|ENSSSCG00000010872|ENSSSCG00000009094|ENSSSCG00000025960|ENSSSCG00000000068|ENSSSCG00000000884|ENSSSCG00000007477|ENSSSCG00000010081|ENSSSCG00000010224|ENSSSCG00000030408|ENSSSCG00000009002|ENSSSCG00000026524|ENSSSCG00000010448|ENSSSCG00000002989|ENSSSCG00000003256|ENSSSCG00000010548|…	http://www.genome.jp/kegg-bin/show_pathway?ssc05161/ssc:100157507%09red/ssc:100513811%09red/ssc:100518251%09red/ssc:100739510%09red/ssc:100037937%09red/ssc:100415929%09red/ssc:396913%09red/ssc:100522979%09red/ssc:100151828%09red/ssc:100156226%09red/ssc:100525505%09red/ssc:100101471%09red/ssc:595129%09red/ssc:397202%09red/ssc:397142%09red/ssc:100153518%09red/ssc:100156264%09red/ssc:100037290%09red…
TNF signaling pathway	KEGG PATHWAY	ssc04668	46	86	0.0003521	ENSSSCG00000017705|ENSSSCG00000000529|ENSSSCG00000003909|ENSSSCG00000010872|ENSSSCG00000001009|ENSSSCG00000008977|ENSSSCG00000010081|ENSSSCG00000024377|ENSSSCG00000027426|ENSSSCG00000010448|ENSSSCG00000002989|ENSSSCG00000002525|ENSSSCG00000010548|ENSSSCG00000006286|ENSSSCG00000016958|ENSSSCG00000009228|ENSSSCG00000013900|ENSSSCG00000022208|ENSSSCG00000007030|ENSSSCG00000016101|ENSSSCG00000024816|…	http://www.genome.jp/kegg-bin/show_pathway?ssc04668/ssc:100513811%09red/ssc:100739510%09red/ssc:396915%09red/ssc:414904%09red/ssc:396913%09red/ssc:100153785%09red/ssc:100101471%09red/ssc:595129%09red/ssc:654325%09red/ssc:100524751%09red/ssc:100037306%09red/ssc:100624428%09red/ssc:100521736%09red/ssc:397244%09red/ssc:100622156%09red/ssc:100514498%09red/ssc:100153927%09red/ssc:100621789%09red/ssc:3…
Proteoglycans in cancer	KEGG PATHWAY	ssc05205	69	150	0.000456618	ENSSSCG00000014920|ENSSSCG00000025777|ENSSSCG00000024671|ENSSSCG00000022080|ENSSSCG00000028968|ENSSSCG00000016140|ENSSSCG00000027127|ENSSSCG00000017670|ENSSSCG00000003909|ENSSSCG00000010872|ENSSSCG00000008601|ENSSSCG00000027312|ENSSSCG00000016809|ENSSSCG00000013771|ENSSSCG00000017497|ENSSSCG00000012034|ENSSSCG00000006052|ENSSSCG00000007401|ENSSSCG00000016958|ENSSSCG00000028355|ENSSSCG00000009002|…	http://www.genome.jp/kegg-bin/show_pathway?ssc05205/ssc:100127158%09red/ssc:100512949%09red/ssc:100125375%09red/ssc:100739510%09red/ssc:100170851%09red/ssc:100157679%09red/ssc:100627504%09red/ssc:100511026%09red/ssc:492313%09red/ssc:100524961%09red/ssc:100520560%09red/ssc:100153248%09red/ssc:100520319%09red/ssc:397491%09red/ssc:100519058%09red/ssc:100155015%09red/ssc:397063%09red/ssc:100513811%09…
Rap1 signaling pathway	KEGG PATHWAY	ssc04015	72	159	0.000492928	ENSSSCG00000011721|ENSSSCG00000015383|ENSSSCG00000022080|ENSSSCG00000028968|ENSSSCG00000012135|ENSSSCG00000027127|ENSSSCG00000000175|ENSSSCG00000010872|ENSSSCG00000029741|ENSSSCG00000011497|ENSSSCG00000007520|ENSSSCG00000003909|ENSSSCG00000012034|ENSSSCG00000010081|ENSSSCG00000015753|ENSSSCG00000028355|ENSSSCG00000006532|ENSSSCG00000025455|ENSSSCG00000015407|ENSSSCG00000002989|ENSSSCG00000015403|…	http://www.genome.jp/kegg-bin/show_pathway?ssc04015/ssc:100514402%09red/ssc:100519699%09red/ssc:100155970%09red/ssc:100513811%09red/ssc:100514741%09red/ssc:100739510%09red/ssc:100153223%09red/ssc:100513970%09red/ssc:100113360%09red/ssc:100127133%09red/ssc:100525148%09red/ssc:397653%09red/ssc:100525505%09red/ssc:100522613%09red/ssc:100152555%09red/ssc:397497%09red/ssc:397491%09red/ssc:100522059%09…
AGE-RAGE signaling pathway in diabetic complications	KEGG PATHWAY	ssc04933	44	83	0.000538855	ENSSSCG00000027140|ENSSSCG00000028968|ENSSSCG00000012135|ENSSSCG00000006286|ENSSSCG00000003909|ENSSSCG00000010872|ENSSSCG00000025092|ENSSSCG00000015326|ENSSSCG00000010081|ENSSSCG00000004952|ENSSSCG00000002989|ENSSSCG00000001050|ENSSSCG00000011695|ENSSSCG00000015770|ENSSSCG00000017406|ENSSSCG00000016958|ENSSSCG00000007115|ENSSSCG00000009228|ENSSSCG00000013900|ENSSSCG00000005215|ENSSSCG00000008444|…	http://www.genome.jp/kegg-bin/show_pathway?ssc04933/ssc:100620724%09red/ssc:100626716%09red/ssc:100513811%09red/ssc:100739510%09red/ssc:396915%09red/ssc:396913%09red/ssc:100525148%09red/ssc:397201%09red/ssc:397391%09red/ssc:397142%09red/ssc:397260%09red/ssc:397244%09red/ssc:100514498%09red/ssc:100144492%09red/ssc:100627149%09red/ssc:100153927%09red/ssc:100738857%09red/ssc:100621789%09red/ssc:3966…
Toxoplasmosis	KEGG PATHWAY	ssc05145	42	82	0.00118961	ENSSSCG00000003809|ENSSSCG00000003909|ENSSSCG00000010872|ENSSSCG00000001453|ENSSSCG00000001456|ENSSSCG00000001472|ENSSSCG00000010081|ENSSSCG00000001459|ENSSSCG00000025028|ENSSSCG00000015407|ENSSSCG00000002989|ENSSSCG00000024344|ENSSSCG00000013648|ENSSSCG00000010548|ENSSSCG00000015652|ENSSSCG00000016958|ENSSSCG00000009228|ENSSSCG00000013900|ENSSSCG00000015444|ENSSSCG00000005215|ENSSSCG00000007030|…	http://www.genome.jp/kegg-bin/show_pathway?ssc05145/ssc:399541%09red/ssc:100153387%09red/ssc:100513811%09red/ssc:100739510%09red/ssc:397363%09red/ssc:397106%09red/ssc:100135049%09red/ssc:100621324%09red/ssc:100101471%09red/ssc:100135040%09red/ssc:100525654%09red/ssc:100157996%09red/ssc:397201%09red/ssc:397202%09red/ssc:445528%09red/ssc:397395%09red/ssc:414371%09red/ssc:100037300%09red/ssc:397244%…
Tuberculosis	KEGG PATHWAY	ssc05152	60	132	0.00128783	ENSSSCG00000002867|ENSSSCG00000003809|ENSSSCG00000015652|ENSSSCG00000011038|ENSSSCG00000001472|ENSSSCG00000022080|ENSSSCG00000003928|ENSSSCG00000006138|ENSSSCG00000001453|ENSSSCG00000001456|ENSSSCG00000000884|ENSSSCG00000026638|ENSSSCG00000011615|ENSSSCG00000030425|ENSSSCG00000001459|ENSSSCG00000010081|ENSSSCG00000017300|ENSSSCG00000022941|ENSSSCG00000021574|ENSSSCG00000002989|ENSSSCG00000011570|…	http://www.genome.jp/kegg-bin/show_pathway?ssc05152/ssc:100156226%09red/ssc:100153387%09red/ssc:100513811%09red/ssc:100135049%09red/ssc:100151920%09red/ssc:396838%09red/ssc:100626023%09red/ssc:100135040%09red/ssc:397053%09red/ssc:595129%09red/ssc:100622795%09red/ssc:100038025%09red/ssc:100525654%09red/ssc:100511282%09red/ssc:100153927%09red/ssc:100157996%09red/ssc:397201%09red/ssc:397202%09red/ss…
Ras signaling pathway	KEGG PATHWAY	ssc04014	76	178	0.00129462	ENSSSCG00000015383|ENSSSCG00000022080|ENSSSCG00000010628|ENSSSCG00000012135|ENSSSCG00000027127|ENSSSCG00000024969|ENSSSCG00000003909|ENSSSCG00000010872|ENSSSCG00000029741|ENSSSCG00000012279|ENSSSCG00000013771|ENSSSCG00000012034|ENSSSCG00000010081|ENSSSCG00000015753|ENSSSCG00000013564|ENSSSCG00000000985|ENSSSCG00000006532|ENSSSCG00000015324|ENSSSCG00000025455|ENSSSCG00000001771|ENSSSCG00000002989|…	http://www.genome.jp/kegg-bin/show_pathway?ssc04014/ssc:100515363%09red/ssc:100153248%09red/ssc:100513811%09red/ssc:100518251%09red/ssc:100739510%09red/ssc:100170851%09red/ssc:100521837%09red/ssc:100513970%09red/ssc:100511026%09red/ssc:414900%09red/ssc:100127133%09red/ssc:100154368%09red/ssc:100513609%09red/ssc:100524587%09red/ssc:100525505%09red/ssc:100520314%09red/ssc:100101471%09red/ssc:100152…
Renal cell carcinoma	KEGG PATHWAY	ssc05211	29	49	0.00131762	ENSSSCG00000028968|ENSSSCG00000027127|ENSSSCG00000003909|ENSSSCG00000010872|ENSSSCG00000028178|ENSSSCG00000010081|ENSSSCG00000002989|ENSSSCG00000015403|ENSSSCG00000005096|ENSSSCG00000006646|ENSSSCG00000016958|ENSSSCG00000008443|ENSSSCG00000013900|ENSSSCG00000002385|ENSSSCG00000026635|ENSSSCG00000030413|ENSSSCG00000000068|ENSSSCG00000011104|ENSSSCG00000005719|ENSSSCG00000030289|ENSSSCG00000030839|…	http://www.genome.jp/kegg-bin/show_pathway?ssc05211/ssc:100153381%09red/ssc:100513811%09red/ssc:100739510%09red/ssc:100170851%09red/ssc:396913%09red/ssc:100511026%09red/ssc:100156226%09red/ssc:100525505%09red/ssc:100152555%09red/ssc:100511735%09red/ssc:100037272%09red/ssc:100514498%09red/ssc:100627149%09red/ssc:100153927%09red/ssc:100621789%09red/ssc:100525120%09red/ssc:100739306%09red/ssc:100518…
Chronic myeloid leukemia	KEGG PATHWAY	ssc05220	30	53	0.0018414	ENSSSCG00000027140|ENSSSCG00000027127|ENSSSCG00000003909|ENSSSCG00000010872|ENSSSCG00000022486|ENSSSCG00000025092|ENSSSCG00000010081|ENSSSCG00000006753|ENSSSCG00000007268|ENSSSCG00000002989|ENSSSCG00000010548|ENSSSCG00000005706|ENSSSCG00000016958|ENSSSCG00000004432|ENSSSCG00000013900|ENSSSCG00000007030|ENSSSCG00000010052|ENSSSCG00000005382|ENSSSCG00000002385|ENSSSCG00000009401|ENSSSCG00000030413|…	http://www.genome.jp/kegg-bin/show_pathway?ssc05220/ssc:100513811%09red/ssc:100739510%09red/ssc:100170851%09red/ssc:100151828%09red/ssc:100525505%09red/ssc:100101471%09red/ssc:100524544%09red/ssc:397142%09red/ssc:100156170%09red/ssc:100157974%09red/ssc:100627476%09red/ssc:100514498%09red/ssc:100144492%09red/ssc:100153927%09red/ssc:100738857%09red/ssc:100621789%09red/ssc:100512633%09red/ssc:396665…
HTLV-I infection	KEGG PATHWAY	ssc05166	80	197	0.00290823	ENSSSCG00000014920|ENSSSCG00000003809|ENSSSCG00000025092|ENSSSCG00000012279|ENSSSCG00000016140|ENSSSCG00000010301|ENSSSCG00000000175|ENSSSCG00000009104|ENSSSCG00000028228|ENSSSCG00000012967|ENSSSCG00000026635|ENSSSCG00000001453|ENSSSCG00000001456|ENSSSCG00000013771|ENSSSCG00000024671|ENSSSCG00000001661|ENSSSCG00000006052|ENSSSCG00000010224|ENSSSCG00000004952|ENSSSCG00000017414|ENSSSCG00000015790|…	http://www.genome.jp/kegg-bin/show_pathway?ssc05166/ssc:100514402%09red/ssc:100512949%09red/ssc:100153387%09red/ssc:100155970%09red/ssc:100513811%09red/ssc:100739510%09red/ssc:100627056%09red/ssc:396913%09red/ssc:100153846%09red/ssc:100134969%09red/ssc:100151828%09red/ssc:100156226%09red/ssc:397655%09red/ssc:100517450%09red/ssc:100520560%09red/ssc:100522613%09red/ssc:100101471%09red/ssc:100135040…
Epstein-Barr virus infection	KEGG PATHWAY	ssc05169	64	150	0.00300417	ENSSSCG00000003809|ENSSSCG00000027140|ENSSSCG00000013239|ENSSSCG00000024777|ENSSSCG00000003909|ENSSSCG00000010872|ENSSSCG00000009094|ENSSSCG00000001009|ENSSSCG00000013771|ENSSSCG00000015424|ENSSSCG00000022955|ENSSSCG00000016958|ENSSSCG00000030408|ENSSSCG00000025454|ENSSSCG00000002989|ENSSSCG00000007095|ENSSSCG00000002525|ENSSSCG00000004432|ENSSSCG00000013648|ENSSSCG00000021472|ENSSSCG00000010548|…	http://www.genome.jp/kegg-bin/show_pathway?ssc05169/ssc:396723%09red/ssc:100157033%09red/ssc:100513811%09red/ssc:100739510%09red/ssc:100415929%09red/ssc:100517435%09red/ssc:100153785%09red/ssc:733643%09red/ssc:100151828%09red/ssc:780440%09red/ssc:397655%09red/ssc:100520100%09red/ssc:100621324%09red/ssc:100101471%09red/ssc:100525654%09red/ssc:397202%09red/ssc:100512454%09red/ssc:100155564%09red/ss…
MAPK signaling pathway	KEGG PATHWAY	ssc04010	78	192	0.00322553	ENSSSCG00000030354|ENSSSCG00000013020|ENSSSCG00000030839|ENSSSCG00000028968|ENSSSCG00000027127|ENSSSCG00000024969|ENSSSCG00000010624|ENSSSCG00000010872|ENSSSCG00000023995|ENSSSCG00000028873|ENSSSCG00000028806|ENSSSCG00000020744|ENSSSCG00000013771|ENSSSCG00000013754|ENSSSCG00000001661|ENSSSCG00000010081|ENSSSCG00000024377|ENSSSCG00000011040|ENSSSCG00000016578|ENSSSCG00000001771|ENSSSCG00000010448|…	http://www.genome.jp/kegg-bin/show_pathway?ssc04010/ssc:100525505%09red/ssc:100523833%09red/ssc:100515363%09red/ssc:100522721%09red/ssc:100513811%09red/ssc:100127484%09red/ssc:100621398%09red/ssc:396913%09red/ssc:100153785%09red/ssc:100512983%09red/ssc:100127133%09red/ssc:100526122%09red/ssc:100621090%09red/ssc:100621324%09red/ssc:100518251%09red/ssc:100101471%09red/ssc:397495%09red/ssc:100155958…
PI3K-Akt signaling pathway	KEGG PATHWAY	ssc04151	96	248	0.0037339	ENSSSCG00000027140|ENSSSCG00000012135|ENSSSCG00000010035|ENSSSCG00000010440|ENSSSCG00000006532|ENSSSCG00000015753|ENSSSCG00000007030|ENSSSCG00000007381|ENSSSCG00000008044|ENSSSCG00000026382|ENSSSCG00000006062|ENSSSCG00000030516|ENSSSCG00000008844|ENSSSCG00000012981|ENSSSCG00000002497|ENSSSCG00000003154|ENSSSCG00000006095|ENSSSCG00000003809|ENSSSCG00000027127|ENSSSCG00000016009|ENSSSCG00000012445|…	http://www.genome.jp/kegg-bin/show_pathway?ssc04151/ssc:100620724%09red/ssc:100153248%09red/ssc:100101471%09red/ssc:100141402%09red/ssc:100038017%09red/ssc:100154710%09red/ssc:100038015%09red/ssc:396707%09red/ssc:397483%09red/ssc:100621789%09red/ssc:397028%09red/ssc:100525120%09red/ssc:100518251%09red/ssc:100512676%09red/ssc:399541%09red/ssc:100525960%09red/ssc:100521609%09red/ssc:100135665%09red…
Sphingolipid signaling pathway	KEGG PATHWAY	ssc04071	42	89	0.0038161	ENSSSCG00000022080|ENSSSCG00000028968|ENSSSCG00000027127|ENSSSCG00000003909|ENSSSCG00000010872|ENSSSCG00000006236|ENSSSCG00000030425|ENSSSCG00000010081|ENSSSCG00000015407|ENSSSCG00000002989|ENSSSCG00000021059|ENSSSCG00000023433|ENSSSCG00000003256|ENSSSCG00000017912|ENSSSCG00000010440|ENSSSCG00000006644|ENSSSCG00000016958|ENSSSCG00000009228|ENSSSCG00000013900|ENSSSCG00000014627|ENSSSCG00000008444|…	http://www.genome.jp/kegg-bin/show_pathway?ssc04071/ssc:100153039%09red/ssc:791125%09red/ssc:100513811%09red/ssc:100739510%09red/ssc:397090%09red/ssc:414900%09red/ssc:100525505%09red/ssc:100525187%09red/ssc:100525148%09red/ssc:100134967%09red/ssc:100156264%09red/ssc:397166%09red/ssc:100521736%09red/ssc:100156737%09red/ssc:100514498%09red/ssc:396849%09red/ssc:100627149%09red/ssc:100153927%09red/ss…
Pancreatic cancer	KEGG PATHWAY	ssc05212	29	55	0.00469213	ENSSSCG00000003809|ENSSSCG00000025092|ENSSSCG00000028968|ENSSSCG00000003909|ENSSSCG00000010872|ENSSSCG00000029741|ENSSSCG00000017497|ENSSSCG00000010081|ENSSSCG00000004952|ENSSSCG00000025455|ENSSSCG00000007268|ENSSSCG00000002989|ENSSSCG00000009228|ENSSSCG00000010548|ENSSSCG00000016958|ENSSSCG00000004766|ENSSSCG00000013900|ENSSSCG00000007030|ENSSSCG00000005382|ENSSSCG00000002385|ENSSSCG00000009401|…	http://www.genome.jp/kegg-bin/show_pathway?ssc05212/ssc:100513811%09red/ssc:100739510%09red/ssc:100513970%09red/ssc:100151828%09red/ssc:100101471%09red/ssc:100153927%09red/ssc:397202%09red/ssc:397142%09red/ssc:100514498%09red/ssc:100627476%09red/ssc:397260%09red/ssc:100144492%09red/ssc:100627149%09red/ssc:100622254%09red/ssc:100738857%09red/ssc:100621789%09red/ssc:396665%09red/ssc:100518251%09red…
FoxO signaling pathway	KEGG PATHWAY	ssc04068	49	111	0.00524814	ENSSSCG00000010440|ENSSSCG00000027140|ENSSSCG00000009076|ENSSSCG00000027127|ENSSSCG00000003909|ENSSSCG00000003928|ENSSSCG00000027343|ENSSSCG00000011810|ENSSSCG00000007507|ENSSSCG00000016925|ENSSSCG00000010081|ENSSSCG00000013302|ENSSSCG00000027663|ENSSSCG00000004952|ENSSSCG00000017936|ENSSSCG00000016832|ENSSSCG00000013643|ENSSSCG00000002989|ENSSSCG00000030396|ENSSSCG00000010548|ENSSSCG00000015652|…	http://www.genome.jp/kegg-bin/show_pathway?ssc04068/ssc:100512070%09red/ssc:100462745%09red/ssc:100739510%09red/ssc:100462752%09red/ssc:100157793%09red/ssc:397106%09red/ssc:100156226%09red/ssc:100156549%09red/ssc:100525505%09red/ssc:100101471%09red/ssc:100511657%09red/ssc:397491%09red/ssc:397142%09red/ssc:100525560%09red/ssc:100156264%09red/ssc:100271930%09red/ssc:100514498%09red/ssc:100521968%09…
Toll-like receptor signaling pathway	KEGG PATHWAY	ssc04620	37	79	0.00694389	ENSSSCG00000028968|ENSSSCG00000027127|ENSSSCG00000003909|ENSSSCG00000010872|ENSSSCG00000001009|ENSSSCG00000008978|ENSSSCG00000008977|ENSSSCG00000010081|ENSSSCG00000002989|ENSSSCG00000002525|ENSSSCG00000014216|ENSSSCG00000010548|ENSSSCG00000006647|ENSSSCG00000016958|ENSSSCG00000009228|ENSSSCG00000013900|ENSSSCG00000007030|ENSSSCG00000015801|ENSSSCG00000005503|ENSSSCG00000011730|ENSSSCG00000017700|…	http://www.genome.jp/kegg-bin/show_pathway?ssc04620/ssc:100169744%09red/ssc:100513811%09red/ssc:100739510%09red/ssc:100037937%09red/ssc:396913%09red/ssc:100515633%09red/ssc:100525505%09red/ssc:100101471%09red/ssc:595129%09red/ssc:100524751%09red/ssc:399541%09red/ssc:100514498%09red/ssc:396646%09red/ssc:100627149%09red/ssc:100153927%09red/ssc:100156630%09red/ssc:100621789%09red/ssc:100153785%09red…
Phagosome	KEGG PATHWAY	ssc04145	53	125	0.00711072	ENSSSCG00000011916|ENSSSCG00000022307|ENSSSCG00000020964|ENSSSCG00000028968|ENSSSCG00000016027|ENSSSCG00000015948|ENSSSCG00000001453|ENSSSCG00000024519|ENSSSCG00000001456|ENSSSCG00000000912|ENSSSCG00000001472|ENSSSCG00000011038|ENSSSCG00000011114|ENSSSCG00000001459|ENSSSCG00000000190|ENSSSCG00000028355|ENSSSCG00000006054|ENSSSCG00000015405|ENSSSCG00000025629|ENSSSCG00000024927|ENSSSCG00000012604|…	http://www.genome.jp/kegg-bin/show_pathway?ssc04145/ssc:100511665%09red/ssc:100622795%09red/ssc:100623583%09red/ssc:100519402%09red/ssc:100157002%09red/ssc:100736753%09red/ssc:100511779%09red/ssc:397653%09red/ssc:100520621%09red/ssc:100135040%09red/ssc:100153387%09red/ssc:100521692%09red/ssc:100519184%09red/ssc:100154566%09red/ssc:397062%09red/ssc:397063%09red/ssc:100153196%09red/ssc:733594%09red…
Measles	KEGG PATHWAY	ssc05162	45	102	0.00729699	ENSSSCG00000003809|ENSSSCG00000027140|ENSSSCG00000003909|ENSSSCG00000010872|ENSSSCG00000009881|ENSSSCG00000025092|ENSSSCG00000030408|ENSSSCG00000012643|ENSSSCG00000010448|ENSSSCG00000002989|ENSSSCG00000013648|ENSSSCG00000015318|ENSSSCG00000010548|ENSSSCG00000017406|ENSSSCG00000007203|ENSSSCG00000016958|ENSSSCG00000013900|ENSSSCG00000005215|ENSSSCG00000002804|ENSSSCG00000005503|ENSSSCG00000011730|…	http://www.genome.jp/kegg-bin/show_pathway?ssc05162/ssc:791125%09red/ssc:100621776%09red/ssc:100513811%09red/ssc:100739510%09red/ssc:100513057%09red/ssc:100621324%09red/ssc:100737256%09red/ssc:595128%09red/ssc:100523784%09red/ssc:397201%09red/ssc:397202%09red/ssc:100525674%09red/ssc:100622156%09red/ssc:100037290%09red/ssc:396721%09red/ssc:396723%09red/ssc:100627476%09red/ssc:100514498%09red/ssc:3…
Herpes simplex infection	KEGG PATHWAY	ssc05168	57	137	0.00730767	ENSSSCG00000017705|ENSSSCG00000003809|ENSSSCG00000015801|ENSSSCG00000017983|ENSSSCG00000003718|ENSSSCG00000012793|ENSSSCG00000009881|ENSSSCG00000001453|ENSSSCG00000008484|ENSSSCG00000001456|ENSSSCG00000001472|ENSSSCG00000001459|ENSSSCG00000030408|ENSSSCG00000007721|ENSSSCG00000011127|ENSSSCG00000004110|ENSSSCG00000010448|ENSSSCG00000022866|ENSSSCG00000002525|ENSSSCG00000013648|ENSSSCG00000001470|…	http://www.genome.jp/kegg-bin/show_pathway?ssc05168/ssc:100516658%09red/ssc:100153387%09red/ssc:100515475%09red/ssc:100518189%09red/ssc:100037937%09red/ssc:100520621%09red/ssc:100517435%09red/ssc:100135040%09red/ssc:100037274%09red/ssc:397053%09red/ssc:100101471%09red/ssc:595129%09red/ssc:595128%09red/ssc:397378%09red/ssc:397201%09red/ssc:100513345%09red/ssc:445528%09red/ssc:100038012%09red/ssc:1…
Ubiquitin mediated proteolysis	KEGG PATHWAY	ssc04120	44	100	0.00819468	ENSSSCG00000030153|ENSSSCG00000025638|ENSSSCG00000027165|ENSSSCG00000009208|ENSSSCG00000013481|ENSSSCG00000004958|ENSSSCG00000012110|ENSSSCG00000010083|ENSSSCG00000016865|ENSSSCG00000013640|ENSSSCG00000025028|ENSSSCG00000026488|ENSSSCG00000010563|ENSSSCG00000024306|ENSSSCG00000023727|ENSSSCG00000023667|ENSSSCG00000022479|ENSSSCG00000003949|ENSSSCG00000005501|ENSSSCG00000015095|ENSSSCG00000029822|…	http://www.genome.jp/kegg-bin/show_pathway?ssc04120/ssc:100153381%09red/ssc:100522958%09red/ssc:100738260%09red/ssc:100157435%09red/ssc:100515014%09red/ssc:100523265%09red/ssc:396617%09red/ssc:100738400%09red/ssc:397379%09red/ssc:780416%09red/ssc:100517903%09red/ssc:100524405%09red/ssc:102160336%09red/ssc:100157972%09red/ssc:780418%09red/ssc:100037300%09red/ssc:100157625%09red/ssc:100523993%09red…
Small cell lung cancer	KEGG PATHWAY	ssc05222	29	59	0.00967884	ENSSSCG00000015318|ENSSSCG00000025092|ENSSSCG00000016027|ENSSSCG00000003909|ENSSSCG00000010872|ENSSSCG00000001474|ENSSSCG00000000884|ENSSSCG00000025028|ENSSSCG00000007268|ENSSSCG00000002989|ENSSSCG00000002525|ENSSSCG00000012571|ENSSSCG00000010548|ENSSSCG00000010440|ENSSSCG00000016958|ENSSSCG00000013900|ENSSSCG00000015444|ENSSSCG00000007030|ENSSSCG00000016174|ENSSSCG00000021068|ENSSSCG00000029737|…	http://www.genome.jp/kegg-bin/show_pathway?ssc05222/ssc:100156801%09red/ssc:100513811%09red/ssc:100739510%09red/ssc:100620724%09red/ssc:100151828%09red/ssc:100101471%09red/ssc:100627476%09red/ssc:100155110%09red/ssc:100037300%09red/ssc:396707%09red/ssc:100514498%09red/ssc:100144492%09red/ssc:100621789%09red/ssc:397285%09red/ssc:100513283%09red/ssc:100153846%09red/ssc:100156979%09red/ssc:100512048…
RIG-I-like receptor signaling pathway	KEGG PATHWAY	ssc04622	26	51	0.0098613	ENSSSCG00000001009|ENSSSCG00000013087|ENSSSCG00000008977|ENSSSCG00000028258|ENSSSCG00000002525|ENSSSCG00000010548|ENSSSCG00000030408|ENSSSCG00000009228|ENSSSCG00000007030|ENSSSCG00000015889|ENSSSCG00000011730|ENSSSCG00000001556|ENSSSCG00000025918|ENSSSCG00000014220|ENSSSCG00000016918|ENSSSCG00000028631|ENSSSCG00000013669|ENSSSCG00000030888|ENSSSCG00000012981|ENSSSCG00000008953|ENSSSCG00000017044|…	http://www.genome.jp/kegg-bin/show_pathway?ssc04622/ssc:106504092%09red/ssc:100101471%09red/ssc:595129%09red/ssc:100156366%09red/ssc:100524397%09red/ssc:100517591%09red/ssc:100512827%09red/ssc:100524751%09red/ssc:100037290%09red/ssc:396723%09red/ssc:100524520%09red/ssc:100462745%09red/ssc:100520121%09red/ssc:494019%09red/ssc:100156979%09red/ssc:100513840%09red/ssc:100135665%09red/ssc:100135662%09…
Malaria	KEGG PATHWAY	ssc05144	24	46	0.010482	ENSSSCG00000017277|ENSSSCG00000008601|ENSSSCG00000030172|ENSSSCG00000006088|ENSSSCG00000015403|ENSSSCG00000015652|ENSSSCG00000006286|ENSSSCG00000004789|ENSSSCG00000007978|ENSSSCG00000005503|ENSSSCG00000011730|ENSSSCG00000015405|ENSSSCG00000000481|ENSSSCG00000002385|ENSSSCG00000011251|ENSSSCG00000014725|ENSSSCG00000013655|ENSSSCG00000008953|ENSSSCG00000007440|ENSSSCG00000017723|ENSSSCG00000004012|…	http://www.genome.jp/kegg-bin/show_pathway?ssc05144/ssc:100525591%09red/ssc:397395%09red/ssc:733702%09red/ssc:397106%09red/ssc:100737768%09red/ssc:396646%09red/ssc:396623%09red/ssc:100525120%09red/ssc:492313%09red/ssc:397400%09red/ssc:399541%09red/ssc:100153940%09red/ssc:100519770%09red/ssc:396925%09red/ssc:100152754%09red/ssc:396880%09red/ssc:396941%09red/ssc:407066%09red/ssc:397508%09red/ssc:39…
Influenza A	KEGG PATHWAY	ssc05164	52	126	0.0112729	ENSSSCG00000022866|ENSSSCG00000003809|ENSSSCG00000027127|ENSSSCG00000003909|ENSSSCG00000010872|ENSSSCG00000009881|ENSSSCG00000007503|ENSSSCG00000001456|ENSSSCG00000026082|ENSSSCG00000001472|ENSSSCG00000008977|ENSSSCG00000010081|ENSSSCG00000001459|ENSSSCG00000028355|ENSSSCG00000010448|ENSSSCG00000002989|ENSSSCG00000013648|ENSSSCG00000016958|ENSSSCG00000001453|ENSSSCG00000009228|ENSSSCG00000013900|…	http://www.genome.jp/kegg-bin/show_pathway?ssc05164/ssc:100153387%09red/ssc:100513811%09red/ssc:100739510%09red/ssc:100037937%09red/ssc:396913%09red/ssc:100739292%09red/ssc:100156226%09red/ssc:397653%09red/ssc:100525505%09red/ssc:100101471%09red/ssc:100135040%09red/ssc:595128%09red/ssc:100523784%09red/ssc:100157996%09red/ssc:397201%09red/ssc:397202%09red/ssc:445528%09red/ssc:100037290%09red/ssc:3…
Protein processing in endoplasmic reticulum	KEGG PATHWAY	ssc04141	53	129	0.0113086	ENSSSCG00000017094|ENSSSCG00000003505|ENSSSCG00000027165|ENSSSCG00000004244|ENSSSCG00000002846|ENSSSCG00000003288|ENSSSCG00000030567|ENSSSCG00000007187|ENSSSCG00000002535|ENSSSCG00000011114|ENSSSCG00000001516|ENSSSCG00000015659|ENSSSCG00000006346|ENSSSCG00000005436|ENSSSCG00000007097|ENSSSCG00000013510|ENSSSCG00000025437|ENSSSCG00000012165|ENSSSCG00000004382|ENSSSCG00000009228|ENSSSCG00000027990|…	http://www.genome.jp/kegg-bin/show_pathway?ssc04141/ssc:100622579%09red/ssc:396919%09red/ssc:100144528%09red/ssc:100524481%09red/ssc:780418%09red/ssc:100144422%09red/ssc:100522203%09red/ssc:100516540%09red/ssc:100621324%09red/ssc:100523265%09red/ssc:100513186%09red/ssc:100523288%09red/ssc:100152304%09red/ssc:100048931%09red/ssc:100622592%09red/ssc:100523300%09red/ssc:100522734%09red/ssc:100517335…
HIF-1 signaling pathway	KEGG PATHWAY	ssc04066	35	77	0.0118848	ENSSSCG00000027140|ENSSSCG00000027127|ENSSSCG00000003909|ENSSSCG00000010872|ENSSSCG00000017497|ENSSSCG00000022301|ENSSSCG00000010081|ENSSSCG00000015753|ENSSSCG00000028420|ENSSSCG00000002989|ENSSSCG00000001050|ENSSSCG00000003256|ENSSSCG00000006646|ENSSSCG00000016958|ENSSSCG00000000857|ENSSSCG00000013900|ENSSSCG00000013564|ENSSSCG00000000694|ENSSSCG00000007673|ENSSSCG00000011848|ENSSSCG00000012229|…	http://www.genome.jp/kegg-bin/show_pathway?ssc04066/ssc:100127158%09red/ssc:100153381%09red/ssc:100513811%09red/ssc:100627508%09red/ssc:100739510%09red/ssc:396915%09red/ssc:100156226%09red/ssc:100525505%09red/ssc:397491%09red/ssc:397062%09red/ssc:397108%09red/ssc:100038030%09red/ssc:399541%09red/ssc:100514498%09red/ssc:396862%09red/ssc:100515978%09red/ssc:100153927%09red/ssc:100621789%09red/ssc:3…
AMPK signaling pathway	KEGG PATHWAY	ssc04152	43	100	0.011914	ENSSSCG00000022301|ENSSSCG00000009657|ENSSSCG00000009245|ENSSSCG00000010930|ENSSSCG00000010872|ENSSSCG00000009094|ENSSSCG00000007507|ENSSSCG00000016266|ENSSSCG00000029275|ENSSSCG00000009815|ENSSSCG00000025188|ENSSSCG00000015405|ENSSSCG00000002989|ENSSSCG00000014080|ENSSSCG00000008573|ENSSSCG00000016958|ENSSSCG00000000857|ENSSSCG00000013900|ENSSSCG00000013564|ENSSSCG00000007839|ENSSSCG00000006703|…	http://www.genome.jp/kegg-bin/show_pathway?ssc04152/ssc:100127158%09red/ssc:396836%09red/ssc:100512070%09red/ssc:100627508%09red/ssc:100739510%09red/ssc:100523723%09red/ssc:100415929%09red/ssc:100513782%09red/ssc:100526104%09red/ssc:100144446%09red/ssc:100511006%09red/ssc:100157793%09red/ssc:100157453%09red/ssc:397491%09red/ssc:100519258%09red/ssc:100134828%09red/ssc:733702%09red/ssc:100514498%09…
Endocytosis	KEGG PATHWAY	ssc04144	77	204	0.0136388	ENSSSCG00000030153|ENSSSCG00000028889|ENSSSCG00000005177|ENSSSCG00000003549|ENSSSCG00000026239|ENSSSCG00000021283|ENSSSCG00000029810|ENSSSCG00000000037|ENSSSCG00000027209|ENSSSCG00000023995|ENSSSCG00000011848|ENSSSCG00000007994|ENSSSCG00000022486|ENSSSCG00000000912|ENSSSCG00000013992|ENSSSCG00000003199|ENSSSCG00000003983|ENSSSCG00000008642|ENSSSCG00000006775|ENSSSCG00000022587|ENSSSCG00000012400|…	http://www.genome.jp/kegg-bin/show_pathway?ssc04144/ssc:100520136%09red/ssc:100144535%09red/ssc:100622795%09red/ssc:100523947%09red/ssc:100125375%09red/ssc:100627123%09red/ssc:102167387%09red/ssc:100625238%09red/ssc:100520058%09red/ssc:414900%09red/ssc:100127133%09red/ssc:100526104%09red/ssc:100155580%09red/ssc:100511006%09red/ssc:100621324%09red/ssc:100155023%09red/ssc:100522249%09red/ssc:100627…
Phospholipase D signaling pathway	KEGG PATHWAY	ssc04072	45	107	0.013718	ENSSSCG00000000130|ENSSSCG00000022080|ENSSSCG00000027127|ENSSSCG00000024969|ENSSSCG00000000175|ENSSSCG00000010872|ENSSSCG00000029741|ENSSSCG00000012445|ENSSSCG00000013992|ENSSSCG00000010081|ENSSSCG00000013564|ENSSSCG00000025455|ENSSSCG00000002989|ENSSSCG00000023433|ENSSSCG00000017912|ENSSSCG00000016958|ENSSSCG00000013900|ENSSSCG00000015959|ENSSSCG00000009048|ENSSSCG00000003764|ENSSSCG00000003909|…	http://www.genome.jp/kegg-bin/show_pathway?ssc04072/ssc:791125%09red/ssc:100157507%09red/ssc:100513811%09red/ssc:100739510%09red/ssc:100170851%09red/ssc:100621398%09red/ssc:100513970%09red/ssc:100511026%09red/ssc:414900%09red/ssc:100525148%09red/ssc:100525505%09red/ssc:100522613%09red/ssc:100038017%09red/ssc:100038015%09red/ssc:102167387%09red/ssc:397166%09red/ssc:100113360%09red/ssc:100514498%09…
GnRH signaling pathway	KEGG PATHWAY	ssc04912	30	64	0.0139279	ENSSSCG00000030354|ENSSSCG00000012279|ENSSSCG00000027127|ENSSSCG00000024969|ENSSSCG00000000175|ENSSSCG00000001518|ENSSSCG00000007520|ENSSSCG00000013771|ENSSSCG00000010081|ENSSSCG00000017912|ENSSSCG00000009228|ENSSSCG00000002829|ENSSSCG00000024813|ENSSSCG00000008433|ENSSSCG00000013034|ENSSSCG00000016918|ENSSSCG00000002039|ENSSSCG00000008578|ENSSSCG00000001556|ENSSSCG00000018016|ENSSSCG00000030839|…	http://www.genome.jp/kegg-bin/show_pathway?ssc04912/ssc:100155970%09red/ssc:396838%09red/ssc:414900%09red/ssc:100525148%09red/ssc:100525505%09red/ssc:100522613%09red/ssc:396895%09red/ssc:100155015%09red/ssc:397391%09red/ssc:397471%09red/ssc:100153927%09red/ssc:100522926%09red/ssc:100518251%09red/ssc:100522002%09red/ssc:100520100%09red/ssc:100621234%09red/ssc:396913%09red/ssc:100739349%09red/ssc:7…
Axon guidance	KEGG PATHWAY	ssc04360	54	134	0.0140761	ENSSSCG00000008749|ENSSSCG00000030130|ENSSSCG00000022080|ENSSSCG00000030378|ENSSSCG00000005706|ENSSSCG00000003909|ENSSSCG00000011400|ENSSSCG00000015129|ENSSSCG00000010081|ENSSSCG00000005723|ENSSSCG00000023272|ENSSSCG00000009584|ENSSSCG00000000181|ENSSSCG00000015407|ENSSSCG00000001818|ENSSSCG00000028968|ENSSSCG00000014146|ENSSSCG00000023376|ENSSSCG00000014089|ENSSSCG00000016958|ENSSSCG00000006532|…	http://www.genome.jp/kegg-bin/show_pathway?ssc04360/ssc:100127483%09red/ssc:791125%09red/ssc:100134969%09red/ssc:100739510%09red/ssc:100170851%09red/ssc:100627504%09red/ssc:100151886%09red/ssc:100153225%09red/ssc:100737739%09red/ssc:100153200%09red/ssc:100515495%09red/ssc:100154343%09red/ssc:100155631%09red/ssc:100135672%09red/ssc:100522059%09red/ssc:100524544%09red/ssc:100192438%09red/ssc:100154…
Signaling pathways regulating pluripotency of stem cells	KEGG PATHWAY	ssc04550	44	105	0.0153525	ENSSSCG00000014920|ENSSSCG00000003809|ENSSSCG00000025920|ENSSSCG00000016140|ENSSSCG00000027127|ENSSSCG00000003909|ENSSSCG00000010872|ENSSSCG00000004524|ENSSSCG00000024671|ENSSSCG00000006052|ENSSSCG00000010081|ENSSSCG00000016958|ENSSSCG00000008645|ENSSSCG00000004952|ENSSSCG00000012705|ENSSSCG00000002989|ENSSSCG00000023357|ENSSSCG00000006780|ENSSSCG00000021207|ENSSSCG00000011081|ENSSSCG00000009919|…	http://www.genome.jp/kegg-bin/show_pathway?ssc04550/ssc:100127483%09red/ssc:100512949%09red/ssc:100514152%09red/ssc:100513811%09red/ssc:100739510%09red/ssc:100627056%09red/ssc:100127133%09red/ssc:100621006%09red/ssc:100525505%09red/ssc:100153248%09red/ssc:100144508%09red/ssc:100520319%09red/ssc:397491%09red/ssc:100519058%09red/ssc:100153927%09red/ssc:397201%09red/ssc:100520800%09red/ssc:397142%09…
Endocrine resistance	KEGG PATHWAY	ssc01522	32	71	0.0170547	ENSSSCG00000025777|ENSSSCG00000027140|ENSSSCG00000025092|ENSSSCG00000027127|ENSSSCG00000000175|ENSSSCG00000010872|ENSSSCG00000007520|ENSSSCG00000013771|ENSSSCG00000017497|ENSSSCG00000010081|ENSSSCG00000007268|ENSSSCG00000002989|ENSSSCG00000007458|ENSSSCG00000016958|ENSSSCG00000009228|ENSSSCG00000000857|ENSSSCG00000013900|ENSSSCG00000006709|ENSSSCG00000002829|ENSSSCG00000003909|ENSSSCG00000003876|…	http://www.genome.jp/kegg-bin/show_pathway?ssc01522/ssc:100127158%09red/ssc:100152163%09red/ssc:100155970%09red/ssc:100513811%09red/ssc:100739510%09red/ssc:396913%09red/ssc:100151828%09red/ssc:100514402%09red/ssc:100135659%09red/ssc:100525505%09red/ssc:100522613%09red/ssc:100153369%09red/ssc:397491%09red/ssc:397391%09red/ssc:397435%09red/ssc:100514498%09red/ssc:100144492%09red/ssc:100153927%09red…
Vasopressin-regulated water reabsorption	KEGG PATHWAY	ssc04962	18	33	0.01816	ENSSSCG00000022696|ENSSSCG00000006560|ENSSSCG00000020962|ENSSSCG00000024342|ENSSSCG00000000175|ENSSSCG00000011233|ENSSSCG00000029828|ENSSSCG00000013501|ENSSSCG00000000430|ENSSSCG00000030184|ENSSSCG00000013771|ENSSSCG00000010991|ENSSSCG00000007520|ENSSSCG00000007768|ENSSSCG00000013600|ENSSSCG00000008578|ENSSSCG00000021193|ENSSSCG00000015948	http://www.genome.jp/kegg-bin/show_pathway?ssc04962/ssc:100154566%09red/ssc:100147810%09red/ssc:100512860%09red/ssc:100049657%09red/ssc:100626901%09red/ssc:100126235%09red/ssc:100142688%09red/ssc:100513782%09red/ssc:100522979%09red/ssc:100523599%09red/ssc:100511779%09red/ssc:595117%09red/ssc:397652%09red/ssc:100522613%09red/ssc:100625381%09red/ssc:100514402%09red/ssc:100126277%09red/ssc:100515661…
Chagas disease (American trypanosomiasis)	KEGG PATHWAY	ssc05142	38	89	0.0186885	ENSSSCG00000009657|ENSSSCG00000003909|ENSSSCG00000010872|ENSSSCG00000007520|ENSSSCG00000029279|ENSSSCG00000010081|ENSSSCG00000004952|ENSSSCG00000010448|ENSSSCG00000002989|ENSSSCG00000010548|ENSSSCG00000015652|ENSSSCG00000017296|ENSSSCG00000016958|ENSSSCG00000009228|ENSSSCG00000013900|ENSSSCG00000007030|ENSSSCG00000005503|ENSSSCG00000016101|ENSSSCG00000011730|ENSSSCG00000005382|ENSSSCG00000012981|…	http://www.genome.jp/kegg-bin/show_pathway?ssc05142/ssc:100135662%09red/ssc:100513811%09red/ssc:100739510%09red/ssc:397090%09red/ssc:396913%09red/ssc:397106%09red/ssc:100101471%09red/ssc:595129%09red/ssc:100525148%09red/ssc:397260%09red/ssc:100514498%09red/ssc:396646%09red/ssc:396623%09red/ssc:100153927%09red/ssc:100738857%09red/ssc:100621789%09red/ssc:396665%09red/ssc:396826%09red/ssc:100520100%…
T cell receptor signaling pathway	KEGG PATHWAY	ssc04660	38	89	0.0186885	ENSSSCG00000022080|ENSSSCG00000008217|ENSSSCG00000027127|ENSSSCG00000003909|ENSSSCG00000010872|ENSSSCG00000022486|ENSSSCG00000025092|ENSSSCG00000007477|ENSSSCG00000010081|ENSSSCG00000025691|ENSSSCG00000002989|ENSSSCG00000008193|ENSSSCG00000010548|ENSSSCG00000015652|ENSSSCG00000014278|ENSSSCG00000016958|ENSSSCG00000013900|ENSSSCG00000007030|ENSSSCG00000016122|ENSSSCG00000030172|ENSSSCG00000025042|…	http://www.genome.jp/kegg-bin/show_pathway?ssc04660/ssc:791125%09red/ssc:100134969%09red/ssc:100513811%09red/ssc:100739510%09red/ssc:396913%09red/ssc:397106%09red/ssc:100522631%09red/ssc:100525505%09red/ssc:100101471%09red/ssc:100192438%09red/ssc:733597%09red/ssc:100153411%09red/ssc:396603%09red/ssc:100739325%09red/ssc:100514498%09red/ssc:396849%09red/ssc:100144492%09red/ssc:100153927%09red/ssc:1…
Regulation of lipolysis in adipocytes	KEGG PATHWAY	ssc04923	22	44	0.0194968	ENSSSCG00000003909|ENSSSCG00000010872|ENSSSCG00000007520|ENSSSCG00000013771|ENSSSCG00000013564|ENSSSCG00000008888|ENSSSCG00000015407|ENSSSCG00000002989|ENSSSCG00000021059|ENSSSCG00000006572|ENSSSCG00000025434|ENSSSCG00000016958|ENSSSCG00000013900|ENSSSCG00000006749|ENSSSCG00000000175|ENSSSCG00000009250|ENSSSCG00000011297|ENSSSCG00000030413|ENSSSCG00000024134|ENSSSCG00000003018|ENSSSCG00000027952|…	http://www.genome.jp/kegg-bin/show_pathway?ssc04923/ssc:100155970%09red/ssc:100513811%09red/ssc:100739510%09red/ssc:100514402%09red/ssc:397652%09red/ssc:100522613%09red/ssc:397658%09red/ssc:100512796%09red/ssc:606743%09red/ssc:100514498%09red/ssc:100621789%09red/ssc:497624%09red/ssc:100144419%09red/ssc:397583%09red/ssc:100049657%09red/ssc:100127478%09red/ssc:100233193%09red/ssc:100153508%09red/ss…
Prostate cancer	KEGG PATHWAY	ssc05215	30	67	0.0217266	ENSSSCG00000027140|ENSSSCG00000027127|ENSSSCG00000003909|ENSSSCG00000010872|ENSSSCG00000028216|ENSSSCG00000017497|ENSSSCG00000002535|ENSSSCG00000010081|ENSSSCG00000007268|ENSSSCG00000002989|ENSSSCG00000010548|ENSSSCG00000010440|ENSSSCG00000016958|ENSSSCG00000000857|ENSSSCG00000013900|ENSSSCG00000007030|ENSSSCG00000015815|ENSSSCG00000009370|ENSSSCG00000009401|ENSSSCG00000030413|ENSSSCG00000000068|…	http://www.genome.jp/kegg-bin/show_pathway?ssc05215/ssc:100523899%09red/ssc:100513811%09red/ssc:100739510%09red/ssc:100522979%09red/ssc:100151828%09red/ssc:100156226%09red/ssc:100738625%09red/ssc:100525505%09red/ssc:100153248%09red/ssc:100101471%09red/ssc:397491%09red/ssc:100153927%09red/ssc:100156264%09red/ssc:100514498%09red/ssc:396742%09red/ssc:100621789%09red/ssc:397028%09red/ssc:100518251%09…
Longevity regulating pathway	KEGG PATHWAY	ssc04211	33	76	0.0228272	ENSSSCG00000022301|ENSSSCG00000010930|ENSSSCG00000010872|ENSSSCG00000013771|ENSSSCG00000029275|ENSSSCG00000009815|ENSSSCG00000028420|ENSSSCG00000013302|ENSSSCG00000013564|ENSSSCG00000002989|ENSSSCG00000000857|ENSSSCG00000016958|ENSSSCG00000001898|ENSSSCG00000013900|ENSSSCG00000006703|ENSSSCG00000029438|ENSSSCG00000000175|ENSSSCG00000013257|ENSSSCG00000009370|ENSSSCG00000030413|ENSSSCG00000016858|…	http://www.genome.jp/kegg-bin/show_pathway?ssc04211/ssc:100127158%09red/ssc:100513811%09red/ssc:100627508%09red/ssc:100739510%09red/ssc:100522979%09red/ssc:100620966%09red/ssc:100514402%09red/ssc:397652%09red/ssc:100522613%09red/ssc:100157793%09red/ssc:397491%09red/ssc:100511937%09red/ssc:100038030%09red/ssc:100514498%09red/ssc:100145903%09red/ssc:100621789%09red/ssc:100525780%09red/ssc:100518251…
Progesterone-mediated oocyte maturation	KEGG PATHWAY	ssc04914	30	68	0.0249766	ENSSSCG00000000175|ENSSSCG00000009104|ENSSSCG00000009094|ENSSSCG00000013481|ENSSSCG00000013771|ENSSSCG00000002535|ENSSSCG00000010081|ENSSSCG00000015407|ENSSSCG00000002989|ENSSSCG00000004022|ENSSSCG00000016958|ENSSSCG00000009228|ENSSSCG00000000857|ENSSSCG00000013900|ENSSSCG00000003909|ENSSSCG00000008105|ENSSSCG00000010872|ENSSSCG00000017308|ENSSSCG00000030413|ENSSSCG00000006248|ENSSSCG00000029326|…	http://www.genome.jp/kegg-bin/show_pathway?ssc04914/ssc:100462674%09red/ssc:100513811%09red/ssc:100127484%09red/ssc:100739510%09red/ssc:100415929%09red/ssc:100523455%09red/ssc:100514402%09red/ssc:397652%09red/ssc:100522613%09red/ssc:100515014%09red/ssc:397491%09red/ssc:100515286%09red/ssc:100514498%09red/ssc:100153927%09red/ssc:100621789%09red/ssc:497234%09red/ssc:100518251%09red/ssc:396805%09red…
Leishmaniasis	KEGG PATHWAY	ssc05140	24	51	0.0250806	ENSSSCG00000003809|ENSSSCG00000012279|ENSSSCG00000016009|ENSSSCG00000001453|ENSSSCG00000001456|ENSSSCG00000001472|ENSSSCG00000010081|ENSSSCG00000001459|ENSSSCG00000015652|ENSSSCG00000005215|ENSSSCG00000005503|ENSSSCG00000011730|ENSSSCG00000001556|ENSSSCG00000000481|ENSSSCG00000002385|ENSSSCG00000011251|ENSSSCG00000011101|ENSSSCG00000000087|ENSSSCG00000012981|ENSSSCG00000030839|ENSSSCG00000017044|…	http://www.genome.jp/kegg-bin/show_pathway?ssc05140/ssc:100153387%09red/ssc:100521477%09red/ssc:396913%09red/ssc:100522002%09red/ssc:100135049%09red/ssc:100135040%09red/ssc:100157996%09red/ssc:397201%09red/ssc:397202%09red/ssc:445528%09red/ssc:397106%09red/ssc:399541%09red/ssc:396646%09red/ssc:396623%09red/ssc:100153927%09red/ssc:100153785%09red/ssc:397400%09red/ssc:100156182%09red/ssc:100135665%…
Platelet activation	KEGG PATHWAY	ssc04611	38	92	0.026849	ENSSSCG00000011721|ENSSSCG00000022080|ENSSSCG00000003692|ENSSSCG00000024969|ENSSSCG00000000175|ENSSSCG00000010872|ENSSSCG00000001518|ENSSSCG00000007520|ENSSSCG00000013771|ENSSSCG00000026602|ENSSSCG00000015326|ENSSSCG00000010081|ENSSSCG00000028355|ENSSSCG00000015407|ENSSSCG00000002989|ENSSSCG00000013900|ENSSSCG00000027952|ENSSSCG00000004727|ENSSSCG00000016958|ENSSSCG00000012495|ENSSSCG00000003276|…	http://www.genome.jp/kegg-bin/show_pathway?ssc04611/ssc:791125%09red/ssc:100626716%09red/ssc:100155970%09red/ssc:100513811%09red/ssc:100739510%09red/ssc:100525148%09red/ssc:397653%09red/ssc:100517988%09red/ssc:100522613%09red/ssc:100152555%09red/ssc:403164%09red/ssc:100141420%09red/ssc:100155015%09red/ssc:100512796%09red/ssc:397063%09red/ssc:100523324%09red/ssc:100514498%09red/ssc:396849%09red/ss…
Leukocyte transendothelial migration	KEGG PATHWAY	ssc04670	39	95	0.0269221	ENSSSCG00000017277|ENSSSCG00000022080|ENSSSCG00000028968|ENSSSCG00000003909|ENSSSCG00000016009|ENSSSCG00000011747|ENSSSCG00000015200|ENSSSCG00000007718|ENSSSCG00000028355|ENSSSCG00000012365|ENSSSCG00000015407|ENSSSCG00000003256|ENSSSCG00000003692|ENSSSCG00000016958|ENSSSCG00000012229|ENSSSCG00000013900|ENSSSCG00000023743|ENSSSCG00000015959|ENSSSCG00000002829|ENSSSCG00000020703|ENSSSCG00000013655|…	http://www.genome.jp/kegg-bin/show_pathway?ssc04670/ssc:100521477%09red/ssc:100739510%09red/ssc:100170851%09red/ssc:397653%09red/ssc:100152555%09red/ssc:100127138%09red/ssc:733578%09red/ssc:397391%09red/ssc:100514741%09red/ssc:444993%09red/ssc:494460%09red/ssc:100514498%09red/ssc:396849%09red/ssc:100627149%09red/ssc:100294676%09red/ssc:100621789%09red/ssc:100302020%09red/ssc:494458%09red/ssc:1005…
Chemokine signaling pathway	KEGG PATHWAY	ssc04062	53	138	0.0284374	ENSSSCG00000024270|ENSSSCG00000022080|ENSSSCG00000028968|ENSSSCG00000000175|ENSSSCG00000010872|ENSSSCG00000013771|ENSSSCG00000008978|ENSSSCG00000012034|ENSSSCG00000008977|ENSSSCG00000010081|ENSSSCG00000015407|ENSSSCG00000002989|ENSSSCG00000024311|ENSSSCG00000024344|ENSSSCG00000010548|ENSSSCG00000014310|ENSSSCG00000017406|ENSSSCG00000010683|ENSSSCG00000016958|ENSSSCG00000013900|ENSSSCG00000005215|…	http://www.genome.jp/kegg-bin/show_pathway?ssc04062/ssc:100157507%09red/ssc:100513811%09red/ssc:100739510%09red/ssc:100524561%09red/ssc:414904%09red/ssc:100522202%09red/ssc:100514402%09red/ssc:100515679%09red/ssc:397652%09red/ssc:100522613%09red/ssc:100101471%09red/ssc:100152555%09red/ssc:100525148%09red/ssc:397201%09red/ssc:448799%09red/ssc:100739349%09red/ssc:414374%09red/ssc:100169744%09red/ss…
Longevity regulating pathway - multiple species	KEGG PATHWAY	ssc04213	23	49	0.0284539	ENSSSCG00000003909|ENSSSCG00000010872|ENSSSCG00000013771|ENSSSCG00000013302|ENSSSCG00000013564|ENSSSCG00000002989|ENSSSCG00000016958|ENSSSCG00000004432|ENSSSCG00000000857|ENSSSCG00000013900|ENSSSCG00000006703|ENSSSCG00000000175|ENSSSCG00000009370|ENSSSCG00000030413|ENSSSCG00000016858|ENSSSCG00000002274|ENSSSCG00000017670|ENSSSCG00000006753|ENSSSCG00000027952|ENSSSCG00000021355|ENSSSCG00000009840|…	http://www.genome.jp/kegg-bin/show_pathway?ssc04213/ssc:100127158%09red/ssc:100513811%09red/ssc:100739510%09red/ssc:100514402%09red/ssc:100621324%09red/ssc:100522613%09red/ssc:100157793%09red/ssc:397491%09red/ssc:397568%09red/ssc:100156170%09red/ssc:100514498%09red/ssc:100145903%09red/ssc:100621789%09red/ssc:100518251%09red/ssc:100739349%09red/ssc:100155970%09red/ssc:100127478%09red/ssc:397077%09…
RNA transport	KEGG PATHWAY	ssc03013	48	123	0.0293709	ENSSSCG00000022301|ENSSSCG00000030255|ENSSSCG00000026034|ENSSSCG00000007503|ENSSSCG00000010973|ENSSSCG00000008979|ENSSSCG00000028420|ENSSSCG00000022828|ENSSSCG00000011270|ENSSSCG00000006783|ENSSSCG00000017054|ENSSSCG00000028865|ENSSSCG00000011491|ENSSSCG00000012727|ENSSSCG00000004105|ENSSSCG00000030045|ENSSSCG00000025653|ENSSSCG00000009770|ENSSSCG00000008136|ENSSSCG00000011610|ENSSSCG00000008482|…	http://www.genome.jp/kegg-bin/show_pathway?ssc03013/ssc:100526149%09red/ssc:100520507%09red/ssc:100533196%09red/ssc:100627508%09red/ssc:100511376%09red/ssc:100170853%09red/ssc:100154832%09red/ssc:100525426%09red/ssc:397655%09red/ssc:100628213%09red/ssc:100125839%09red/ssc:100522095%09red/ssc:100519334%09red/ssc:100625217%09red/ssc:100155078%09red/ssc:100154567%09red/ssc:100155564%09red/ssc:100156…
Melanoma	KEGG PATHWAY	ssc05218	25	55	0.0300725	ENSSSCG00000027127|ENSSSCG00000003909|ENSSSCG00000010872|ENSSSCG00000025092|ENSSSCG00000010081|ENSSSCG00000007268|ENSSSCG00000002989|ENSSSCG00000015403|ENSSSCG00000015318|ENSSSCG00000010440|ENSSSCG00000016958|ENSSSCG00000000857|ENSSSCG00000013900|ENSSSCG00000029028|ENSSSCG00000022331|ENSSSCG00000015815|ENSSSCG00000009527|ENSSSCG00000009278|ENSSSCG00000009401|ENSSSCG00000030413|ENSSSCG00000016878|…	http://www.genome.jp/kegg-bin/show_pathway?ssc05218/ssc:100513811%09red/ssc:100739510%09red/ssc:100151828%09red/ssc:100525505%09red/ssc:100153248%09red/ssc:397497%09red/ssc:397491%09red/ssc:100525086%09red/ssc:100156264%09red/ssc:100627476%09red/ssc:100514498%09red/ssc:100144492%09red/ssc:100153927%09red/ssc:100621789%09red/ssc:100155339%09red/ssc:100525120%09red/ssc:100518251%09red/ssc:100153846…
Cell cycle	KEGG PATHWAY	ssc04110	38	93	0.0301141	ENSSSCG00000027140|ENSSSCG00000003949|ENSSSCG00000009104|ENSSSCG00000009094|ENSSSCG00000013481|ENSSSCG00000025092|ENSSSCG00000004952|ENSSSCG00000012642|ENSSSCG00000007268|ENSSSCG00000013411|ENSSSCG00000029326|ENSSSCG00000005706|ENSSSCG00000010035|ENSSSCG00000006145|ENSSSCG00000004432|ENSSSCG00000030642|ENSSSCG00000007381|ENSSSCG00000012325|ENSSSCG00000008105|ENSSSCG00000003876|ENSSSCG00000017308|…	http://www.genome.jp/kegg-bin/show_pathway?ssc04110/ssc:100626260%09red/ssc:100620358%09red/ssc:100522031%09red/ssc:100415929%09red/ssc:100523455%09red/ssc:100151828%09red/ssc:100156226%09red/ssc:100523938%09red/ssc:100515014%09red/ssc:100524544%09red/ssc:397379%09red/ssc:397142%09red/ssc:100525560%09red/ssc:100156170%09red/ssc:100521487%09red/ssc:100155504%09red/ssc:100627476%09red/ssc:397260%09…
Adherens junction	KEGG PATHWAY	ssc04520	26	58	0.0307362	ENSSSCG00000022080|ENSSSCG00000028968|ENSSSCG00000010081|ENSSSCG00000011933|ENSSSCG00000004524|ENSSSCG00000003090|ENSSSCG00000017497|ENSSSCG00000027663|ENSSSCG00000028355|ENSSSCG00000004952|ENSSSCG00000023709|ENSSSCG00000007203|ENSSSCG00000004854|ENSSSCG00000013564|ENSSSCG00000002804|ENSSSCG00000020703|ENSSSCG00000015815|ENSSSCG00000005382|ENSSSCG00000013174|ENSSSCG00000000068|ENSSSCG00000004018|…	http://www.genome.jp/kegg-bin/show_pathway?ssc04520/ssc:100523899%09red/ssc:791125%09red/ssc:100514741%09red/ssc:100517435%09red/ssc:100156226%09red/ssc:397653%09red/ssc:100153248%09red/ssc:100737256%09red/ssc:100511657%09red/ssc:396567%09red/ssc:397142%09red/ssc:397260%09red/ssc:396849%09red/ssc:100627149%09red/ssc:100153927%09red/ssc:100738857%09red/ssc:396665%09red/ssc:396667%09red/ssc:1005134…
Acute myeloid leukemia	KEGG PATHWAY	ssc05221	21	44	0.0312252	ENSSSCG00000012981|ENSSSCG00000010872|ENSSSCG00000017428|ENSSSCG00000022301|ENSSSCG00000012051|ENSSSCG00000027127|ENSSSCG00000010548|ENSSSCG00000003909|ENSSSCG00000017406|ENSSSCG00000008241|ENSSSCG00000016958|ENSSSCG00000013900|ENSSSCG00000030413|ENSSSCG00000007030|ENSSSCG00000017670|ENSSSCG00000001539|ENSSSCG00000002989|ENSSSCG00000010081|ENSSSCG00000006753|ENSSSCG00000026969|ENSSSCG00000009314	http://www.genome.jp/kegg-bin/show_pathway?ssc05221/ssc:100127158%09red/ssc:100515445%09red/ssc:100523899%09red/ssc:100513811%09red/ssc:100518251%09red/ssc:100739510%09red/ssc:100627508%09red/ssc:100739349%09red/ssc:397592%09red/ssc:100511937%09red/ssc:100135665%09red/ssc:100514498%09red/ssc:397340%09red/ssc:100135662%09red/ssc:100101471%09red/ssc:397297%09red/ssc:100621789%09red/ssc:100512633%09…
VEGF signaling pathway	KEGG PATHWAY	ssc04370	21	44	0.0312252	ENSSSCG00000001556|ENSSSCG00000024969|ENSSSCG00000021574|ENSSSCG00000002989|ENSSSCG00000028968|ENSSSCG00000003256|ENSSSCG00000027127|ENSSSCG00000010081|ENSSSCG00000003909|ENSSSCG00000010872|ENSSSCG00000016958|ENSSSCG00000003520|ENSSSCG00000011415|ENSSSCG00000013900|ENSSSCG00000030413|ENSSSCG00000010301|ENSSSCG00000007477|ENSSSCG00000008844|ENSSSCG00000006753|ENSSSCG00000026969|ENSSSCG00000030425	http://www.genome.jp/kegg-bin/show_pathway?ssc04370/ssc:100518074%09red/ssc:100518251%09red/ssc:100233192%09red/ssc:100513811%09red/ssc:100739510%09red/ssc:100739349%09red/ssc:396603%09red/ssc:100134969%09red/ssc:100738292%09red/ssc:780428%09red/ssc:100511937%09red/ssc:100514498%09red/ssc:100626023%09red/ssc:100525505%09red/ssc:100627149%09red/ssc:100153927%09red/ssc:100156630%09red/ssc:100621789…
TGF-beta signaling pathway	KEGG PATHWAY	ssc04350	28	64	0.0318117	ENSSSCG00000030153|ENSSSCG00000000271|ENSSSCG00000025920|ENSSSCG00000022080|ENSSSCG00000004789|ENSSSCG00000005382|ENSSSCG00000010081|ENSSSCG00000008645|ENSSSCG00000004952|ENSSSCG00000011014|ENSSSCG00000025270|ENSSSCG00000004948|ENSSSCG00000006145|ENSSSCG00000016892|ENSSSCG00000016113|ENSSSCG00000009357|ENSSSCG00000009131|ENSSSCG00000000481|ENSSSCG00000024174|ENSSSCG00000002385|ENSSSCG00000000068|…	http://www.genome.jp/kegg-bin/show_pathway?ssc04350/ssc:100127483%09red/ssc:100127158%09red/ssc:100620350%09red/ssc:100156226%09red/ssc:100144508%09red/ssc:100152069%09red/ssc:397142%09red/ssc:449001%09red/ssc:397260%09red/ssc:396849%09red/ssc:100157957%09red/ssc:100153927%09red/ssc:100738857%09red/ssc:396665%09red/ssc:492313%09red/ssc:396991%09red/ssc:100169652%09red/ssc:100153584%09red/ssc:1001…
African trypanosomiasis	KEGG PATHWAY	ssc05143	15	28	0.0327956	ENSSSCG00000014091|ENSSSCG00000013655|ENSSSCG00000010448|ENSSSCG00000017044|ENSSSCG00000003256|ENSSSCG00000015652|ENSSSCG00000006286|ENSSSCG00000011730|ENSSSCG00000000481|ENSSSCG00000007007|ENSSSCG00000007978|ENSSSCG00000013034|ENSSSCG00000011251|ENSSSCG00000006862|ENSSSCG00000014725	http://www.genome.jp/kegg-bin/show_pathway?ssc05143/ssc:100518074%09red/ssc:397076%09red/ssc:407066%09red/ssc:100519703%09red/ssc:397508%09red/ssc:397106%09red/ssc:397053%09red/ssc:100525148%09red/ssc:100737768%09red/ssc:396925%09red/ssc:396646%09red/ssc:396991%09red/ssc:396750%09red/ssc:100519877%09red/ssc:396826%09red
Cell adhesion molecules (CAMs)	KEGG PATHWAY	ssc04514	42	106	0.0333979	ENSSSCG00000017277|ENSSSCG00000016027|ENSSSCG00000011933|ENSSSCG00000016009|ENSSSCG00000008601|ENSSSCG00000011747|ENSSSCG00000001453|ENSSSCG00000015200|ENSSSCG00000001456|ENSSSCG00000001472|ENSSSCG00000007401|ENSSSCG00000007718|ENSSSCG00000001459|ENSSSCG00000011046|ENSSSCG00000011101|ENSSSCG00000006286|ENSSSCG00000001470|ENSSSCG00000005723|ENSSSCG00000006088|ENSSSCG00000008217|ENSSSCG00000015045|…	http://www.genome.jp/kegg-bin/show_pathway?ssc04514/ssc:574057%09red/ssc:100153387%09red/ssc:100521477%09red/ssc:100157996%09red/ssc:100515564%09red/ssc:100135049%09red/ssc:100522631%09red/ssc:100135040%09red/ssc:100127138%09red/ssc:100510914%09red/ssc:733578%09red/ssc:445528%09red/ssc:100038012%09red/ssc:397395%09red/ssc:396627%09red/ssc:100512264%09red/ssc:100294676%09red/ssc:397269%09red/ssc:3…
Thyroid hormone signaling pathway	KEGG PATHWAY	ssc04919	39	97	0.0336468	ENSSSCG00000025777|ENSSSCG00000016027|ENSSSCG00000027127|ENSSSCG00000003909|ENSSSCG00000005096|ENSSSCG00000001474|ENSSSCG00000013771|ENSSSCG00000012391|ENSSSCG00000010081|ENSSSCG00000006753|ENSSSCG00000028355|ENSSSCG00000012396|ENSSSCG00000011211|ENSSSCG00000013900|ENSSSCG00000003256|ENSSSCG00000012606|ENSSSCG00000016958|ENSSSCG00000004432|ENSSSCG00000006740|ENSSSCG00000020747|ENSSSCG00000006709|…	http://www.genome.jp/kegg-bin/show_pathway?ssc04919/ssc:397077%09red/ssc:100156801%09red/ssc:100513811%09red/ssc:100739510%09red/ssc:100156226%09red/ssc:396898%09red/ssc:100135659%09red/ssc:100525505%09red/ssc:100153369%09red/ssc:100157450%09red/ssc:100525148%09red/ssc:397063%09red/ssc:100519234%09red/ssc:397435%09red/ssc:100156170%09red/ssc:397245%09red/ssc:100514498%09red/ssc:100515423%09red/ss…
Inflammatory bowel disease (IBD)	KEGG PATHWAY	ssc05321	24	53	0.0340699	ENSSSCG00000007817|ENSSSCG00000003801|ENSSSCG00000012300|ENSSSCG00000025960|ENSSSCG00000001453|ENSSSCG00000001456|ENSSSCG00000001472|ENSSSCG00000001459|ENSSSCG00000004952|ENSSSCG00000026524|ENSSSCG00000015652|ENSSSCG00000014278|ENSSSCG00000016059|ENSSSCG00000005503|ENSSSCG00000011730|ENSSSCG00000014281|ENSSSCG00000009087|ENSSSCG00000000481|ENSSSCG00000002385|ENSSSCG00000012981|ENSSSCG00000030839|…	http://www.genome.jp/kegg-bin/show_pathway?ssc05321/ssc:100153387%09red/ssc:396913%09red/ssc:100135049%09red/ssc:100135040%09red/ssc:397614%09red/ssc:100157996%09red/ssc:403123%09red/ssc:445528%09red/ssc:100153518%09red/ssc:396721%09red/ssc:397106%09red/ssc:397260%09red/ssc:397261%09red/ssc:396623%09red/ssc:444998%09red/ssc:397400%09red/ssc:399541%09red/ssc:100135665%09red/ssc:397076%09red/ssc:39…
Transcriptional misregulation in cancer	KEGG PATHWAY	ssc05202	48	125	0.0356338	ENSSSCG00000024591|ENSSSCG00000027140|ENSSSCG00000010226|ENSSSCG00000001474|ENSSSCG00000011810|ENSSSCG00000008645|ENSSSCG00000022270|ENSSSCG00000025551|ENSSSCG00000017428|ENSSSCG00000012287|ENSSSCG00000004432|ENSSSCG00000011081|ENSSSCG00000029668|ENSSSCG00000013019|ENSSSCG00000000857|ENSSSCG00000005604|ENSSSCG00000011951|ENSSSCG00000010312|ENSSSCG00000017466|ENSSSCG00000005166|ENSSSCG00000024336|…	http://www.genome.jp/kegg-bin/show_pathway?ssc05202/ssc:100157328%09red/ssc:100156801%09red/ssc:100620358%09red/ssc:100621776%09red/ssc:100152438%09red/ssc:100523949%09red/ssc:100523533%09red/ssc:100739292%09red/ssc:100520981%09red/ssc:100515445%09red/ssc:396933%09red/ssc:100511298%09red/ssc:780436%09red/ssc:397232%09red/ssc:397491%09red/ssc:396663%09red/ssc:100620289%09red/ssc:100156847%09red/ss…
Retrograde endocannabinoid signaling	KEGG PATHWAY	ssc04723	27	62	0.0359173	ENSSSCG00000028922|ENSSSCG00000003901|ENSSSCG00000000175|ENSSSCG00000030565|ENSSSCG00000015324|ENSSSCG00000013754|ENSSSCG00000010081|ENSSSCG00000015407|ENSSSCG00000024134|ENSSSCG00000003256|ENSSSCG00000004827|ENSSSCG00000009228|ENSSSCG00000021137|ENSSSCG00000013034|ENSSSCG00000008809|ENSSSCG00000013079|ENSSSCG00000001556|ENSSSCG00000006393|ENSSSCG00000027952|ENSSSCG00000001518|ENSSSCG00000004622|…	http://www.genome.jp/kegg-bin/show_pathway?ssc04723/ssc:100525792%09red/ssc:100520472%09red/ssc:100623822%09red/ssc:100522202%09red/ssc:100525148%09red/ssc:397652%09red/ssc:100522613%09red/ssc:100520824%09red/ssc:100155015%09red/ssc:100152828%09red/ssc:100153927%09red/ssc:100525387%09red/ssc:396586%09red/ssc:100524886%09red/ssc:100514772%09red/ssc:100516405%09red/ssc:100144419%09red/ssc:396949%09…
Salmonella infection	KEGG PATHWAY	ssc05132	28	65	0.0363563	ENSSSCG00000013779|ENSSSCG00000022307|ENSSSCG00000028968|ENSSSCG00000010081|ENSSSCG00000028355|ENSSSCG00000016578|ENSSSCG00000017700|ENSSSCG00000011233|ENSSSCG00000004854|ENSSSCG00000009228|ENSSSCG00000005503|ENSSSCG00000006927|ENSSSCG00000011615|ENSSSCG00000000242|ENSSSCG00000012981|ENSSSCG00000000481|ENSSSCG00000001659|ENSSSCG00000011251|ENSSSCG00000001556|ENSSSCG00000005596|ENSSSCG00000008953|…	http://www.genome.jp/kegg-bin/show_pathway?ssc05132/ssc:100622795%09red/ssc:414904%09red/ssc:396913%09red/ssc:100519640%09red/ssc:100511779%09red/ssc:397653%09red/ssc:396567%09red/ssc:100154566%09red/ssc:100154462%09red/ssc:100626901%09red/ssc:396646%09red/ssc:100627149%09red/ssc:100153927%09red/ssc:100156630%09red/ssc:100627693%09red/ssc:399541%09red/ssc:100157157%09red/ssc:100515528%09red/ssc:7…
Cholinergic synapse	KEGG PATHWAY	ssc04725	30	71	0.0370158	ENSSSCG00000000175|ENSSSCG00000010872|ENSSSCG00000029279|ENSSSCG00000001518|ENSSSCG00000015324|ENSSSCG00000013754|ENSSSCG00000010081|ENSSSCG00000015407|ENSSSCG00000002989|ENSSSCG00000003256|ENSSSCG00000016958|ENSSSCG00000013900|ENSSSCG00000005215|ENSSSCG00000003909|ENSSSCG00000013034|ENSSSCG00000030413|ENSSSCG00000001752|ENSSSCG00000006545|ENSSSCG00000004839|ENSSSCG00000006560|ENSSSCG00000004421|…	http://www.genome.jp/kegg-bin/show_pathway?ssc04725/ssc:791125%09red/ssc:100513811%09red/ssc:100739510%09red/ssc:100522979%09red/ssc:100521454%09red/ssc:100522202%09red/ssc:100525148%09red/ssc:397652%09red/ssc:100522613%09red/ssc:100516491%09red/ssc:100151989%09red/ssc:100155015%09red/ssc:397201%09red/ssc:100514498%09red/ssc:100153927%09red/ssc:100525387%09red/ssc:100621789%09red/ssc:100415931%09…
NF-kappa B signaling pathway	KEGG PATHWAY	ssc04064	31	74	0.0372493	ENSSSCG00000001009|ENSSSCG00000030408|ENSSSCG00000025028|ENSSSCG00000002525|ENSSSCG00000008193|ENSSSCG00000014216|ENSSSCG00000010548|ENSSSCG00000007203|ENSSSCG00000025691|ENSSSCG00000012495|ENSSSCG00000007030|ENSSSCG00000002804|ENSSSCG00000030172|ENSSSCG00000010312|ENSSSCG00000021560|ENSSSCG00000005503|ENSSSCG00000021068|ENSSSCG00000012203|ENSSSCG00000011251|ENSSSCG00000026638|ENSSSCG00000000087|…	http://www.genome.jp/kegg-bin/show_pathway?ssc04064/ssc:100533196%09red/ssc:100101471%09red/ssc:100517435%09red/ssc:100517988%09red/ssc:100737256%09red/ssc:100524751%09red/ssc:100153411%09red/ssc:396723%09red/ssc:100037300%09red/ssc:494460%09red/ssc:100622156%09red/ssc:100739325%09red/ssc:396985%09red/ssc:399541%09red/ssc:100517796%09red/ssc:396646%09red/ssc:100125346%09red/ssc:100153785%09red/ss…
Phosphatidylinositol signaling system	KEGG PATHWAY	ssc04070	32	77	0.0374263	ENSSSCG00000004746|ENSSSCG00000003909|ENSSSCG00000006985|ENSSSCG00000016147|ENSSSCG00000001518|ENSSSCG00000011079|ENSSSCG00000024162|ENSSSCG00000012035|ENSSSCG00000008190|ENSSSCG00000013900|ENSSSCG00000002136|ENSSSCG00000003256|ENSSSCG00000010440|ENSSSCG00000016958|ENSSSCG00000003000|ENSSSCG00000010525|ENSSSCG00000030707|ENSSSCG00000009994|ENSSSCG00000009050|ENSSSCG00000008433|ENSSSCG00000030123|…	http://www.genome.jp/kegg-bin/show_pathway?ssc04070/ssc:100517258%09red/ssc:100157292%09red/ssc:100739510%09red/ssc:396838%09red/ssc:100462756%09red/ssc:100516892%09red/ssc:100525148%09red/ssc:100521692%09red/ssc:100155015%09red/ssc:100511393%09red/ssc:102167387%09red/ssc:100156264%09red/ssc:100524376%09red/ssc:100514498%09red/ssc:100156818%09red/ssc:100512551%09red/ssc:100621789%09red/ssc:100518…
Neurotrophin signaling pathway	KEGG PATHWAY	ssc04722	38	95	0.0375581	ENSSSCG00000022080|ENSSSCG00000028968|ENSSSCG00000027127|ENSSSCG00000003909|ENSSSCG00000010872|ENSSSCG00000007682|ENSSSCG00000010081|ENSSSCG00000009833|ENSSSCG00000008644|ENSSSCG00000024377|ENSSSCG00000002340|ENSSSCG00000002989|ENSSSCG00000011570|ENSSSCG00000005706|ENSSSCG00000016958|ENSSSCG00000009228|ENSSSCG00000004022|ENSSSCG00000013900|ENSSSCG00000007030|ENSSSCG00000003160|ENSSSCG00000024813|…	http://www.genome.jp/kegg-bin/show_pathway?ssc04722/ssc:100513811%09red/ssc:100739510%09red/ssc:100170851%09red/ssc:396838%09red/ssc:100511026%09red/ssc:100624428%09red/ssc:100152555%09red/ssc:100525505%09red/ssc:100101471%09red/ssc:397495%09red/ssc:100524544%09red/ssc:100155716%09red/ssc:100127478%09red/ssc:100153927%09red/ssc:100511735%09red/ssc:100515286%09red/ssc:780411%09red/ssc:100519708%09…
Antigen processing and presentation	KEGG PATHWAY	ssc04612	23	51	0.0386199	ENSSSCG00000014292|ENSSSCG00000008217|ENSSSCG00000001453|ENSSSCG00000001470|ENSSSCG00000001472|ENSSSCG00000002535|ENSSSCG00000003976|ENSSSCG00000001459|ENSSSCG00000022941|ENSSSCG00000001611|ENSSSCG00000023666|ENSSSCG00000020893|ENSSSCG00000014020|ENSSSCG00000006625|ENSSSCG00000000481|ENSSSCG00000001398|ENSSSCG00000027390|ENSSSCG00000021331|ENSSSCG00000002274|ENSSSCG00000027971|ENSSSCG00000001701|…	http://www.genome.jp/kegg-bin/show_pathway?ssc04612/ssc:100153387%09red/ssc:100135049%09red/ssc:100524853%09red/ssc:100037961%09red/ssc:100621324%09red/ssc:100520621%09red/ssc:100135040%09red/ssc:100157996%09red/ssc:445528%09red/ssc:100623517%09red/ssc:100151920%09red/ssc:396627%09red/ssc:396742%09red/ssc:397028%09red/ssc:100627430%09red/ssc:100127456%09red/ssc:100152461%09red/ssc:100628226%09red…
mTOR signaling pathway	KEGG PATHWAY	ssc04150	47	123	0.0394589	ENSSSCG00000011916|ENSSSCG00000014920|ENSSSCG00000022301|ENSSSCG00000022080|ENSSSCG00000016140|ENSSSCG00000027127|ENSSSCG00000003909|ENSSSCG00000010872|ENSSSCG00000008044|ENSSSCG00000024671|ENSSSCG00000000625|ENSSSCG00000006052|ENSSSCG00000010081|ENSSSCG00000021748|ENSSSCG00000028420|ENSSSCG00000006054|ENSSSCG00000002989|ENSSSCG00000001053|ENSSSCG00000006780|ENSSSCG00000003256|ENSSSCG00000010548|…	http://www.genome.jp/kegg-bin/show_pathway?ssc04150/ssc:100521611%09red/ssc:100512949%09red/ssc:100513811%09red/ssc:100127158%09red/ssc:100739510%09red/ssc:100627056%09red/ssc:100526122%09red/ssc:100620966%09red/ssc:100515777%09red/ssc:100525505%09red/ssc:100101471%09red/ssc:100157453%09red/ssc:100520319%09red/ssc:397491%09red/ssc:100519058%09red/ssc:100515286%09red/ssc:100516839%09red/ssc:100038…
Allograft rejection	KEGG PATHWAY	ssc05330	15	29	0.0400611	ENSSSCG00000028561|ENSSSCG00000010448|ENSSSCG00000007440|ENSSSCG00000017044|ENSSSCG00000001453|ENSSSCG00000015652|ENSSSCG00000014278|ENSSSCG00000011730|ENSSSCG00000000481|ENSSSCG00000001398|ENSSSCG00000001456|ENSSSCG00000001472|ENSSSCG00000001470|ENSSSCG00000030172|ENSSSCG00000001459	http://www.genome.jp/kegg-bin/show_pathway?ssc05330/ssc:100157996%09red/ssc:397076%09red/ssc:445528%09red/ssc:100153387%09red/ssc:397395%09red/ssc:100135037%09red/ssc:397231%09red/ssc:397106%09red/ssc:397053%09red/ssc:100515419%09red/ssc:100135049%09red/ssc:396991%09red/ssc:100135040%09red/ssc:396826%09red/ssc:397409%09red
Adipocytokine signaling pathway	KEGG PATHWAY	ssc04920	26	60	0.0405654	ENSSSCG00000010930|ENSSSCG00000010872|ENSSSCG00000001474|ENSSSCG00000007507|ENSSSCG00000029275|ENSSSCG00000025188|ENSSSCG00000015405|ENSSSCG00000002989|ENSSSCG00000014272|ENSSSCG00000010548|ENSSSCG00000009815|ENSSSCG00000009228|ENSSSCG00000022208|ENSSSCG00000005215|ENSSSCG00000007030|ENSSSCG00000006703|ENSSSCG00000017365|ENSSSCG00000024872|ENSSSCG00000026635|ENSSSCG00000016858|ENSSSCG00000012981|…	http://www.genome.jp/kegg-bin/show_pathway?ssc04920/ssc:100156801%09red/ssc:100512070%09red/ssc:100170851%09red/ssc:100101471%09red/ssc:396836%09red/ssc:100157793%09red/ssc:397201%09red/ssc:100519258%09red/ssc:100513811%09red/ssc:100037306%09red/ssc:733702%09red/ssc:397013%09red/ssc:100145903%09red/ssc:100522126%09red/ssc:100157312%09red/ssc:404695%09red/ssc:100144531%09red/ssc:100153486%09red/ss…
Morphine addiction	KEGG PATHWAY	ssc05032	27	63	0.0410113	ENSSSCG00000028922|ENSSSCG00000000175|ENSSSCG00000007520|ENSSSCG00000013771|ENSSSCG00000013754|ENSSSCG00000006218|ENSSSCG00000016929|ENSSSCG00000013641|ENSSSCG00000015407|ENSSSCG00000004165|ENSSSCG00000021059|ENSSSCG00000003256|ENSSSCG00000010683|ENSSSCG00000004827|ENSSSCG00000021137|ENSSSCG00000014816|ENSSSCG00000008809|ENSSSCG00000014097|ENSSSCG00000000297|ENSSSCG00000006393|ENSSSCG00000027952|…	http://www.genome.jp/kegg-bin/show_pathway?ssc05032/ssc:100155970%09red/ssc:100525792%09red/ssc:100520472%09red/ssc:100623822%09red/ssc:100522202%09red/ssc:100514402%09red/ssc:397652%09red/ssc:100522613%09red/ssc:100522306%09red/ssc:606743%09red/ssc:100152828%09red/ssc:100525387%09red/ssc:396586%09red/ssc:396825%09red/ssc:100516405%09red/ssc:100037967%09red/ssc:100144419%09red/ssc:100127143%09red…
Pyrimidine metabolism	KEGG PATHWAY	ssc00240	32	78	0.0421175	ENSSSCG00000028210|ENSSSCG00000008607|ENSSSCG00000026233|ENSSSCG00000006058|ENSSSCG00000022955|ENSSSCG00000008647|ENSSSCG00000025454|ENSSSCG00000007095|ENSSSCG00000027070|ENSSSCG00000008098|ENSSSCG00000015775|ENSSSCG00000021472|ENSSSCG00000006878|ENSSSCG00000005478|ENSSSCG00000012916|ENSSSCG00000007970|ENSSSCG00000008017|ENSSSCG00000000843|ENSSSCG00000008226|ENSSSCG00000010497|ENSSSCG00000007986|…	http://www.genome.jp/kegg-bin/show_pathway?ssc00240/ssc:100154836%09red/ssc:100156829%09red/ssc:100513046%09red/ssc:100525976%09red/ssc:100517450%09red/ssc:396681%09red/ssc:397109%09red/ssc:100517151%09red/ssc:100156500%09red/ssc:100519356%09red/ssc:100155254%09red/ssc:100516797%09red/ssc:100518066%09red/ssc:397001%09red/ssc:100736957%09red/ssc:100623872%09red/ssc:100521561%09red/ssc:100514398%09…
Colorectal cancer	KEGG PATHWAY	ssc05210	22	49	0.0438036	ENSSSCG00000022080|ENSSSCG00000028968|ENSSSCG00000003909|ENSSSCG00000010872|ENSSSCG00000010081|ENSSSCG00000004952|ENSSSCG00000002989|ENSSSCG00000024222|ENSSSCG00000016958|ENSSSCG00000009228|ENSSSCG00000013900|ENSSSCG00000014126|ENSSSCG00000005382|ENSSSCG00000002385|ENSSSCG00000030413|ENSSSCG00000015783|ENSSSCG00000030839|ENSSSCG00000004524|ENSSSCG00000023995|ENSSSCG00000005738|ENSSSCG00000026969|…	http://www.genome.jp/kegg-bin/show_pathway?ssc05210/ssc:100523899%09red/ssc:100513811%09red/ssc:100739510%09red/ssc:396913%09red/ssc:397142%09red/ssc:100513970%09red/ssc:397260%09red/ssc:397244%09red/ssc:100514498%09red/ssc:396849%09red/ssc:100627149%09red/ssc:100153927%09red/ssc:100738857%09red/ssc:100621789%09red/ssc:396665%09red/ssc:100518251%09red/ssc:100512158%09red/ssc:100127478%09red/ssc:1…
Renin-angiotensin system	KEGG PATHWAY	ssc04614	11	19	0.0444421	ENSSSCG00000012247|ENSSSCG00000011723|ENSSSCG00000012138|ENSSSCG00000016951|ENSSSCG00000017296|ENSSSCG00000012600|ENSSSCG00000014173|ENSSSCG00000014899|ENSSSCG00000010184|ENSSSCG00000016778|ENSSSCG00000011695	http://www.genome.jp/kegg-bin/show_pathway?ssc04614/ssc:100511536%09red/ssc:733586%09red/ssc:100157073%09red/ssc:100517788%09red/ssc:100125826%09red/ssc:613133%09red/ssc:100519976%09red/ssc:100515678%09red/ssc:397646%09red/ssc:100514935%09red/ssc:100144303%09red
Regulation of autophagy	KEGG PATHWAY	ssc04140	14	27	0.0457688	ENSSSCG00000017936|ENSSSCG00000003816|ENSSSCG00000013257|ENSSSCG00000017386|ENSSSCG00000002707|ENSSSCG00000011575|ENSSSCG00000000481|ENSSSCG00000009742|ENSSSCG00000018045|ENSSSCG00000001898|ENSSSCG00000027343|ENSSSCG00000012569|ENSSSCG00000016858|ENSSSCG00000014220	http://www.genome.jp/kegg-bin/show_pathway?ssc04140/ssc:100462745%09red/ssc:100624395%09red/ssc:100462752%09red/ssc:100520750%09red/ssc:100462748%09red/ssc:100462749%09red/ssc:100521968%09red/ssc:100151990%09red/ssc:733576%09red/ssc:396991%09red/ssc:100516128%09red/ssc:100145903%09red/ssc:100525780%09red/ssc:100156732%09red
Notch signaling pathway	KEGG PATHWAY	ssc04330	18	38	0.0460441	ENSSSCG00000022155|ENSSSCG00000002340|ENSSSCG00000027516|ENSSSCG00000006385|ENSSSCG00000004432|ENSSSCG00000030209|ENSSSCG00000004755|ENSSSCG00000026362|ENSSSCG00000006709|ENSSSCG00000014019|ENSSSCG00000013145|ENSSSCG00000025374|ENSSSCG00000009761|ENSSSCG00000028297|ENSSSCG00000000068|ENSSSCG00000023228|ENSSSCG00000022178|ENSSSCG00000017414	http://www.genome.jp/kegg-bin/show_pathway?ssc04330/ssc:100154978%09red/ssc:100517143%09red/ssc:100152163%09red/ssc:100156098%09red/ssc:100156226%09red/ssc:100511415%09red/ssc:100518262%09red/ssc:733643%09red/ssc:100522019%09red/ssc:100520231%09red/ssc:100627312%09red/ssc:102161832%09red/ssc:100621038%09red/ssc:780411%09red/ssc:100153369%09red/ssc:100499567%09red/ssc:100524215%09red/ssc:100156170…
Estrogen signaling pathway	KEGG PATHWAY	ssc04915	31	76	0.0472366	ENSSSCG00000025777|ENSSSCG00000006560|ENSSSCG00000027127|ENSSSCG00000000175|ENSSSCG00000010872|ENSSSCG00000001518|ENSSSCG00000007520|ENSSSCG00000013771|ENSSSCG00000002535|ENSSSCG00000010081|ENSSSCG00000006753|ENSSSCG00000015407|ENSSSCG00000002989|ENSSSCG00000016958|ENSSSCG00000013900|ENSSSCG00000002829|ENSSSCG00000003909|ENSSSCG00000008433|ENSSSCG00000013034|ENSSSCG00000007436|ENSSSCG00000030413|…	http://www.genome.jp/kegg-bin/show_pathway?ssc04915/ssc:100155970%09red/ssc:100513811%09red/ssc:100739510%09red/ssc:396838%09red/ssc:100522979%09red/ssc:100525148%09red/ssc:397652%09red/ssc:100522613%09red/ssc:100155015%09red/ssc:397391%09red/ssc:397435%09red/ssc:100525505%09red/ssc:100152828%09red/ssc:100514498%09red/ssc:100153927%09red/ssc:100522926%09red/ssc:100621789%09red/ssc:397028%09red/ss…
Purine metabolism	KEGG PATHWAY	ssc00230	52	141	0.0488676	ENSSSCG00000003808|ENSSSCG00000028210|ENSSSCG00000010874|ENSSSCG00000029761|ENSSSCG00000002650|ENSSSCG00000026233|ENSSSCG00000006058|ENSSSCG00000022955|ENSSSCG00000006218|ENSSSCG00000016929|ENSSSCG00000012560|ENSSSCG00000025454|ENSSSCG00000013641|ENSSSCG00000004165|ENSSSCG00000007095|ENSSSCG00000006572|ENSSSCG00000027070|ENSSSCG00000021472|ENSSSCG00000001820|ENSSSCG00000018052|ENSSSCG00000001493|…	http://www.genome.jp/kegg-bin/show_pathway?ssc00230/ssc:100622001%09red/ssc:100157033%09red/ssc:100517744%09red/ssc:100156829%09red/ssc:100736957%09red/ssc:100517450%09red/ssc:100522261%09red/ssc:100522613%09red/ssc:100522306%09red/ssc:100512698%09red/ssc:100517151%09red/ssc:100037271%09red/ssc:100519356%09red/ssc:100155254%09red/ssc:100516797%09red/ssc:100518066%09red/ssc:100155691%09red/ssc:397…

## Sheet: stage-DE miRNAs only in YK
stage-DE miRNAs only in YK
ssc-miR-378
ssc-miR-10b
ssc-miR-532-3p
ssc-miR-17-3p
miR-485-3p
ssc-miR-19b
ssc-miR-30a-3p
ssc-miR-23b
ssc-miR-140-3p
ssc-miR-100
ssc-miR-340

## Sheet: YK_GO-slim
PANTHER GO-Slim Biological Process	Sus scrofa - REFLIST (21398)	Client Text Box Input (4248)	Client Text Box Input (expected)	Client Text Box Input (fold Enrichment)	Client Text Box Input (P-value)
intracellular protein transport (GO:0006886)	711	172	119.22	1.44	0.000527
cellular protein modification process (GO:0006464)	835	198	140.01	1.41	0.000329
protein transport (GO:0015031)	755	176	126.6	1.39	0.00317
vesicle-mediated transport (GO:0016192)	705	159	118.21	1.35	0.0378
transport (GO:0006810)	1726	374	289.42	1.29	8.67e-05
localization (GO:0051179)	2059	437	345.25	1.27	7.49e-05
protein metabolic process (GO:0019538)	1636	337	274.33	1.23	0.0181
metabolic process (GO:0008152)	6271	1204	1051.52	1.15	5.56e-06
primary metabolic process (GO:0044238)	5081	962	851.99	1.13	0.00292

## Sheet: YK_KEGG
#Term	Database	ID	Input number	Background number	P-Value	Input	Hyperlink
Pathways in cancer	KEGG PATHWAY	ssc05200	92	291	0.00071489	ENSSSCG00000016140|ENSSSCG00000024671|ENSSSCG00000010448|ENSSSCG00000006556|ENSSSCG00000002525|ENSSSCG00000010440|ENSSSCG00000017406|ENSSSCG00000012825|ENSSSCG00000003413|ENSSSCG00000003140|ENSSSCG00000010052|ENSSSCG00000029852|ENSSSCG00000027312|ENSSSCG00000028178|ENSSSCG00000004524|ENSSSCG00000006095|ENSSSCG00000005738|ENSSSCG00000022080|ENSSSCG00000027127|ENSSSCG00000009477|ENSSSCG00000022486|…	http://www.genome.jp/kegg-bin/show_pathway?ssc05200/ssc:100523899%09red/ssc:100155896%09red/ssc:100520334%09red/ssc:100157360%09red/ssc:100127359%09red/ssc:100155053%09red/ssc:100038015%09red/ssc:397142%09red/ssc:100523324%09red/ssc:100621789%09red/ssc:100525120%09red/ssc:100518251%09red/ssc:414388%09red/ssc:100144419%09red/ssc:100329128%09red/ssc:396913%09red/ssc:100525960%09red/ssc:100516377%09…
Proteoglycans in cancer	KEGG PATHWAY	ssc05205	54	150	0.000876898	ENSSSCG00000014920|ENSSSCG00000003413|ENSSSCG00000025777|ENSSSCG00000008629|ENSSSCG00000022080|ENSSSCG00000012279|ENSSSCG00000016140|ENSSSCG00000027127|ENSSSCG00000003909|ENSSSCG00000008601|ENSSSCG00000027312|ENSSSCG00000022486|ENSSSCG00000013771|ENSSSCG00000024671|ENSSSCG00000012034|ENSSSCG00000006052|ENSSSCG00000010081|ENSSSCG00000016578|ENSSSCG00000012365|ENSSSCG00000010448|ENSSSCG00000015013|…	http://www.genome.jp/kegg-bin/show_pathway?ssc05205/ssc:100127158%09red/ssc:100512949%09red/ssc:100125375%09red/ssc:100170851%09red/ssc:100157679%09red/ssc:100627504%09red/ssc:100511026%09red/ssc:492313%09red/ssc:100524587%09red/ssc:100525505%09red/ssc:100127359%09red/ssc:100520319%09red/ssc:397491%09red/ssc:100519058%09red/ssc:100155015%09red/ssc:397063%09red/ssc:397435%09red/ssc:100271932%09red…
Phosphatidylinositol signaling system	KEGG PATHWAY	ssc04070	33	77	0.000905609	ENSSSCG00000017338|ENSSSCG00000004746|ENSSSCG00000003909|ENSSSCG00000016147|ENSSSCG00000010765|ENSSSCG00000011079|ENSSSCG00000024162|ENSSSCG00000012035|ENSSSCG00000007058|ENSSSCG00000012650|ENSSSCG00000008190|ENSSSCG00000002136|ENSSSCG00000010440|ENSSSCG00000010525|ENSSSCG00000030707|ENSSSCG00000009994|ENSSSCG00000015283|ENSSSCG00000025768|ENSSSCG00000011390|ENSSSCG00000030413|ENSSSCG00000012743|…	http://www.genome.jp/kegg-bin/show_pathway?ssc04070/ssc:100517258%09red/ssc:100157292%09red/ssc:100462756%09red/ssc:397097%09red/ssc:100521692%09red/ssc:100155015%09red/ssc:100518140%09red/ssc:102167387%09red/ssc:100156264%09red/ssc:100516581%09red/ssc:100157480%09red/ssc:100512551%09red/ssc:100627099%09red/ssc:100156818%09red/ssc:100621789%09red/ssc:100312967%09red/ssc:100623875%09red/ssc:100155…
Rap1 signaling pathway	KEGG PATHWAY	ssc04015	56	159	0.00107782	ENSSSCG00000015383|ENSSSCG00000014391|ENSSSCG00000022080|ENSSSCG00000027127|ENSSSCG00000016855|ENSSSCG00000029741|ENSSSCG00000007520|ENSSSCG00000003909|ENSSSCG00000012034|ENSSSCG00000010081|ENSSSCG00000013564|ENSSSCG00000029028|ENSSSCG00000025455|ENSSSCG00000015407|ENSSSCG00000007058|ENSSSCG00000015403|ENSSSCG00000011497|ENSSSCG00000015770|ENSSSCG00000008881|ENSSSCG00000023376|ENSSSCG00000006767|…	http://www.genome.jp/kegg-bin/show_pathway?ssc04015/ssc:100517669%09red/ssc:100514741%09red/ssc:100153223%09red/ssc:100513970%09red/ssc:100621675%09red/ssc:100525363%09red/ssc:100524587%09red/ssc:100525505%09red/ssc:100152555%09red/ssc:397497%09red/ssc:397491%09red/ssc:100522059%09red/ssc:396729%09red/ssc:100038015%09red/ssc:397063%09red/ssc:100518983%09red/ssc:100152223%09red/ssc:100516581%09red…
Inositol phosphate metabolism	KEGG PATHWAY	ssc00562	26	59	0.00223545	ENSSSCG00000017338|ENSSSCG00000004746|ENSSSCG00000016147|ENSSSCG00000010765|ENSSSCG00000011079|ENSSSCG00000012035|ENSSSCG00000024162|ENSSSCG00000007058|ENSSSCG00000012650|ENSSSCG00000008190|ENSSSCG00000010440|ENSSSCG00000010525|ENSSSCG00000030707|ENSSSCG00000009994|ENSSSCG00000015283|ENSSSCG00000030413|ENSSSCG00000012743|ENSSSCG00000011546|ENSSSCG00000027550|ENSSSCG00000000436|ENSSSCG00000010435|…	http://www.genome.jp/kegg-bin/show_pathway?ssc00562/ssc:100517258%09red/ssc:100157292%09red/ssc:100462756%09red/ssc:100521692%09red/ssc:100152243%09red/ssc:100518140%09red/ssc:102167387%09red/ssc:100156264%09red/ssc:100516581%09red/ssc:100157480%09red/ssc:100512551%09red/ssc:100156818%09red/ssc:100621789%09red/ssc:100627099%09red/ssc:100623875%09red/ssc:100157641%09red/ssc:100516235%09red/ssc:100…
Leukocyte transendothelial migration	KEGG PATHWAY	ssc04670	35	95	0.00486595	ENSSSCG00000028484|ENSSSCG00000017277|ENSSSCG00000008629|ENSSSCG00000022080|ENSSSCG00000003909|ENSSSCG00000016009|ENSSSCG00000011747|ENSSSCG00000008250|ENSSSCG00000015407|ENSSSCG00000015122|ENSSSCG00000003691|ENSSSCG00000005743|ENSSSCG00000015959|ENSSSCG00000020703|ENSSSCG00000013174|ENSSSCG00000021944|ENSSSCG00000011657|ENSSSCG00000009500|ENSSSCG00000021148|ENSSSCG00000007436|ENSSSCG00000030413|…	http://www.genome.jp/kegg-bin/show_pathway?ssc04670/ssc:100521477%09red/ssc:100170851%09red/ssc:100621675%09red/ssc:100514741%09red/ssc:100152555%09red/ssc:100151931%09red/ssc:100153752%09red/ssc:100271931%09red/ssc:414399%09red/ssc:494460%09red/ssc:444993%09red/ssc:396849%09red/ssc:100294676%09red/ssc:100621789%09red/ssc:100736973%09red/ssc:100513412%09red/ssc:100144419%09red/ssc:654325%09red/ss…
Sphingolipid signaling pathway	KEGG PATHWAY	ssc04071	33	89	0.00567616	ENSSSCG00000008629|ENSSSCG00000022080|ENSSSCG00000011649|ENSSSCG00000027127|ENSSSCG00000003909|ENSSSCG00000010081|ENSSSCG00000006236|ENSSSCG00000015407|ENSSSCG00000007058|ENSSSCG00000021059|ENSSSCG00000007072|ENSSSCG00000010440|ENSSSCG00000006644|ENSSSCG00000009228|ENSSSCG00000009657|ENSSSCG00000014627|ENSSSCG00000022633|ENSSSCG00000026955|ENSSSCG00000015842|ENSSSCG00000009152|ENSSSCG00000026382|…	http://www.genome.jp/kegg-bin/show_pathway?ssc04071/ssc:100153039%09red/ssc:791125%09red/ssc:100516581%09red/ssc:397090%09red/ssc:100621675%09red/ssc:100513609%09red/ssc:100525505%09red/ssc:100525187%09red/ssc:100134967%09red/ssc:100156264%09red/ssc:397166%09red/ssc:100156737%09red/ssc:102160080%09red/ssc:100153927%09red/ssc:100156630%09red/ssc:100621789%09red/ssc:100519280%09red/ssc:100518251%09…
Metabolic pathways	KEGG PATHWAY	ssc01100	249	982	0.006195	ENSSSCG00000030150|ENSSSCG00000003825|ENSSSCG00000026914|ENSSSCG00000012134|ENSSSCG00000008742|ENSSSCG00000029918|ENSSSCG00000009063|ENSSSCG00000002396|ENSSSCG00000014195|ENSSSCG00000012035|ENSSSCG00000000031|ENSSSCG00000015775|ENSSSCG00000011432|ENSSSCG00000021406|ENSSSCG00000022300|ENSSSCG00000010200|ENSSSCG00000004729|ENSSSCG00000025578|ENSSSCG00000012166|ENSSSCG00000008942|ENSSSCG00000004454|…	http://www.genome.jp/kegg-bin/show_pathway?ssc01100/ssc:100312974%09red/ssc:100157162%09red/ssc:100271932%09red/ssc:100154792%09red/ssc:100524873%09red/ssc:100526144%09red/ssc:100525976%09red/ssc:100737254%09red/ssc:100525281%09red/ssc:100523005%09red/ssc:100037301%09red/ssc:100627727%09red/ssc:606746%09red/ssc:414414%09red/ssc:397634%09red/ssc:100625942%09red/ssc:100155919%09red/ssc:100157480%09…
Ras signaling pathway	KEGG PATHWAY	ssc04014	56	178	0.00769109	ENSSSCG00000015383|ENSSSCG00000022080|ENSSSCG00000010628|ENSSSCG00000027127|ENSSSCG00000003909|ENSSSCG00000029741|ENSSSCG00000012399|ENSSSCG00000013771|ENSSSCG00000014146|ENSSSCG00000012034|ENSSSCG00000010081|ENSSSCG00000013564|ENSSSCG00000000985|ENSSSCG00000029028|ENSSSCG00000025455|ENSSSCG00000012825|ENSSSCG00000015403|ENSSSCG00000026914|ENSSSCG00000015770|ENSSSCG00000012279|ENSSSCG00000005706|…	http://www.genome.jp/kegg-bin/show_pathway?ssc04014/ssc:100127355%09red/ssc:100515363%09red/ssc:100512584%09red/ssc:100514741%09red/ssc:100170851%09red/ssc:100513970%09red/ssc:100621675%09red/ssc:100526136%09red/ssc:100154368%09red/ssc:100524587%09red/ssc:100525505%09red/ssc:100520314%09red/ssc:100152555%09red/ssc:397497%09red/ssc:100524544%09red/ssc:397491%09red/ssc:100302504%09red/ssc:396729%09…
Ubiquitin mediated proteolysis	KEGG PATHWAY	ssc04120	35	100	0.0091035	ENSSSCG00000030153|ENSSSCG00000025638|ENSSSCG00000027165|ENSSSCG00000009208|ENSSSCG00000013107|ENSSSCG00000022486|ENSSSCG00000027457|ENSSSCG00000012110|ENSSSCG00000009556|ENSSSCG00000016865|ENSSSCG00000011506|ENSSSCG00000025028|ENSSSCG00000012621|ENSSSCG00000016835|ENSSSCG00000024306|ENSSSCG00000023727|ENSSSCG00000012603|ENSSSCG00000000908|ENSSSCG00000023667|ENSSSCG00000022479|ENSSSCG00000003949|…	http://www.genome.jp/kegg-bin/show_pathway?ssc04120/ssc:100153381%09red/ssc:100522958%09red/ssc:100621770%09red/ssc:100157435%09red/ssc:100523265%09red/ssc:396617%09red/ssc:397379%09red/ssc:780416%09red/ssc:100517903%09red/ssc:100524405%09red/ssc:100154142%09red/ssc:780418%09red/ssc:100037300%09red/ssc:100156747%09red/ssc:100513454%09red/ssc:100157625%09red/ssc:100523993%09red/ssc:100519842%09red…
mTOR signaling pathway	KEGG PATHWAY	ssc04150	41	123	0.00977133	ENSSSCG00000011916|ENSSSCG00000014920|ENSSSCG00000022080|ENSSSCG00000016140|ENSSSCG00000027127|ENSSSCG00000003909|ENSSSCG00000030343|ENSSSCG00000024671|ENSSSCG00000000625|ENSSSCG00000006052|ENSSSCG00000010081|ENSSSCG00000028420|ENSSSCG00000003837|ENSSSCG00000028694|ENSSSCG00000016835|ENSSSCG00000016266|ENSSSCG00000010440|ENSSSCG00000018045|ENSSSCG00000013564|ENSSSCG00000000857|ENSSSCG00000003413|…	http://www.genome.jp/kegg-bin/show_pathway?ssc04150/ssc:106504095%09red/ssc:100521611%09red/ssc:100512949%09red/ssc:100127158%09red/ssc:100627056%09red/ssc:100505408%09red/ssc:100526122%09red/ssc:100515777%09red/ssc:100525505%09red/ssc:100127359%09red/ssc:100157453%09red/ssc:100520319%09red/ssc:397491%09red/ssc:100519058%09red/ssc:100515286%09red/ssc:100156681%09red/ssc:100156264%09red/ssc:100038…
Thyroid hormone signaling pathway	KEGG PATHWAY	ssc04919	34	97	0.0098721	ENSSSCG00000017338|ENSSSCG00000025777|ENSSSCG00000016027|ENSSSCG00000027127|ENSSSCG00000003909|ENSSSCG00000012250|ENSSSCG00000013771|ENSSSCG00000012391|ENSSSCG00000010081|ENSSSCG00000008581|ENSSSCG00000012396|ENSSSCG00000011211|ENSSSCG00000003413|ENSSSCG00000020747|ENSSSCG00000022633|ENSSSCG00000014949|ENSSSCG00000001440|ENSSSCG00000017306|ENSSSCG00000006709|ENSSSCG00000008040|ENSSSCG00000006740|…	http://www.genome.jp/kegg-bin/show_pathway?ssc04919/ssc:100516581%09red/ssc:100144522%09red/ssc:100505408%09red/ssc:396898%09red/ssc:100525505%09red/ssc:100127359%09red/ssc:100153369%09red/ssc:100157450%09red/ssc:397063%09red/ssc:100519234%09red/ssc:397458%09red/ssc:397435%09red/ssc:100523202%09red/ssc:100511902%09red/ssc:100515423%09red/ssc:100627099%09red/ssc:100153927%09red/ssc:100621789%09red…
Adherens junction	KEGG PATHWAY	ssc04520	23	58	0.01041	ENSSSCG00000008250|ENSSSCG00000022080|ENSSSCG00000010081|ENSSSCG00000011933|ENSSSCG00000004421|ENSSSCG00000027668|ENSSSCG00000007469|ENSSSCG00000027663|ENSSSCG00000013564|ENSSSCG00000004952|ENSSSCG00000023709|ENSSSCG00000007203|ENSSSCG00000004854|ENSSSCG00000020703|ENSSSCG00000005382|ENSSSCG00000013174|ENSSSCG00000006368|ENSSSCG00000004018|ENSSSCG00000004524|ENSSSCG00000003520|ENSSSCG00000010144|…	http://www.genome.jp/kegg-bin/show_pathway?ssc04520/ssc:100523899%09red/ssc:791125%09red/ssc:100620270%09red/ssc:100514741%09red/ssc:100517435%09red/ssc:100621675%09red/ssc:100511657%09red/ssc:396567%09red/ssc:397142%09red/ssc:397260%09red/ssc:396849%09red/ssc:100153927%09red/ssc:396665%09red/ssc:396667%09red/ssc:100513412%09red/ssc:100157406%09red/ssc:780428%09red/ssc:100524973%09red/ssc:1005253…
Renal cell carcinoma	KEGG PATHWAY	ssc05211	20	49	0.01285	ENSSSCG00000030289|ENSSSCG00000030839|ENSSSCG00000022633|ENSSSCG00000008443|ENSSSCG00000015403|ENSSSCG00000011567|ENSSSCG00000027127|ENSSSCG00000003909|ENSSSCG00000006646|ENSSSCG00000021148|ENSSSCG00000003520|ENSSSCG00000010095|ENSSSCG00000030413|ENSSSCG00000030014|ENSSSCG00000028178|ENSSSCG00000014878|ENSSSCG00000026969|ENSSSCG00000010081|ENSSSCG00000006176|ENSSSCG00000009048	http://www.genome.jp/kegg-bin/show_pathway?ssc05211/ssc:100736973%09red/ssc:100518251%09red/ssc:100153381%09red/ssc:100037272%09red/ssc:100627128%09red/ssc:100511937%09red/ssc:100170851%09red/ssc:396913%09red/ssc:100525766%09red/ssc:100511026%09red/ssc:780428%09red/ssc:100153927%09red/ssc:100525363%09red/ssc:100525505%09red/ssc:100152555%09red/ssc:100621789%09red/ssc:396653%09red/ssc:100737448%09…
mRNA surveillance pathway	KEGG PATHWAY	ssc03015	24	63	0.0130231	ENSSSCG00000027323|ENSSSCG00000003093|ENSSSCG00000003849|ENSSSCG00000022828|ENSSSCG00000029365|ENSSSCG00000014337|ENSSSCG00000028865|ENSSSCG00000011649|ENSSSCG00000009657|ENSSSCG00000021118|ENSSSCG00000015842|ENSSSCG00000014901|ENSSSCG00000026382|ENSSSCG00000013179|ENSSSCG00000011433|ENSSSCG00000002034|ENSSSCG00000001654|ENSSSCG00000002505|ENSSSCG00000001400|ENSSSCG00000020799|ENSSSCG00000028509|…	http://www.genome.jp/kegg-bin/show_pathway?ssc03015/ssc:100526149%09red/ssc:448813%09red/ssc:100512609%09red/ssc:397090%09red/ssc:100525426%09red/ssc:100520541%09red/ssc:100622181%09red/ssc:100156323%09red/ssc:100627974%09red/ssc:100134967%09red/ssc:100156173%09red/ssc:100519318%09red/ssc:102160080%09red/ssc:100517817%09red/ssc:100520896%09red/ssc:100525377%09red/ssc:100515986%09red/ssc:100522703…
Endocytosis	KEGG PATHWAY	ssc04144	61	204	0.0131147	ENSSSCG00000030153|ENSSSCG00000011848|ENSSSCG00000014391|ENSSSCG00000021283|ENSSSCG00000024437|ENSSSCG00000000037|ENSSSCG00000006984|ENSSSCG00000003863|ENSSSCG00000022486|ENSSSCG00000000912|ENSSSCG00000012400|ENSSSCG00000008642|ENSSSCG00000007460|ENSSSCG00000004952|ENSSSCG00000027812|ENSSSCG00000022696|ENSSSCG00000024635|ENSSSCG00000022162|ENSSSCG00000016593|ENSSSCG00000022080|ENSSSCG00000024344|…	http://www.genome.jp/kegg-bin/show_pathway?ssc04144/ssc:100520136%09red/ssc:100621776%09red/ssc:100125375%09red/ssc:102167387%09red/ssc:100520058%09red/ssc:100152415%09red/ssc:100526104%09red/ssc:100621324%09red/ssc:100154336%09red/ssc:100157936%09red/ssc:100514408%09red/ssc:100522059%09red/ssc:100155053%09red/ssc:397062%09red/ssc:100522530%09red/ssc:100513172%09red/ssc:100155390%09red/ssc:100316…
Phagosome	KEGG PATHWAY	ssc04145	40	125	0.0175947	ENSSSCG00000011916|ENSSSCG00000022307|ENSSSCG00000020964|ENSSSCG00000011621|ENSSSCG00000016027|ENSSSCG00000016147|ENSSSCG00000024519|ENSSSCG00000011171|ENSSSCG00000011038|ENSSSCG00000011114|ENSSSCG00000001459|ENSSSCG00000000662|ENSSSCG00000009555|ENSSSCG00000029077|ENSSSCG00000028694|ENSSSCG00000006648|ENSSSCG00000001401|ENSSSCG00000012604|ENSSSCG00000000912|ENSSSCG00000004789|ENSSSCG00000024927|…	http://www.genome.jp/kegg-bin/show_pathway?ssc04145/ssc:106504095%09red/ssc:100157002%09red/ssc:100135049%09red/ssc:100521692%09red/ssc:100519184%09red/ssc:100153090%09red/ssc:100154566%09red/ssc:397062%09red/ssc:397063%09red/ssc:100153196%09red/ssc:100626901%09red/ssc:100739197%09red/ssc:100523998%09red/ssc:494565%09red/ssc:397285%09red/ssc:100627693%09red/ssc:100144539%09red/ssc:100154942%09red…
MAPK signaling pathway	KEGG PATHWAY	ssc04010	57	192	0.0178578	ENSSSCG00000021148|ENSSSCG00000030354|ENSSSCG00000013020|ENSSSCG00000012279|ENSSSCG00000027127|ENSSSCG00000010624|ENSSSCG00000026257|ENSSSCG00000022482|ENSSSCG00000027668|ENSSSCG00000013771|ENSSSCG00000001661|ENSSSCG00000010081|ENSSSCG00000024377|ENSSSCG00000029028|ENSSSCG00000011040|ENSSSCG00000016578|ENSSSCG00000010448|ENSSSCG00000015402|ENSSSCG00000015650|ENSSSCG00000008881|ENSSSCG00000014146|…	http://www.genome.jp/kegg-bin/show_pathway?ssc04010/ssc:100127355%09red/ssc:100515363%09red/ssc:100518251%09red/ssc:396603%09red/ssc:396913%09red/ssc:100157144%09red/ssc:100621675%09red/ssc:100512983%09red/ssc:100526122%09red/ssc:100525363%09red/ssc:100621324%09red/ssc:100152555%09red/ssc:397495%09red/ssc:100620270%09red/ssc:397497%09red/ssc:396617%09red/ssc:100302504%09red/ssc:100518724%09red/ss…
Phospholipase D signaling pathway	KEGG PATHWAY	ssc04072	35	107	0.019751	ENSSSCG00000000130|ENSSSCG00000022080|ENSSSCG00000027127|ENSSSCG00000003909|ENSSSCG00000029741|ENSSSCG00000007520|ENSSSCG00000016912|ENSSSCG00000010081|ENSSSCG00000013564|ENSSSCG00000025455|ENSSSCG00000007058|ENSSSCG00000003413|ENSSSCG00000022633|ENSSSCG00000015959|ENSSSCG00000006539|ENSSSCG00000009664|ENSSSCG00000003764|ENSSSCG00000008040|ENSSSCG00000028873|ENSSSCG00000013099|ENSSSCG00000030413|…	http://www.genome.jp/kegg-bin/show_pathway?ssc04072/ssc:100516581%09red/ssc:791125%09red/ssc:100515451%09red/ssc:100157507%09red/ssc:100518251%09red/ssc:100170851%09red/ssc:100513970%09red/ssc:100511026%09red/ssc:100505408%09red/ssc:100513609%09red/ssc:100525505%09red/ssc:100127359%09red/ssc:100156321%09red/ssc:100038015%09red/ssc:102167387%09red/ssc:397166%09red/ssc:396849%09red/ssc:397126%09red…
p53 signaling pathway	KEGG PATHWAY	ssc04115	20	52	0.0205167	ENSSSCG00000000002|ENSSSCG00000010448|ENSSSCG00000012307|ENSSSCG00000008040|ENSSSCG00000004894|ENSSSCG00000010440|ENSSSCG00000016714|ENSSSCG00000004789|ENSSSCG00000009585|ENSSSCG00000000857|ENSSSCG00000006058|ENSSSCG00000017024|ENSSSCG00000000884|ENSSSCG00000029304|ENSSSCG00000006095|ENSSSCG00000011357|ENSSSCG00000015318|ENSSSCG00000025092|ENSSSCG00000026665|ENSSSCG00000008988	http://www.genome.jp/kegg-bin/show_pathway?ssc04115/ssc:100513283%09red/ssc:492313%09red/ssc:100520739%09red/ssc:100170131%09red/ssc:100156264%09red/ssc:100512048%09red/ssc:106504053%09red/ssc:100155836%09red/ssc:100627476%09red/ssc:100152997%09red/ssc:100620912%09red/ssc:595110%09red/ssc:100144492%09red/ssc:100523979%09red/ssc:100505408%09red/ssc:100515638%09red/ssc:100157205%09red/ssc:397491%09…
T cell receptor signaling pathway	KEGG PATHWAY	ssc04660	30	89	0.021803	ENSSSCG00000022080|ENSSSCG00000008217|ENSSSCG00000027127|ENSSSCG00000003909|ENSSSCG00000022486|ENSSSCG00000025092|ENSSSCG00000010081|ENSSSCG00000008193|ENSSSCG00000012825|ENSSSCG00000025691|ENSSSCG00000005743|ENSSSCG00000022633|ENSSSCG00000030172|ENSSSCG00000010908|ENSSSCG00000003608|ENSSSCG00000000481|ENSSSCG00000030413|ENSSSCG00000026638|ENSSSCG00000001556|ENSSSCG00000028561|ENSSSCG00000030839|…	http://www.genome.jp/kegg-bin/show_pathway?ssc04660/ssc:791125%09red/ssc:396913%09red/ssc:100522631%09red/ssc:100525505%09red/ssc:100192438%09red/ssc:100127355%09red/ssc:100153411%09red/ssc:396603%09red/ssc:396627%09red/ssc:100739325%09red/ssc:396849%09red/ssc:100511843%09red/ssc:100153927%09red/ssc:100621789%09red/ssc:100144492%09red/ssc:100125346%09red/ssc:100518251%09red/ssc:780428%09red/ssc:1…
Spliceosome	KEGG PATHWAY	ssc03040	35	108	0.0218644	ENSSSCG00000011601|ENSSSCG00000030119|ENSSSCG00000027323|ENSSSCG00000024776|ENSSSCG00000029158|ENSSSCG00000030507|ENSSSCG00000013107|ENSSSCG00000001531|ENSSSCG00000008484|ENSSSCG00000003596|ENSSSCG00000003849|ENSSSCG00000000288|ENSSSCG00000012703|ENSSSCG00000028663|ENSSSCG00000001400|ENSSSCG00000009036|ENSSSCG00000017033|ENSSSCG00000011684|ENSSSCG00000022760|ENSSSCG00000015867|ENSSSCG00000023148|…	http://www.genome.jp/kegg-bin/show_pathway?ssc03040/ssc:100514071%09red/ssc:448813%09red/ssc:100158042%09red/ssc:100518189%09red/ssc:100513617%09red/ssc:100524872%09red/ssc:100516520%09red/ssc:100621324%09red/ssc:100127466%09red/ssc:100511390%09red/ssc:100522884%09red/ssc:100156173%09red/ssc:100519318%09red/ssc:100623576%09red/ssc:100157937%09red/ssc:768117%09red/ssc:100511111%09red/ssc:100517791…
Hedgehog signaling pathway	KEGG PATHWAY	ssc04340	14	32	0.0225672	ENSSSCG00000030153|ENSSSCG00000015733|ENSSSCG00000027312|ENSSSCG00000023586|ENSSSCG00000020796|ENSSSCG00000014240|ENSSSCG00000000107|ENSSSCG00000016569|ENSSSCG00000016204|ENSSSCG00000013771|ENSSSCG00000012918|ENSSSCG00000000443|ENSSSCG00000015683|ENSSSCG00000013445	http://www.genome.jp/kegg-bin/show_pathway?ssc04340/ssc:100515110%09red/ssc:100520490%09red/ssc:100525950%09red/ssc:100156406%09red/ssc:397174%09red/ssc:100627504%09red/ssc:100520334%09red/ssc:100523244%09red/ssc:100513842%09red/ssc:397652%09red/ssc:106504119%09red/ssc:100525276%09red/ssc:100511866%09red/ssc:100621443%09red
Chronic myeloid leukemia	KEGG PATHWAY	ssc05220	20	53	0.0237336	ENSSSCG00000030289|ENSSSCG00000007268|ENSSSCG00000015318|ENSSSCG00000025092|ENSSSCG00000003909|ENSSSCG00000027127|ENSSSCG00000014891|ENSSSCG00000005706|ENSSSCG00000004524|ENSSSCG00000012825|ENSSSCG00000017406|ENSSSCG00000010095|ENSSSCG00000022486|ENSSSCG00000030413|ENSSSCG00000022633|ENSSSCG00000006539|ENSSSCG00000005382|ENSSSCG00000010052|ENSSSCG00000026969|ENSSSCG00000010081	http://www.genome.jp/kegg-bin/show_pathway?ssc05220/ssc:100518251%09red/ssc:100153846%09red/ssc:100156321%09red/ssc:397142%09red/ssc:100513609%09red/ssc:100170851%09red/ssc:100157974%09red/ssc:100511937%09red/ssc:100144492%09red/ssc:100627476%09red/ssc:396665%09red/ssc:100525363%09red/ssc:100525505%09red/ssc:100621690%09red/ssc:100153927%09red/ssc:100621789%09red/ssc:100524544%09red/ssc:100737448…
PI3K-Akt signaling pathway	KEGG PATHWAY	ssc04151	69	248	0.0294583	ENSSSCG00000017139|ENSSSCG00000011649|ENSSSCG00000016027|ENSSSCG00000027127|ENSSSCG00000003909|ENSSSCG00000016009|ENSSSCG00000030516|ENSSSCG00000026382|ENSSSCG00000007507|ENSSSCG00000025092|ENSSSCG00000015326|ENSSSCG00000010081|ENSSSCG00000015753|ENSSSCG00000016858|ENSSSCG00000029028|ENSSSCG00000016832|ENSSSCG00000013932|ENSSSCG00000004167|ENSSSCG00000015403|ENSSSCG00000011101|ENSSSCG00000015770|…	http://www.genome.jp/kegg-bin/show_pathway?ssc04151/ssc:100127158%09red/ssc:100519398%09red/ssc:100626716%09red/ssc:100621776%09red/ssc:100521477%09red/ssc:397090%09red/ssc:100525932%09red/ssc:396839%09red/ssc:100505408%09red/ssc:100519640%09red/ssc:100512677%09red/ssc:100525505%09red/ssc:100127359%09red/ssc:100152439%09red/ssc:397497%09red/ssc:397491%09red/ssc:100302504%09red/ssc:100153927%09red…
GnRH signaling pathway	KEGG PATHWAY	ssc04912	22	64	0.0384965	ENSSSCG00000030354|ENSSSCG00000012279|ENSSSCG00000027127|ENSSSCG00000001518|ENSSSCG00000007520|ENSSSCG00000029279|ENSSSCG00000010081|ENSSSCG00000007058|ENSSSCG00000009228|ENSSSCG00000022633|ENSSSCG00000024813|ENSSSCG00000025768|ENSSSCG00000016918|ENSSSCG00000002039|ENSSSCG00000001556|ENSSSCG00000018016|ENSSSCG00000030839|ENSSSCG00000003520|ENSSSCG00000009664|ENSSSCG00000004779|ENSSSCG00000026969|…	http://www.genome.jp/kegg-bin/show_pathway?ssc04912/ssc:100049657%09red/ssc:100516581%09red/ssc:396913%09red/ssc:397652%09red/ssc:100155015%09red/ssc:100621234%09red/ssc:397471%09red/ssc:100153927%09red/ssc:100154056%09red/ssc:100518251%09red/ssc:100522002%09red/ssc:100520100%09red/ssc:100157641%09red/ssc:780428%09red/ssc:100157507%09red/ssc:100513491%09red/ssc:100737448%09red/ssc:100521736%09red…
Chemokine signaling pathway	KEGG PATHWAY	ssc04062	41	138	0.0391155	ENSSSCG00000008629|ENSSSCG00000022080|ENSSSCG00000003909|ENSSSCG00000013771|ENSSSCG00000008978|ENSSSCG00000012034|ENSSSCG00000010081|ENSSSCG00000012402|ENSSSCG00000011318|ENSSSCG00000015407|ENSSSCG00000007058|ENSSSCG00000024344|ENSSSCG00000014310|ENSSSCG00000017406|ENSSSCG00000010683|ENSSSCG00000005215|ENSSSCG00000022633|ENSSSCG00000012918|ENSSSCG00000004622|ENSSSCG00000002821|ENSSSCG00000005743|…	http://www.genome.jp/kegg-bin/show_pathway?ssc04062/ssc:100157507%09red/ssc:100516581%09red/ssc:414904%09red/ssc:100621675%09red/ssc:100525363%09red/ssc:100524587%09red/ssc:397652%09red/ssc:100152555%09red/ssc:100127355%09red/ssc:100156321%09red/ssc:100524561%09red/ssc:397201%09red/ssc:414374%09red/ssc:414376%09red/ssc:414371%09red/ssc:494460%09red/ssc:396849%09red/ssc:494467%09red/ssc:100153927%…
Neurotrophin signaling pathway	KEGG PATHWAY	ssc04722	30	95	0.0405688	ENSSSCG00000021148|ENSSSCG00000022080|ENSSSCG00000027127|ENSSSCG00000003909|ENSSSCG00000000604|ENSSSCG00000010081|ENSSSCG00000008644|ENSSSCG00000024377|ENSSSCG00000015650|ENSSSCG00000005706|ENSSSCG00000009228|ENSSSCG00000004022|ENSSSCG00000022633|ENSSSCG00000006539|ENSSSCG00000024813|ENSSSCG00000013494|ENSSSCG00000000160|ENSSSCG00000025768|ENSSSCG00000010095|ENSSSCG00000016918|ENSSSCG00000030413|…	http://www.genome.jp/kegg-bin/show_pathway?ssc04722/ssc:100170851%09red/ssc:396913%09red/ssc:100511026%09red/ssc:100152555%09red/ssc:100525363%09red/ssc:100525505%09red/ssc:397495%09red/ssc:100524544%09red/ssc:100155716%09red/ssc:100155466%09red/ssc:100156321%09red/ssc:100624428%09red/ssc:100521986%09red/ssc:396849%09red/ssc:100153927%09red/ssc:100154056%09red/ssc:100621789%09red/ssc:100736973%09…
FoxO signaling pathway	KEGG PATHWAY	ssc04068	34	111	0.0418645	ENSSSCG00000011810|ENSSSCG00000027127|ENSSSCG00000003909|ENSSSCG00000012399|ENSSSCG00000027668|ENSSSCG00000007507|ENSSSCG00000010081|ENSSSCG00000027663|ENSSSCG00000004952|ENSSSCG00000003837|ENSSSCG00000016832|ENSSSCG00000016835|ENSSSCG00000030396|ENSSSCG00000010440|ENSSSCG00000013564|ENSSSCG00000023665|ENSSSCG00000009228|ENSSSCG00000000857|ENSSSCG00000022633|ENSSSCG00000020906|ENSSSCG00000008988|…	http://www.genome.jp/kegg-bin/show_pathway?ssc04068/ssc:100620270%09red/ssc:100462745%09red/ssc:406191%09red/ssc:100156549%09red/ssc:100525505%09red/ssc:100511657%09red/ssc:100515638%09red/ssc:397491%09red/ssc:397142%09red/ssc:100156264%09red/ssc:100271930%09red/ssc:397260%09red/ssc:733705%09red/ssc:100152997%09red/ssc:100523979%09red/ssc:100153927%09red/ssc:100145903%09red/ssc:100621789%09red/ss…
Wnt signaling pathway	KEGG PATHWAY	ssc04310	30	96	0.0446113	ENSSSCG00000014920|ENSSSCG00000008629|ENSSSCG00000022080|ENSSSCG00000016140|ENSSSCG00000012967|ENSSSCG00000027668|ENSSSCG00000012679|ENSSSCG00000013771|ENSSSCG00000024671|ENSSSCG00000000625|ENSSSCG00000001539|ENSSSCG00000006052|ENSSSCG00000027663|ENSSSCG00000006256|ENSSSCG00000011014|ENSSSCG00000007058|ENSSSCG00000015504|ENSSSCG00000007203|ENSSSCG00000009228|ENSSSCG00000012885|ENSSSCG00000029852|…	http://www.genome.jp/kegg-bin/show_pathway?ssc04310/ssc:100523899%09red/ssc:100512949%09red/ssc:100620270%09red/ssc:100516581%09red/ssc:100627056%09red/ssc:100517435%09red/ssc:100621675%09red/ssc:100515777%09red/ssc:397652%09red/ssc:396913%09red/ssc:100511657%09red/ssc:100520319%09red/ssc:100519058%09red/ssc:100154087%09red/ssc:397142%09red/ssc:100525205%09red/ssc:396603%09red/ssc:449001%09red/ss…
RNA degradation	KEGG PATHWAY	ssc03018	21	62	0.0472592	ENSSSCG00000015231|ENSSSCG00000011601|ENSSSCG00000005355|ENSSSCG00000010518|ENSSSCG00000000914|ENSSSCG00000014338|ENSSSCG00000006983|ENSSSCG00000017067|ENSSSCG00000028322|ENSSSCG00000009319|ENSSSCG00000030404|ENSSSCG00000009036|ENSSSCG00000021354|ENSSSCG00000002799|ENSSSCG00000014009|ENSSSCG00000015097|ENSSSCG00000022616|ENSSSCG00000008989|ENSSSCG00000001903|ENSSSCG00000016911|ENSSSCG00000011678	http://www.genome.jp/kegg-bin/show_pathway?ssc03018/ssc:100514071%09red/ssc:100625961%09red/ssc:100512848%09red/ssc:100522884%09red/ssc:100048932%09red/ssc:100622832%09red/ssc:100154442%09red/ssc:100525087%09red/ssc:100518521%09red/ssc:100153550%09red/ssc:100516183%09red/ssc:100521183%09red/ssc:100511993%09red/ssc:100101473%09red/ssc:100515927%09red/ssc:100515499%09red/ssc:100514180%09red/ssc:100…
ErbB signaling pathway	KEGG PATHWAY	ssc04012	22	66	0.0484848	ENSSSCG00000012279|ENSSSCG00000027127|ENSSSCG00000003909|ENSSSCG00000022486|ENSSSCG00000010081|ENSSSCG00000005706|ENSSSCG00000009228|ENSSSCG00000003413|ENSSSCG00000022633|ENSSSCG00000006539|ENSSSCG00000010095|ENSSSCG00000030413|ENSSSCG00000008963|ENSSSCG00000018016|ENSSSCG00000030839|ENSSSCG00000017670|ENSSSCG00000017406|ENSSSCG00000007356|ENSSSCG00000009048|ENSSSCG00000014878|ENSSSCG00000026969|…	http://www.genome.jp/kegg-bin/show_pathway?ssc04012/ssc:100127158%09red/ssc:396913%09red/ssc:100511026%09red/ssc:100525363%09red/ssc:100525505%09red/ssc:100127359%09red/ssc:100192438%09red/ssc:100156321%09red/ssc:100524544%09red/ssc:100153927%09red/ssc:100621789%09red/ssc:100518251%09red/ssc:100522002%09red/ssc:100520100%09red/ssc:397668%09red/ssc:100737448%09red/ssc:100521736%09red/ssc:100525766…
Protein processing in endoplasmic reticulum	KEGG PATHWAY	ssc04141	38	129	0.0497596	ENSSSCG00000017094|ENSSSCG00000011621|ENSSSCG00000027165|ENSSSCG00000017279|ENSSSCG00000022482|ENSSSCG00000030567|ENSSSCG00000009888|ENSSSCG00000011114|ENSSSCG00000024692|ENSSSCG00000001701|ENSSSCG00000006346|ENSSSCG00000005436|ENSSSCG00000024306|ENSSSCG00000012165|ENSSSCG00000004826|ENSSSCG00000004382|ENSSSCG00000009228|ENSSSCG00000027990|ENSSSCG00000014020|ENSSSCG00000010260|ENSSSCG00000012784|…	http://www.genome.jp/kegg-bin/show_pathway?ssc04141/ssc:780418%09red/ssc:100526009%09red/ssc:100522951%09red/ssc:100522203%09red/ssc:100625983%09red/ssc:100621324%09red/ssc:100240743%09red/ssc:100523265%09red/ssc:100154945%09red/ssc:100152304%09red/ssc:100516870%09red/ssc:100523300%09red/ssc:100511733%09red/ssc:100624139%09red/ssc:100217386%09red/ssc:396742%09red/ssc:100158076%09red/ssc:100156625…
