# Supplementary material for: Comparative analyses of longissimus muscle miRNAomes reveal microRNAs associated with differential regulation of muscle fiber development between Tongcheng and Yorkshire pigs
Source: PLoS One. 2018 Jul 11;13(7):e0200445. doi: 10.1371/journal.pone.0200445 (PMC6040776; doi:10.1371/journal.pone.0200445)
Supplement: S8 Table — (XLSX) [file pone.0200445.s013.xlsx]

## Sheet: 40DE
pairwise	miRNA_Type	miR-name	YK40-total-reads	TC40-total-reads	YK40-expressed	TC40-expressed	YK40-std	TC40-std	fold-change(log2 TC40/YK40)	p-value	sig-lable
YK40-TC40	1	ssc-miR-423-5p	13717644	16157176	38836	92888	2831.1	5749.02	1.02196	0	**
YK40-TC40	1	ssc-miR-499-5p	13717644	16157176	28851	75219	2103.2	4655.45	1.14633	0	**
YK40-TC40	1	ssc-miR-181a	13717644	16157176	6290	26502	458.534	1640.26	1.83883	0	**
YK40-TC40	1	ssc-miR-185	13717644	16157176	7795	19171	568.246	1186.53	1.06216	0	**
YK40-TC40	1	ssc-miR-181b	13717644	16157176	5843	17344	425.948	1073.45	1.33351	0	**
YK40-TC40	1	ssc-miR-181d-5p	13717644	16157176	1598	3964	116.492	245.34	1.07455	7.50847e-152	**
YK40-TC40	2	miR-412-5p	13717644	16157176	594	1858	43.3019	114.995	1.40907	2.88297e-109	**
YK40-TC40	1	ssc-miR-411	13717644	16157176	760	1896	55.4031	117.347	1.08274	1.67075e-74	**
YK40-TC40	1	ssc-miR-27b-3p	13717644	16157176	584	1662	42.5729	102.865	1.27274	4.0771e-84	**
YK40-TC40	1	ssc-miR-451	13717644	16157176	616	2680	44.9057	165.871	1.88509	2.46589e-236	**
YK40-TC40	1	ssc-miR-1307	13717644	16157176	578	3106	42.1355	192.237	2.18977	0	**
YK40-TC40	1	ssc-miR-486	13717644	16157176	544	1291	39.657	79.9026	1.01067	4.86904e-46	**
YK40-TC40	1	ssc-miR-27a	13717644	16157176	428	1303	31.2007	80.6453	1.37001	4.78321e-74	**
YK40-TC40	1	ssc-miR-452	13717644	16157176	621	1777	45.2702	109.982	1.28064	1.17732e-90	**
YK40-TC40	2	miR-431-5p	13717644	16157176	254	775	18.5163	47.9663	1.37323	6.74758e-45	**
YK40-TC40	1	ssc-miR-139-3p	13717644	16157176	214	571	15.6003	35.3403	1.17974	7.79022e-27	**
YK40-TC40	1	ssc-miR-2320-5p	13717644	16157176	101	1312	7.3628	81.2023	3.46319	2.19526e-228	**
YK40-TC40	1	ssc-miR-345-3p	13717644	16157176	188	652	13.705	40.3536	1.558	1.62646e-45	**
YK40-TC40	1	ssc-miR-222	13717644	16157176	161	455	11.7367	28.1609	1.26267	5.85137e-24	**
YK40-TC40	1	ssc-miR-1306-5p	13717644	16157176	288	763	20.9949	47.2236	1.16947	7.47277e-35	**
YK40-TC40	3	novel-m0207-5p	13717644	16157176	80	851	5.8319	52.6701	3.17495	1.14621e-137	**
YK40-TC40	2	miR-1842-5p	13717644	16157176	284	734	20.7033	45.4287	1.13374	4.71659e-32	**
YK40-TC40	1	ssc-miR-143-5p	13717644	16157176	138	367	10.06	22.7144	1.17498	1.0812e-17	**
YK40-TC40	1	ssc-miR-1	13717644	16157176	1782351	2271171	129931	140567	0.113513	0
YK40-TC40	1	ssc-miR-206	13717644	16157176	2093258	3018645	152596	186830	0.292009	0
YK40-TC40	1	ssc-let-7f	13717644	16157176	1493830	1527727	108898	94554.1	-0.203772	0
YK40-TC40	1	ssc-let-7a	13717644	16157176	1255239	1320312	91505.4	81716.8	-0.163226	0
YK40-TC40	1	ssc-let-7c	13717644	16157176	714145	728750	52060.3	45103.8	-0.206935	0
YK40-TC40	1	ssc-miR-199a-3p	13717644	16157176	477594	713580	34816	44164.9	0.343148	0
YK40-TC40	1	ssc-let-7e	13717644	16157176	213706	211934	15578.9	13117	-0.248155	0
YK40-TC40	1	ssc-let-7g	13717644	16157176	125704	126059	9163.67	7802.04	-0.232074	0
YK40-TC40	1	ssc-let-7i	13717644	16157176	100989	130678	7361.98	8087.92	0.135676	5.62186e-112
YK40-TC40	1	ssc-miR-320	13717644	16157176	89566	134205	6529.26	8306.22	0.347273	0
YK40-TC40	1	ssc-miR-103	13717644	16157176	102545	135078	7475.41	8360.25	0.161393	2.14275e-161
YK40-TC40	1	ssc-let-7d-5p	13717644	16157176	64667	62695	4714.15	3880.32	-0.280822	4.02553e-264
YK40-TC40	1	ssc-miR-107	13717644	16157176	96007	112389	6998.8	6955.98	-0.00885301	0.162582
YK40-TC40	1	ssc-miR-128	13717644	16157176	63257	81223	4611.36	5027.05	0.124521	9.44647e-60
YK40-TC40	1	ssc-miR-140-3p	13717644	16157176	52156	90094	3802.11	5576.1	0.552455	0
YK40-TC40	1	ssc-miR-432-5p	13717644	16157176	30692	58194	2237.41	3601.74	0.686865	0
YK40-TC40	1	ssc-miR-199b-3p	13717644	16157176	477589	713564	34815.7	44163.9	0.343131	0
YK40-TC40	1	ssc-miR-152	13717644	16157176	23574	38061	1718.52	2355.67	0.454975	1.97626258336499e-323
YK40-TC40	1	ssc-miR-503	13717644	16157176	35066	50851	2556.27	3147.27	0.300061	2.08321e-199
YK40-TC40	1	ssc-miR-191	13717644	16157176	20720	44364	1510.46	2745.78	0.862223	0
YK40-TC40	1	ssc-miR-378	13717644	16157176	6727	13441	490.39	831.89	0.762463	9.3417e-288
YK40-TC40	1	ssc-miR-127	13717644	16157176	13523	21367	985.811	1322.45	0.423827	2.30159e-160
YK40-TC40	2	miR-485-5p	13717644	16157176	10700	15522	780.017	960.688	0.300561	2.13187e-62
YK40-TC40	1	ssc-miR-323	13717644	16157176	14711	27063	1072.41	1674.98	0.643284	0
YK40-TC40	2	miR-485-3p	13717644	16157176	10124	18922	738.028	1171.12	0.666143	9.65997150748805e-320
YK40-TC40	1	ssc-miR-382	13717644	16157176	7470	13858	544.554	857.699	0.655396	3.70501e-228
YK40-TC40	1	ssc-miR-26a	13717644	16157176	8085	15508	589.387	959.821	0.703551	1.16765e-288
YK40-TC40	1	ssc-miR-101	13717644	16157176	6504	9803	474.134	606.727	0.355754	2.2557e-54
YK40-TC40	1	ssc-miR-7134-3p	13717644	16157176	8586	13156	625.909	814.251	0.379521	2.10698e-81
YK40-TC40	1	ssc-miR-21	13717644	16157176	7788	10633	567.736	658.098	0.213082	2.93292e-23
YK40-TC40	1	ssc-miR-133a-3p	13717644	16157176	4005	8414	291.96	520.759	0.834847	4.86053e-211
YK40-TC40	1	ssc-miR-10a-5p	13717644	16157176	7700	13996	561.321	866.24	0.625942	1.53329e-212
YK40-TC40	1	ssc-miR-30d	13717644	16157176	4364	8529	318.13	527.877	0.730583	2.07518e-170
YK40-TC40	1	ssc-miR-10b	13717644	16157176	6914	6494	504.022	401.927	-0.326555	3.27642e-39
YK40-TC40	1	ssc-miR-125b	13717644	16157176	5645	9047	411.514	559.937	0.444324	4.00939e-75
YK40-TC40	1	ssc-miR-296-3p	13717644	16157176	5716	8321	416.69	515.003	0.305609	2.63966e-35
YK40-TC40	1	ssc-miR-130a	13717644	16157176	4191	9431	305.519	583.703	0.933974	4.47795e-285
YK40-TC40	1	ssc-miR-532-5p	13717644	16157176	3362	7382	245.086	456.887	0.89855	1.05278e-209
YK40-TC40	1	ssc-miR-214	13717644	16157176	8405	10330	612.715	639.344	0.0613783	0.00376348
YK40-TC40	1	ssc-miR-30a-5p	13717644	16157176	2746	4583	200.18	283.651	0.502819	2.17798e-48
YK40-TC40	1	ssc-miR-92a	13717644	16157176	5016	7463	365.661	461.9	0.337076	5.89184e-38
YK40-TC40	1	ssc-miR-143-3p	13717644	16157176	2495	4293	181.882	265.702	0.546805	1.30988e-52
YK40-TC40	1	ssc-miR-99a	13717644	16157176	2430	3769	177.144	233.271	0.397084	1.46142e-26
YK40-TC40	2	miR-6529-5p	13717644	16157176	2909	6734	212.063	416.781	0.974798	4.91858e-219
YK40-TC40	1	ssc-miR-24-3p	13717644	16157176	2123	4033	154.764	249.611	0.689607	5.99441e-74
YK40-TC40	1	ssc-miR-23a	13717644	16157176	2098	3991	152.942	247.011	0.691593	1.47133e-73
YK40-TC40	2	miR-655-3p	13717644	16157176	1449	2644	105.63	163.643	0.631522	2.74494e-42
YK40-TC40	1	ssc-miR-335	13717644	16157176	2923	4001	213.083	247.63	0.216769	5.84628e-10
YK40-TC40	1	ssc-miR-424-3p	13717644	16157176	2648	3330	193.036	206.1	0.0944766	0.0118581
YK40-TC40	1	ssc-miR-369	13717644	16157176	1590	2488	115.909	153.987	0.409818	4.54112e-19
YK40-TC40	2	miR-660-5p	13717644	16157176	1912	3842	139.382	237.789	0.770633	3.49691e-85
YK40-TC40	1	ssc-miR-133b	13717644	16157176	1280	2704	93.3105	167.356	0.842809	3.20468e-70
YK40-TC40	1	ssc-miR-98	13717644	16157176	2242	2433	163.439	150.583	-0.118192	0.00514654
YK40-TC40	1	ssc-miR-148a-3p	13717644	16157176	1720	2153	125.386	133.254	0.0877972	0.0598722
YK40-TC40	1	ssc-miR-424-5p	13717644	16157176	2940	4014	214.322	248.435	0.213082	1.04063e-09
YK40-TC40	1	ssc-miR-99b	13717644	16157176	2763	3941	201.419	243.916	0.276184	9.12344e-15
YK40-TC40	1	ssc-miR-196a	13717644	16157176	3376	4728	246.106	292.625	0.249773	1.21768e-14
YK40-TC40	1	ssc-miR-340	13717644	16157176	2420	2971	176.415	183.881	0.0597992	0.130259
YK40-TC40	1	ssc-miR-16	13717644	16157176	1724	3027	125.678	187.347	0.575986	3.96469e-41
YK40-TC40	1	ssc-miR-29a	13717644	16157176	511	914	37.2513	56.5693	0.602729	1.56339e-14
YK40-TC40	1	ssc-miR-136	13717644	16157176	741	1207	54.018	74.7036	0.467738	2.24536e-12
YK40-TC40	1	ssc-miR-23b	13717644	16157176	720	1451	52.4871	89.8053	0.774838	1.47525e-33
YK40-TC40	1	ssc-miR-532-3p	13717644	16157176	1156	2645	84.271	163.704	0.957985	8.62411e-85
YK40-TC40	1	ssc-miR-744	13717644	16157176	1315	2348	95.8619	145.322	0.600228	1.25929e-34
YK40-TC40	1	ssc-miR-145-5p	13717644	16157176	589	896	42.9374	55.4552	0.369088	1.20707e-06
YK40-TC40	2	miR-154b-5p	13717644	16157176	865	1649	63.0575	102.06	0.694676	1.20906e-31
YK40-TC40	1	ssc-miR-125a	13717644	16157176	1036	1750	75.5232	108.311	0.520188	1.2393e-20
YK40-TC40	1	ssc-miR-100	13717644	16157176	1548	2197	112.847	135.977	0.268986	1.67734e-08
YK40-TC40	1	ssc-miR-374b-5p	13717644	16157176	1209	1633	88.1347	101.07	0.197567	0.000297408
YK40-TC40	1	ssc-miR-455-3p	13717644	16157176	924	1801	67.3585	111.468	0.726691	4.36764e-37
YK40-TC40	3	novel-m0198-3p	13717644	16157176	1085	1455	79.0952	90.0529	0.187183	0.00119212
YK40-TC40	2	miR-330-3p	13717644	16157176	1812	1946	132.093	120.442	-0.133215	0.00468803
YK40-TC40	1	ssc-miR-22-3p	13717644	16157176	571	1236	41.6252	76.4985	0.877974	2.76479e-35
YK40-TC40	1	ssc-miR-493-5p	13717644	16157176	435	518	31.711	32.0601	0.0157955	0.869159
YK40-TC40	1	ssc-miR-374a-5p	13717644	16157176	828	915	60.3602	56.6312	-0.0920005	0.183229
YK40-TC40	1	ssc-miR-423-3p	13717644	16157176	738	1180	53.7993	73.0326	0.440953	4.93034e-11
YK40-TC40	1	ssc-miR-378b-3p	13717644	16157176	140	263	10.2058	16.2776	0.673499	5.66522e-06
YK40-TC40	1	ssc-miR-542-3p	13717644	16157176	355	706	25.8791	43.6958	0.755707	1.76703e-16
YK40-TC40	1	ssc-miR-221-3p	13717644	16157176	370	813	26.9726	50.3182	0.899586	1.08675e-24
YK40-TC40	1	ssc-miR-450c-5p	13717644	16157176	409	675	29.8156	41.7771	0.486645	5.34187e-08
YK40-TC40	2	miR-216-5p	13717644	16157176	1108	1164	80.7719	72.0423	-0.165009	0.00643742
YK40-TC40	1	ssc-miR-708-5p	13717644	16157176	763	1365	55.6218	84.4826	0.603004	5.74999e-21
YK40-TC40	1	ssc-miR-130b	13717644	16157176	722	1517	52.6329	93.8902	0.83501	1.45865e-39
YK40-TC40	2	miR-3959-5p	13717644	16157176	426	764	31.0549	47.2855	0.606577	1.63497e-12
YK40-TC40	1	ssc-miR-342	13717644	16157176	524	1193	38.199	73.8372	0.950813	9.56757e-39
YK40-TC40	1	ssc-miR-196b-5p	13717644	16157176	482	668	35.1372	41.3439	0.234675	0.00637895
YK40-TC40	1	ssc-miR-363	13717644	16157176	442	707	32.2213	43.7576	0.441519	3.55155e-07
YK40-TC40	1	ssc-miR-28-3p	13717644	16157176	488	812	35.5746	50.2563	0.498457	1.0653e-09
YK40-TC40	1	ssc-miR-151-5p	13717644	16157176	430	604	31.3465	37.3828	0.25407	0.00513989
YK40-TC40	1	ssc-miR-151-3p	13717644	16157176	457	713	33.3148	44.129	0.405564	2.28203e-06
YK40-TC40	1	ssc-miR-17-5p	13717644	16157176	771	1000	56.205	61.892	0.139054	0.0442606
YK40-TC40	1	ssc-miR-122	13717644	16157176	208	283	15.163	17.5154	0.208069	0.114684
YK40-TC40	1	ssc-miR-30a-3p	13717644	16157176	281	446	20.4846	27.6038	0.430327	7.9276e-05
YK40-TC40	1	ssc-miR-500	13717644	16157176	382	874	27.8473	54.0936	0.95792	3.645e-29
YK40-TC40	1	ssc-miR-30e-5p	13717644	16157176	381	698	27.7744	43.2006	0.637296	1.74754e-12
YK40-TC40	1	ssc-miR-199a-5p	13717644	16157176	356	611	25.952	37.816	0.543151	1.07776e-08
YK40-TC40	1	ssc-miR-193a-5p	13717644	16157176	273	519	19.9014	32.122	0.690692	6.70097e-11
YK40-TC40	1	ssc-miR-450b-5p	13717644	16157176	343	356	25.0043	22.0336	-0.182471	0.0942835
YK40-TC40	1	ssc-miR-133a-5p	13717644	16157176	215	324	15.6732	20.053	0.355518	0.00489942
YK40-TC40	2	miR-1a-2-5p	13717644	16157176	85	85	6.1964	5.2608	-0.236148	0.284091
YK40-TC40	1	ssc-miR-199b-5p	13717644	16157176	278	592	20.2659	36.6401	0.854369	5.38693e-17
YK40-TC40	1	ssc-miR-186	13717644	16157176	314	461	22.8902	28.5322	0.317861	0.00250312
YK40-TC40	1	ssc-miR-15a	13717644	16157176	470	569	34.2624	35.2166	0.0396294	0.661965
YK40-TC40	1	ssc-miR-148b-3p	13717644	16157176	297	499	21.6509	30.8841	0.512437	9.5653e-07
YK40-TC40	1	ssc-miR-676-3p	13717644	16157176	326	484	23.765	29.9557	0.333992	0.00117114
YK40-TC40	2	miR-539-3p	13717644	16157176	189	348	13.7779	21.5384	0.644555	5.02546e-07
YK40-TC40	1	ssc-miR-574	13717644	16157176	222	514	16.1835	31.8125	0.97507	2.80028e-18
YK40-TC40	1	ssc-miR-19b	13717644	16157176	262	596	19.0995	36.8876	0.949601	4.04469e-20
YK40-TC40	1	ssc-miR-15b	13717644	16157176	417	517	30.3988	31.9982	0.0739764	0.437971
YK40-TC40	1	ssc-miR-17-3p	13717644	16157176	257	476	18.735	29.4606	0.653051	2.69598e-09

## Sheet: 55DE
pairwise	miRNA_Type	miR-name	YK55-total-reads	TC55-total-reads	YK55-expressed	TC55-expressed	YK55-std	TC55-std	fold-change(log2 TC55/YK55)	p-value	sig-lable
YK55-TC55	1	ssc-let-7e	14144995	15452348	176008	88615	12443.1	5734.73	-1.11755	0	**
YK55-TC55	1	ssc-miR-499-5p	14144995	15452348	30398	77207	2149.03	4996.46	1.21722	0	**
YK55-TC55	1	ssc-miR-378	14144995	15452348	5746	18394	406.221	1190.37	1.55107	0	**
YK55-TC55	1	ssc-miR-26a	14144995	15452348	5321	13653	376.175	883.555	1.23191	0	**
YK55-TC55	1	ssc-miR-133a-3p	14144995	15452348	2507	8367	177.236	541.471	1.61121	0	**
YK55-TC55	1	ssc-miR-143-3p	14144995	15452348	1925	4282	136.09	277.11	1.02589	6.42754e-159	**
YK55-TC55	1	ssc-miR-23a	14144995	15452348	1324	3724	93.602	240.999	1.36442	2.1212e-216	**
YK55-TC55	2	miR-655-3p	14144995	15452348	1132	3855	80.0283	249.477	1.64032	2.47585e-293	**
YK55-TC55	1	ssc-miR-369	14144995	15452348	1458	3325	103.075	215.178	1.06183	6.7942e-131	**
YK55-TC55	1	ssc-miR-133b	14144995	15452348	632	2613	44.6801	169.101	1.92018	1.42907e-247	**
YK55-TC55	1	ssc-miR-23b	14144995	15452348	528	1715	37.3277	110.986	1.57206	6.77515e-124	**
YK55-TC55	1	ssc-miR-411	14144995	15452348	585	1871	41.3574	121.082	1.54977	2.97466e-132	**
YK55-TC55	1	ssc-miR-27b-3p	14144995	15452348	550	1977	38.883	127.942	1.71828	1.45548e-161	**
YK55-TC55	1	ssc-miR-145-5p	14144995	15452348	300	786	21.2089	50.8661	1.26203	5.58076e-42	**
YK55-TC55	1	ssc-miR-374b-5p	14144995	15452348	566	1466	40.0142	94.8723	1.24547	2.94261e-75	**
YK55-TC55	1	ssc-miR-27a	14144995	15452348	393	1507	27.7837	97.5256	1.81154	7.22382e-133	**
YK55-TC55	1	ssc-miR-22-3p	14144995	15452348	295	805	20.8554	52.0956	1.32074	5.85517e-46	**
YK55-TC55	1	ssc-miR-378b-3p	14144995	15452348	185	763	13.0788	49.3776	1.91663	1.98654e-73	**
YK55-TC55	1	ssc-miR-542-3p	14144995	15452348	431	1017	30.4701	65.8152	1.11103	2.70162e-44	**
YK55-TC55	2	miR-431-5p	14144995	15452348	327	855	23.1177	55.3314	1.2591	2.33771e-45	**
YK55-TC55	1	ssc-miR-342	14144995	15452348	323	715	22.8349	46.2713	1.01888	1.06439e-27	**
YK55-TC55	1	ssc-miR-30a-3p	14144995	15452348	141	471	9.9682	30.4808	1.6125	1.54609e-36	**
YK55-TC55	1	ssc-miR-2320-5p	14144995	15452348	263	729	18.5931	47.1773	1.34333	7.79178e-43	**
YK55-TC55	2	miR-1a-2-5p	14144995	15452348	91	279	6.4334	18.0555	1.48879	5.2497e-20	**
YK55-TC55	2	miR-539-3p	14144995	15452348	197	451	13.9272	29.1865	1.0674	2.37724e-19	**
YK55-TC55	1	ssc-miR-19b	14144995	15452348	120	328	8.4836	21.2265	1.32312	1.0134e-19	**
YK55-TC55	1	ssc-miR-1306-5p	14144995	15452348	96	297	6.7869	19.2204	1.50181	1.8733e-21	**
YK55-TC55	3	novel-m0207-5p	14144995	15452348	23	429	1.626	27.7628	4.09375	1.02835e-90	**
YK55-TC55	1	ssc-miR-143-5p	14144995	15452348	161	439	11.3821	28.4099	1.31963	8.96511e-26	**
YK55-TC55	1	ssc-miR-17-3p	14144995	15452348	117	262	8.2715	16.9554	1.03552	2.35571e-11	**
YK55-TC55	1	ssc-miR-1	14144995	15452348	2036047	3612561	143941	233787	0.699717	0
YK55-TC55	1	ssc-miR-206	14144995	15452348	1548493	2637991	109473	170718	0.64104	0
YK55-TC55	1	ssc-let-7f	14144995	15452348	1702495	1498079	120360	96948.3	-0.312071	0
YK55-TC55	1	ssc-let-7a	14144995	15452348	1484520	1016859	104950	65806.1	-0.673411	0
YK55-TC55	1	ssc-let-7c	14144995	15452348	742297	530215	52477.7	34312.9	-0.612953	0
YK55-TC55	1	ssc-miR-199a-3p	14144995	15452348	301033	424995	21281.9	27503.6	0.36999	0
YK55-TC55	1	ssc-let-7g	14144995	15452348	136840	104142	9674.09	6739.56	-0.521472	0
YK55-TC55	1	ssc-let-7i	14144995	15452348	123670	103929	8743.02	6725.77	-0.378432	0
YK55-TC55	1	ssc-miR-320	14144995	15452348	74286	54932	5251.75	3554.93	-0.562978	0
YK55-TC55	1	ssc-miR-103	14144995	15452348	51465	61120	3638.39	3955.39	0.120519	2.13351e-44
YK55-TC55	1	ssc-let-7d-5p	14144995	15452348	70547	45406	4987.42	2938.45	-0.763236	0
YK55-TC55	1	ssc-miR-107	14144995	15452348	39058	48833	2761.26	3160.23	0.194704	2.56707e-88
YK55-TC55	1	ssc-miR-128	14144995	15452348	33128	46065	2342.03	2981.1	0.348085	1.41832e-248
YK55-TC55	1	ssc-miR-140-3p	14144995	15452348	40352	63198	2852.74	4089.86	0.519704	0
YK55-TC55	1	ssc-miR-423-5p	14144995	15452348	37510	35613	2651.82	2304.7	-0.202406	3.23024e-80
YK55-TC55	1	ssc-miR-432-5p	14144995	15452348	41200	45043	2912.69	2914.96	0.00112417	0.909156
YK55-TC55	1	ssc-miR-199b-3p	14144995	15452348	301021	424990	21281.1	27503.3	0.37003	0
YK55-TC55	1	ssc-miR-152	14144995	15452348	22748	32063	1608.2	2074.96	0.367635	3.72051e-192
YK55-TC55	1	ssc-miR-503	14144995	15452348	28576	27046	2020.22	1750.28	-0.206923	3.74414e-64
YK55-TC55	1	ssc-miR-191	14144995	15452348	14209	22858	1004.52	1479.26	0.55836	2.31413e-294
YK55-TC55	1	ssc-miR-127	14144995	15452348	12508	18988	884.27	1228.81	0.474702	8.06077e-183
YK55-TC55	2	miR-485-5p	14144995	15452348	11720	10334	828.562	668.766	-0.309108	6.51355e-57
YK55-TC55	1	ssc-miR-323	14144995	15452348	11043	10721	780.7	693.81	-0.170227	3.24043e-18
YK55-TC55	1	ssc-miR-181a	14144995	15452348	9663	15779	683.139	1021.14	0.579928	4.23377e-218
YK55-TC55	2	miR-485-3p	14144995	15452348	10003	15933	707.176	1031.11	0.544051	1.72055e-196
YK55-TC55	1	ssc-miR-185	14144995	15452348	7463	10945	527.607	708.307	0.42491	5.74404e-87
YK55-TC55	1	ssc-miR-382	14144995	15452348	9822	10372	694.38	671.225	-0.0489289	0.016006
YK55-TC55	1	ssc-miR-101	14144995	15452348	4761	10051	336.586	650.451	0.950468	0
YK55-TC55	1	ssc-miR-181b	14144995	15452348	8103	7935	572.853	513.514	-0.15776	4.40274e-12
YK55-TC55	1	ssc-miR-7134-3p	14144995	15452348	5088	7828	359.703	506.59	0.494011	3.66648e-82
YK55-TC55	1	ssc-miR-21	14144995	15452348	5558	7562	392.93	489.375	0.316668	9.63412e-36
YK55-TC55	1	ssc-miR-10a-5p	14144995	15452348	4022	6374	284.341	412.494	0.536751	6.72769e-78
YK55-TC55	1	ssc-miR-30d	14144995	15452348	4590	6644	324.496	429.967	0.406023	2.47389e-49
YK55-TC55	1	ssc-miR-10b	14144995	15452348	3353	5330	237.045	344.931	0.541149	2.17638e-66
YK55-TC55	1	ssc-miR-125b	14144995	15452348	3563	4582	251.891	296.524	0.235351	2.42114e-13
YK55-TC55	1	ssc-miR-296-3p	14144995	15452348	3981	3835	281.442	248.182	-0.181439	2.71487e-08
YK55-TC55	1	ssc-miR-130a	14144995	15452348	2566	4952	181.407	320.469	0.820956	7.0686e-127
YK55-TC55	1	ssc-miR-532-5p	14144995	15452348	2945	5851	208.201	378.648	0.862881	1.26789e-162
YK55-TC55	1	ssc-miR-214	14144995	15452348	2612	2979	184.659	192.786	0.0621382	0.108153
YK55-TC55	1	ssc-miR-30a-5p	14144995	15452348	2262	4129	159.915	267.209	0.740659	3.73572e-89
YK55-TC55	1	ssc-miR-92a	14144995	15452348	2272	3138	160.622	203.076	0.338348	1.16932e-17
YK55-TC55	1	ssc-miR-99a	14144995	15452348	2412	2948	170.52	190.78	0.161972	4.23044e-05
YK55-TC55	2	miR-6529-5p	14144995	15452348	1944	3220	137.434	208.383	0.600498	7.47294e-49
YK55-TC55	1	ssc-miR-24-3p	14144995	15452348	2059	3432	145.564	222.102	0.609571	2.57532e-53
YK55-TC55	1	ssc-miR-335	14144995	15452348	2509	4055	177.377	262.42	0.565055	6.2794e-55
YK55-TC55	1	ssc-miR-424-3p	14144995	15452348	2203	2198	155.744	142.244	-0.130812	0.00263296
YK55-TC55	2	miR-660-5p	14144995	15452348	1492	3161	105.479	204.564	0.955599	5.29918e-105
YK55-TC55	1	ssc-miR-181d-5p	14144995	15452348	2077	2252	146.836	145.738	-0.0108286	0.804463
YK55-TC55	1	ssc-miR-98	14144995	15452348	2206	1963	155.956	127.036	-0.295907	3.64635e-11
YK55-TC55	1	ssc-miR-148a-3p	14144995	15452348	1481	2361	104.701	152.792	0.545292	8.99457e-31
YK55-TC55	1	ssc-miR-424-5p	14144995	15452348	705	1536	49.841	99.4024	0.995948	1.60476e-55
YK55-TC55	1	ssc-miR-99b	14144995	15452348	1293	1780	91.4104	115.193	0.33362	2.04169e-10
YK55-TC55	1	ssc-miR-196a	14144995	15452348	1867	1475	131.99	95.4547	-0.467542	9.5443e-21
YK55-TC55	1	ssc-miR-340	14144995	15452348	1138	2162	80.4525	139.914	0.798331	6.96927e-54
YK55-TC55	1	ssc-miR-16	14144995	15452348	1125	1723	79.5334	111.504	0.487464	5.7607e-19
YK55-TC55	1	ssc-miR-29a	14144995	15452348	412	862	29.1269	55.7844	0.93751	5.13825e-29
YK55-TC55	2	miR-412-5p	14144995	15452348	1190	1992	84.1287	128.912	0.615721	3.29715e-32
YK55-TC55	1	ssc-miR-136	14144995	15452348	993	1769	70.2015	114.481	0.705534	3.62936e-36
YK55-TC55	1	ssc-miR-532-3p	14144995	15452348	598	1305	42.2764	84.4532	0.9983	1.30034e-47
YK55-TC55	1	ssc-miR-744	14144995	15452348	1090	1341	77.0591	86.7829	0.171445	0.00353169
YK55-TC55	2	miR-154b-5p	14144995	15452348	1201	945	84.9064	61.1558	-0.473384	3.51814e-14
YK55-TC55	1	ssc-miR-451	14144995	15452348	758	1193	53.5879	77.2051	0.526789	1.95954e-15
YK55-TC55	1	ssc-miR-125a	14144995	15452348	915	924	64.6872	59.7967	-0.113414	0.0917808
YK55-TC55	1	ssc-miR-1307	14144995	15452348	1103	1524	77.9781	98.6258	0.338896	2.3674e-09
YK55-TC55	1	ssc-miR-100	14144995	15452348	655	1123	46.3061	72.675	0.650257	1.28512e-20
YK55-TC55	1	ssc-miR-455-3p	14144995	15452348	630	1335	44.5387	86.3946	0.955882	2.06895e-45
YK55-TC55	1	ssc-miR-486	14144995	15452348	674	684	47.6494	44.2651	-0.106288	0.174415
YK55-TC55	3	novel-m0198-3p	14144995	15452348	853	1044	60.304	67.5625	0.163969	0.0137223
YK55-TC55	2	miR-330-3p	14144995	15452348	642	660	45.3871	42.712	-0.0876409	0.272728
YK55-TC55	1	ssc-miR-493-5p	14144995	15452348	517	724	36.55	46.8537	0.358292	1.46531e-05
YK55-TC55	1	ssc-miR-374a-5p	14144995	15452348	567	833	40.0848	53.9077	0.427436	4.26375e-08
YK55-TC55	1	ssc-miR-423-3p	14144995	15452348	438	711	30.965	46.0124	0.571384	4.17241e-11
YK55-TC55	1	ssc-miR-452	14144995	15452348	502	857	35.4896	55.4608	0.644072	7.46317e-16
YK55-TC55	1	ssc-miR-221-3p	14144995	15452348	509	585	35.9845	37.8583	0.073234	0.403317
YK55-TC55	1	ssc-miR-450c-5p	14144995	15452348	408	782	28.8441	50.6072	0.811066	4.59837e-21
YK55-TC55	2	miR-216-5p	14144995	15452348	636	645	44.9629	41.7412	-0.107263	0.183109
YK55-TC55	1	ssc-miR-708-5p	14144995	15452348	432	608	30.5408	39.3468	0.365508	5.2166e-05
YK55-TC55	1	ssc-miR-130b	14144995	15452348	306	649	21.6331	42.0001	0.957152	5.7535e-23
YK55-TC55	2	miR-3959-5p	14144995	15452348	409	687	28.9148	44.4593	0.620677	2.86651e-12
YK55-TC55	1	ssc-miR-196b-5p	14144995	15452348	410	479	28.9855	30.9985	0.096867	0.319203
YK55-TC55	1	ssc-miR-363	14144995	15452348	258	541	18.2397	35.0109	0.940722	6.76801e-19
YK55-TC55	1	ssc-miR-28-3p	14144995	15452348	490	510	34.6412	33.0047	-0.0698174	0.443503
YK55-TC55	1	ssc-miR-151-5p	14144995	15452348	298	491	21.0675	31.7751	0.592878	1.46434e-08
YK55-TC55	1	ssc-miR-139-3p	14144995	15452348	378	486	26.7232	31.4515	0.235036	0.0173729
YK55-TC55	1	ssc-miR-151-3p	14144995	15452348	370	590	26.1577	38.1819	0.545653	8.18318e-09
YK55-TC55	1	ssc-miR-17-5p	14144995	15452348	298	397	21.0675	25.6919	0.286294	0.00946493
YK55-TC55	1	ssc-miR-122	14144995	15452348	155	92	10.9579	5.9538	-0.880089	2.42113e-06
YK55-TC55	1	ssc-miR-500	14144995	15452348	267	566	18.8759	36.6287	0.956429	3.3197e-20
YK55-TC55	1	ssc-miR-30e-5p	14144995	15452348	329	549	23.2591	35.5286	0.611186	7.41765e-10
YK55-TC55	1	ssc-miR-199a-5p	14144995	15452348	213	441	15.0583	28.5394	0.922396	3.18368e-15
YK55-TC55	1	ssc-miR-193a-5p	14144995	15452348	237	301	16.755	19.4792	0.217343	0.0827964
YK55-TC55	1	ssc-miR-450b-5p	14144995	15452348	320	514	22.6228	33.2636	0.556167	4.41722e-08
YK55-TC55	1	ssc-miR-133a-5p	14144995	15452348	200	376	14.1393	24.3329	0.783198	2.41476e-10
YK55-TC55	1	ssc-miR-199b-5p	14144995	15452348	241	433	17.0378	28.0216	0.7178	2.95673e-10
YK55-TC55	1	ssc-miR-186	14144995	15452348	325	374	22.9763	24.2034	0.0750632	0.494171
YK55-TC55	1	ssc-miR-15a	14144995	15452348	251	345	17.7448	22.3267	0.331374	0.00548171
YK55-TC55	1	ssc-miR-148b-3p	14144995	15452348	213	364	15.0583	23.5563	0.645554	1.43479e-07
YK55-TC55	1	ssc-miR-676-3p	14144995	15452348	265	349	18.7345	22.5856	0.269706	0.0215665
YK55-TC55	1	ssc-miR-574	14144995	15452348	101	203	7.1403	13.1372	0.879601	2.87348e-07
YK55-TC55	1	ssc-miR-345-3p	14144995	15452348	260	484	18.3811	31.3221	0.768958	1.50801e-12
YK55-TC55	1	ssc-miR-222	14144995	15452348	249	231	17.6034	14.9492	-0.235786	0.0733845
YK55-TC55	2	miR-1842-5p	14144995	15452348	141	284	9.9682	18.3791	0.882661	1.11409e-09
YK55-TC55	1	ssc-miR-15b	14144995	15452348	99	190	6.9989	12.2959	0.812977	3.45721e-06

## Sheet: 63DE
pairwise	miRNA_Type	miR-name	YK63-total-reads	TC63-total-reads	YK63-expressed	TC63-expressed	YK63-std	TC63-std	fold-change(log2 TC63/YK63)	p-value	sig-lable
YK63-TC63	1	ssc-miR-320	15203729	15493888	41644	98024	2739.06	6326.62	1.20775	0	**
YK63-TC63	1	ssc-miR-423-5p	15203729	15493888	17785	60008	1169.78	3873.01	1.72722	0	**
YK63-TC63	1	ssc-miR-181a	15203729	15493888	4995	12366	328.538	798.121	1.28055	0	**
YK63-TC63	1	ssc-miR-185	15203729	15493888	6736	13819	443.049	891.9	1.00942	0	**
YK63-TC63	1	ssc-miR-214	15203729	15493888	1499	3806	98.5942	245.645	1.317	3.34605e-218	**
YK63-TC63	1	ssc-miR-29a	15203729	15493888	701	1500	46.1071	96.8124	1.0702	3.18547e-63	**
YK63-TC63	1	ssc-miR-378b-3p	15203729	15493888	115	626	7.5639	40.403	2.41726	4.93386e-84	**
YK63-TC63	1	ssc-miR-122	15203729	15493888	1909	55	125.561	3.5498	-5.14451	0	**
YK63-TC63	1	ssc-miR-30e-5p	15203729	15493888	194	405	12.76	26.1393	1.03459	2.31697e-17	**
YK63-TC63	1	ssc-miR-2320-5p	15203729	15493888	158	457	10.3922	29.4955	1.50499	1.43188e-33	**
YK63-TC63	1	ssc-miR-345-3p	15203729	15493888	47	226	3.0913	14.5864	2.23834	9.91237e-29	**
YK63-TC63	3	novel-m0207-5p	15203729	15493888	24	366	1.5786	23.6222	3.90343	1.3652e-78	**
YK63-TC63	1	ssc-miR-1	15203729	15493888	3113575	3139871	204790	202652	-0.0151407	2.46892e-39
YK63-TC63	1	ssc-miR-206	15203729	15493888	2152039	3112021	141547	200855	0.504874	0
YK63-TC63	1	ssc-let-7f	15203729	15493888	1452397	1598506	95529	103170	0.111014	0
YK63-TC63	1	ssc-let-7a	15203729	15493888	1080751	1481726	71084.6	95632.9	0.427971	0
YK63-TC63	1	ssc-let-7c	15203729	15493888	570585	697179	37529.3	44997	0.261813	0
YK63-TC63	1	ssc-miR-199a-3p	15203729	15493888	282671	264677	18592.2	17082.7	-0.122165	2.76577e-215
YK63-TC63	1	ssc-let-7e	15203729	15493888	80973	162143	5325.86	10465	0.97448	0
YK63-TC63	1	ssc-let-7g	15203729	15493888	100496	118437	6609.96	7644.11	0.209708	1.45548e-252
YK63-TC63	1	ssc-let-7i	15203729	15493888	93564	91408	6154.02	5899.62	-0.0609071	1.10243e-19
YK63-TC63	1	ssc-miR-103	15203729	15493888	47653	50043	3134.3	3229.85	0.0433272	2.69897e-06
YK63-TC63	1	ssc-let-7d-5p	15203729	15493888	41503	62332	2729.79	4023.01	0.559483	0
YK63-TC63	1	ssc-miR-107	15203729	15493888	40782	37967	2682.37	2450.45	-0.130461	7.1952e-37
YK63-TC63	1	ssc-miR-128	15203729	15493888	43627	39524	2869.49	2550.94	-0.169766	1.71342e-64
YK63-TC63	1	ssc-miR-140-3p	15203729	15493888	52875	57533	3477.77	3713.27	0.09453	1.43291e-27
YK63-TC63	1	ssc-miR-432-5p	15203729	15493888	40898	51732	2690	3338.86	0.311753	1.90557e-235
YK63-TC63	1	ssc-miR-199b-3p	15203729	15493888	282667	264671	18592	17082.3	-0.122177	2.52839e-215
YK63-TC63	1	ssc-miR-499-5p	15203729	15493888	32780	41176	2156.05	2657.56	0.301714	1.14455e-176
YK63-TC63	1	ssc-miR-152	15203729	15493888	26043	22861	1712.93	1475.48	-0.215281	4.81725e-61
YK63-TC63	1	ssc-miR-503	15203729	15493888	22724	23933	1494.63	1544.67	0.0475105	0.000376841
YK63-TC63	1	ssc-miR-191	15203729	15493888	15679	20479	1031.26	1321.75	0.358038	5.77905e-122
YK63-TC63	1	ssc-miR-378	15203729	15493888	14020	15874	922.142	1024.53	0.151905	9.67649e-20
YK63-TC63	1	ssc-miR-127	15203729	15493888	16188	13503	1064.74	871.505	-0.288919	1.86545e-66
YK63-TC63	2	miR-485-5p	15203729	15493888	12387	12389	814.734	799.606	-0.0270411	0.140164
YK63-TC63	1	ssc-miR-323	15203729	15493888	10749	9624	706.998	621.148	-0.186768	2.64355e-20
YK63-TC63	2	miR-485-3p	15203729	15493888	12160	9356	799.804	603.851	-0.405454	1.22471e-93
YK63-TC63	1	ssc-miR-382	15203729	15493888	12172	9869	800.593	636.961	-0.329865	2.78141e-64
YK63-TC63	1	ssc-miR-26a	15203729	15493888	6663	8307	438.248	536.147	0.290882	9.71043e-35
YK63-TC63	1	ssc-miR-101	15203729	15493888	6168	6843	405.69	441.658	0.122552	1.29361e-06
YK63-TC63	1	ssc-miR-181b	15203729	15493888	3440	6504	226.26	419.778	0.891644	2.83531e-198
YK63-TC63	1	ssc-miR-7134-3p	15203729	15493888	6058	4623	398.455	298.376	-0.417286	4.38895e-50
YK63-TC63	1	ssc-miR-21	15203729	15493888	5254	6533	345.573	421.65	0.287055	4.95641e-27
YK63-TC63	1	ssc-miR-133a-3p	15203729	15493888	6493	4527	427.066	292.18	-0.547604	5.71365e-87
YK63-TC63	1	ssc-miR-10a-5p	15203729	15493888	3207	4681	210.935	302.119	0.518318	2.78087e-56
YK63-TC63	1	ssc-miR-30d	15203729	15493888	3455	6820	227.247	440.174	0.953812	1.81925e-232
YK63-TC63	1	ssc-miR-10b	15203729	15493888	4198	4260	276.116	274.947	-0.00612303	0.845181
YK63-TC63	1	ssc-miR-125b	15203729	15493888	3256	3375	214.158	217.828	0.0245125	0.489252
YK63-TC63	1	ssc-miR-296-3p	15203729	15493888	2936	4138	193.111	267.073	0.467808	1.01508e-41
YK63-TC63	1	ssc-miR-130a	15203729	15493888	2808	3858	184.691	249.001	0.431036	8.68678e-34
YK63-TC63	1	ssc-miR-532-5p	15203729	15493888	4295	3690	282.497	238.158	-0.246312	2.58467e-14
YK63-TC63	1	ssc-miR-30a-5p	15203729	15493888	2709	4380	178.18	282.692	0.665896	1.03392e-81
YK63-TC63	1	ssc-miR-92a	15203729	15493888	2897	2564	190.545	165.485	-0.203438	1.93452e-07
YK63-TC63	1	ssc-miR-143-3p	15203729	15493888	2230	2371	146.674	153.028	0.0611785	0.150603
YK63-TC63	1	ssc-miR-99a	15203729	15493888	2625	2604	172.655	168.066	-0.0388616	0.330059
YK63-TC63	2	miR-6529-5p	15203729	15493888	2151	2579	141.478	166.453	0.23453	2.44728e-08
YK63-TC63	1	ssc-miR-24-3p	15203729	15493888	2065	2865	135.822	184.912	0.44512	5.58992e-27
YK63-TC63	1	ssc-miR-23a	15203729	15493888	2093	2313	137.664	149.285	0.116919	0.00720458
YK63-TC63	2	miR-655-3p	15203729	15493888	2281	2212	150.029	142.766	-0.071589	0.0963182
YK63-TC63	1	ssc-miR-335	15203729	15493888	1879	2545	123.588	164.258	0.410426	5.29054e-21
YK63-TC63	1	ssc-miR-424-3p	15203729	15493888	2565	1703	168.709	109.914	-0.618154	1.20553e-43
YK63-TC63	1	ssc-miR-369	15203729	15493888	2263	2436	148.845	157.223	0.0790033	0.060691
YK63-TC63	2	miR-660-5p	15203729	15493888	1905	2167	125.298	139.862	0.158634	0.000459055
YK63-TC63	1	ssc-miR-133b	15203729	15493888	1577	1269	103.725	81.9033	-0.340765	3.34592e-10
YK63-TC63	1	ssc-miR-181d-5p	15203729	15493888	1012	2011	66.5626	129.793	0.96343	4.65453e-71
YK63-TC63	1	ssc-miR-98	15203729	15493888	1517	1895	99.7782	122.306	0.293702	3.12048e-09
YK63-TC63	1	ssc-miR-148a-3p	15203729	15493888	1704	1623	112.078	104.751	-0.0975365	0.0512429
YK63-TC63	1	ssc-miR-424-5p	15203729	15493888	1344	1227	88.3994	79.1925	-0.158673	0.00532485
YK63-TC63	1	ssc-miR-99b	15203729	15493888	1293	1291	85.0449	83.3232	-0.0295065	0.603085
YK63-TC63	1	ssc-miR-196a	15203729	15493888	1064	699	69.9828	45.1146	-0.633406	7.70604e-20
YK63-TC63	1	ssc-miR-340	15203729	15493888	1088	1455	71.5614	93.908	0.392066	9.57159e-12
YK63-TC63	1	ssc-miR-16	15203729	15493888	1098	1398	72.2191	90.2291	0.321212	3.04388e-08
YK63-TC63	2	miR-412-5p	15203729	15493888	887	1525	58.341	98.4259	0.754528	2.01591e-36
YK63-TC63	1	ssc-miR-136	15203729	15493888	1145	1579	75.3105	101.911	0.43639	4.53966e-15
YK63-TC63	1	ssc-miR-23b	15203729	15493888	1159	1079	76.2313	69.6404	-0.130459	0.0325098
YK63-TC63	1	ssc-miR-411	15203729	15493888	1093	951	71.8903	61.379	-0.228052	0.000358923
YK63-TC63	1	ssc-miR-532-3p	15203729	15493888	1384	727	91.0303	46.9217	-0.956092	7.38416e-50
YK63-TC63	1	ssc-miR-27b-3p	15203729	15493888	1166	731	76.6917	47.1799	-0.700898	1.64445e-25
YK63-TC63	1	ssc-miR-744	15203729	15493888	816	1093	53.671	70.5439	0.394379	2.90829e-09
YK63-TC63	1	ssc-miR-145-5p	15203729	15493888	1076	2023	70.7721	130.568	0.883544	4.74353e-62
YK63-TC63	2	miR-154b-5p	15203729	15493888	1092	1099	71.8245	70.9312	-0.0180557	0.769453
YK63-TC63	1	ssc-miR-451	15203729	15493888	814	458	53.5395	29.56	-0.856957	3.08247e-25
YK63-TC63	1	ssc-miR-125a	15203729	15493888	678	868	44.5943	56.0221	0.329137	7.99974e-06
YK63-TC63	1	ssc-miR-1307	15203729	15493888	544	1078	35.7807	69.5758	0.959404	1.19743e-38
YK63-TC63	1	ssc-miR-100	15203729	15493888	603	756	39.6613	48.7934	0.298954	0.000141985
YK63-TC63	1	ssc-miR-374b-5p	15203729	15493888	1062	564	69.8513	36.4015	-0.940289	1.20676e-37
YK63-TC63	1	ssc-miR-455-3p	15203729	15493888	846	850	55.6442	54.8603	-0.0204688	0.77002
YK63-TC63	1	ssc-miR-486	15203729	15493888	546	1051	35.9122	67.8332	0.917518	3.95556e-35
YK63-TC63	3	novel-m0198-3p	15203729	15493888	664	576	43.6735	37.1759	-0.23239	0.00462812
YK63-TC63	2	miR-330-3p	15203729	15493888	552	512	36.3069	33.0453	-0.135799	0.124964
YK63-TC63	1	ssc-miR-27a	15203729	15493888	702	439	46.1729	28.3338	-0.704522	4.1132e-16
YK63-TC63	1	ssc-miR-22-3p	15203729	15493888	445	564	29.2691	36.4015	0.31462	0.000563962
YK63-TC63	1	ssc-miR-493-5p	15203729	15493888	594	653	39.0694	42.1457	0.109346	0.181421
YK63-TC63	1	ssc-miR-374a-5p	15203729	15493888	623	542	40.9768	34.9815	-0.228215	0.00702566
YK63-TC63	1	ssc-miR-423-3p	15203729	15493888	508	645	33.4129	41.6293	0.317194	0.000201917
YK63-TC63	1	ssc-miR-542-3p	15203729	15493888	638	613	41.9634	39.564	-0.0849433	0.297858
YK63-TC63	1	ssc-miR-452	15203729	15493888	398	658	26.1778	42.4684	0.698046	1.05872e-14
YK63-TC63	2	miR-431-5p	15203729	15493888	680	682	44.7259	44.0174	-0.0230366	0.768097
YK63-TC63	1	ssc-miR-221-3p	15203729	15493888	604	601	39.7271	38.7895	-0.0344573	0.678356
YK63-TC63	1	ssc-miR-450c-5p	15203729	15493888	574	539	37.7539	34.7879	-0.11804	0.172509
YK63-TC63	2	miR-216-5p	15203729	15493888	368	382	24.2046	24.6549	0.0265931	0.801262
YK63-TC63	1	ssc-miR-708-5p	15203729	15493888	420	371	27.6248	23.9449	-0.206246	0.0446925
YK63-TC63	1	ssc-miR-130b	15203729	15493888	291	438	19.14	28.2692	0.56264	1.94855e-07
YK63-TC63	2	miR-3959-5p	15203729	15493888	341	543	22.4287	35.0461	0.643908	6.16987e-11
YK63-TC63	1	ssc-miR-342	15203729	15493888	300	388	19.732	25.0421	0.343818	0.00187805
YK63-TC63	1	ssc-miR-196b-5p	15203729	15493888	528	367	34.7283	23.6868	-0.552028	1.38639e-08
YK63-TC63	1	ssc-miR-363	15203729	15493888	330	425	21.7052	27.4302	0.337724	0.00137575
YK63-TC63	1	ssc-miR-28-3p	15203729	15493888	359	390	23.6126	25.1712	0.0922171	0.382614
YK63-TC63	1	ssc-miR-151-5p	15203729	15493888	382	305	25.1254	19.6852	-0.352035	0.00144203
YK63-TC63	1	ssc-miR-139-3p	15203729	15493888	336	458	22.0998	29.56	0.419613	4.72236e-05
YK63-TC63	1	ssc-miR-151-3p	15203729	15493888	421	294	27.6906	18.9752	-0.545281	5.42535e-07
YK63-TC63	1	ssc-miR-17-5p	15203729	15493888	197	199	12.9573	12.8438	-0.012693	0.929798
YK63-TC63	1	ssc-miR-30a-3p	15203729	15493888	368	253	24.2046	16.329	-0.567845	1.18011e-06
YK63-TC63	1	ssc-miR-500	15203729	15493888	356	239	23.4153	15.4254	-0.602144	4.71448e-07
YK63-TC63	1	ssc-miR-199a-5p	15203729	15493888	303	239	19.9293	15.4254	-0.369583	0.00298379
YK63-TC63	1	ssc-miR-193a-5p	15203729	15493888	327	323	21.5079	20.8469	-0.0450338	0.690615
YK63-TC63	1	ssc-miR-450b-5p	15203729	15493888	419	227	27.559	14.6509	-0.911534	4.38846e-15
YK63-TC63	1	ssc-miR-133a-5p	15203729	15493888	258	330	16.9695	21.2987	0.327821	0.00612881
YK63-TC63	2	miR-1a-2-5p	15203729	15493888	227	192	14.9305	12.392	-0.268853	0.0571441
YK63-TC63	1	ssc-miR-199b-5p	15203729	15493888	268	286	17.6273	18.4589	0.0665051	0.588335
YK63-TC63	1	ssc-miR-186	15203729	15493888	252	284	16.5749	18.3298	0.145191	0.245225
YK63-TC63	1	ssc-miR-15a	15203729	15493888	248	236	16.3118	15.2318	-0.0988296	0.451394
YK63-TC63	1	ssc-miR-148b-3p	15203729	15493888	247	194	16.246	12.5211	-0.375723	0.0064863
YK63-TC63	1	ssc-miR-676-3p	15203729	15493888	271	191	17.8246	12.3274	-0.532001	8.50843e-05
YK63-TC63	2	miR-539-3p	15203729	15493888	251	266	16.5091	17.1681	0.0564689	0.657198
YK63-TC63	1	ssc-miR-574	15203729	15493888	176	189	11.5761	12.1984	0.0755426	0.61813
YK63-TC63	1	ssc-miR-222	15203729	15493888	200	301	13.1547	19.427	0.562485	1.62231e-05
YK63-TC63	1	ssc-miR-19b	15203729	15493888	144	179	9.4714	11.5529	0.286605	0.0757748
YK63-TC63	1	ssc-miR-1306-5p	15203729	15493888	210	124	13.8124	8.0032	-0.787315	9.77426e-07
YK63-TC63	2	miR-1842-5p	15203729	15493888	161	168	10.5895	10.843	0.0341295	0.830998
YK63-TC63	1	ssc-miR-15b	15203729	15493888	152	103	9.9975	6.6478	-0.58869	0.00127341
YK63-TC63	1	ssc-miR-143-5p	15203729	15493888	95	163	6.2485	10.5203	0.751594	4.1769e-05
YK63-TC63	1	ssc-miR-17-3p	15203729	15493888	112	189	7.3666	12.1984	0.727621	1.78092e-05

## Sheet: 70DE
pairwise	miRNA_Type	miR-name	YK70-total-reads	TC70-total-reads	YK70-expressed	TC70-expressed	YK70-std	TC70-std	fold-change(log2 TC70/YK70)	p-value	sig-lable
YK70-TC70	1	ssc-miR-499-5p	10699573	16644379	8965	35521	837.884	2134.11	1.34881	0	**
YK70-TC70	1	ssc-miR-214	10699573	16644379	1187	3757	110.939	225.722	1.02478	2.58009e-112	**
YK70-TC70	1	ssc-miR-29a	10699573	16644379	535	2462	50.002	147.918	1.56474	2.73667e-140	**
YK70-TC70	1	ssc-miR-22-3p	10699573	16644379	240	763	22.4308	45.8413	1.03117	2.25909e-24	**
YK70-TC70	3	novel-m0207-5p	10699573	16644379	17	319	1.5888	19.1656	3.59251	4.5836e-48	**
YK70-TC70	2	miR-1842-5p	10699573	16644379	42	197	3.9254	11.8358	1.59225	6.81364e-13	**
YK70-TC70	1	ssc-miR-1	10699573	16644379	2235788	4135259	208960	248448	0.249712	0
YK70-TC70	1	ssc-miR-206	10699573	16644379	1784985	4131597	166828	248228	0.573306	0
YK70-TC70	1	ssc-let-7f	10699573	16644379	1035125	1422223	96744.5	85447.6	-0.179139	0
YK70-TC70	1	ssc-let-7a	10699573	16644379	893584	1199888	83515.9	72089.7	-0.212257	0
YK70-TC70	1	ssc-let-7c	10699573	16644379	458557	649239	42857.5	39006.5	-0.135833	0
YK70-TC70	1	ssc-miR-199a-3p	10699573	16644379	144491	291305	13504.4	17501.7	0.374069	0
YK70-TC70	1	ssc-let-7e	10699573	16644379	75428	103320	7049.63	6207.5	-0.183534	2.28786e-154
YK70-TC70	1	ssc-let-7g	10699573	16644379	72928	106266	6815.97	6384.5	-0.0943465	5.88496e-42
YK70-TC70	1	ssc-let-7i	10699573	16644379	56035	80642	5237.12	4845	-0.112279	2.98447e-45
YK70-TC70	1	ssc-miR-320	10699573	16644379	41917	75687	3917.63	4547.3	0.215028	4.22123e-134
YK70-TC70	1	ssc-miR-103	10699573	16644379	28499	55677	2663.56	3345.09	0.328688	1.20315e-219
YK70-TC70	1	ssc-let-7d-5p	10699573	16644379	38854	52827	3631.36	3173.86	-0.194269	1.27018e-89
YK70-TC70	1	ssc-miR-107	10699573	16644379	23242	48076	2172.24	2888.42	0.411101	4.2746e-287
YK70-TC70	1	ssc-miR-128	10699573	16644379	28280	50426	2643.1	3029.61	0.196904	2.89178e-76
YK70-TC70	1	ssc-miR-140-3p	10699573	16644379	17894	36731	1672.4	2206.81	0.40004	3.91564e-209
YK70-TC70	1	ssc-miR-423-5p	10699573	16644379	22461	25463	2099.24	1529.83	-0.456502	4.45199e-259
YK70-TC70	1	ssc-miR-432-5p	10699573	16644379	25065	54165	2342.62	3254.25	0.474205	0
YK70-TC70	1	ssc-miR-199b-3p	10699573	16644379	144488	291305	13504.1	17501.7	0.374099	0
YK70-TC70	1	ssc-miR-152	10699573	16644379	13110	30702	1225.28	1844.59	0.590183	0
YK70-TC70	1	ssc-miR-503	10699573	16644379	13212	20868	1234.82	1253.76	0.0219617	0.171207
YK70-TC70	1	ssc-miR-191	10699573	16644379	8401	20911	785.172	1256.34	0.678147	1.25989e-307
YK70-TC70	1	ssc-miR-378	10699573	16644379	9557	29538	893.213	1774.65	0.990461	0
YK70-TC70	1	ssc-miR-127	10699573	16644379	8341	17799	779.564	1069.37	0.456022	9.38043e-130
YK70-TC70	2	miR-485-5p	10699573	16644379	8824	12067	824.706	724.99	-0.185919	4.79773e-20
YK70-TC70	1	ssc-miR-323	10699573	16644379	5667	8621	529.647	517.953	-0.0322119	0.191209
YK70-TC70	1	ssc-miR-181a	10699573	16644379	4008	4828	374.594	290.068	-0.368939	1.09199e-32
YK70-TC70	2	miR-485-3p	10699573	16644379	7324	8041	684.513	483.106	-0.502739	3.4011e-102
YK70-TC70	1	ssc-miR-185	10699573	16644379	5093	13134	476	789.095	0.729237	7.60782e-220
YK70-TC70	1	ssc-miR-382	10699573	16644379	6288	9718	587.687	583.861	-0.00942353	0.684866
YK70-TC70	1	ssc-miR-26a	10699573	16644379	5078	11048	474.598	663.768	0.483971	2.26776e-90
YK70-TC70	1	ssc-miR-101	10699573	16644379	3862	8080	360.949	485.449	0.427525	1.97787e-53
YK70-TC70	1	ssc-miR-181b	10699573	16644379	3152	2788	294.591	167.504	-0.814519	2.09582e-104
YK70-TC70	1	ssc-miR-7134-3p	10699573	16644379	2887	7244	269.824	435.222	0.689733	4.63107e-111
YK70-TC70	1	ssc-miR-21	10699573	16644379	3240	7017	302.816	421.584	0.477379	1.11642e-56
YK70-TC70	1	ssc-miR-133a-3p	10699573	16644379	3872	6619	361.884	397.672	0.136053	2.9202e-06
YK70-TC70	1	ssc-miR-10a-5p	10699573	16644379	1489	4225	139.164	253.839	0.867126	3.94533e-96
YK70-TC70	1	ssc-miR-30d	10699573	16644379	2704	5937	252.72	356.697	0.497157	8.68173e-52
YK70-TC70	1	ssc-miR-10b	10699573	16644379	2293	5655	214.308	339.754	0.664809	8.47448e-82
YK70-TC70	1	ssc-miR-125b	10699573	16644379	2162	3498	202.064	210.161	0.0566819	0.151509
YK70-TC70	1	ssc-miR-296-3p	10699573	16644379	2205	3081	206.083	185.107	-0.154862	0.000123253
YK70-TC70	1	ssc-miR-130a	10699573	16644379	1804	4108	168.605	246.81	0.549754	2.89906e-43
YK70-TC70	1	ssc-miR-532-5p	10699573	16644379	1648	3549	154.025	213.225	0.469215	1.20592e-28
YK70-TC70	1	ssc-miR-30a-5p	10699573	16644379	2391	4668	223.467	280.455	0.327708	6.81975e-20
YK70-TC70	1	ssc-miR-92a	10699573	16644379	1799	2059	168.138	123.705	-0.442734	3.04138e-21
YK70-TC70	1	ssc-miR-143-3p	10699573	16644379	1245	3470	116.36	208.479	0.841308	1.94084e-75
YK70-TC70	1	ssc-miR-99a	10699573	16644379	1641	3116	153.371	187.21	0.287638	4.26754e-11
YK70-TC70	2	miR-6529-5p	10699573	16644379	993	2963	92.8074	178.018	0.939712	1.91845e-77
YK70-TC70	1	ssc-miR-24-3p	10699573	16644379	1237	3167	115.612	190.274	0.718789	3.91824e-53
YK70-TC70	1	ssc-miR-23a	10699573	16644379	1162	2640	108.603	158.612	0.546446	4.12285e-28
YK70-TC70	2	miR-655-3p	10699573	16644379	1529	3596	142.903	216.049	0.596323	8.97876e-44
YK70-TC70	1	ssc-miR-335	10699573	16644379	1217	2377	113.743	142.811	0.328331	6.84363e-11
YK70-TC70	1	ssc-miR-424-3p	10699573	16644379	1530	2044	142.996	122.804	-0.219619	7.16454e-06
YK70-TC70	1	ssc-miR-369	10699573	16644379	1319	3067	123.276	184.266	0.579902	7.6621e-36
YK70-TC70	2	miR-660-5p	10699573	16644379	1116	2502	104.303	150.321	0.527263	3.67058e-25
YK70-TC70	1	ssc-miR-133b	10699573	16644379	1232	1816	115.145	109.106	-0.0777201	0.143735
YK70-TC70	1	ssc-miR-181d-5p	10699573	16644379	927	1027	86.639	61.7025	-0.489688	8.82999e-14
YK70-TC70	1	ssc-miR-98	10699573	16644379	1212	1689	113.275	101.476	-0.158702	0.00352801
YK70-TC70	1	ssc-miR-148a-3p	10699573	16644379	1049	1977	98.0413	118.779	0.276816	4.13164e-07
YK70-TC70	1	ssc-miR-424-5p	10699573	16644379	946	1662	88.4147	99.8535	0.175527	0.00273019
YK70-TC70	1	ssc-miR-99b	10699573	16644379	652	1405	60.937	84.4129	0.470145	2.6786e-12
YK70-TC70	1	ssc-miR-196a	10699573	16644379	447	1127	41.7774	67.7105	0.696657	5.57507e-19
YK70-TC70	1	ssc-miR-340	10699573	16644379	835	1717	78.0405	103.158	0.402559	2.02586e-11
YK70-TC70	1	ssc-miR-16	10699573	16644379	602	1519	56.2639	91.262	0.697805	4.14372e-25
YK70-TC70	2	miR-412-5p	10699573	16644379	630	1483	58.8809	89.0991	0.597611	4.57746e-19
YK70-TC70	1	ssc-miR-136	10699573	16644379	727	1012	67.9466	60.8013	-0.160299	0.0223565
YK70-TC70	1	ssc-miR-23b	10699573	16644379	662	1264	61.8716	75.9416	0.295613	1.66761e-05
YK70-TC70	1	ssc-miR-411	10699573	16644379	597	1641	55.7966	98.5918	0.82129	3.41828e-35
YK70-TC70	1	ssc-miR-532-3p	10699573	16644379	692	949	64.6755	57.0162	-0.181847	0.0117746
YK70-TC70	1	ssc-miR-27b-3p	10699573	16644379	495	997	46.2635	59.9001	0.372684	2.02004e-06
YK70-TC70	1	ssc-miR-744	10699573	16644379	455	896	42.5251	53.832	0.340149	3.55826e-05
YK70-TC70	1	ssc-miR-145-5p	10699573	16644379	661	1794	61.7782	107.784	0.802975	6.08993e-37
YK70-TC70	2	miR-154b-5p	10699573	16644379	763	1020	71.3113	61.2819	-0.21867	0.00157973
YK70-TC70	1	ssc-miR-451	10699573	16644379	332	491	31.0293	29.4994	-0.0729455	0.471412
YK70-TC70	1	ssc-miR-125a	10699573	16644379	533	667	49.8151	40.0736	-0.313931	0.000188939
YK70-TC70	1	ssc-miR-1307	10699573	16644379	341	321	31.8704	19.2858	-0.724678	1.13748e-10
YK70-TC70	1	ssc-miR-100	10699573	16644379	313	889	29.2535	53.4114	0.868538	1.35841e-21
YK70-TC70	1	ssc-miR-374b-5p	10699573	16644379	461	1015	43.0858	60.9815	0.501159	3.02569e-10
YK70-TC70	1	ssc-miR-455-3p	10699573	16644379	521	992	48.6935	59.5997	0.291576	0.000168073
YK70-TC70	1	ssc-miR-486	10699573	16644379	356	1007	33.2724	60.5009	0.862631	5.38114e-24
YK70-TC70	3	novel-m0198-3p	10699573	16644379	544	797	50.8432	47.884	-0.0865112	0.278495
YK70-TC70	2	miR-330-3p	10699573	16644379	262	423	24.487	25.414	0.0536074	0.644401
YK70-TC70	1	ssc-miR-27a	10699573	16644379	274	557	25.6085	33.4648	0.386022	0.000248503
YK70-TC70	1	ssc-miR-493-5p	10699573	16644379	468	919	43.7401	55.2138	0.336072	3.46867e-05
YK70-TC70	1	ssc-miR-374a-5p	10699573	16644379	453	722	42.3381	43.378	0.035007	0.69187
YK70-TC70	1	ssc-miR-423-3p	10699573	16644379	298	638	27.8516	38.3313	0.460763	3.84435e-06
YK70-TC70	1	ssc-miR-378b-3p	10699573	16644379	385	1116	35.9827	67.0497	0.897927	3.81456e-28
YK70-TC70	1	ssc-miR-542-3p	10699573	16644379	344	727	32.1508	43.6784	0.442065	2.04462e-06
YK70-TC70	1	ssc-miR-452	10699573	16644379	190	469	17.7577	28.1777	0.666109	3.57544e-08
YK70-TC70	2	miR-431-5p	10699573	16644379	372	734	34.7677	44.099	0.342998	0.000163634
YK70-TC70	1	ssc-miR-221-3p	10699573	16644379	366	651	34.207	39.1123	0.193331	0.0400953
YK70-TC70	1	ssc-miR-450c-5p	10699573	16644379	347	696	32.4312	41.8159	0.366669	9.36e-05
YK70-TC70	2	miR-216-5p	10699573	16644379	223	312	20.842	18.7451	-0.15298	0.223655
YK70-TC70	1	ssc-miR-708-5p	10699573	16644379	241	329	22.5243	19.7664	-0.188432	0.122223
YK70-TC70	1	ssc-miR-130b	10699573	16644379	168	469	15.7016	28.1777	0.843642	1.41657e-11
YK70-TC70	2	miR-3959-5p	10699573	16644379	267	645	24.9543	38.7518	0.634975	5.6137e-10
YK70-TC70	1	ssc-miR-342	10699573	16644379	181	376	16.9166	22.5902	0.417257	0.00123654
YK70-TC70	1	ssc-miR-196b-5p	10699573	16644379	321	588	30.0012	35.3272	0.235759	0.0182223
YK70-TC70	1	ssc-miR-363	10699573	16644379	223	496	20.842	29.7999	0.515814	6.45089e-06
YK70-TC70	1	ssc-miR-28-3p	10699573	16644379	250	326	23.3654	19.5862	-0.254536	0.0357814
YK70-TC70	1	ssc-miR-151-5p	10699573	16644379	201	385	18.7858	23.1309	0.300179	0.0163746
YK70-TC70	1	ssc-miR-139-3p	10699573	16644379	275	462	25.702	27.7571	0.110976	0.316641
YK70-TC70	1	ssc-miR-151-3p	10699573	16644379	210	346	19.627	20.7878	0.0828974	0.518883
YK70-TC70	1	ssc-miR-17-5p	10699573	16644379	149	237	13.9258	14.239	0.0320876	0.843432
YK70-TC70	1	ssc-miR-122	10699573	16644379	23	69	2.1496	4.1455	0.947478	0.0049372
YK70-TC70	1	ssc-miR-30a-3p	10699573	16644379	221	430	20.655	25.8345	0.322808	0.00654405
YK70-TC70	1	ssc-miR-500	10699573	16644379	182	280	17.01	16.8225	-0.015991	0.896543
YK70-TC70	1	ssc-miR-30e-5p	10699573	16644379	169	301	15.795	18.0842	0.195262	0.16124
YK70-TC70	1	ssc-miR-2320-5p	10699573	16644379	59	140	5.5142	8.4112	0.60916	0.00576342
YK70-TC70	1	ssc-miR-199a-5p	10699573	16644379	176	264	16.4493	15.8612	-0.0525243	0.698575
YK70-TC70	1	ssc-miR-193a-5p	10699573	16644379	251	398	23.4589	23.912	0.0275994	0.821484
YK70-TC70	1	ssc-miR-450b-5p	10699573	16644379	241	361	22.5243	21.689	-0.0545187	0.641705
YK70-TC70	1	ssc-miR-133a-5p	10699573	16644379	172	371	16.0754	22.2898	0.471529	0.00032954
YK70-TC70	2	miR-1a-2-5p	10699573	16644379	241	476	22.5243	28.5982	0.344442	0.0023448
YK70-TC70	1	ssc-miR-199b-5p	10699573	16644379	177	309	16.5427	18.5648	0.166375	0.224583
YK70-TC70	1	ssc-miR-186	10699573	16644379	196	312	18.3185	18.7451	0.0332122	0.810865
YK70-TC70	1	ssc-miR-15a	10699573	16644379	138	256	12.8977	15.3806	0.253998	0.096271
YK70-TC70	1	ssc-miR-148b-3p	10699573	16644379	122	222	11.4023	13.3378	0.226196	0.166786
YK70-TC70	1	ssc-miR-676-3p	10699573	16644379	126	315	11.7762	18.9253	0.684442	3.87366e-06
YK70-TC70	2	miR-539-3p	10699573	16644379	122	289	11.4023	17.3632	0.606708	7.04077e-05
YK70-TC70	1	ssc-miR-574	10699573	16644379	105	162	9.8135	9.733	-0.0118832	0.933308
YK70-TC70	1	ssc-miR-345-3p	10699573	16644379	107	121	10.0004	7.2697	-0.46009	0.0162312
YK70-TC70	1	ssc-miR-222	10699573	16644379	138	212	12.8977	12.737	-0.0180883	0.896398
YK70-TC70	1	ssc-miR-19b	10699573	16644379	109	223	10.1873	13.3979	0.395235	0.0184171
YK70-TC70	1	ssc-miR-1306-5p	10699573	16644379	112	120	10.4677	7.2096	-0.537953	0.00456734
YK70-TC70	1	ssc-miR-15b	10699573	16644379	86	130	8.0377	7.8104	-0.0413863	0.821422
YK70-TC70	1	ssc-miR-143-5p	10699573	16644379	120	182	11.2154	10.9346	-0.0365806	0.816506
YK70-TC70	1	ssc-miR-17-3p	10699573	16644379	84	158	7.8508	9.4927	0.273979	0.162605

## Sheet: 90DE
pairwise	miRNA_Type	miR-name	YK90-total-reads	TC90-total-reads	YK90-expressed	TC90-expressed	YK90-std	TC90-std	fold-change(log2 TC90/YK90)	p-value	sig-lable
YK90-TC90	1	ssc-let-7a	12642458	11581117	1050390	480229	83084.3	41466.6	-1.00263	0	**
YK90-TC90	1	ssc-let-7e	12642458	11581117	68962	24842	5454.79	2145.04	-1.34652	0	**
YK90-TC90	1	ssc-miR-499-5p	12642458	11581117	3714	7469	293.772	644.929	1.13444	0	**
YK90-TC90	1	ssc-miR-101	12642458	11581117	3938	8748	311.49	755.368	1.27799	0	**
YK90-TC90	1	ssc-miR-133a-3p	12642458	11581117	2480	9333	196.164	805.881	2.0385	0	**
YK90-TC90	1	ssc-miR-92a	12642458	11581117	1203	2242	95.1555	193.591	1.02465	1.8936e-92	**
YK90-TC90	1	ssc-miR-23a	12642458	11581117	1175	2217	92.9408	191.432	1.04245	5.14016e-94	**
YK90-TC90	2	miR-655-3p	12642458	11581117	1269	2407	100.376	207.838	1.05005	4.14497e-103	**
YK90-TC90	1	ssc-miR-133b	12642458	11581117	876	4346	69.2903	375.266	2.43719	0	**
YK90-TC90	1	ssc-miR-29a	12642458	11581117	771	2734	60.985	236.074	1.95271	3.0587e-294	**
YK90-TC90	1	ssc-miR-23b	12642458	11581117	652	1549	51.5722	133.752	1.3749	7.5287e-102	**
YK90-TC90	1	ssc-miR-532-3p	12642458	11581117	320	634	25.3115	54.7443	1.11292	4.15659e-31	**
YK90-TC90	1	ssc-miR-145-5p	12642458	11581117	272	1363	21.5148	117.692	2.45161	3.24641e-196	**
YK90-TC90	1	ssc-miR-451	12642458	11581117	314	1312	24.8369	113.288	2.18944	8.7288e-165	**
YK90-TC90	1	ssc-miR-125a	12642458	11581117	409	1025	32.3513	88.5061	1.45195	9.79669e-74	**
YK90-TC90	1	ssc-miR-486	12642458	11581117	564	1234	44.6116	106.553	1.25608	4.30093e-71	**
YK90-TC90	1	ssc-miR-22-3p	12642458	11581117	317	880	25.0742	75.9858	1.59953	4.46732e-73	**
YK90-TC90	1	ssc-miR-342	12642458	11581117	152	284	12.023	24.5227	1.02832	3.50023e-13	**
YK90-TC90	1	ssc-miR-363	12642458	11581117	261	537	20.6447	46.3686	1.16738	1.35725e-28	**
YK90-TC90	1	ssc-miR-28-3p	12642458	11581117	174	321	13.7631	27.7175	1.00999	2.54132e-14	**
YK90-TC90	1	ssc-miR-151-5p	12642458	11581117	213	539	16.848	46.5413	1.46593	3.76909e-40	**
YK90-TC90	1	ssc-miR-122	12642458	11581117	22	534	1.7402	46.1095	4.72774	6.59631e-139	**
YK90-TC90	1	ssc-miR-199a-5p	12642458	11581117	145	310	11.4693	26.7677	1.22272	2.30716e-18	**
YK90-TC90	1	ssc-miR-133a-5p	12642458	11581117	189	459	14.9496	39.6335	1.40661	1.85896e-32	**
YK90-TC90	2	miR-1a-2-5p	12642458	11581117	186	863	14.7123	74.5179	2.34056	2.79773e-118	**
YK90-TC90	1	ssc-miR-574	12642458	11581117	98	415	7.7517	35.8342	2.20875	6.45713e-54	**
YK90-TC90	1	ssc-miR-19b	12642458	11581117	66	123	5.2205	10.6207	1.02462	1.87487e-06	**
YK90-TC90	3	novel-m0207-5p	12642458	11581117	20	81	1.582	6.9941	2.14439	2.50584e-11	**
YK90-TC90	2	miR-1842-5p	12642458	11581117	37	85	2.9266	7.3395	1.32646	1.14725e-06	**
YK90-TC90	1	ssc-miR-15b	12642458	11581117	54	105	4.2713	9.0665	1.08587	3.90531e-06	**
YK90-TC90	1	ssc-miR-1	12642458	11581117	2451925	3038003	193944	262324	0.435711	0
YK90-TC90	1	ssc-miR-206	12642458	11581117	2072324	2357808	163918	203591	0.312699	0
YK90-TC90	1	ssc-let-7f	12642458	11581117	1132763	649543	89599.9	56086.4	-0.675847	0
YK90-TC90	1	ssc-let-7c	12642458	11581117	516103	244729	40823	21131.7	-0.949971	0
YK90-TC90	1	ssc-miR-199a-3p	12642458	11581117	103908	156901	8218.97	13548	0.72105	0
YK90-TC90	1	ssc-let-7g	12642458	11581117	61979	53671	4902.45	4634.35	-0.0811341	1.38248e-21
YK90-TC90	1	ssc-let-7i	12642458	11581117	43435	35987	3435.65	3107.39	-0.14488	3.43549e-45
YK90-TC90	1	ssc-miR-320	12642458	11581117	36860	25534	2915.57	2204.8	-0.403134	1.15868e-261
YK90-TC90	1	ssc-miR-103	12642458	11581117	28215	45877	2231.77	3961.36	0.827811	0
YK90-TC90	1	ssc-let-7d-5p	12642458	11581117	37617	29633	2975.45	2558.73	-0.217678	1.82011e-84
YK90-TC90	1	ssc-miR-107	12642458	11581117	22216	38253	1757.25	3303.05	0.910476	0
YK90-TC90	1	ssc-miR-128	12642458	11581117	22540	31137	1782.88	2688.6	0.592645	0
YK90-TC90	1	ssc-miR-140-3p	12642458	11581117	17269	20105	1365.95	1736.02	0.345872	1.47408e-118
YK90-TC90	1	ssc-miR-423-5p	12642458	11581117	24852	16010	1965.76	1382.42	-0.507886	8.0203e-270
YK90-TC90	1	ssc-miR-432-5p	12642458	11581117	17124	9384	1354.48	810.284	-0.741242	0
YK90-TC90	1	ssc-miR-199b-3p	12642458	11581117	103908	156900	8218.97	13547.9	0.721041	0
YK90-TC90	1	ssc-miR-152	12642458	11581117	13645	21588	1079.3	1864.07	0.78836	0
YK90-TC90	1	ssc-miR-503	12642458	11581117	9503	11965	751.673	1033.15	0.458868	1.80138e-119
YK90-TC90	1	ssc-miR-191	12642458	11581117	6436	9734	509.078	840.506	0.723371	5.94311e-219
YK90-TC90	1	ssc-miR-378	12642458	11581117	11585	18338	916.357	1583.44	0.789081	0
YK90-TC90	1	ssc-miR-127	12642458	11581117	5251	7719	415.346	666.516	0.682324	2.9971e-157
YK90-TC90	2	miR-485-5p	12642458	11581117	8017	7069	634.133	610.39	-0.0550537	0.0193256
YK90-TC90	1	ssc-miR-323	12642458	11581117	3422	3809	270.675	328.897	0.281075	1.23636e-16
YK90-TC90	1	ssc-miR-181a	12642458	11581117	6518	9688	515.564	836.534	0.698272	6.10067e-205
YK90-TC90	2	miR-485-3p	12642458	11581117	3710	3583	293.456	309.383	0.0762512	0.0240392
YK90-TC90	1	ssc-miR-185	12642458	11581117	3830	3253	302.947	280.888	-0.109071	0.00151021
YK90-TC90	1	ssc-miR-382	12642458	11581117	4775	4268	377.695	368.531	-0.035438	0.243749
YK90-TC90	1	ssc-miR-26a	12642458	11581117	4881	5391	386.08	465.499	0.269879	2.64854e-21
YK90-TC90	1	ssc-miR-181b	12642458	11581117	4063	4760	321.377	411.014	0.354919	8.23268e-31
YK90-TC90	1	ssc-miR-7134-3p	12642458	11581117	3136	3262	248.053	281.665	0.183334	3.73501e-07
YK90-TC90	1	ssc-miR-21	12642458	11581117	2934	2859	232.075	246.867	0.0891446	0.0187073
YK90-TC90	1	ssc-miR-10a-5p	12642458	11581117	2334	1874	184.616	161.815	-0.190181	2.0699e-05
YK90-TC90	1	ssc-miR-30d	12642458	11581117	2787	3025	220.448	261.201	0.244725	1.01761e-10
YK90-TC90	1	ssc-miR-10b	12642458	11581117	2211	2479	174.887	214.055	0.291561	4.63845e-12
YK90-TC90	1	ssc-miR-125b	12642458	11581117	1632	2851	129.089	246.177	0.93133	4.16494e-100
YK90-TC90	1	ssc-miR-296-3p	12642458	11581117	1356	1751	107.258	151.194	0.495325	1.47727e-21
YK90-TC90	1	ssc-miR-130a	12642458	11581117	1350	2049	106.783	176.926	0.728463	3.80039e-48
YK90-TC90	1	ssc-miR-532-5p	12642458	11581117	1767	1537	139.767	132.716	-0.0746825	0.137894
YK90-TC90	1	ssc-miR-214	12642458	11581117	556	458	43.9788	39.5471	-0.153236	0.0923998
YK90-TC90	1	ssc-miR-30a-5p	12642458	11581117	2317	2417	183.271	208.702	0.187462	7.82445e-06
YK90-TC90	1	ssc-miR-143-3p	12642458	11581117	1656	1891	130.987	163.283	0.317949	5.47035e-11
YK90-TC90	1	ssc-miR-99a	12642458	11581117	1631	2206	129.01	190.482	0.562179	3.11171e-33
YK90-TC90	2	miR-6529-5p	12642458	11581117	949	914	75.0645	78.9216	0.0722894	0.279269
YK90-TC90	1	ssc-miR-24-3p	12642458	11581117	1304	1674	103.144	144.546	0.486858	4.37816e-20
YK90-TC90	1	ssc-miR-335	12642458	11581117	655	517	51.8095	44.6416	-0.214828	0.0112631
YK90-TC90	1	ssc-miR-424-3p	12642458	11581117	1002	1342	79.2567	115.878	0.548006	5.505e-20
YK90-TC90	1	ssc-miR-369	12642458	11581117	1085	1066	85.8219	92.0464	0.101015	0.104353
YK90-TC90	2	miR-660-5p	12642458	11581117	726	1047	57.4255	90.4058	0.654724	2.43152e-21
YK90-TC90	1	ssc-miR-181d-5p	12642458	11581117	981	861	77.5957	74.3452	-0.0617371	0.360142
YK90-TC90	1	ssc-miR-98	12642458	11581117	823	600	65.0981	51.8085	-0.329427	1.9441e-05
YK90-TC90	1	ssc-miR-148a-3p	12642458	11581117	1119	1111	88.5113	95.932	0.11615	0.0572579
YK90-TC90	1	ssc-miR-424-5p	12642458	11581117	693	811	54.8153	70.0278	0.353349	2.10017e-06
YK90-TC90	1	ssc-miR-99b	12642458	11581117	471	741	37.2554	63.9835	0.78025	1.32384e-20
YK90-TC90	1	ssc-miR-196a	12642458	11581117	345	245	27.289	21.1551	-0.367314	0.00221417
YK90-TC90	1	ssc-miR-340	12642458	11581117	611	668	48.3292	57.6801	0.255179	0.00156709
YK90-TC90	1	ssc-miR-16	12642458	11581117	513	625	40.5776	53.9672	0.411399	1.58574e-06
YK90-TC90	2	miR-412-5p	12642458	11581117	471	655	37.2554	56.5576	0.602271	3.34664e-12
YK90-TC90	1	ssc-miR-136	12642458	11581117	631	1156	49.9112	99.8177	0.999932	1.07279e-46
YK90-TC90	1	ssc-miR-411	12642458	11581117	523	803	41.3685	69.337	0.745093	1.31163e-20
YK90-TC90	1	ssc-miR-27b-3p	12642458	11581117	779	1027	61.6178	88.6788	0.525242	1.31172e-14
YK90-TC90	1	ssc-miR-744	12642458	11581117	371	406	29.3456	35.0571	0.256562	0.0132135
YK90-TC90	2	miR-154b-5p	12642458	11581117	529	527	41.8431	45.5051	0.121039	0.172576
YK90-TC90	1	ssc-miR-1307	12642458	11581117	409	208	32.3513	17.9603	-0.849012	1.4472e-12
YK90-TC90	1	ssc-miR-100	12642458	11581117	314	467	24.8369	40.3243	0.699164	1.92602e-11
YK90-TC90	1	ssc-miR-374b-5p	12642458	11581117	322	501	25.4697	43.2601	0.764255	5.70166e-14
YK90-TC90	1	ssc-miR-455-3p	12642458	11581117	339	320	26.8144	27.6312	0.0432903	0.698866
YK90-TC90	3	novel-m0198-3p	12642458	11581117	379	299	29.9783	25.8179	-0.215547	0.0533029
YK90-TC90	2	miR-330-3p	12642458	11581117	283	367	22.3849	31.6895	0.501479	1.01366e-05
YK90-TC90	1	ssc-miR-27a	12642458	11581117	465	273	36.7808	23.5729	-0.641824	3.24556e-09
YK90-TC90	1	ssc-miR-493-5p	12642458	11581117	611	550	48.3292	47.4911	-0.0252379	0.76738
YK90-TC90	1	ssc-miR-374a-5p	12642458	11581117	313	172	24.7578	14.8518	-0.737245	4.20183e-08
YK90-TC90	1	ssc-miR-423-3p	12642458	11581117	303	354	23.9669	30.567	0.350932	0.00184845
YK90-TC90	1	ssc-miR-378b-3p	12642458	11581117	798	1109	63.1206	95.7593	0.601302	1.46488e-19
YK90-TC90	1	ssc-miR-542-3p	12642458	11581117	302	484	23.8878	41.7922	0.80696	9.78651e-15
YK90-TC90	1	ssc-miR-452	12642458	11581117	83	118	6.5652	10.189	0.634102	0.00199883
YK90-TC90	2	miR-431-5p	12642458	11581117	266	448	21.0402	38.6837	0.878577	1.14294e-15
YK90-TC90	1	ssc-miR-221-3p	12642458	11581117	372	400	29.4247	34.539	0.231199	0.0259965
YK90-TC90	1	ssc-miR-450c-5p	12642458	11581117	266	260	21.0402	22.4503	0.0935863	0.456026
YK90-TC90	2	miR-216-5p	12642458	11581117	51	47	4.034	4.0583	0.00866443	0.971753
YK90-TC90	1	ssc-miR-708-5p	12642458	11581117	147	170	11.6275	14.6791	0.336223	0.0382489
YK90-TC90	1	ssc-miR-130b	12642458	11581117	118	147	9.3336	12.6931	0.443539	0.0126137
YK90-TC90	2	miR-3959-5p	12642458	11581117	242	316	19.1418	27.2858	0.511424	3.04798e-05
YK90-TC90	1	ssc-miR-196b-5p	12642458	11581117	315	191	24.916	16.4924	-0.595271	5.30005e-06
YK90-TC90	1	ssc-miR-139-3p	12642458	11581117	267	375	21.1193	32.3803	0.616554	7.50248e-08
YK90-TC90	1	ssc-miR-151-3p	12642458	11581117	178	237	14.0795	20.4643	0.539513	0.000150296
YK90-TC90	1	ssc-miR-17-5p	12642458	11581117	94	88	7.4353	7.5986	0.0313427	0.880518
YK90-TC90	1	ssc-miR-30a-3p	12642458	11581117	243	369	19.2209	31.8622	0.72917	6.04325e-10
YK90-TC90	1	ssc-miR-500	12642458	11581117	112	86	8.859	7.4259	-0.254578	0.219832
YK90-TC90	1	ssc-miR-30e-5p	12642458	11581117	133	142	10.5201	12.2613	0.220964	0.203888
YK90-TC90	1	ssc-miR-2320-5p	12642458	11581117	107	64	8.4635	5.5262	-0.614967	0.00648093
YK90-TC90	1	ssc-miR-193a-5p	12642458	11581117	254	175	20.091	15.1108	-0.410969	0.00357412
YK90-TC90	1	ssc-miR-450b-5p	12642458	11581117	167	82	13.2095	7.0805	-0.899653	2.11554e-06
YK90-TC90	1	ssc-miR-199b-5p	12642458	11581117	154	175	12.1812	15.1108	0.310924	0.0508268
YK90-TC90	1	ssc-miR-186	12642458	11581117	132	154	10.441	13.2975	0.348895	0.0411528
YK90-TC90	1	ssc-miR-15a	12642458	11581117	111	132	8.7799	11.3979	0.376492	0.0423583
YK90-TC90	1	ssc-miR-148b-3p	12642458	11581117	137	176	10.8365	15.1972	0.487907	0.00288353
YK90-TC90	1	ssc-miR-676-3p	12642458	11581117	69	78	5.4578	6.7351	0.30338	0.202756
YK90-TC90	2	miR-539-3p	12642458	11581117	130	144	10.2828	12.434	0.274057	0.116014
YK90-TC90	1	ssc-miR-345-3p	12642458	11581117	107	54	8.4635	4.6628	-0.860058	0.0002648
YK90-TC90	1	ssc-miR-222	12642458	11581117	135	114	10.6783	9.8436	-0.117424	0.525219
YK90-TC90	1	ssc-miR-1306-5p	12642458	11581117	47	76	3.7176	6.5624	0.819852	0.00192299
YK90-TC90	1	ssc-miR-143-5p	12642458	11581117	116	72	9.1754	6.217	-0.561552	0.00895753
YK90-TC90	1	ssc-miR-17-3p	12642458	11581117	84	96	6.6443	8.2894	0.31915	0.138246

## Sheet: Summary
	Count	breed-DE miRNAs
TC40_VS_YK40 TC55_VS_YK55 TC63_VS_YK63 TC70_VS_YK70 TC90_VS_YK90	1	novel-m0207-5p
TC40_VS_YK40 TC55_VS_YK55 TC70_VS_YK70 TC90_VS_YK90	1	ssc-miR-499-5p
TC40_VS_YK40 TC55_VS_YK55 TC63_VS_YK63	1	ssc-miR-2320-5p
TC40_VS_YK40 TC70_VS_YK70 TC90_VS_YK90	1	miR-1842-5p
TC55_VS_YK55 TC70_VS_YK70 TC90_VS_YK90	1	ssc-miR-22-3p
TC63_VS_YK63 TC70_VS_YK70 TC90_VS_YK90	1	ssc-miR-29a
TC40_VS_YK40 TC55_VS_YK55	6	miR-431-5p
		ssc-miR-1306-5p
		ssc-miR-27a
		ssc-miR-27b-3p
		ssc-miR-411
		ssc-miR-143-5p
TC40_VS_YK40 TC63_VS_YK63	4	ssc-miR-423-5p
		ssc-miR-185
		ssc-miR-345-3p
		ssc-miR-181a
TC40_VS_YK40 TC90_VS_YK90	2	ssc-miR-451
		ssc-miR-486
TC55_VS_YK55 TC63_VS_YK63	1	ssc-miR-378b-3p
TC55_VS_YK55 TC90_VS_YK90	10	ssc-miR-19b
		ssc-let-7e
		ssc-miR-23a
		ssc-miR-133a-3p
		ssc-miR-145-5p
		ssc-miR-23b
		ssc-miR-342
		miR-655-3p
		miR-1a-2-5p
		ssc-miR-133b
TC63_VS_YK63 TC70_VS_YK70	1	ssc-miR-214
TC63_VS_YK63 TC90_VS_YK90	1	ssc-miR-122
TC40_VS_YK40	7	ssc-miR-452
		miR-412-5p
		ssc-miR-139-3p
		ssc-miR-181d-5p
		ssc-miR-181b
		ssc-miR-1307
		ssc-miR-222
TC55_VS_YK55	9	ssc-miR-542-3p
		ssc-miR-378
		ssc-miR-30a-3p
		ssc-miR-374b-5p
		ssc-miR-143-3p
		ssc-miR-26a
		miR-539-3p
		ssc-miR-17-3p
		ssc-miR-369
TC63_VS_YK63	2	ssc-miR-30e-5p
		ssc-miR-320
TC90_VS_YK90	12	ssc-let-7a
		ssc-miR-15b
		ssc-miR-151-5p
		ssc-miR-28-3p
		ssc-miR-574
		ssc-miR-101
		ssc-miR-133a-5p
		ssc-miR-532-3p
		ssc-miR-199a-5p
		ssc-miR-125a
		ssc-miR-92a
		ssc-miR-363
