# Supplementary material for: Comparative analyses of longissimus muscle miRNAomes reveal microRNAs associated with differential regulation of muscle fiber development between Tongcheng and Yorkshire pigs
Source: PLoS One. 2018 Jul 11;13(7):e0200445. doi: 10.1371/journal.pone.0200445 (PMC6040776; doi:10.1371/journal.pone.0200445)
Supplement: S9 Table — (XLSX) [file pone.0200445.s014.xlsx]

## Sheet: DEmiRNA-target 
miRNA	Gene	Symbol	TC-rho	YK-rho	Description
miR-1842-5p	ENSSSCG00000000061	PMM1	-0.6	-1	phosphomannomutase 1 [Source:HGNC Symbol;Acc:9114]
miR-1842-5p	ENSSSCG00000000087	TAB1	-	-1	TGF-beta activated kinase 1/MAP3K7 binding protein 1 [Source:HGNC Symbol;Acc:18157]
miR-1842-5p	ENSSSCG00000000749	SLC6A12	-0.6	-0.8	solute carrier family 6 (neurotransmitter transporter), member 12 [Source:HGNC Symbol;Acc:11045]
miR-1842-5p	ENSSSCG00000000760	LRTM2	-0.8	-	leucine-rich repeats and transmembrane domains 2 [Source:HGNC Symbol;Acc:32443]
miR-1842-5p	ENSSSCG00000001091	KIAA0319	-	-0.8	KIAA0319 [Source:HGNC Symbol;Acc:21580]
miR-1842-5p	ENSSSCG00000001408	AIF1	-	-0.8	Sus scrofa allograft inflammatory factor 1 (AIF1), mRNA. [Source:RefSeq mRNA;Acc:NM_001129950]
miR-1842-5p	ENSSSCG00000002008	0	-0.8	-	DDB1 and CUL4 associated factor 11 [Source:HGNC Symbol;Acc:20258]
miR-1842-5p	ENSSSCG00000002051	ABHD4	-0.8	-	-
miR-1842-5p	ENSSSCG00000002633	GAS8	-0.8	-	growth arrest-specific 8 [Source:HGNC Symbol;Acc:4166]
miR-1842-5p	ENSSSCG00000002684	CDH13	-1	-	cadherin 13 [Source:HGNC Symbol;Acc:1753]
miR-1842-5p	ENSSSCG00000002726	MTSS1L	-0.8	-	-
miR-1842-5p	ENSSSCG00000002792	HSF4	-0.8	-0.8	-
miR-1842-5p	ENSSSCG00000003063	PHLDB3	-0.8	-	pleckstrin homology-like domain, family B, member 3 [Source:HGNC Symbol;Acc:30499]
miR-1842-5p	ENSSSCG00000003143	MAMSTR	-0.8	-0.8	MEF2 activating motif and SAP domain containing transcriptional regulator [Source:HGNC Symbol;Acc:26689]
miR-1842-5p	ENSSSCG00000003428	MTHFR	-	-0.6	Methylenetetrahydrofolate reductase [Source:UniProtKB/TrEMBL;Acc:F1RF82]
miR-1842-5p	ENSSSCG00000003460	CASP9	-1	-	caspase 9, apoptosis-related cysteine peptidase [Source:HGNC Symbol;Acc:1511]
miR-1842-5p	ENSSSCG00000004010	ERMARD	-0.8	-	-
miR-1842-5p	ENSSSCG00000004720	0	-1	-	Uncharacterized protein [Source:UniProtKB/TrEMBL;Acc:F1SI41]
miR-1842-5p	ENSSSCG00000005083	DHRS7	-1	-	dehydrogenase/reductase (SDR family) member 7 [Source:HGNC Symbol;Acc:21524]
miR-1842-5p	ENSSSCG00000005243	PGM5	-	-0.8	phosphoglucomutase 5 [Source:HGNC Symbol;Acc:8908]
miR-1842-5p	ENSSSCG00000005325	TMEM8B	-	-0.8	transmembrane protein 8B [Source:HGNC Symbol;Acc:21427]
miR-1842-5p	ENSSSCG00000005740	SARDH	-1	-	sarcosine dehydrogenase [Source:HGNC Symbol;Acc:10536]
miR-1842-5p	ENSSSCG00000006236	NSMAF	-0.8	-	neutral sphingomyelinase (N-SMase) activation associated factor [Source:HGNC Symbol;Acc:8017]
miR-1842-5p	ENSSSCG00000006250	LYN	-0.8	-	v-yes-1 Yamaguchi sarcoma viral related oncogene homolog [Source:HGNC Symbol;Acc:6735]
miR-1842-5p	ENSSSCG00000006369	F11R	-0.8	-0.8	Sus scrofa F11 receptor (F11R), mRNA. [Source:RefSeq mRNA;Acc:NM_001128444]
miR-1842-5p	ENSSSCG00000006494	SLC25A44	-0.8	-	Uncharacterized protein [Source:UniProtKB/TrEMBL;Acc:F1RLQ4]
miR-1842-5p	ENSSSCG00000006530	EFNA1	-1	-0.8	ephrin-A1 [Source:HGNC Symbol;Acc:3221]
miR-1842-5p	ENSSSCG00000006545	CHRNB2	-0.8	-	Uncharacterized protein [Source:UniProtKB/TrEMBL;Acc:F1RGM6]
miR-1842-5p	ENSSSCG00000006878	DPYD	-1	-	dihydropyrimidine dehydrogenase [Source:HGNC Symbol;Acc:3012]
miR-1842-5p	ENSSSCG00000006982	ZDHHC2	-0.8	-	zinc finger, DHHC-type containing 2 [Source:HGNC Symbol;Acc:18469]
miR-1842-5p	ENSSSCG00000007092	CSRP2BP	-	-0.6	CSRP2 binding protein [Source:HGNC Symbol;Acc:15904]
miR-1842-5p	ENSSSCG00000007185	SIRPB2	-1	-0.8	-
miR-1842-5p	ENSSSCG00000007226	DEFB123	-0.8	-1	defensin, beta 123 [Source:HGNC Symbol;Acc:18103]
miR-1842-5p	ENSSSCG00000007477	NFATC2	-0.8	-	Sus scrofa nuclear factor of activated T-cells, cytoplasmic, calcineurin-dependent 2 (NFATC2), mRNA. [Source:RefSeq mRNA;Acc:NM_001113452]
miR-1842-5p	ENSSSCG00000007580	WIPI2	-0.8	-	Sus scrofa WD repeat domain, phosphoinositide interacting 2 (WIPI2), mRNA. [Source:RefSeq mRNA;Acc:NM_001190295]
miR-1842-5p	ENSSSCG00000007806	RABEP2	-	-0.8	rabaptin, RAB GTPase binding effector protein 2 [Source:HGNC Symbol;Acc:24817]
miR-1842-5p	ENSSSCG00000007840	POLR3E	-0.8	-	polymerase (RNA) III (DNA directed) polypeptide E (80kD) [Source:HGNC Symbol;Acc:30347]
miR-1842-5p	ENSSSCG00000008041	PKD1	-	-0.8	polycystic kidney disease 1 (autosomal dominant) [Source:HGNC Symbol;Acc:9008]
miR-1842-5p	ENSSSCG00000008077	C9orf89	-	-0.8	-
miR-1842-5p	ENSSSCG00000008217	CD8A	-	-0.6	Sus scrofa CD8a molecule (CD8A), mRNA. [Source:RefSeq mRNA;Acc:NM_001001907]
miR-1842-5p	ENSSSCG00000008559	TMEM214	-0.8	-	transmembrane protein 214 [Source:HGNC Symbol;Acc:25983]
miR-1842-5p	ENSSSCG00000009071	JADE1	-0.8	-	jade family PHD finger 1 [Source:HGNC Symbol;Acc:30027]
miR-1842-5p	ENSSSCG00000009836	0	-	-0.8	Uncharacterized protein [Source:UniProtKB/TrEMBL;Acc:F1RL48]
miR-1842-5p	ENSSSCG00000010026	PIK3IP1	-0.8	-	phosphoinositide-3-kinase interacting protein 1 [Source:HGNC Symbol;Acc:24942]
miR-1842-5p	ENSSSCG00000010055	GGT5	-0.6	-	gamma-glutamyltransferase 5 [Source:HGNC Symbol;Acc:4260]
miR-1842-5p	ENSSSCG00000010096	AIFM3	-0.8	-	apoptosis-inducing factor, mitochondrion-associated, 3 [Source:HGNC Symbol;Acc:26398]
miR-1842-5p	ENSSSCG00000010133	ARVCF	-	-0.8	armadillo repeat gene deleted in velocardiofacial syndrome [Source:HGNC Symbol;Acc:728]
miR-1842-5p	ENSSSCG00000010370	ANXA8	-	-0.8	Sus scrofa annexin A8 (ANXA8), mRNA. [Source:RefSeq mRNA;Acc:NM_001243599]
miR-1842-5p	ENSSSCG00000010414	CXCL12	-1	-	Sus scrofa chemokine (C-X-C motif) ligand 12 (CXCL12), mRNA. [Source:RefSeq mRNA;Acc:NM_001009580]
miR-1842-5p	ENSSSCG00000010445	ANKRD22	-1	-	ankyrin repeat domain 22 [Source:HGNC Symbol;Acc:28321]
miR-1842-5p	ENSSSCG00000011160	ADARB2	-0.8	-	adenosine deaminase, RNA-specific, B2 (non-functional) [Source:HGNC Symbol;Acc:227]
miR-1842-5p	ENSSSCG00000011251	MYD88	-1	-	Sus scrofa myeloid differentiation primary response gene (88) (MYD88), mRNA. [Source:RefSeq mRNA;Acc:NM_001099923]
miR-1842-5p	ENSSSCG00000011278	TRAK1	-1	-	trafficking protein, kinesin binding 1 [Source:HGNC Symbol;Acc:29947]
miR-1842-5p	ENSSSCG00000011415	MAPKAPK3	-	-1	Sus scrofa mitogen-activated protein kinase-activated protein kinase 3 (MAPKAPK3), mRNA. [Source:RefSeq mRNA;Acc:NM_001143717]
miR-1842-5p	ENSSSCG00000011547	CPNE9	-1	-	copine family member IX [Source:HGNC Symbol;Acc:24336]
miR-1842-5p	ENSSSCG00000011618	GATA2	-0.6	-	Sus scrofa GATA binding protein 2 (GATA2), mRNA. [Source:RefSeq mRNA;Acc:NM_213879]
miR-1842-5p	ENSSSCG00000011646	KY	-0.8	-	kyphoscoliosis peptidase [Source:HGNC Symbol;Acc:26576]
miR-1842-5p	ENSSSCG00000011917	NAA50	-0.8	-	N(alpha)-acetyltransferase 50, NatE catalytic subunit [Source:HGNC Symbol;Acc:29533]
miR-1842-5p	ENSSSCG00000011996	POU1F1	-	-0.6	Sus scrofa POU class 1 homeobox 1 (POU1F1), mRNA. [Source:RefSeq mRNA;Acc:NM_214163]
miR-1842-5p	ENSSSCG00000012116	PRPS2	-	-0.6	phosphoribosyl pyrophosphate synthetase 2 [Source:HGNC Symbol;Acc:9465]
miR-1842-5p	ENSSSCG00000012669	ARHGAP36	-0.8	-0.8	Uncharacterized protein [Source:UniProtKB/TrEMBL;Acc:F1RTF6]
miR-1842-5p	ENSSSCG00000012880	CPT1A	-1	-1	carnitine palmitoyltransferase 1A (liver) [Source:HGNC Symbol;Acc:2328]
miR-1842-5p	ENSSSCG00000012973	MUS81	-	-0.8	MUS81 structure-specific endonuclease subunit [Source:HGNC Symbol;Acc:29814]
miR-1842-5p	ENSSSCG00000013028	ESRRA	-0.6	-0.8	estrogen-related receptor alpha [Source:HGNC Symbol;Acc:3471]
miR-1842-5p	ENSSSCG00000013065	ASRGL1	-0.6	-	asparaginase like 1 [Source:HGNC Symbol;Acc:16448]
miR-1842-5p	ENSSSCG00000013582	XAB2	-0.6	-0.8	XPA binding protein 2 [Source:HGNC Symbol;Acc:14089]
miR-1842-5p	ENSSSCG00000013601	42065	-0.6	-0.8	membrane-associated ring finger (C3HC4) 2, E3 ubiquitin protein ligase [Source:HGNC Symbol;Acc:28038]
miR-1842-5p	ENSSSCG00000014800	RNF121	-	-0.8	ring finger protein 121 [Source:HGNC Symbol;Acc:21070]
miR-1842-5p	ENSSSCG00000014869	LRRC32	-0.6	-	leucine rich repeat containing 32 [Source:HGNC Symbol;Acc:4161]
miR-1842-5p	ENSSSCG00000014891	GAB2	-0.8	-	Uncharacterized protein [Source:UniProtKB/TrEMBL;Acc:F1STW8]
miR-1842-5p	ENSSSCG00000015067	APOA5	-0.737865	-	Sus scrofa apolipoprotein A-V (APOA5), mRNA. [Source:RefSeq mRNA;Acc:NM_001159308]
miR-1842-5p	ENSSSCG00000015445	NRCAM	-0.8	-	Uncharacterized protein [Source:UniProtKB/TrEMBL;Acc:F1SAE8]
miR-1842-5p	ENSSSCG00000015487	TNFSF18	-0.8	-	tumor necrosis factor (ligand) superfamily, member 18 [Source:HGNC Symbol;Acc:11932]
miR-1842-5p	ENSSSCG00000015567	FAM129A	-0.8	-	-
miR-1842-5p	ENSSSCG00000016101	C-FLIP	-0.8	-	Sus scrofa cellular FLICE-like inhibitory protein (C-FLIP), mRNA. [Source:RefSeq mRNA;Acc:NM_001001628]
miR-1842-5p	ENSSSCG00000016245	0	-0.632456	-0.8	-
miR-1842-5p	ENSSSCG00000016723	URGCP	-0.8	-	-
miR-1842-5p	ENSSSCG00000017215	SLC16A5	-	-0.8	Solute carrier family 16, member 5 (Monocarboxylic acid transporter 6); Uncharacterized protein [Source:UniProtKB/TrEMBL;Acc:F1RVX0]
miR-1842-5p	ENSSSCG00000017300	MRC2	-	-0.6	mannose receptor, C type 2 [Source:HGNC Symbol;Acc:16875]
miR-1842-5p	ENSSSCG00000017303	0	-	-0.6	Uncharacterized protein [Source:UniProtKB/TrEMBL;Acc:F1RRU5]
miR-1842-5p	ENSSSCG00000017407	GHDC	-	-0.8	-
miR-1842-5p	ENSSSCG00000017469	0	-0.737865	-	Uncharacterized protein [Source:UniProtKB/TrEMBL;Acc:F1RXE5]
miR-1842-5p	ENSSSCG00000017478	RAPGEFL1	-0.6	-	Rap guanine nucleotide exchange factor (GEF)-like 1 [Source:HGNC Symbol;Acc:17428]
miR-1842-5p	ENSSSCG00000017583	SGCA	-1	-0.8	-
miR-1842-5p	ENSSSCG00000017747	RAB11FIP4	-0.8	-	RAB11 family interacting protein 4 (class II) [Source:HGNC Symbol;Acc:30267]
miR-1842-5p	ENSSSCG00000020809	B3GAT3	-	-0.8	beta-1,3-glucuronyltransferase 3 (glucuronosyltransferase I) [Source:HGNC Symbol;Acc:923]
miR-1842-5p	ENSSSCG00000020856	PPME1	-0.6	-	protein phosphatase methylesterase 1 [Source:HGNC Symbol;Acc:30178]
miR-1842-5p	ENSSSCG00000020940	0	-0.8	-	Uncharacterized protein [Source:UniProtKB/TrEMBL;Acc:I3LMV2]
miR-1842-5p	ENSSSCG00000021257	0	-	-0.8	Uncharacterized protein [Source:UniProtKB/TrEMBL;Acc:I3LTW4]
miR-1842-5p	ENSSSCG00000021296	PTTG1IP	-0.6	-0.8	pituitary tumor-transforming 1 interacting protein [Source:HGNC Symbol;Acc:13524]
miR-1842-5p	ENSSSCG00000021431	TMEM223	-0.8	-	transmembrane protein 223 [Source:HGNC Symbol;Acc:28464]
miR-1842-5p	ENSSSCG00000021443	SGK1	-0.8	-0.8	serum/glucocorticoid regulated kinase 1 [Source:HGNC Symbol;Acc:10810]
miR-1842-5p	ENSSSCG00000021638	NEU3	-0.8	-1	sialidase 3 (membrane sialidase) [Source:HGNC Symbol;Acc:7760]
miR-1842-5p	ENSSSCG00000021910	GAST	-0.737865	-	gastrin [Source:HGNC Symbol;Acc:4164]
miR-1842-5p	ENSSSCG00000021956	LY75	-0.8	-	lymphocyte antigen 75 [Source:RefSeq peptide;Acc:NP_001171875]
miR-1842-5p	ENSSSCG00000022011	NMI	-	-0.8	N-myc (and STAT) interactor [Source:HGNC Symbol;Acc:7854]
miR-1842-5p	ENSSSCG00000022128	MXI1	-1	-	MAX interactor 1, dimerization protein [Source:HGNC Symbol;Acc:7534]
miR-1842-5p	ENSSSCG00000022425	0	-0.6	-	Uncharacterized protein [Source:UniProtKB/TrEMBL;Acc:I3LHZ5]
miR-1842-5p	ENSSSCG00000022478	0	-1	-0.8	Uncharacterized protein [Source:UniProtKB/TrEMBL;Acc:I3LBD5]
miR-1842-5p	ENSSSCG00000022729	KLHL6	-0.8	-	kelch-like family member 6 [Source:HGNC Symbol;Acc:18653]
miR-1842-5p	ENSSSCG00000023333	FCN2	-0.6	-	-
miR-1842-5p	ENSSSCG00000023417	0	-	-0.8	Uncharacterized protein [Source:UniProtKB/TrEMBL;Acc:I3L684]
miR-1842-5p	ENSSSCG00000024134	MGLL	-0.6	-0.8	Sus scrofa monoglyceride lipase (MGLL), mRNA. [Source:RefSeq mRNA;Acc:NM_001143718]
miR-1842-5p	ENSSSCG00000024391	EMC10	-	-0.8	ER membrane protein complex subunit 10 [Source:HGNC Symbol;Acc:27609]
miR-1842-5p	ENSSSCG00000024752	ALDH4A1	-0.8	-0.8	aldehyde dehydrogenase 4 family, member A1 [Source:HGNC Symbol;Acc:406]
miR-1842-5p	ENSSSCG00000025240	DDIT4L	-0.8	-0.8	DNA-damage-inducible transcript 4-like [Source:HGNC Symbol;Acc:30555]
miR-1842-5p	ENSSSCG00000025426	0	-1	-	Uncharacterized protein [Source:UniProtKB/TrEMBL;Acc:I3LBS4]
miR-1842-5p	ENSSSCG00000025980	CHMP4C	-0.8	-0.8	charged multivesicular body protein 4C [Source:HGNC Symbol;Acc:30599]
miR-1842-5p	ENSSSCG00000026006	KLF13	-0.8	-	Sus scrofa Kruppel-like factor 13 (KLF13), mRNA. [Source:RefSeq mRNA;Acc:NM_001011505]
miR-1842-5p	ENSSSCG00000026460	TAL1	-	-0.8	T-cell acute lymphocytic leukemia 1 [Source:HGNC Symbol;Acc:11556]
miR-1842-5p	ENSSSCG00000026930	HIST1H2BN	-0.8	-	histone cluster 1, H2bn [Source:HGNC Symbol;Acc:4749]
miR-1842-5p	ENSSSCG00000026947	GMPR2	-1	-	guanosine monophosphate reductase 2 [Source:HGNC Symbol;Acc:4377]
miR-1842-5p	ENSSSCG00000027477	0	-	-0.8	Uncharacterized protein [Source:UniProtKB/TrEMBL;Acc:I3LTB3]
miR-1842-5p	ENSSSCG00000027796	SLC22A7	-0.8	-	Sus scrofa solute carrier family 22 (organic anion transporter), member 7 (SLC22A7), mRNA. [Source:RefSeq mRNA;Acc:NM_001044617]
miR-1842-5p	ENSSSCG00000030005	0	-1	-0.8	Uncharacterized protein [Source:UniProtKB/TrEMBL;Acc:I3L8J2]
miR-1842-5p	ENSSSCG00000030668	UQCC2	-	-0.8	ubiquinol-cytochrome c reductase complex assembly factor 2 [Source:HGNC Symbol;Acc:21237]
miR-1842-5p	ENSSSCG00000030680	TCF7	-0.8	-0.8	transcription factor 7 (T-cell specific, HMG-box) [Source:HGNC Symbol;Acc:11639]
miR-1a-2-5p	ENSSSCG00000000457	0	-	-1	Ubiquitin carboxyl-terminal hydrolase [Source:UniProtKB/TrEMBL;Acc:F1SKD5]
miR-1a-2-5p	ENSSSCG00000000483	0	-0.8	-0.8	-
miR-1a-2-5p	ENSSSCG00000000517	CAPS2	-	-1	calcyphosine 2 [Source:HGNC Symbol;Acc:16471]
miR-1a-2-5p	ENSSSCG00000000522	NAP1L1	-0.8	-0.8	nucleosome assembly protein 1-like 1 [Source:HGNC Symbol;Acc:7637]
miR-1a-2-5p	ENSSSCG00000000544	PTHLH	-	-0.8	parathyroid hormone-like hormone [Source:HGNC Symbol;Acc:9607]
miR-1a-2-5p	ENSSSCG00000000587	AEBP2	-0.8	-0.8	AE binding protein 2 [Source:HGNC Symbol;Acc:24051]
miR-1a-2-5p	ENSSSCG00000000625	LRP6	-	-0.8	low density lipoprotein receptor-related protein 6 [Source:HGNC Symbol;Acc:6698]
miR-1a-2-5p	ENSSSCG00000000789	CNTN1	-0.8	-1	Uncharacterized protein [Source:UniProtKB/TrEMBL;Acc:F1SHN1]
miR-1a-2-5p	ENSSSCG00000000806	SCAF11	-0.8	-0.8	SR-related CTD-associated factor 11 [Source:HGNC Symbol;Acc:10784]
miR-1a-2-5p	ENSSSCG00000000884	0	-1	-0.8	Uncharacterized protein [Source:UniProtKB/TrEMBL;Acc:F1SQT5]
miR-1a-2-5p	ENSSSCG00000000887	0	-1	-1	Sus scrofa thymopoietin (TMPO), mRNA. [Source:RefSeq mRNA;Acc:NM_001244228]
miR-1a-2-5p	ENSSSCG00000000912	EEA1	-	-0.8	early endosome antigen 1 [Source:HGNC Symbol;Acc:3185]
miR-1a-2-5p	ENSSSCG00000001046	NEDD9	-	-0.8	Uncharacterized protein [Source:UniProtKB/TrEMBL;Acc:F1RV86]
miR-1a-2-5p	ENSSSCG00000001459	0	-	-0.8	Sus scrofa MHC class II, DO beta (SLA-DOB), mRNA. [Source:RefSeq mRNA;Acc:NM_001114064]
miR-1a-2-5p	ENSSSCG00000001639	TRERF1	-1	-1	transcriptional regulating factor 1 [Source:HGNC Symbol;Acc:18273]
miR-1a-2-5p	ENSSSCG00000001701	HSPCB	-	-0.8	Sus scrofa heat shock 90kD protein 1, beta (HSPCB), mRNA. [Source:RefSeq mRNA;Acc:NM_001244433]
miR-1a-2-5p	ENSSSCG00000001970	HEATR5A	-0.8	-0.8	HEAT repeat containing 5A [Source:HGNC Symbol;Acc:20276]
miR-1a-2-5p	ENSSSCG00000002034	ACIN1	-0.8	-	apoptotic chromatin condensation inducer 1 [Source:HGNC Symbol;Acc:17066]
miR-1a-2-5p	ENSSSCG00000002254	NR2F2	-	-0.8	Sus scrofa nuclear receptor subfamily 2, group F, member 2 (NR2F2), transcript variant 1, mRNA. [Source:RefSeq mRNA;Acc:NM_001190252]
miR-1a-2-5p	ENSSSCG00000002404	SPTLC2	-	-0.8	serine palmitoyltransferase, long chain base subunit 2 [Source:HGNC Symbol;Acc:11278]
miR-1a-2-5p	ENSSSCG00000002427	EML5	-1	-1	echinoderm microtubule associated protein like 5 [Source:HGNC Symbol;Acc:18197]
miR-1a-2-5p	ENSSSCG00000002461	BTBD7	-	-0.8	BTB (POZ) domain containing 7 [Source:HGNC Symbol;Acc:18269]
miR-1a-2-5p	ENSSSCG00000002844	0	-	-0.6	phosphorylase kinase, beta [Source:HGNC Symbol;Acc:8927]
miR-1a-2-5p	ENSSSCG00000003520	CDC42	-	-1	Sus scrofa cell division cycle 42 (GTP binding protein, 25kDa) (CDC42), mRNA. [Source:RefSeq mRNA;Acc:NM_001078680]
miR-1a-2-5p	ENSSSCG00000003591	0	-0.8	-0.8	Uncharacterized protein [Source:UniProtKB/TrEMBL;Acc:F1STL2]
miR-1a-2-5p	ENSSSCG00000003649	0	-	-1	MYC binding protein [Source:HGNC Symbol;Acc:7554]
miR-1a-2-5p	ENSSSCG00000003697	0	-0.8	-1	Uncharacterized protein [Source:UniProtKB/TrEMBL;Acc:F1SBC5]
miR-1a-2-5p	ENSSSCG00000003787	ZRANB2	-	-0.8	Sus scrofa zinc finger protein 265 (LOC733651), mRNA. [Source:RefSeq mRNA;Acc:NM_001044582]
miR-1a-2-5p	ENSSSCG00000003830	MYSM1	-0.8	-0.8	Myb-like, SWIRM and MPN domains 1 [Source:HGNC Symbol;Acc:29401]
miR-1a-2-5p	ENSSSCG00000003867	TXNDC12	-	-0.8	thioredoxin domain containing 12 (endoplasmic reticulum) [Source:HGNC Symbol;Acc:24626]
miR-1a-2-5p	ENSSSCG00000003885	CMPK1	-	-0.8	UMP-CMP kinase [Source:UniProtKB/Swiss-Prot;Acc:Q29561]
miR-1a-2-5p	ENSSSCG00000004075	RGS17	-1	-1	regulator of G-protein signaling 17 [Source:HGNC Symbol;Acc:14088]
miR-1a-2-5p	ENSSSCG00000004094	PPP1R14C	-1	-1	protein phosphatase 1, regulatory (inhibitor) subunit 14C [Source:HGNC Symbol;Acc:14952]
miR-1a-2-5p	ENSSSCG00000004144	HECA	-1	-1	-
miR-1a-2-5p	ENSSSCG00000004236	0	-	-0.8	Uncharacterized protein [Source:UniProtKB/TrEMBL;Acc:F1SF58]
miR-1a-2-5p	ENSSSCG00000004275	FAM135A	-0.8	-1	family with sequence similarity 135, member A [Source:HGNC Symbol;Acc:21084]
miR-1a-2-5p	ENSSSCG00000004374	0	-	-0.8	Glutamyl-tRNA(Gln) amidotransferase subunit A, mitochondrial [Source:UniProtKB/TrEMBL;Acc:F1RT46]
miR-1a-2-5p	ENSSSCG00000004382	SEC63	-0.8	-1	SEC63 homolog (S. cerevisiae) [Source:HGNC Symbol;Acc:21082]
miR-1a-2-5p	ENSSSCG00000004411	ZBTB24	-0.8	-0.8	zinc finger and BTB domain containing 24 [Source:HGNC Symbol;Acc:21143]
miR-1a-2-5p	ENSSSCG00000004441	DSE	-0.8	-0.8	dermatan sulfate epimerase [Source:HGNC Symbol;Acc:21144]
miR-1a-2-5p	ENSSSCG00000004511	MYO5B	-	-0.6	myosin VB [Source:HGNC Symbol;Acc:7603]
miR-1a-2-5p	ENSSSCG00000004551	ZNF609	-0.8	-1	zinc finger protein 609 [Source:HGNC Symbol;Acc:29003]
miR-1a-2-5p	ENSSSCG00000004603	RFX7	-0.8	-0.8	regulatory factor X, 7 [Source:HGNC Symbol;Acc:25777]
miR-1a-2-5p	ENSSSCG00000004620	MYO5A	-0.8	-1	Uncharacterized protein [Source:UniProtKB/TrEMBL;Acc:F1RZD2]
miR-1a-2-5p	ENSSSCG00000004624	MAPK6	-0.8	-0.8	mitogen-activated protein kinase 6 [Source:HGNC Symbol;Acc:6879]
miR-1a-2-5p	ENSSSCG00000004635	SPPL2A	-0.8	-0.8	signal peptide peptidase like 2A [Source:HGNC Symbol;Acc:30227]
miR-1a-2-5p	ENSSSCG00000004661	MYEF2	-0.8	-0.8	myelin expression factor 2 [Source:HGNC Symbol;Acc:17940]
miR-1a-2-5p	ENSSSCG00000004724	HAUS2	-	-1	HAUS augmin-like complex, subunit 2 [Source:HGNC Symbol;Acc:25530]
miR-1a-2-5p	ENSSSCG00000004806	0	-1	-1	Rho GTPase activating protein 11B [Source:HGNC Symbol;Acc:15782]
miR-1a-2-5p	ENSSSCG00000004807	SCG5	-0.8	-1	secretogranin V (7B2 protein) [Source:HGNC Symbol;Acc:10816]
miR-1a-2-5p	ENSSSCG00000004812	IGF1R	-0.8	-0.8	-
miR-1a-2-5p	ENSSSCG00000004989	0	-	-0.8	Uncharacterized protein [Source:UniProtKB/TrEMBL;Acc:F1SIP8]
miR-1a-2-5p	ENSSSCG00000005072	PSMA3	-	-0.8	Proteasome subunit alpha type [Source:UniProtKB/TrEMBL;Acc:F1SSL6]
miR-1a-2-5p	ENSSSCG00000005211	PDL1	-	-0.8	Sus scrofa CD274 molecule (CD274), mRNA. [Source:RefSeq mRNA;Acc:NM_001025221]
miR-1a-2-5p	ENSSSCG00000005371	HEMGN	-	-0.8	hemogen [Source:HGNC Symbol;Acc:17509]
miR-1a-2-5p	ENSSSCG00000005387	ERP44	-	-1	endoplasmic reticulum protein 44 [Source:HGNC Symbol;Acc:18311]
miR-1a-2-5p	ENSSSCG00000005437	KLF4	-1	-	Sus scrofa Kruppel-like factor 4 (gut) (KLF4), mRNA. [Source:RefSeq mRNA;Acc:NM_001031782]
miR-1a-2-5p	ENSSSCG00000005452	C9orf152	-	-0.8	-
miR-1a-2-5p	ENSSSCG00000005506	MEGF9	-	-0.8	multiple EGF-like-domains 9 [Source:HGNC Symbol;Acc:3234]
miR-1a-2-5p	ENSSSCG00000005514	RAB14	-0.8	-	RAB14, member RAS oncogene family [Source:HGNC Symbol;Acc:16524]
miR-1a-2-5p	ENSSSCG00000005518	GGTA1	-1	-1	Sus scrofa glycoprotein, alpha-galactosyltransferase 1 (GGTA1), mRNA. [Source:RefSeq mRNA;Acc:NM_213810]
miR-1a-2-5p	ENSSSCG00000005651	ODF2	-1	-0.8	outer dense fiber of sperm tails 2 [Source:HGNC Symbol;Acc:8114]
miR-1a-2-5p	ENSSSCG00000006067	0	-	-1	Uncharacterized protein [Source:UniProtKB/TrEMBL;Acc:F1S0Q2]
miR-1a-2-5p	ENSSSCG00000006120	OTUD6B	-0.8	-	-
miR-1a-2-5p	ENSSSCG00000006176	TCEB1	-	-0.8	transcription elongation factor B (SIII), polypeptide 1 (15kDa, elongin C) [Source:HGNC Symbol;Acc:11617]
miR-1a-2-5p	ENSSSCG00000006282	KIFAP3	-	-1	kinesin-associated protein 3 [Source:HGNC Symbol;Acc:17060]
miR-1a-2-5p	ENSSSCG00000006318	TADA1	-0.8	-0.8	transcriptional adaptor 1 [Source:HGNC Symbol;Acc:30631]
miR-1a-2-5p	ENSSSCG00000006395	TAGLN2	-0.8	-1	transgelin 2 [Source:HGNC Symbol;Acc:11554]
miR-1a-2-5p	ENSSSCG00000006703	PRKAB2	-	-1	-
miR-1a-2-5p	ENSSSCG00000006734	CD101	-0.8	-0.8	CD101 molecule [Source:HGNC Symbol;Acc:5949]
miR-1a-2-5p	ENSSSCG00000006738	CD58	-0.8	-0.8	-
miR-1a-2-5p	ENSSSCG00000006760	HIPK1	-	-0.8	homeodomain interacting protein kinase 1 [Source:HGNC Symbol;Acc:19006]
miR-1a-2-5p	ENSSSCG00000006875	0	-	-0.8	Uncharacterized protein [Source:UniProtKB/TrEMBL;Acc:F1S553]
miR-1a-2-5p	ENSSSCG00000006933	CLCA1	-	-1	chloride channel accessory 1 [Source:HGNC Symbol;Acc:2015]
miR-1a-2-5p	ENSSSCG00000006968	LONRF1	-0.8	-	LON peptidase N-terminal domain and ring finger 1 [Source:HGNC Symbol;Acc:26302]
miR-1a-2-5p	ENSSSCG00000006983	CNOT7	-	-0.8	CCR4-NOT transcription complex, subunit 7 [Source:HGNC Symbol;Acc:14101]
miR-1a-2-5p	ENSSSCG00000007097	SEC23B	-1	-1	Sec23 homolog B (S. cerevisiae) [Source:HGNC Symbol;Acc:10702]
miR-1a-2-5p	ENSSSCG00000007248	ASXL1	-1	-0.8	additional sex combs like 1 (Drosophila) [Source:HGNC Symbol;Acc:18318]
miR-1a-2-5p	ENSSSCG00000007736	TMEM248	-	-0.8	-
miR-1a-2-5p	ENSSSCG00000007857	ACSM3	-1	-	acyl-CoA synthetase medium-chain family member 3 [Source:HGNC Symbol;Acc:10522]
miR-1a-2-5p	ENSSSCG00000008136	RANBP2	-0.8	-1	RAN binding protein 2 [Source:HGNC Symbol;Acc:9848]
miR-1a-2-5p	ENSSSCG00000008137	LIMS1	-1	-0.8	-
miR-1a-2-5p	ENSSSCG00000008234	0	-	-0.8	-
miR-1a-2-5p	ENSSSCG00000008352	PNO1	-	-0.8	partner of NOB1 homolog (S. cerevisiae) [Source:HGNC Symbol;Acc:32790]
miR-1a-2-5p	ENSSSCG00000008484	SRSF7	-0.8	-0.8	serine/arginine-rich splicing factor 7 [Source:HGNC Symbol;Acc:10789]
miR-1a-2-5p	ENSSSCG00000008515	MEMO1	-0.8	-1	mediator of cell motility 1 [Source:HGNC Symbol;Acc:14014]
miR-1a-2-5p	ENSSSCG00000008614	SMC6	-	-1	structural maintenance of chromosomes 6 [Source:HGNC Symbol;Acc:20466]
miR-1a-2-5p	ENSSSCG00000008732	TMEM128	-	-0.8	-
miR-1a-2-5p	ENSSSCG00000008808	GNPDA2	-0.8	-1	glucosamine-6-phosphate deaminase 2 [Source:HGNC Symbol;Acc:21526]
miR-1a-2-5p	ENSSSCG00000008838	LNX1	-1	-0.8	ligand of numb-protein X 1, E3 ubiquitin protein ligase [Source:HGNC Symbol;Acc:6657]
miR-1a-2-5p	ENSSSCG00000008878	PPID	-	-0.8	peptidylprolyl isomerase D [Source:HGNC Symbol;Acc:9257]
miR-1a-2-5p	ENSSSCG00000009031	EDNRA	-0.8	-1	endothelin receptor type A [Source:HGNC Symbol;Acc:3179]
miR-1a-2-5p	ENSSSCG00000009092	TRPC3	-	-1	transient receptor potential cation channel, subfamily C, member 3 [Source:HGNC Symbol;Acc:12335]
miR-1a-2-5p	ENSSSCG00000009115	NDST3	-0.8	-1	N-deacetylase/N-sulfotransferase (heparan glucosaminyl) 3 [Source:HGNC Symbol;Acc:7682]
miR-1a-2-5p	ENSSSCG00000009327	HMGB1	-	-0.8	high mobility group box 1 [Source:HGNC Symbol;Acc:4983]
miR-1a-2-5p	ENSSSCG00000009650	DOCK5	-0.8	-1	dedicator of cytokinesis 5 [Source:HGNC Symbol;Acc:23476]
miR-1a-2-5p	ENSSSCG00000009671	PBK	-0.8	-1	PDZ binding kinase [Source:HGNC Symbol;Acc:18282]
miR-1a-2-5p	ENSSSCG00000009681	INTS9	-0.8	-0.8	Uncharacterized protein [Source:UniProtKB/TrEMBL;Acc:F1RJQ5]
miR-1a-2-5p	ENSSSCG00000009729	ZNF84	-	-0.8	Uncharacterized protein [Source:UniProtKB/TrEMBL;Acc:F1RI76]
miR-1a-2-5p	ENSSSCG00000010195	RBAK-RBAKDN	-1	-0.948683	zinc finger protein 487 [Source:HGNC Symbol;Acc:23488]
miR-1a-2-5p	ENSSSCG00000010239	RUFY2	-1	-	RUN and FYVE domain containing 2 [Source:HGNC Symbol;Acc:19761]
miR-1a-2-5p	ENSSSCG00000010293	OIT3	-	-0.6	oncoprotein induced transcript 3 [Source:HGNC Symbol;Acc:29953]
miR-1a-2-5p	ENSSSCG00000010313	VIN	-1	-	Sus scrofa vinculin (VCL), mRNA. [Source:RefSeq mRNA;Acc:NM_213934]
miR-1a-2-5p	ENSSSCG00000010437	PAPSS2	-	-1	3'-phosphoadenosine 5'-phosphosulfate synthase 2 [Source:HGNC Symbol;Acc:8604]
miR-1a-2-5p	ENSSSCG00000010685	0	-	-0.8	-
miR-1a-2-5p	ENSSSCG00000010741	EDRF1	-0.8	-1	-
miR-1a-2-5p	ENSSSCG00000010998	B4GALT1	-	-0.6	UDP-Gal:betaGlcNAc beta 1,4- galactosyltransferase, polypeptide 1 [Source:HGNC Symbol;Acc:924]
miR-1a-2-5p	ENSSSCG00000011061	0	-0.6	-1	Uncharacterized protein [Source:UniProtKB/TrEMBL;Acc:F1RTW8]
miR-1a-2-5p	ENSSSCG00000011304	0	-0.8	-1	zinc finger protein 197 [Source:HGNC Symbol;Acc:12988]
miR-1a-2-5p	ENSSSCG00000011466	ARF4	-0.8	-1	Sus scrofa ADP-ribosylation factor 4 (ARF4), mRNA. [Source:RefSeq mRNA;Acc:NM_001048072]
miR-1a-2-5p	ENSSSCG00000011531	SETMAR	-0.8	-1	SET domain and mariner transposase fusion gene [Source:HGNC Symbol;Acc:10762]
miR-1a-2-5p	ENSSSCG00000011533	0	-0.8	-	-
miR-1a-2-5p	ENSSSCG00000011567	VHL	-0.8	-1	von Hippel-Lindau tumor suppressor, E3 ubiquitin protein ligase [Source:HGNC Symbol;Acc:12687]
miR-1a-2-5p	ENSSSCG00000011582	0	-	-0.6	Uncharacterized protein [Source:UniProtKB/TrEMBL;Acc:F1SQ89]
miR-1a-2-5p	ENSSSCG00000011594	NR2C2	-	-0.8	nuclear receptor subfamily 2, group C, member 2 [Source:HGNC Symbol;Acc:7972]
miR-1a-2-5p	ENSSSCG00000011652	0	-0.8	-	-
miR-1a-2-5p	ENSSSCG00000011695	AGTR1	-1	-0.8	Type-1 angiotensin II receptor [Source:UniProtKB/Swiss-Prot;Acc:P30555]
miR-1a-2-5p	ENSSSCG00000011708	TSC22D2	-1	-	TSC22 domain family, member 2 [Source:HGNC Symbol;Acc:29095]
miR-1a-2-5p	ENSSSCG00000011721	P2RY1	-	-0.8	purinergic receptor P2Y, G-protein coupled, 1 [Source:HGNC Symbol;Acc:8539]
miR-1a-2-5p	ENSSSCG00000011797	TBCCD1	-0.8	-0.8	TBCC domain containing 1 [Source:HGNC Symbol;Acc:25546]
miR-1a-2-5p	ENSSSCG00000011799	AHSG	-0.774597	-	alpha-2-HS-glycoprotein [Source:HGNC Symbol;Acc:349]
miR-1a-2-5p	ENSSSCG00000011825	ATP13A3	-0.8	-	ATPase type 13A3 [Source:HGNC Symbol;Acc:24113]
miR-1a-2-5p	ENSSSCG00000012018	CHODL	-	-0.8	-
miR-1a-2-5p	ENSSSCG00000012134	PIGA	-1	-0.8	phosphatidylinositol glycan anchor biosynthesis, class A [Source:HGNC Symbol;Acc:8957]
miR-1a-2-5p	ENSSSCG00000012362	ARHGEF9	-0.8	-0.8	Cdc42 guanine nucleotide exchange factor (GEF) 9 [Source:HGNC Symbol;Acc:14561]
miR-1a-2-5p	ENSSSCG00000012384	AWAT2	-	-0.774597	acyl-CoA wax alcohol acyltransferase 2 [Source:HGNC Symbol;Acc:23251]
miR-1a-2-5p	ENSSSCG00000012490	TMEM35	-0.8	-1	-
miR-1a-2-5p	ENSSSCG00000012491	CENPI	-	-1	centromere protein I [Source:HGNC Symbol;Acc:3968]
miR-1a-2-5p	ENSSSCG00000012676	MBNL3	-	-1	muscleblind-like splicing regulator 3 [Source:HGNC Symbol;Acc:20564]
miR-1a-2-5p	ENSSSCG00000012770	FAM58A	-0.8	-	family with sequence similarity 58, member A [Source:HGNC Symbol;Acc:28434]
miR-1a-2-5p	ENSSSCG00000013294	LDLRAD3	-	-0.8	low density lipoprotein receptor class A domain containing 3 [Source:HGNC Symbol;Acc:27046]
miR-1a-2-5p	ENSSSCG00000013338	SLC5A12	-	-0.737865	solute carrier family 5 (sodium/monocarboxylate cotransporter), member 12 [Source:HGNC Symbol;Acc:28750]
miR-1a-2-5p	ENSSSCG00000013341	LUZP2	-1	-0.8	-
miR-1a-2-5p	ENSSSCG00000013637	QTRT1	-	-0.8	queuine tRNA-ribosyltransferase 1 [Source:HGNC Symbol;Acc:23797]
miR-1a-2-5p	ENSSSCG00000013638	ILF3	-1	-1	-
miR-1a-2-5p	ENSSSCG00000013836	WIZ	-0.8	-0.8	widely interspaced zinc finger motifs [Source:HGNC Symbol;Acc:30917]
miR-1a-2-5p	ENSSSCG00000014097	PDE8B	-1	-0.8	phosphodiesterase 8B [Source:HGNC Symbol;Acc:8794]
miR-1a-2-5p	ENSSSCG00000014163	ANKRD32	-	-0.8	ankyrin repeat domain 32 [Source:HGNC Symbol;Acc:25408]
miR-1a-2-5p	ENSSSCG00000014180	ST8SIA4	-	-0.8	Sus scrofa ST8 alpha-N-acetyl-neuraminide alpha-2,8-sialyltransferase 4 (ST8SIA4), mRNA. [Source:RefSeq mRNA;Acc:NM_001037322]
miR-1a-2-5p	ENSSSCG00000014283	KIF3A	-0.8	-1	kinesin family member 3A [Source:HGNC Symbol;Acc:6319]
miR-1a-2-5p	ENSSSCG00000014319	SMAD5	-0.8	-1	Uncharacterized protein [Source:UniProtKB/TrEMBL;Acc:F2Z506]
miR-1a-2-5p	ENSSSCG00000014903	CCDC90B	-	-0.8	coiled-coil domain containing 90B [Source:HGNC Symbol;Acc:28108]
miR-1a-2-5p	ENSSSCG00000014989	DCUN1D5	-0.8	-	-
miR-1a-2-5p	ENSSSCG00000015310	AKAP9	-	-0.8	Uncharacterized protein [Source:UniProtKB/TrEMBL;Acc:F1S317]
miR-1a-2-5p	ENSSSCG00000015318	CDK6	-	-0.8	cyclin-dependent kinase 6 [Source:HGNC Symbol;Acc:1777]
miR-1a-2-5p	ENSSSCG00000015391	CROT	-	-0.8	carnitine O-octanoyltransferase [Source:HGNC Symbol;Acc:2366]
miR-1a-2-5p	ENSSSCG00000015485	0	-0.8	-1	-
miR-1a-2-5p	ENSSSCG00000015668	ORC4	-0.8	-	origin recognition complex, subunit 4 [Source:HGNC Symbol;Acc:8490]
miR-1a-2-5p	ENSSSCG00000015733	GLI2	-0.8	-1	GLI family zinc finger 2 [Source:HGNC Symbol;Acc:4318]
miR-1a-2-5p	ENSSSCG00000015802	FAM149A	-	-0.6	-
miR-1a-2-5p	ENSSSCG00000015883	42070	-0.6	-0.8	membrane-associated ring finger (C3HC4) 7, E3 ubiquitin protein ligase [Source:HGNC Symbol;Acc:17393]
miR-1a-2-5p	ENSSSCG00000015944	TLK1	-	-0.8	tousled-like kinase 1 [Source:HGNC Symbol;Acc:11841]
miR-1a-2-5p	ENSSSCG00000015945	METTL8	-1	-0.8	methyltransferase like 8 [Source:HGNC Symbol;Acc:25856]
miR-1a-2-5p	ENSSSCG00000016027	ITGAV	-	-0.8	Sus scrofa integrin, alpha V (vitronectin receptor, alpha polypeptide, antigen CD51) (ITGAV), mRNA. [Source:RefSeq mRNA;Acc:NM_001083932]
miR-1a-2-5p	ENSSSCG00000016056	GLS	-1	-0.8	glutaminase [Source:HGNC Symbol;Acc:4331]
miR-1a-2-5p	ENSSSCG00000016070	GTF3C3	-0.8	-1	general transcription factor IIIC, polypeptide 3, 102kDa [Source:HGNC Symbol;Acc:4666]
miR-1a-2-5p	ENSSSCG00000016104	TRAK2	-1	-1	trafficking protein, kinesin binding 2 [Source:HGNC Symbol;Acc:13206]
miR-1a-2-5p	ENSSSCG00000016492	AGK	-	-0.8	acylglycerol kinase [Source:HGNC Symbol;Acc:21869]
miR-1a-2-5p	ENSSSCG00000016597	POT1	-0.8	-1	protection of telomeres 1 [Source:HGNC Symbol;Acc:17284]
miR-1a-2-5p	ENSSSCG00000016599	GPR37	-	-1	Uncharacterized protein [Source:UniProtKB/TrEMBL;Acc:F1SMK6]
miR-1a-2-5p	ENSSSCG00000016625	CTTNBP2	-1	-1	cortactin binding protein 2 [Source:HGNC Symbol;Acc:15679]
miR-1a-2-5p	ENSSSCG00000016636	TES	-	-1	testis derived transcript (3 LIM domains) [Source:HGNC Symbol;Acc:14620]
miR-1a-2-5p	ENSSSCG00000016828	DNAJC21	-0.6	-	DnaJ (Hsp40) homolog, subfamily C, member 21 [Source:HGNC Symbol;Acc:27030]
miR-1a-2-5p	ENSSSCG00000016835	SKP2	-1	-1	Sus scrofa S-phase kinase-associated protein 2 (p45) (SKP2), mRNA. [Source:RefSeq mRNA;Acc:NM_001171755]
miR-1a-2-5p	ENSSSCG00000016887	ITGA2	-	-0.8	integrin, alpha 2 (CD49B, alpha 2 subunit of VLA-2 receptor) [Source:HGNC Symbol;Acc:6137]
miR-1a-2-5p	ENSSSCG00000016918	MAP3K1	-	-1	mitogen-activated protein kinase kinase kinase 1, E3 ubiquitin protein ligase [Source:HGNC Symbol;Acc:6848]
miR-1a-2-5p	ENSSSCG00000016998	NPM1	-0.8	-1	nucleophosmin (nucleolar phosphoprotein B23, numatrin) [Source:HGNC Symbol;Acc:7910]
miR-1a-2-5p	ENSSSCG00000017042	UBLCP1	-	-0.8	ubiquitin-like domain containing CTD phosphatase 1 [Source:HGNC Symbol;Acc:28110]
miR-1a-2-5p	ENSSSCG00000017133	WDR45L	-0.8	-	Sus scrofa WDR45-like (WDR45L), mRNA. [Source:RefSeq mRNA;Acc:NM_001190296]
miR-1a-2-5p	ENSSSCG00000017378	DHX8	-	-1	DEAH (Asp-Glu-Ala-His) box polypeptide 8 [Source:HGNC Symbol;Acc:2749]
miR-1a-2-5p	ENSSSCG00000017670	RPS6KB1	-0.8	-0.8	Uncharacterized protein [Source:UniProtKB/TrEMBL;Acc:F1S224]
miR-1a-2-5p	ENSSSCG00000017674	0	-	-0.8	Uncharacterized protein [Source:UniProtKB/TrEMBL;Acc:F1S220]
miR-1a-2-5p	ENSSSCG00000017890	KIAA0753	-0.8	-0.8	KIAA0753 [Source:HGNC Symbol;Acc:29110]
miR-1a-2-5p	ENSSSCG00000020672	F2R	-	-0.8	Sus scrofa coagulation factor II (thrombin) receptor (F2R), mRNA. [Source:RefSeq mRNA;Acc:NM_001244372]
miR-1a-2-5p	ENSSSCG00000020689	CEBPZOS	-	-0.8	-
miR-1a-2-5p	ENSSSCG00000020711	RAB33B	-0.8	-	RAB33B, member RAS oncogene family [Source:HGNC Symbol;Acc:16075]
miR-1a-2-5p	ENSSSCG00000020837	CH242-238L13.2	-	-0.6	Uncharacterized protein [Source:UniProtKB/TrEMBL;Acc:I3L9E5]
miR-1a-2-5p	ENSSSCG00000020940	0	-	-1	Uncharacterized protein [Source:UniProtKB/TrEMBL;Acc:I3LMV2]
miR-1a-2-5p	ENSSSCG00000021161	CKS2	-	-1	CDC28 protein kinase regulatory subunit 2 [Source:HGNC Symbol;Acc:2000]
miR-1a-2-5p	ENSSSCG00000021169	GORASP1	-	-1	golgi reassembly stacking protein 1, 65kDa [Source:HGNC Symbol;Acc:16769]
miR-1a-2-5p	ENSSSCG00000021307	USP44	-	-1	Ubiquitin carboxyl-terminal hydrolase [Source:UniProtKB/TrEMBL;Acc:I3LA47]
miR-1a-2-5p	ENSSSCG00000021546	GCFC2	-1	-0.8	GC-rich sequence DNA-binding factor 2 [Source:HGNC Symbol;Acc:1317]
miR-1a-2-5p	ENSSSCG00000021569	MMP25	-	-0.8	matrix metallopeptidase 25 [Source:HGNC Symbol;Acc:14246]
miR-1a-2-5p	ENSSSCG00000021649	0	-	-0.8	Uncharacterized protein [Source:UniProtKB/TrEMBL;Acc:I3LMY3]
miR-1a-2-5p	ENSSSCG00000021704	0	-0.8	-1	Uncharacterized protein [Source:UniProtKB/TrEMBL;Acc:I3LKG5]
miR-1a-2-5p	ENSSSCG00000021874	UNC5C	-	-0.8	unc-5 homolog C (C. elegans) [Source:HGNC Symbol;Acc:12569]
miR-1a-2-5p	ENSSSCG00000022147	CHURC1	-	-0.8	churchill domain containing 1 [Source:HGNC Symbol;Acc:20099]
miR-1a-2-5p	ENSSSCG00000022168	APBB2	-	-0.8	amyloid beta (A4) precursor protein-binding, family B, member 2 [Source:HGNC Symbol;Acc:582]
miR-1a-2-5p	ENSSSCG00000022303	SLC25A16	-	-1	-
miR-1a-2-5p	ENSSSCG00000022333	C16orf87	-1	-0.8	chromosome 16 open reading frame 87 [Source:HGNC Symbol;Acc:33754]
miR-1a-2-5p	ENSSSCG00000022338	0	-	-1	contactin associated protein-like 2 [Source:HGNC Symbol;Acc:13830]
miR-1a-2-5p	ENSSSCG00000022392	COPS7B	-0.8	-0.8	COP9 signalosome subunit 7B [Source:HGNC Symbol;Acc:16760]
miR-1a-2-5p	ENSSSCG00000022464	KBTBD2	-	-1	kelch repeat and BTB (POZ) domain containing 2 [Source:HGNC Symbol;Acc:21751]
miR-1a-2-5p	ENSSSCG00000022479	UBR5	-1	-1	Uncharacterized protein [Source:UniProtKB/TrEMBL;Acc:I3LGM1]
miR-1a-2-5p	ENSSSCG00000023083	0	-0.8	-1	Uncharacterized protein [Source:UniProtKB/TrEMBL;Acc:I3L598]
miR-1a-2-5p	ENSSSCG00000023122	0	-1	-1	KH domain containing, RNA binding, signal transduction associated 1 [Source:HGNC Symbol;Acc:18116]
miR-1a-2-5p	ENSSSCG00000023148	SRSF2	-0.8	-0.8	serine/arginine-rich splicing factor 2 [Source:RefSeq peptide;Acc:NP_001070697]
miR-1a-2-5p	ENSSSCG00000023162	CDH3	-1	-	Cadherin-3 [Source:UniProtKB/Swiss-Prot;Acc:O18926]
miR-1a-2-5p	ENSSSCG00000023244	0	-	-0.8	Uncharacterized protein [Source:UniProtKB/TrEMBL;Acc:I3LR50]
miR-1a-2-5p	ENSSSCG00000023357	REST	-1	-1	RE1-silencing transcription factor; Uncharacterized protein [Source:UniProtKB/TrEMBL;Acc:F1RTW1]
miR-1a-2-5p	ENSSSCG00000023404	FAM89A	-0.8	-1	-
miR-1a-2-5p	ENSSSCG00000023956	NEDD9	-	-0.8	-
miR-1a-2-5p	ENSSSCG00000024027	PAFAH1B2	-0.8	-0.8	platelet-activating factor acetylhydrolase 1b, catalytic subunit 2 (30kDa) [Source:HGNC Symbol;Acc:8575]
miR-1a-2-5p	ENSSSCG00000024187	MAPK8	-	-0.8	Uncharacterized protein [Source:UniProtKB/TrEMBL;Acc:I3LBY5]
miR-1a-2-5p	ENSSSCG00000024206	CPPED1	-0.8	-	calcineurin-like phosphoesterase domain containing 1 [Source:HGNC Symbol;Acc:25632]
miR-1a-2-5p	ENSSSCG00000024396	NOVA1	-0.8	-	neuro-oncological ventral antigen 1 [Source:HGNC Symbol;Acc:7886]
miR-1a-2-5p	ENSSSCG00000024721	LSM11	-	-1	LSM11, U7 small nuclear RNA associated [Source:HGNC Symbol;Acc:30860]
miR-1a-2-5p	ENSSSCG00000024776	SNRPG	-	-1	small nuclear ribonucleoprotein polypeptide G [Source:HGNC Symbol;Acc:11163]
miR-1a-2-5p	ENSSSCG00000024817	RASSF2	-0.8	-1	Ras association (RalGDS/AF-6) domain family member 2 [Source:HGNC Symbol;Acc:9883]
miR-1a-2-5p	ENSSSCG00000024904	SEC22A	-0.8	-1	-
miR-1a-2-5p	ENSSSCG00000024983	RSL24D1	-	-0.8	ribosomal L24 domain containing 1 [Source:HGNC Symbol;Acc:18479]
miR-1a-2-5p	ENSSSCG00000025053	RYBP	-	-1	RING1 and YY1 binding protein [Source:HGNC Symbol;Acc:10480]
miR-1a-2-5p	ENSSSCG00000025187	TMEM126A	-	-0.8	transmembrane protein 126A [Source:HGNC Symbol;Acc:25382]
miR-1a-2-5p	ENSSSCG00000025310	TMEM199	-0.8	-	-
miR-1a-2-5p	ENSSSCG00000025701	NCK1	-0.8	-0.8	NCK adaptor protein 1 [Source:HGNC Symbol;Acc:7664]
miR-1a-2-5p	ENSSSCG00000025703	0	-	-0.8	DNA polymerase [Source:UniProtKB/TrEMBL;Acc:I3L6U8]
miR-1a-2-5p	ENSSSCG00000025901	LCLAT1	-0.8	-1	Sus scrofa lysocardiolipin acyltransferase 1 (LCLAT1), mRNA. [Source:RefSeq mRNA;Acc:NM_001142845]
miR-1a-2-5p	ENSSSCG00000026083	DNAJC24	-1	-	DnaJ (Hsp40) homolog, subfamily C, member 24 [Source:HGNC Symbol;Acc:26979]
miR-1a-2-5p	ENSSSCG00000026110	SRPK2	-0.6	-0.8	SRSF protein kinase 2 [Source:HGNC Symbol;Acc:11306]
miR-1a-2-5p	ENSSSCG00000026318	NETO2	-0.6	-0.8	Uncharacterized protein [Source:UniProtKB/TrEMBL;Acc:I3LAL8]
miR-1a-2-5p	ENSSSCG00000026597	SLC38A4	-0.8	-0.8	Uncharacterized protein [Source:UniProtKB/TrEMBL;Acc:I3LHA1]
miR-1a-2-5p	ENSSSCG00000027206	PARD6B	-0.8	-	Sus scrofa par-6 partitioning defective 6 homolog beta (LOC100151957), mRNA. [Source:RefSeq mRNA;Acc:NM_001130532]
miR-1a-2-5p	ENSSSCG00000027294	0	-	-0.8	-
miR-1a-2-5p	ENSSSCG00000027312	PTCH1	-0.6	-0.8	patched 1 [Source:HGNC Symbol;Acc:9585]
miR-1a-2-5p	ENSSSCG00000027381	GGCX	-0.8	-0.8	gamma-glutamyl carboxylase [Source:HGNC Symbol;Acc:4247]
miR-1a-2-5p	ENSSSCG00000027701	RP2	-0.8	-0.8	retinitis pigmentosa 2 (X-linked recessive) [Source:HGNC Symbol;Acc:10274]
miR-1a-2-5p	ENSSSCG00000027799	0	-1	-0.8	Uncharacterized protein [Source:UniProtKB/TrEMBL;Acc:I3LVH2]
miR-1a-2-5p	ENSSSCG00000027872	0	-0.8	-1	-
miR-1a-2-5p	ENSSSCG00000028035	ZC3H11A	-	-1	zinc finger CCCH-type containing 11A [Source:HGNC Symbol;Acc:29093]
miR-1a-2-5p	ENSSSCG00000028148	DMD	-0.6	-0.6	Sus scrofa dystrophin (DMD), mRNA. [Source:RefSeq mRNA;Acc:NM_001012408]
miR-1a-2-5p	ENSSSCG00000028245	TTPAL	-0.8	-0.8	tocopherol (alpha) transfer protein-like [Source:HGNC Symbol;Acc:16114]
miR-1a-2-5p	ENSSSCG00000028272	0	-1	-0.8	-
miR-1a-2-5p	ENSSSCG00000028287	0	-0.8	-0.8	-
miR-1a-2-5p	ENSSSCG00000028517	SC5D	-	-0.8	sterol-C5-desaturase [Source:HGNC Symbol;Acc:10547]
miR-1a-2-5p	ENSSSCG00000028592	TM2D2	-0.6	-0.8	-
miR-1a-2-5p	ENSSSCG00000028677	0	-	-0.8	-
miR-1a-2-5p	ENSSSCG00000029162	0	-	-1	SEC23 interacting protein [Source:HGNC Symbol;Acc:17018]
miR-1a-2-5p	ENSSSCG00000029340	SREK1IP1	-	-0.8	SREK1-interacting protein 1 [Source:HGNC Symbol;Acc:26716]
miR-1a-2-5p	ENSSSCG00000029760	CIPC	-	-0.8	-
miR-1a-2-5p	ENSSSCG00000029799	ZBTB8OS	-	-1	-
miR-1a-2-5p	ENSSSCG00000030154	RSBN1	-0.8	-0.8	round spermatid basic protein 1 [Source:HGNC Symbol;Acc:25642]
miR-1a-2-5p	ENSSSCG00000030273	0	-1	-0.8	-
miR-1a-2-5p	ENSSSCG00000030343	SLC38A9	-	-0.8	solute carrier family 38, member 9 [Source:HGNC Symbol;Acc:26907]
miR-1a-2-5p	ENSSSCG00000030423	MIER1	-0.8	-	-
miR-1a-2-5p	ENSSSCG00000030484	0	-1	-	Uncharacterized protein [Source:UniProtKB/TrEMBL;Acc:I3LF82]
miR-1a-2-5p	ENSSSCG00000030660	PDIK1L	-	-0.8	PDLIM1 interacting kinase 1 like [Source:HGNC Symbol;Acc:18981]
miR-1a-2-5p	ENSSSCG00000031031	CSMD3	-	-0.6	-
miR-412-5p	ENSSSCG00000002002	IRF9	-0.8	-	interferon regulatory factor 9 [Source:HGNC Symbol;Acc:6131]
miR-412-5p	ENSSSCG00000004772	BAHD1	-0.8	-	bromo adjacent homology domain containing 1 [Source:HGNC Symbol;Acc:29153]
miR-412-5p	ENSSSCG00000007179	STK35	-	-0.8	serine/threonine kinase 35 [Source:HGNC Symbol;Acc:16254]
miR-412-5p	ENSSSCG00000023937	ELOVL1	-	-1	ELOVL fatty acid elongase 1 [Source:HGNC Symbol;Acc:14418]
miR-412-5p	ENSSSCG00000027076	CYHR1	-1	-	cysteine/histidine-rich 1 [Source:HGNC Symbol;Acc:17806]
miR-431-5p	ENSSSCG00000000728	PARP11	-	-0.8	poly (ADP-ribose) polymerase family, member 11 [Source:HGNC Symbol;Acc:1186]
miR-431-5p	ENSSSCG00000001074	KDM1B	-1	-	lysine (K)-specific demethylase 1B [Source:HGNC Symbol;Acc:21577]
miR-431-5p	ENSSSCG00000003739	ZNF397	-	-0.8	zinc finger protein 397 [Source:HGNC Symbol;Acc:18818]
miR-431-5p	ENSSSCG00000004331	CH242-196P17.1	-	-1	Uncharacterized protein [Source:UniProtKB/TrEMBL;Acc:F1RY19]
miR-431-5p	ENSSSCG00000004524	MADH4	-	-0.6	Sus scrofa SMAD family member 4 (SMAD4), mRNA. [Source:RefSeq mRNA;Acc:NM_214072]
miR-431-5p	ENSSSCG00000004626	TMOD3	-	-0.8	Sus scrofa tropomodulin 3 (ubiquitous) (TMOD3), mRNA. [Source:RefSeq mRNA;Acc:NM_214294]
miR-431-5p	ENSSSCG00000005027	FRMD6	-	-0.6	FERM domain containing 6 [Source:HGNC Symbol;Acc:19839]
miR-431-5p	ENSSSCG00000005367	TSTD2	-	-0.8	-
miR-431-5p	ENSSSCG00000005441	IKBKAP	-	-0.8	inhibitor of kappa light polypeptide gene enhancer in B-cells, kinase complex-associated protein [Source:HGNC Symbol;Acc:5959]
miR-431-5p	ENSSSCG00000005665	PHYHD1	-0.8	-0.8	-
miR-431-5p	ENSSSCG00000005668	SH3GLB2	-0.8	-	SH3-domain GRB2-like endophilin B2 [Source:HGNC Symbol;Acc:10834]
miR-431-5p	ENSSSCG00000006142	CA1	-	-0.632456	carbonic anhydrase I [Source:HGNC Symbol;Acc:1368]
miR-431-5p	ENSSSCG00000006220	ARMC1	-	-0.6	armadillo repeat containing 1 [Source:HGNC Symbol;Acc:17684]
miR-431-5p	ENSSSCG00000006709	0	-	-0.6	Uncharacterized protein [Source:UniProtKB/TrEMBL;Acc:F1SB08]
miR-431-5p	ENSSSCG00000007350	PPP1R16B	-0.6	-	protein phosphatase 1, regulatory subunit 16B [Source:HGNC Symbol;Acc:15850]
miR-431-5p	ENSSSCG00000007372	FITM2	-	-0.6	Sus scrofa fat storage-inducing transmembrane protein 2 (FITM2), mRNA. [Source:RefSeq mRNA;Acc:NM_001128460]
miR-431-5p	ENSSSCG00000007486	CYP24A1	-0.6	-	Sus scrofa cytochrome P450, family 24, subfamily A, polypeptide 1 (CYP24A1), nuclear gene encoding mitochondrial protein, mRNA. [Source:RefSeq mRNA;Acc:NM_214075]
miR-431-5p	ENSSSCG00000008259	LRRTM4	-	-0.6	leucine rich repeat transmembrane neuronal 4 [Source:HGNC Symbol;Acc:19411]
miR-431-5p	ENSSSCG00000008406	CCDC88A	-	-0.8	-
miR-431-5p	ENSSSCG00000009192	PDLIM5	-0.8	-	PDZ and LIM domain 5 [Source:HGNC Symbol;Acc:17468]
miR-431-5p	ENSSSCG00000009440	ELF1	-0.8	-	E74-like factor 1 (ets domain transcription factor) [Source:HGNC Symbol;Acc:3316]
miR-431-5p	ENSSSCG00000009815	CAMKK2	-	-0.6	calcium/calmodulin-dependent protein kinase kinase 2, beta [Source:HGNC Symbol;Acc:1470]
miR-431-5p	ENSSSCG00000009937	0	-0.8	-	acetyl-CoA carboxylase beta [Source:HGNC Symbol;Acc:85]
miR-431-5p	ENSSSCG00000010144	ACTN2	-0.8	-	actinin, alpha 2 [Source:HGNC Symbol;Acc:164]
miR-431-5p	ENSSSCG00000010399	NCOA4	-	-0.6	-
miR-431-5p	ENSSSCG00000010445	ANKRD22	-0.8	-	ankyrin repeat domain 22 [Source:HGNC Symbol;Acc:28321]
miR-431-5p	ENSSSCG00000010459	HTR7	-	-0.8	5-hydroxytryptamine (serotonin) receptor 7, adenylate cyclase-coupled [Source:HGNC Symbol;Acc:5302]
miR-431-5p	ENSSSCG00000010473	0	-	-0.6	-
miR-431-5p	ENSSSCG00000010876	PNAS-4	-	-0.8	Sus scrofa PPPDE peptidase domain containing 1 (PPPDE1), mRNA. [Source:RefSeq mRNA;Acc:NM_001097419]
miR-431-5p	ENSSSCG00000011102	NRP1	-	-0.6	Uncharacterized protein [Source:UniProtKB/TrEMBL;Acc:F1RVE6]
miR-431-5p	ENSSSCG00000011229	STT3B	-	-0.8	STT3B, subunit of the oligosaccharyltransferase complex (catalytic) [Source:HGNC Symbol;Acc:30611]
miR-431-5p	ENSSSCG00000011775	KLHL24	-0.8	-0.6	kelch-like family member 24 [Source:HGNC Symbol;Acc:25947]
miR-431-5p	ENSSSCG00000012018	CHODL	-	-0.6	chondrolectin [Source:HGNC Symbol;Acc:17807]
miR-431-5p	ENSSSCG00000012150	REPS2	-0.8	-0.6	-
miR-431-5p	ENSSSCG00000012585	DCX	-	-0.6	doublecortin [Source:HGNC Symbol;Acc:2714]
miR-431-5p	ENSSSCG00000012796	MECP2	-0.8	-	methyl CpG binding protein 2 (Rett syndrome) [Source:HGNC Symbol;Acc:6990]
miR-431-5p	ENSSSCG00000013312	HIPK3	-	-0.8	homeodomain interacting protein kinase 3 [Source:HGNC Symbol;Acc:4915]
miR-431-5p	ENSSSCG00000014136	VCAN	-	-0.6	Sus scrofa versican (VCAN), mRNA. [Source:RefSeq mRNA;Acc:NM_001206429]
miR-431-5p	ENSSSCG00000014221	LVRN	-	-0.8	Uncharacterized protein [Source:UniProtKB/TrEMBL;Acc:F1RLE3]
miR-431-5p	ENSSSCG00000015315	RBM48	-0.6	-0.8	RNA binding motif protein 48 [Source:HGNC Symbol;Acc:21785]
miR-431-5p	ENSSSCG00000017300	MRC2	-0.8	-	mannose receptor, C type 2 [Source:HGNC Symbol;Acc:16875]
miR-431-5p	ENSSSCG00000022353	RAP1GDS1	-0.6	-	RAP1, GTP-GDP dissociation stimulator 1 [Source:HGNC Symbol;Acc:9859]
miR-431-5p	ENSSSCG00000024510	0	-	-0.8	Uncharacterized protein [Source:UniProtKB/TrEMBL;Acc:F1RYI3]
miR-431-5p	ENSSSCG00000024614	ITSN1	-0.8	-	intersectin 1 (SH3 domain protein) [Source:HGNC Symbol;Acc:6183]
miR-431-5p	ENSSSCG00000024777	HDAC4	-	-1	histone deacetylase 4 [Source:HGNC Symbol;Acc:14063]
miR-431-5p	ENSSSCG00000024972	CCDC25	-	-0.8	-
miR-431-5p	ENSSSCG00000025276	0	-	-1	Uncharacterized protein [Source:UniProtKB/TrEMBL;Acc:F1SDW3]
miR-431-5p	ENSSSCG00000026177	SLC25A40	-	-0.8	solute carrier family 25, member 40 [Source:HGNC Symbol;Acc:29680]
miR-431-5p	ENSSSCG00000026224	ARHGAP31	-	-0.6	Uncharacterized protein [Source:UniProtKB/TrEMBL;Acc:I3LII1]
miR-431-5p	ENSSSCG00000026707	XCR1	-0.6	-	chemokine XC receptor 1 [Source:RefSeq peptide;Acc:NP_001001622]
miR-431-5p	ENSSSCG00000027505	0	-	-0.8	-
miR-431-5p	ENSSSCG00000027665	SIRPB1	-0.8	-	Uncharacterized protein [Source:UniProtKB/TrEMBL;Acc:I3L8D8]
miR-431-5p	ENSSSCG00000027955	CAMK1D	-	-0.8	calcium/calmodulin-dependent protein kinase ID [Source:RefSeq peptide;Acc:NP_001230864]
miR-431-5p	ENSSSCG00000028869	0	-	-0.8	Uncharacterized protein [Source:UniProtKB/TrEMBL;Acc:F2Z5R6]
miR-431-5p	ENSSSCG00000029078	EFCAB10	-	-0.6	EF-hand calcium binding domain 10 [Source:HGNC Symbol;Acc:34531]
miR-431-5p	ENSSSCG00000029448	TMEM220	-	-1	-
miR-431-5p	ENSSSCG00000030026	SORCS1	-	-0.8	sortilin-related VPS10 domain containing receptor 1 [Source:HGNC Symbol;Acc:16697]
miR-539-3p	ENSSSCG00000000262	SPRYD3	-0.8	-	SPRY domain containing 3 [Source:HGNC Symbol;Acc:25920]
miR-539-3p	ENSSSCG00000000910	SOCS2	-0.6	-	Sus scrofa suppressor of cytokine signaling 2 (SOCS2), mRNA. [Source:RefSeq mRNA;Acc:NM_001097461]
miR-539-3p	ENSSSCG00000001732	MUT	-	-0.8	methylmalonyl-CoA mutase, mitochondrial precursor [Source:RefSeq peptide;Acc:NP_999570]
miR-539-3p	ENSSSCG00000001819	MAN2A2	-0.8	-	mannosidase, alpha, class 2A, member 2 [Source:HGNC Symbol;Acc:6825]
miR-539-3p	ENSSSCG00000001901	CYP1A2	-	-0.948683	cytochrome P450, family 1, subfamily A, polypeptide 2 [Source:HGNC Symbol;Acc:2596]
miR-539-3p	ENSSSCG00000002288	ATP6V1D	-	-0.8	ATPase, H+ transporting, lysosomal 34kDa, V1 subunit D [Source:HGNC Symbol;Acc:13527]
miR-539-3p	ENSSSCG00000002307	ERH	-	-0.8	Sus scrofa enhancer of rudimentary homolog (Drosophila) (ERH), mRNA. [Source:RefSeq mRNA;Acc:NM_001185163]
miR-539-3p	ENSSSCG00000002379	ACYP1	-	-0.8	Sus scrofa acylphosphatase 1, erythrocyte (common) type (ACYP1), transcript variant 1, mRNA. [Source:RefSeq mRNA;Acc:NM_001190198]
miR-539-3p	ENSSSCG00000002667	ZDHHC7	-	-1	zinc finger, DHHC-type containing 7 [Source:HGNC Symbol;Acc:18459]
miR-539-3p	ENSSSCG00000002730	CALB2	-	-0.737865	calbindin 2 [Source:HGNC Symbol;Acc:1435]
miR-539-3p	ENSSSCG00000003061	CADM4	-	-0.6	cell adhesion molecule 4 [Source:HGNC Symbol;Acc:30825]
miR-539-3p	ENSSSCG00000003569	SLC9A1	-0.8	-	Sus scrofa solute carrier family 9 (sodium/hydrogen exchanger), member 1 (SLC9A1), mRNA. [Source:RefSeq mRNA;Acc:NM_001007103]
miR-539-3p	ENSSSCG00000003721	CHST9	-1	-	carbohydrate (N-acetylgalactosamine 4-0) sulfotransferase 9 [Source:HGNC Symbol;Acc:19898]
miR-539-3p	ENSSSCG00000003826	HOOK1	-0.8	-	hook microtubule-tethering protein 1 [Source:HGNC Symbol;Acc:19884]
miR-539-3p	ENSSSCG00000003833	DAB1	-0.6	-0.6	Sus scrofa disabled homolog 1 (Drosophila) (DAB1), mRNA. [Source:RefSeq mRNA;Acc:NM_001097442]
miR-539-3p	ENSSSCG00000003875	TTC39A	-	-0.8	-
miR-539-3p	ENSSSCG00000004010	ERMARD	-0.6	-1	-
miR-539-3p	ENSSSCG00000004064	ARID1B	-0.8	-	AT rich interactive domain 1B (SWI1-like) [Source:HGNC Symbol;Acc:18040]
miR-539-3p	ENSSSCG00000004133	FUCA2	-	-1	fucosidase, alpha-L- 2, plasma [Source:HGNC Symbol;Acc:4008]
miR-539-3p	ENSSSCG00000004165	PDE7B	-0.8	-	phosphodiesterase 7B [Source:HGNC Symbol;Acc:8792]
miR-539-3p	ENSSSCG00000004209	PTPRK	-0.8	-	protein tyrosine phosphatase, receptor type, K [Source:HGNC Symbol;Acc:9674]
miR-539-3p	ENSSSCG00000004612	RAB27A	-0.6	-0.8	Sus scrofa RAB27A, member RAS oncogene family (RAB27A), mRNA. [Source:RefSeq mRNA;Acc:NM_001032357]
miR-539-3p	ENSSSCG00000004678	DUOX2	-0.8	-	dual oxidase 2 [Source:HGNC Symbol;Acc:13273]
miR-539-3p	ENSSSCG00000004931	IGDCC4	-0.8	-	immunoglobulin superfamily, DCC subclass, member 4 [Source:HGNC Symbol;Acc:13770]
miR-539-3p	ENSSSCG00000004934	DPP8	-0.8	-	-
miR-539-3p	ENSSSCG00000005062	TMEM260	-0.8	-	-
miR-539-3p	ENSSSCG00000005265	GDA	-	-0.948683	guanine deaminase [Source:HGNC Symbol;Acc:4212]
miR-539-3p	ENSSSCG00000005271	C9orf41	-0.8	-	-
miR-539-3p	ENSSSCG00000005631	FAM102A	-	-0.8	-
miR-539-3p	ENSSSCG00000005749	BRD3	-	-1	bromodomain containing 3 [Source:HGNC Symbol;Acc:1104]
miR-539-3p	ENSSSCG00000006058	RRM2B	-0.8	-	ribonucleotide reductase M2 B (TP53 inducible) [Source:HGNC Symbol;Acc:17296]
miR-539-3p	ENSSSCG00000006174	JPH1	-0.8	-	junctophilin 1 [Source:HGNC Symbol;Acc:14201]
miR-539-3p	ENSSSCG00000006216	TRIM55	-	-0.8	tripartite motif containing 55 [Source:HGNC Symbol;Acc:14215]
miR-539-3p	ENSSSCG00000006296	ATP1B1	-0.6	-	Sodium/potassium-transporting ATPase subunit beta-1 [Source:UniProtKB/Swiss-Prot;Acc:P05027]
miR-539-3p	ENSSSCG00000006304	MPC2	-	-0.8	mitochondrial pyruvate carrier 2 [Source:HGNC Symbol;Acc:24515]
miR-539-3p	ENSSSCG00000006334	RGS5	-0.8	-	Sus scrofa regulator of G-protein signaling 5 (RGS5), mRNA. [Source:RefSeq mRNA;Acc:NM_214356]
miR-539-3p	ENSSSCG00000006648	CTSS	-0.8	-	cathepsin S [Source:HGNC Symbol;Acc:2545]
miR-539-3p	ENSSSCG00000006681	TXNIP	-0.6	-	Sus scrofa thioredoxin interacting protein (TXNIP), mRNA. [Source:RefSeq mRNA;Acc:NM_001044614]
miR-539-3p	ENSSSCG00000006693	PDZK1	-	-0.6	Uncharacterized protein [Source:UniProtKB/TrEMBL;Acc:F1SDD5]
miR-539-3p	ENSSSCG00000006732	CH242-366F10.1	-	-0.6	Uncharacterized protein [Source:UniProtKB/TrEMBL;Acc:F1SAY3]
miR-539-3p	ENSSSCG00000006799	LRIF1	-0.8	-	ligand dependent nuclear receptor interacting factor 1 [Source:HGNC Symbol;Acc:30299]
miR-539-3p	ENSSSCG00000006995	ASAH1	-	-0.8	N-acylsphingosine amidohydrolase (acid ceramidase) 1 [Source:HGNC Symbol;Acc:735]
miR-539-3p	ENSSSCG00000007479	SALL4	-1	-0.8	Sus scrofa sal-like 4 (Drosophila) (SALL4), mRNA. [Source:RefSeq mRNA;Acc:NM_001114673]
miR-539-3p	ENSSSCG00000007488	DOK5	-0.8	-	Sus scrofa docking protein 5 (DOK5), mRNA. [Source:RefSeq mRNA;Acc:NM_001123107]
miR-539-3p	ENSSSCG00000007516	STX16	-1	-	Sus scrofa syntaxin 16 (STX16), mRNA. [Source:RefSeq mRNA;Acc:NM_001123199]
miR-539-3p	ENSSSCG00000007727	AUTS2	-	-1	-
miR-539-3p	ENSSSCG00000008192	TMEM131	-1	-	-
miR-539-3p	ENSSSCG00000008245	TMSB10	-	-0.8	Sus scrofa thymosin beta 10 (TMSB10), mRNA. [Source:RefSeq mRNA;Acc:NM_001097482]
miR-539-3p	ENSSSCG00000008294	ACTG2	-0.8	-	actin, gamma 2, smooth muscle, enteric [Source:HGNC Symbol;Acc:145]
miR-539-3p	ENSSSCG00000008529	YPEL5	-	-1	-
miR-539-3p	ENSSSCG00000008844	KDR	-0.8	-	kinase insert domain receptor (a type III receptor tyrosine kinase) [Source:HGNC Symbol;Acc:6307]
miR-539-3p	ENSSSCG00000009036	LSM6	-	-0.8	LSM6 homolog, U6 small nuclear RNA associated (S. cerevisiae) [Source:HGNC Symbol;Acc:17017]
miR-539-3p	ENSSSCG00000009071	JADE1	-0.6	-0.8	jade family PHD finger 1 [Source:HGNC Symbol;Acc:30027]
miR-539-3p	ENSSSCG00000009075	MFSD8	-	-0.8	major facilitator superfamily domain containing 8 [Source:HGNC Symbol;Acc:28486]
miR-539-3p	ENSSSCG00000009085	NUDT6	-0.8	-	nudix (nucleoside diphosphate linked moiety X)-type motif 6 [Source:HGNC Symbol;Acc:8053]
miR-539-3p	ENSSSCG00000009192	PDLIM5	-0.8	-	PDZ and LIM domain 5 [Source:HGNC Symbol;Acc:17468]
miR-539-3p	ENSSSCG00000009302	USP12	-	-0.8	ubiquitin specific peptidase 12 [Source:HGNC Symbol;Acc:20485]
miR-539-3p	ENSSSCG00000009464	TBC1D4	-0.8	-	Uncharacterized protein [Source:UniProtKB/TrEMBL;Acc:F1RHF2]
miR-539-3p	ENSSSCG00000009769	GTF2H3	-	-0.8	general transcription factor IIH, polypeptide 3, 34kDa [Source:HGNC Symbol;Acc:4657]
miR-539-3p	ENSSSCG00000009937	0	-0.8	-	acetyl-CoA carboxylase beta [Source:HGNC Symbol;Acc:85]
miR-539-3p	ENSSSCG00000010034	DEPDC5	-	-0.8	DEP domain containing 5 [Source:HGNC Symbol;Acc:18423]
miR-539-3p	ENSSSCG00000010183	COG2	-1	-	component of oligomeric golgi complex 2 [Source:HGNC Symbol;Acc:6546]
miR-539-3p	ENSSSCG00000010212	ANK3	-0.8	-	ankyrin 3, node of Ranvier (ankyrin G) [Source:HGNC Symbol;Acc:494]
miR-539-3p	ENSSSCG00000010432	0	-	-0.6	Uncharacterized protein [Source:UniProtKB/TrEMBL;Acc:F1SCZ9]
miR-539-3p	ENSSSCG00000010518	EXOSC1	-	-0.6	exosome component 1 [Source:HGNC Symbol;Acc:17286]
miR-539-3p	ENSSSCG00000010560	MRPL43	-	-0.8	mitochondrial ribosomal protein L43 [Source:HGNC Symbol;Acc:14517]
miR-539-3p	ENSSSCG00000010587	TRIM8	-0.8	-	Tripartite motif containing 8; Uncharacterized protein [Source:UniProtKB/TrEMBL;Acc:F1S855]
miR-539-3p	ENSSSCG00000010707	PAF1	-0.8	-	-
miR-539-3p	ENSSSCG00000010854	TMEM63A	-1	-	transmembrane protein 63A [Source:HGNC Symbol;Acc:29118]
miR-539-3p	ENSSSCG00000011147	AKR1C1	-0.774597	-	Sus scrofa aldo-keto reductase family 1 member C1-like (LOC733634), mRNA. [Source:RefSeq mRNA;Acc:NM_001044569]
miR-539-3p	ENSSSCG00000011497	MAGI1	-0.8	-	membrane associated guanylate kinase, WW and PDZ domain containing 1 [Source:HGNC Symbol;Acc:946]
miR-539-3p	ENSSSCG00000011698	GYG1	-0.8	-	glycogenin 1 [Source:HGNC Symbol;Acc:4699]
miR-539-3p	ENSSSCG00000011747	CLDN11	-	-0.6	Sus scrofa claudin 11 (CLDN11), mRNA. [Source:RefSeq mRNA;Acc:NM_001161641]
miR-539-3p	ENSSSCG00000011775	KLHL24	-0.8	-	kelch-like family member 24 [Source:HGNC Symbol;Acc:25947]
miR-539-3p	ENSSSCG00000012112	ARHGAP6	-0.8	-	Rho GTPase activating protein 6 [Source:HGNC Symbol;Acc:676]
miR-539-3p	ENSSSCG00000012175	CXorf58	-0.6	-	-
miR-539-3p	ENSSSCG00000012241	BCOR	-	-1	BCL6 corepressor [Source:HGNC Symbol;Acc:20893]
miR-539-3p	ENSSSCG00000012446	P2Y10	-0.6	-	Sus scrofa purinergic receptor P2Y, G-protein coupled, 10 (P2RY10), mRNA. [Source:RefSeq mRNA;Acc:NM_001243677]
miR-539-3p	ENSSSCG00000012586	ALG13	-0.8	-	ALG13, UDP-N-acetylglucosaminyltransferase subunit [Source:HGNC Symbol;Acc:30881]
miR-539-3p	ENSSSCG00000012645	DCAF12L2	-0.8	-	Uncharacterized protein [Source:UniProtKB/TrEMBL;Acc:F1RTJ3]
miR-539-3p	ENSSSCG00000012649	SMARCA1	-	-0.8	-
miR-539-3p	ENSSSCG00000012657	AIFM1	-	-1	apoptosis-inducing factor, mitochondrion-associated, 1 [Source:HGNC Symbol;Acc:8768]
miR-539-3p	ENSSSCG00000012887	0	-0.8	-	Uncharacterized protein [Source:UniProtKB/TrEMBL;Acc:F1RVQ2]
miR-539-3p	ENSSSCG00000013001	MRPL49	-	-0.8	mitochondrial ribosomal protein L49 [Source:HGNC Symbol;Acc:1176]
miR-539-3p	ENSSSCG00000013079	DAGLA	-	-0.8	diacylglycerol lipase, alpha [Source:HGNC Symbol;Acc:1165]
miR-539-3p	ENSSSCG00000013180	YPEL4	-0.6	-0.6	-
miR-539-3p	ENSSSCG00000013303	ABTB2	-	-0.8	ankyrin repeat and BTB (POZ) domain containing 2 [Source:HGNC Symbol;Acc:23842]
miR-539-3p	ENSSSCG00000013351	0	-0.8	-	Uncharacterized protein [Source:UniProtKB/TrEMBL;Acc:F1SFY2]
miR-539-3p	ENSSSCG00000013728	ASNA1	-	-1	arsA arsenite transporter, ATP-binding, homolog 1 (bacterial) [Source:HGNC Symbol;Acc:752]
miR-539-3p	ENSSSCG00000013934	CILP2	-0.8	-	cartilage intermediate layer protein 2 [Source:HGNC Symbol;Acc:24213]
miR-539-3p	ENSSSCG00000014030	PHYKPL	-	-0.8	5-phosphohydroxy-L-lysine phospho-lyase [Source:HGNC Symbol;Acc:28249]
miR-539-3p	ENSSSCG00000014056	RNF44	-0.8	-	ring finger protein 44 [Source:HGNC Symbol;Acc:19180]
miR-539-3p	ENSSSCG00000015071	SIK3	-0.8	-	SIK family kinase 3 [Source:HGNC Symbol;Acc:29165]
miR-539-3p	ENSSSCG00000015407	GNAI1	-0.8	-	guanine nucleotide binding protein (G protein), alpha inhibiting activity polypeptide 1 [Source:HGNC Symbol;Acc:4384]
miR-539-3p	ENSSSCG00000015413	FGL2	-0.8	-	Sus scrofa fibrinogen-like 2 (FGL2), mRNA. [Source:RefSeq mRNA;Acc:NM_001005152]
miR-539-3p	ENSSSCG00000015435	PBEF1	-0.8	-	Sus scrofa nicotinamide phosphoribosyltransferase (NAMPT), mRNA. [Source:RefSeq mRNA;Acc:NM_001031793]
miR-539-3p	ENSSSCG00000015638	C1orf186	-0.774597	-	-
miR-539-3p	ENSSSCG00000015650	MAPKAPK2	-0.6	-	Uncharacterized protein [Source:UniProtKB/TrEMBL;Acc:F1SEZ4]
miR-539-3p	ENSSSCG00000015867	PRPF40A	-	-0.8	PRP40 pre-mRNA processing factor 40 homolog A (S. cerevisiae) [Source:HGNC Symbol;Acc:16463]
miR-539-3p	ENSSSCG00000015871	NR4A2	-0.8	-	Sus scrofa nuclear receptor subfamily 4, group A, member 2 (NR4A2), mRNA. [Source:RefSeq mRNA;Acc:NM_001190276]
miR-539-3p	ENSSSCG00000016033	GULP1	-0.8	-	-
miR-539-3p	ENSSSCG00000016091	0	-0.8	-	Uncharacterized protein [Source:UniProtKB/TrEMBL;Acc:F1SI68]
miR-539-3p	ENSSSCG00000016364	GPC1	-	-0.8	glypican 1 [Source:HGNC Symbol;Acc:4449]
miR-539-3p	ENSSSCG00000016376	0	-	-0.8	protein phosphatase 1, regulatory subunit 7 [Source:HGNC Symbol;Acc:9295]
miR-539-3p	ENSSSCG00000016464	CASP2	-	-0.8	caspase 2, apoptosis-related cysteine peptidase [Source:HGNC Symbol;Acc:1503]
miR-539-3p	ENSSSCG00000016635	CAV2	-0.8	-	Sus scrofa caveolin 2 (CAV2), mRNA. [Source:RefSeq mRNA;Acc:NM_001123091]
miR-539-3p	ENSSSCG00000016684	SCRN1	-	-0.6	secernin 1 [Source:HGNC Symbol;Acc:22192]
miR-539-3p	ENSSSCG00000016929	PDE4D	-0.6	-	phosphodiesterase 4D, cAMP-specific [Source:HGNC Symbol;Acc:8783]
miR-539-3p	ENSSSCG00000017296	ACE	-0.6	-	Sus scrofa angiotensin I converting enzyme (peptidyl-dipeptidase A) 1 (ACE), transcript variant 2, mRNA. [Source:RefSeq mRNA;Acc:NM_001083941]
miR-539-3p	ENSSSCG00000017380	ARL4D	-	-0.6	ADP-ribosylation factor-like 4D [Source:HGNC Symbol;Acc:656]
miR-539-3p	ENSSSCG00000017928	0	-	-0.8	Uncharacterized protein [Source:UniProtKB/TrEMBL;Acc:F1RFR7]
miR-539-3p	ENSSSCG00000020707	TNFRSF11B	-0.8	-	Uncharacterized protein [Source:UniProtKB/TrEMBL;Acc:F1S277]
miR-539-3p	ENSSSCG00000020864	VDR	-	-0.8	Sus scrofa vitamin D (1,25- dihydroxyvitamin D3) receptor (VDR), mRNA. [Source:RefSeq mRNA;Acc:NM_001097414]
miR-539-3p	ENSSSCG00000021646	KLF9	-0.8	-	Sus scrofa Kruppel-like factor 9 (KLF9), mRNA. [Source:RefSeq mRNA;Acc:NM_001011504]
miR-539-3p	ENSSSCG00000021802	ABHD17B	-1	-	abhydrolase domain containing 17B [Source:HGNC Symbol;Acc:24278]
miR-539-3p	ENSSSCG00000022084	0	-0.632456	-	Uncharacterized protein [Source:UniProtKB/TrEMBL;Acc:I3LIG8]
miR-539-3p	ENSSSCG00000022128	MXI1	-0.8	-0.6	MAX interactor 1, dimerization protein [Source:HGNC Symbol;Acc:7534]
miR-539-3p	ENSSSCG00000022828	PNN	-0.8	-	pinin, desmosome associated protein [Source:HGNC Symbol;Acc:9162]
miR-539-3p	ENSSSCG00000023043	BCL2L13	-0.6	-	BCL2-like 13 (apoptosis facilitator) [Source:HGNC Symbol;Acc:17164]
miR-539-3p	ENSSSCG00000023328	0	-0.8	-	glycoprotein M6A [Source:HGNC Symbol;Acc:4460]
miR-539-3p	ENSSSCG00000023539	MBOAT2	-0.8	-	membrane bound O-acyltransferase domain containing 2 [Source:HGNC Symbol;Acc:25193]
miR-539-3p	ENSSSCG00000023609	TP53INP1	-0.8	-	tumor protein p53 inducible nuclear protein 1 [Source:HGNC Symbol;Acc:18022]
miR-539-3p	ENSSSCG00000023972	DRAM1	-0.8	-	-
miR-539-3p	ENSSSCG00000024172	PAFAH2	-	-1	platelet-activating factor acetylhydrolase 2, 40kDa [Source:HGNC Symbol;Acc:8579]
miR-539-3p	ENSSSCG00000024634	C10orf99	-	-0.632456	-
miR-539-3p	ENSSSCG00000024810	PRAM1	-0.6	-	PML-RARA regulated adaptor molecule 1 [Source:HGNC Symbol;Acc:30091]
miR-539-3p	ENSSSCG00000025252	PEX5	-	-0.8	peroxisomal biogenesis factor 5 [Source:HGNC Symbol;Acc:9719]
miR-539-3p	ENSSSCG00000025464	ORAI1	-0.6	-	Sus scrofa ORAI calcium release-activated calcium modulator 1 (ORAI1), mRNA. [Source:RefSeq mRNA;Acc:NM_001173519]
miR-539-3p	ENSSSCG00000025543	FABP2	-	-0.737865	Sus scrofa fatty acid binding protein 2, intestinal (FABP2), mRNA. [Source:RefSeq mRNA;Acc:NM_001031780]
miR-539-3p	ENSSSCG00000026025	HMGCL	-	-1	3-hydroxymethyl-3-methylglutaryl-CoA lyase [Source:HGNC Symbol;Acc:5005]
miR-539-3p	ENSSSCG00000026116	FHOD1	-1	-	formin homology 2 domain containing 1 [Source:HGNC Symbol;Acc:17905]
miR-539-3p	ENSSSCG00000026633	TNFRSF8	-	-0.8	Sus scrofa tumor necrosis factor receptor superfamily, member 8 (TNFRSF8), mRNA. [Source:RefSeq mRNA;Acc:NM_001025219]
miR-539-3p	ENSSSCG00000026729	0	-0.8	-	-
miR-539-3p	ENSSSCG00000027017	NR1D2	-0.8	-	nuclear receptor subfamily 1, group D, member 2 [Source:HGNC Symbol;Acc:7963]
miR-539-3p	ENSSSCG00000027052	PEX11A	-0.8	-0.8	peroxisomal biogenesis factor 11 alpha [Source:HGNC Symbol;Acc:8852]
miR-539-3p	ENSSSCG00000027270	TIMM9	-	-0.8	translocase of inner mitochondrial membrane 9 homolog (yeast) [Source:HGNC Symbol;Acc:11819]
miR-539-3p	ENSSSCG00000027407	0	-0.8	-	myosin, heavy chain 14, non-muscle [Source:HGNC Symbol;Acc:23212]
miR-539-3p	ENSSSCG00000027540	0	-	-1	Uncharacterized protein [Source:UniProtKB/TrEMBL;Acc:I3L642]
miR-539-3p	ENSSSCG00000027873	GIPC2	-0.6	-	GIPC PDZ domain containing family, member 2 [Source:HGNC Symbol;Acc:18177]
miR-539-3p	ENSSSCG00000027894	FAM76A	-0.8	-	-
miR-539-3p	ENSSSCG00000027957	ZNF250	-	-0.8	zinc finger protein 250 [Source:HGNC Symbol;Acc:13044]
miR-539-3p	ENSSSCG00000028033	0	-1	-	-
miR-539-3p	ENSSSCG00000028101	0	-0.8	-	Solute carrier family 9, subfamily B (NHA2, cation proton antiporter 2), member 2; Uncharacterized protein [Source:UniProtKB/TrEMBL;Acc:F1S111]
miR-539-3p	ENSSSCG00000028679	PLEKHB2	-0.8	-	-
miR-539-3p	ENSSSCG00000028771	MEF2A	-0.8	-	myocyte-specific enhancer factor 2A isoform 2 [Source:RefSeq peptide;Acc:NP_001093168]
miR-539-3p	ENSSSCG00000029097	RCC1	-0.6	-	regulator of chromosome condensation 1 [Source:HGNC Symbol;Acc:1913]
miR-539-3p	ENSSSCG00000029377	0	-0.6	-	Uncharacterized protein [Source:UniProtKB/TrEMBL;Acc:I3LI90]
miR-539-3p	ENSSSCG00000029408	ZFP30	-0.8	-	ZFP30 zinc finger protein [Source:HGNC Symbol;Acc:29555]
miR-539-3p	ENSSSCG00000029425	MRPS18B	-	-0.8	Sus scrofa mitochondrial ribosomal protein S18B (MRPS18B), nuclear gene encoding mitochondrial protein, mRNA. [Source:RefSeq mRNA;Acc:NM_001123140]
miR-539-3p	ENSSSCG00000029428	FAM177A1	-	-0.6	-
miR-539-3p	ENSSSCG00000029633	USP24	-0.8	-	ubiquitin specific peptidase 24 [Source:HGNC Symbol;Acc:12623]
miR-539-3p	ENSSSCG00000029648	0	-	-0.8	-
miR-539-3p	ENSSSCG00000029762	0	-0.8	-	-
miR-539-3p	ENSSSCG00000030396	SETD7	-0.8	-	Uncharacterized protein [Source:UniProtKB/TrEMBL;Acc:I3LI15]
miR-539-3p	ENSSSCG00000030623	XKR8	-0.8	-	XK, Kell blood group complex subunit-related family, member 8 [Source:HGNC Symbol;Acc:25508]
miR-539-3p	ENSSSCG00000030898	MAFB	-0.6	-	v-maf avian musculoaponeurotic fibrosarcoma oncogene homolog B [Source:HGNC Symbol;Acc:6408]
miR-655-3p	ENSSSCG00000000002	GTSE1	-0.8	-	G-2 and S-phase expressed 1 [Source:HGNC Symbol;Acc:13698]
miR-655-3p	ENSSSCG00000000068	EP300	-0.8	-0.6	E1A binding protein p300 [Source:HGNC Symbol;Acc:3373]
miR-655-3p	ENSSSCG00000000244	PPBP	-	-1	Sus scrofa pro-platelet basic protein (chemokine (C-X-C motif) ligand 7) (PPBP), mRNA. [Source:RefSeq mRNA;Acc:NM_213862]
miR-655-3p	ENSSSCG00000000398	APON	-	-0.6	-
miR-655-3p	ENSSSCG00000000486	0	-0.6	-0.6	Uncharacterized protein [Source:UniProtKB/TrEMBL;Acc:F1SH64]
miR-655-3p	ENSSSCG00000000512	TBC1D15	-0.8	-	TBC1 domain family, member 15 [Source:HGNC Symbol;Acc:25694]
miR-655-3p	ENSSSCG00000000522	NAP1L1	-	-0.8	nucleosome assembly protein 1-like 1 [Source:HGNC Symbol;Acc:7637]
miR-655-3p	ENSSSCG00000000530	FGD4	-	-0.8	-
miR-655-3p	ENSSSCG00000000545	KLHL42	-	-0.6	kelch-like family member 42 [Source:HGNC Symbol;Acc:29252]
miR-655-3p	ENSSSCG00000000579	GOLT1B	-	-0.8	golgi transport 1B [Source:HGNC Symbol;Acc:20175]
miR-655-3p	ENSSSCG00000000653	CD69	-0.774597	-	CD69 molecule [Source:HGNC Symbol;Acc:1694]
miR-655-3p	ENSSSCG00000000680	GPR162	-	-0.8	G protein-coupled receptor 162 [Source:HGNC Symbol;Acc:16693]
miR-655-3p	ENSSSCG00000000753	WNK1	-0.6	-0.6	WNK lysine deficient protein kinase 1 [Source:HGNC Symbol;Acc:14540]
miR-655-3p	ENSSSCG00000000806	SCAF11	-0.8	-0.8	SR-related CTD-associated factor 11 [Source:HGNC Symbol;Acc:10784]
miR-655-3p	ENSSSCG00000000840	KIAA1033	-0.8	-0.8	KIAA1033 [Source:HGNC Symbol;Acc:29174]
miR-655-3p	ENSSSCG00000000846	HCFC2	-0.6	-	host cell factor C2 [Source:HGNC Symbol;Acc:24972]
miR-655-3p	ENSSSCG00000000858	PMCH	-	-1	pro-melanin-concentrating hormone [Source:HGNC Symbol;Acc:9109]
miR-655-3p	ENSSSCG00000000907	PLXNC1	-0.6	-0.6	plexin C1 [Source:HGNC Symbol;Acc:9106]
miR-655-3p	ENSSSCG00000000952	0	-0.8	-0.8	Uncharacterized protein [Source:UniProtKB/TrEMBL;Acc:F1RYJ7]
miR-655-3p	ENSSSCG00000001046	NEDD9	-	-0.8	Uncharacterized protein [Source:UniProtKB/TrEMBL;Acc:F1RV86]
miR-655-3p	ENSSSCG00000001049	HIVEP1	-0.8	-0.8	human immunodeficiency virus type I enhancer binding protein 1 [Source:HGNC Symbol;Acc:4920]
miR-655-3p	ENSSSCG00000001209	ZSCAN12	-0.6	-0.6	zinc finger and SCAN domain containing 12 [Source:HGNC Symbol;Acc:13172]
miR-655-3p	ENSSSCG00000001478	BMP5	-	-0.6	bone morphogenetic protein 5 [Source:RefSeq peptide;Acc:NP_001191830]
miR-655-3p	ENSSSCG00000001481	HCRTR2	-0.774597	-	Sus scrofa hypocretin (orexin) receptor 2 (HCRTR2), mRNA. [Source:RefSeq mRNA;Acc:NM_001129951]
miR-655-3p	ENSSSCG00000001488	GCLC	-0.6	-0.6	glutamate-cysteine ligase, catalytic subunit [Source:HGNC Symbol;Acc:4311]
miR-655-3p	ENSSSCG00000001786	C15orf26	-0.8	-0.8	-
miR-655-3p	ENSSSCG00000001947	BRMS1L	-0.6	-0.8	-
miR-655-3p	ENSSSCG00000002275	PPP1R36	-	-0.8	protein phosphatase 1, regulatory subunit 36 [Source:HGNC Symbol;Acc:20097]
miR-655-3p	ENSSSCG00000002337	ZFYVE1	-1	-	zinc finger, FYVE domain containing 1 [Source:HGNC Symbol;Acc:13180]
miR-655-3p	ENSSSCG00000002345	0	-0.8	-0.8	Uncharacterized protein [Source:UniProtKB/TrEMBL;Acc:F1S3J3]
miR-655-3p	ENSSSCG00000002411	GTF2A1	-	-0.6	general transcription factor IIA, 1, 19/37kDa [Source:HGNC Symbol;Acc:4646]
miR-655-3p	ENSSSCG00000002443	TC2N	-0.8	-	tandem C2 domains, nuclear [Source:HGNC Symbol;Acc:19859]
miR-655-3p	ENSSSCG00000002628	ICK	-	-0.8	intestinal cell (MAK-like) kinase [Source:HGNC Symbol;Acc:21219]
miR-655-3p	ENSSSCG00000002760	NIP7	-	-0.6	Sus scrofa nuclear import 7 homolog (S. cerevisiae) (NIP7), mRNA. [Source:RefSeq mRNA;Acc:NM_001048071]
miR-655-3p	ENSSSCG00000002867	CEBPG	-0.8	-0.6	CCAAT/enhancer binding protein (C/EBP), gamma [Source:HGNC Symbol;Acc:1837]
miR-655-3p	ENSSSCG00000003135	KCNJ14	-0.8	-	potassium inwardly-rectifying channel, subfamily J, member 14 [Source:HGNC Symbol;Acc:6260]
miR-655-3p	ENSSSCG00000003199	AP2A1	-1	-	adaptor-related protein complex 2, alpha 1 subunit [Source:HGNC Symbol;Acc:561]
miR-655-3p	ENSSSCG00000003512	EIF4G3	-	-0.6	Uncharacterized protein [Source:UniProtKB/TrEMBL;Acc:F1SU05]
miR-655-3p	ENSSSCG00000003520	CDC42	-	-0.6	Sus scrofa cell division cycle 42 (GTP binding protein, 25kDa) (CDC42), mRNA. [Source:RefSeq mRNA;Acc:NM_001078680]
miR-655-3p	ENSSSCG00000003596	SNRNP40	-	-0.8	small nuclear ribonucleoprotein 40kDa (U5) [Source:HGNC Symbol;Acc:30857]
miR-655-3p	ENSSSCG00000003654	MACF1	-	-0.6	microtubule-actin crosslinking factor 1 [Source:HGNC Symbol;Acc:13664]
miR-655-3p	ENSSSCG00000003686	0	-	-0.6	Uncharacterized protein [Source:UniProtKB/TrEMBL;Acc:F1SM88]
miR-655-3p	ENSSSCG00000003710	TTC39C	-	-0.8	-
miR-655-3p	ENSSSCG00000003761	ADGRL2	-0.6	-0.6	latrophilin 2 [Source:HGNC Symbol;Acc:18582]
miR-655-3p	ENSSSCG00000003770	FAM73A	-0.8	-0.8	-
miR-655-3p	ENSSSCG00000003775	RABGGTB	-	-0.6	Rab geranylgeranyltransferase, beta subunit [Source:HGNC Symbol;Acc:9796]
miR-655-3p	ENSSSCG00000003793	0	-0.6	-0.6	leucine rich repeat containing 7 [Source:HGNC Symbol;Acc:18531]
miR-655-3p	ENSSSCG00000003797	DIRAS3	-0.8	-	Sus scrofa DIRAS family, GTP-binding RAS-like 3 (DIRAS3), mRNA. [Source:RefSeq mRNA;Acc:NM_001044598]
miR-655-3p	ENSSSCG00000003809	JAK1	-	-1	Janus kinase 1 [Source:HGNC Symbol;Acc:6190]
miR-655-3p	ENSSSCG00000003811	ROR1	-0.6	-0.6	receptor tyrosine kinase-like orphan receptor 1 [Source:HGNC Symbol;Acc:10256]
miR-655-3p	ENSSSCG00000003816	ATG4C	-0.8	-0.6	autophagy related 4C, cysteine peptidase [Source:HGNC Symbol;Acc:16040]
miR-655-3p	ENSSSCG00000003857	ZYG11B	-0.8	-0.8	-
miR-655-3p	ENSSSCG00000004088	ARMT1	-	-0.6	-
miR-655-3p	ENSSSCG00000004121	FBXO30	-	-0.8	F-box protein 30 [Source:HGNC Symbol;Acc:15600]
miR-655-3p	ENSSSCG00000004123	0	-0.6	-	Uncharacterized protein [Source:UniProtKB/TrEMBL;Acc:F1S733]
miR-655-3p	ENSSSCG00000004144	HECA	-0.6	-0.6	-
miR-655-3p	ENSSSCG00000004145	ABRACL	-	-0.6	-
miR-655-3p	ENSSSCG00000004216	0	-	-0.8	Uncharacterized protein [Source:UniProtKB/TrEMBL;Acc:F1S2X3]
miR-655-3p	ENSSSCG00000004221	HINT3	-	-0.6	histidine triad nucleotide binding protein 3 [Source:HGNC Symbol;Acc:18468]
miR-655-3p	ENSSSCG00000004250	SLC35F1	-	-0.6	solute carrier family 35, member F1 [Source:HGNC Symbol;Acc:21483]
miR-655-3p	ENSSSCG00000004262	0	-0.8	-	Importin subunit alpha [Source:UniProtKB/TrEMBL;Acc:F1RTU5]
miR-655-3p	ENSSSCG00000004364	HACE1	-	-0.6	HECT domain and ankyrin repeat containing E3 ubiquitin protein ligase 1 [Source:HGNC Symbol;Acc:21033]
miR-655-3p	ENSSSCG00000004382	SEC63	-	-0.6	SEC63 homolog (S. cerevisiae) [Source:HGNC Symbol;Acc:21082]
miR-655-3p	ENSSSCG00000004411	ZBTB24	-	-0.8	zinc finger and BTB domain containing 24 [Source:HGNC Symbol;Acc:21143]
miR-655-3p	ENSSSCG00000004425	0	-	-0.6	Uncharacterized protein [Source:UniProtKB/TrEMBL;Acc:F1RZM4]
miR-655-3p	ENSSSCG00000004478	MYO6	-	-0.8	myosin VI [Source:HGNC Symbol;Acc:7605]
miR-655-3p	ENSSSCG00000004486	SLC17A5	-	-1	Uncharacterized protein [Source:UniProtKB/TrEMBL;Acc:F1RQG9]
miR-655-3p	ENSSSCG00000004524	MADH4	-	-0.8	Sus scrofa SMAD family member 4 (SMAD4), mRNA. [Source:RefSeq mRNA;Acc:NM_214072]
miR-655-3p	ENSSSCG00000004535	TCF4	-	-0.8	transcription factor 4 [Source:HGNC Symbol;Acc:11634]
miR-655-3p	ENSSSCG00000004551	ZNF609	-	-0.6	zinc finger protein 609 [Source:HGNC Symbol;Acc:29003]
miR-655-3p	ENSSSCG00000004552	TRIP4	-0.8	-0.8	thyroid hormone receptor interactor 4 [Source:HGNC Symbol;Acc:12310]
miR-655-3p	ENSSSCG00000004595	ADAM10	-	-0.8	Disintegrin and metalloproteinase domain-containing protein 10 [Source:UniProtKB/Swiss-Prot;Acc:O77633]
miR-655-3p	ENSSSCG00000004618	ARPP19	-	-0.8	Sus scrofa cAMP-regulated phosphoprotein (ARPP-19), mRNA. [Source:RefSeq mRNA;Acc:NM_214175]
miR-655-3p	ENSSSCG00000004626	TMOD3	-	-0.6	Sus scrofa tropomodulin 3 (ubiquitous) (TMOD3), mRNA. [Source:RefSeq mRNA;Acc:NM_214294]
miR-655-3p	ENSSSCG00000004630	SCG3	-0.6	-0.6	-
miR-655-3p	ENSSSCG00000004636	TRPM7	-0.8	-0.6	transient receptor potential cation channel, subfamily M, member 7 [Source:HGNC Symbol;Acc:17994]
miR-655-3p	ENSSSCG00000004651	GALK2	-	-0.6	galactokinase 2 [Source:HGNC Symbol;Acc:4119]
miR-655-3p	ENSSSCG00000004661	MYEF2	-	-0.8	myelin expression factor 2 [Source:HGNC Symbol;Acc:17940]
miR-655-3p	ENSSSCG00000004717	UBR1	-0.6	-0.6	ubiquitin protein ligase E3 component n-recognin 1 [Source:HGNC Symbol;Acc:16808]
miR-655-3p	ENSSSCG00000004744	TYRO3	-0.6	-0.8	TYRO3 protein tyrosine kinase [Source:HGNC Symbol;Acc:12446]
miR-655-3p	ENSSSCG00000004844	MTMR10	-0.8	-	myotubularin related protein 10 [Source:HGNC Symbol;Acc:25999]
miR-655-3p	ENSSSCG00000004854	0	-0.6	-0.8	Uncharacterized protein [Source:UniProtKB/TrEMBL;Acc:F1SNQ1]
miR-655-3p	ENSSSCG00000004858	SALL3	-0.6	-	spalt-like transcription factor 3 [Source:HGNC Symbol;Acc:10527]
miR-655-3p	ENSSSCG00000004931	IGDCC4	-1	-0.8	immunoglobulin superfamily, DCC subclass, member 4 [Source:HGNC Symbol;Acc:13770]
miR-655-3p	ENSSSCG00000004935	HACD3	-	-0.6	-
miR-655-3p	ENSSSCG00000005041	FERMT2	-0.6	-	Uncharacterized protein [Source:UniProtKB/TrEMBL;Acc:F1SFE3]
miR-655-3p	ENSSSCG00000005043	DDHD1	-0.8	-0.6	DDHD domain containing 1 [Source:HGNC Symbol;Acc:19714]
miR-655-3p	ENSSSCG00000005072	PSMA3	-	-0.8	Proteasome subunit alpha type [Source:UniProtKB/TrEMBL;Acc:F1SSL6]
miR-655-3p	ENSSSCG00000005082	PCNXL4	-	-0.8	pecanex-like 4 (Drosophila) [Source:HGNC Symbol;Acc:20349]
miR-655-3p	ENSSSCG00000005127	CAAP1	-	-0.6	-
miR-655-3p	ENSSSCG00000005222	SLC1A1	-	-0.6	solute carrier family 1 (neuronal/epithelial high affinity glutamate transporter, system Xag), member 1 [Source:HGNC Symbol;Acc:10939]
miR-655-3p	ENSSSCG00000005288	TLE4	-	-0.6	transducin-like enhancer of split 4 (E(sp1) homolog, Drosophila) [Source:HGNC Symbol;Acc:11840]
miR-655-3p	ENSSSCG00000005367	TSTD2	-	-1	-
miR-655-3p	ENSSSCG00000005427	FKTN	-0.8	-0.6	fukutin [Source:HGNC Symbol;Acc:3622]
miR-655-3p	ENSSSCG00000005587	NEK6	-	-0.6	Serine/threonine-protein kinase Nek6 [Source:UniProtKB/Swiss-Prot;Acc:A2BD05]
miR-655-3p	ENSSSCG00000005604	PBX3	-	-0.6	pre-B-cell leukemia homeobox 3 [Source:HGNC Symbol;Acc:8634]
miR-655-3p	ENSSSCG00000005762	KCNT1	-0.8	-	potassium channel, subfamily T, member 1 [Source:HGNC Symbol;Acc:18865]
miR-655-3p	ENSSSCG00000005955	EFR3A	-0.8	-0.8	-
miR-655-3p	ENSSSCG00000005965	MYC	-0.6	-	Sus scrofa v-myc myelocytomatosis viral oncogene homolog (avian) (MYC), mRNA. [Source:RefSeq mRNA;Acc:NM_001005154]
miR-655-3p	ENSSSCG00000005983	ATAD2	-	-0.6	ATPase family, AAA domain containing 2 [Source:HGNC Symbol;Acc:30123]
miR-655-3p	ENSSSCG00000006062	YWHAZ	-0.6	-0.6	Uncharacterized protein [Source:UniProtKB/TrEMBL;Acc:F2Z558]
miR-655-3p	ENSSSCG00000006093	NDUFAF6	-	-0.6	NADH dehydrogenase (ubiquinone) complex I, assembly factor 6 [Source:HGNC Symbol;Acc:28625]
miR-655-3p	ENSSSCG00000006095	CCNE2	-0.6	-0.6	cyclin E2 [Source:HGNC Symbol;Acc:1590]
miR-655-3p	ENSSSCG00000006135	CPNE3	-0.6	-0.6	copine III [Source:HGNC Symbol;Acc:2316]
miR-655-3p	ENSSSCG00000006192	LACTB2	-0.8	-1	lactamase, beta 2 [Source:HGNC Symbol;Acc:18512]
miR-655-3p	ENSSSCG00000006201	ARFGEF1	-0.8	-0.8	ADP-ribosylation factor guanine nucleotide-exchange factor 1 (brefeldin A-inhibited) [Source:HGNC Symbol;Acc:15772]
miR-655-3p	ENSSSCG00000006235	TOX	-0.8	-	-
miR-655-3p	ENSSSCG00000006274	PRKDC	-0.8	-0.8	protein kinase, DNA-activated, catalytic polypeptide [Source:HGNC Symbol;Acc:9413]
miR-655-3p	ENSSSCG00000006335	RGS4	-	-0.8	regulator of G-protein signaling 4 [Source:HGNC Symbol;Acc:10000]
miR-655-3p	ENSSSCG00000006508	ASH1L	-0.8	-0.8	ash1 (absent, small, or homeotic)-like (Drosophila) [Source:HGNC Symbol;Acc:19088]
miR-655-3p	ENSSSCG00000006649	HORMAD1	-	-0.6	HORMA domain containing 1 [Source:HGNC Symbol;Acc:25245]
miR-655-3p	ENSSSCG00000006733	TTF2	-	-0.6	Uncharacterized protein [Source:UniProtKB/TrEMBL;Acc:F1SAY2]
miR-655-3p	ENSSSCG00000006775	CAPZA1	-	-0.6	capping protein (actin filament) muscle Z-line, alpha 1 [Source:HGNC Symbol;Acc:1488]
miR-655-3p	ENSSSCG00000006799	LRIF1	-	-0.6	ligand dependent nuclear receptor interacting factor 1 [Source:HGNC Symbol;Acc:30299]
miR-655-3p	ENSSSCG00000006875	0	-	-0.8	Uncharacterized protein [Source:UniProtKB/TrEMBL;Acc:F1S553]
miR-655-3p	ENSSSCG00000007003	HGSNAT	-	-0.8	heparan-alpha-glucosaminide N-acetyltransferase [Source:HGNC Symbol;Acc:26527]
miR-655-3p	ENSSSCG00000007039	PRP	-	-0.6	Sus scrofa prion protein (PRNP), mRNA. [Source:RefSeq mRNA;Acc:NM_001008687]
miR-655-3p	ENSSSCG00000007095	POLR3F	-	-0.6	polymerase (RNA) III (DNA directed) polypeptide F, 39 kDa [Source:HGNC Symbol;Acc:15763]
miR-655-3p	ENSSSCG00000007311	0	-	-0.8	Uncharacterized protein [Source:UniProtKB/TrEMBL;Acc:F1S488]
miR-655-3p	ENSSSCG00000007482	TSHZ2	-	-0.6	Sus scrofa teashirt zinc finger homeobox 2 (TSHZ2), mRNA. [Source:RefSeq mRNA;Acc:NM_001114674]
miR-655-3p	ENSSSCG00000007484	ZNF217	-0.8	-	Sus scrofa zinc finger protein 217 (ZNF217), mRNA. [Source:RefSeq mRNA;Acc:NM_001123217]
miR-655-3p	ENSSSCG00000007509	TMEPAI	-	-0.6	Sus scrofa prostate transmembrane protein, androgen induced 1 (PMEPA1), mRNA. [Source:RefSeq mRNA;Acc:NM_001123203]
miR-655-3p	ENSSSCG00000007721	GTF2I	-	-0.6	-
miR-655-3p	ENSSSCG00000007839	EEF2K	-	-0.8	eukaryotic elongation factor-2 kinase [Source:HGNC Symbol;Acc:24615]
miR-655-3p	ENSSSCG00000008136	RANBP2	-0.8	-0.6	RAN binding protein 2 [Source:HGNC Symbol;Acc:9848]
miR-655-3p	ENSSSCG00000008178	0	-	-0.6	-
miR-655-3p	ENSSSCG00000008208	EIF2AK3	-0.8	-0.6	eukaryotic translation initiation factor 2-alpha kinase 3 [Source:HGNC Symbol;Acc:3255]
miR-655-3p	ENSSSCG00000008221	KDM3A	-0.6	-	lysine (K)-specific demethylase 3A [Source:HGNC Symbol;Acc:20815]
miR-655-3p	ENSSSCG00000008259	LRRTM4	-	-0.8	leucine rich repeat transmembrane neuronal 4 [Source:HGNC Symbol;Acc:19411]
miR-655-3p	ENSSSCG00000008270	0	-0.8	-	-
miR-655-3p	ENSSSCG00000008358	ACTR2	-0.6	-0.6	Sus scrofa ARP2 actin-related protein 2 homolog (yeast) (ACTR2), mRNA. [Source:RefSeq mRNA;Acc:NM_001134354]
miR-655-3p	ENSSSCG00000008396	0	-0.6	-0.8	-
miR-655-3p	ENSSSCG00000008397	EFEMP1	-0.6	-	Sus scrofa EGF containing fibulin-like extracellular matrix protein 1 (EFEMP1), mRNA. [Source:RefSeq mRNA;Acc:NM_001244261]
miR-655-3p	ENSSSCG00000008443	EPAS1	-0.8	-	endothelial PAS domain protein 1 [Source:HGNC Symbol;Acc:3374]
miR-655-3p	ENSSSCG00000008499	STRN	-0.8	-0.8	striatin, calmodulin binding protein [Source:HGNC Symbol;Acc:11424]
miR-655-3p	ENSSSCG00000008513	BIRC6	-0.8	-0.8	baculoviral IAP repeat containing 6 [Source:HGNC Symbol;Acc:13516]
miR-655-3p	ENSSSCG00000008515	MEMO1	-	-0.6	mediator of cell motility 1 [Source:HGNC Symbol;Acc:14014]
miR-655-3p	ENSSSCG00000008573	RAB10	-0.8	-0.6	RAB10, member RAS oncogene family [Source:HGNC Symbol;Acc:9759]
miR-655-3p	ENSSSCG00000008581	NCOA1	-	-0.8	nuclear receptor coactivator 1 [Source:HGNC Symbol;Acc:7668]
miR-655-3p	ENSSSCG00000008736	CPEB2	-0.6	-	Sus scrofa cytoplasmic polyadenylation element binding protein 2 (CPEB2), mRNA. [Source:RefSeq mRNA;Acc:NM_001185049]
miR-655-3p	ENSSSCG00000008747	NCAPG	-	-0.6	non-SMC condensin I complex, subunit G [Source:HGNC Symbol;Acc:24304]
miR-655-3p	ENSSSCG00000008762	STIM2	-0.8	-	stromal interaction molecule 2 [Source:HGNC Symbol;Acc:19205]
miR-655-3p	ENSSSCG00000008831	DCUN1D4	-	-0.6	DCN1, defective in cullin neddylation 1, domain containing 4 [Source:HGNC Symbol;Acc:28998]
miR-655-3p	ENSSSCG00000008888	NPY1R	-	-0.8	Sus scrofa neuropeptide Y receptor Y1 (NPY1R), mRNA. [Source:RefSeq mRNA;Acc:NM_214288]
miR-655-3p	ENSSSCG00000008943	SLC4A4	-	-0.6	solute carrier family 4 (sodium bicarbonate cotransporter), member 4 [Source:HGNC Symbol;Acc:11030]
miR-655-3p	ENSSSCG00000008969	RCHY1	-	-0.8	ring finger and CHY zinc finger domain containing 1, E3 ubiquitin protein ligase [Source:HGNC Symbol;Acc:17479]
miR-655-3p	ENSSSCG00000008988	CCNG2	-	-0.8	cyclin G2 [Source:HGNC Symbol;Acc:1593]
miR-655-3p	ENSSSCG00000009043	ABCE1	-0.6	-0.6	ATP-binding cassette, sub-family E (OABP), member 1 [Source:HGNC Symbol;Acc:69]
miR-655-3p	ENSSSCG00000009083	SPRY1	-0.6	-	sprouty homolog 1, antagonist of FGF signaling (Drosophila) [Source:HGNC Symbol;Acc:11269]
miR-655-3p	ENSSSCG00000009090	KIAA1109	-1	-0.6	KIAA1109 [Source:HGNC Symbol;Acc:26953]
miR-655-3p	ENSSSCG00000009178	H2AFZ	-	-0.8	H2A histone family, member Z [Source:HGNC Symbol;Acc:4741]
miR-655-3p	ENSSSCG00000009192	PDLIM5	-1	-	PDZ and LIM domain 5 [Source:HGNC Symbol;Acc:17468]
miR-655-3p	ENSSSCG00000009242	LIN54	-	-0.8	lin-54 homolog (C. elegans) [Source:HGNC Symbol;Acc:25397]
miR-655-3p	ENSSSCG00000009334	HSPH1	-	-0.6	Sus scrofa heat shock 105kDa/110kDa protein 1 (HSPH1), mRNA. [Source:RefSeq mRNA;Acc:NM_001097504]
miR-655-3p	ENSSSCG00000009370	FOXO1	-0.8	-	Sus scrofa forkhead box O1 (FOXO1), mRNA. [Source:RefSeq mRNA;Acc:NM_214014]
miR-655-3p	ENSSSCG00000009397	CAB39L	-	-0.6	calcium binding protein 39-like [Source:HGNC Symbol;Acc:20290]
miR-655-3p	ENSSSCG00000009440	ELF1	-1	-	E74-like factor 1 (ets domain transcription factor) [Source:HGNC Symbol;Acc:3316]
miR-655-3p	ENSSSCG00000009460	0	-	-0.6	DIS3 mitotic control homolog (S. cerevisiae) [Source:HGNC Symbol;Acc:20604]
miR-655-3p	ENSSSCG00000009509	IPO5	-	-0.6	importin 5 [Source:HGNC Symbol;Acc:6402]
miR-655-3p	ENSSSCG00000009648	NEFM	-	-1	Uncharacterized protein [Source:UniProtKB/TrEMBL;Acc:F1RJU6]
miR-655-3p	ENSSSCG00000009744	SFSWAP	-	-0.8	splicing factor, suppressor of white-apricot homolog (Drosophila) [Source:HGNC Symbol;Acc:10790]
miR-655-3p	ENSSSCG00000009858	FBXO21	-	-1	F-box protein 21 [Source:HGNC Symbol;Acc:13592]
miR-655-3p	ENSSSCG00000009917	SPPL3	-	-0.8	signal peptide peptidase like 3 [Source:HGNC Symbol;Acc:30424]
miR-655-3p	ENSSSCG00000010027	PATZ1	-0.6	-0.6	POZ (BTB) and AT hook containing zinc finger 1 [Source:HGNC Symbol;Acc:13071]
miR-655-3p	ENSSSCG00000010053	0	-0.6	-0.6	Uncharacterized protein [Source:UniProtKB/TrEMBL;Acc:F1RLS1]
miR-655-3p	ENSSSCG00000010158	TOMM20	-1	-1	translocase of outer mitochondrial membrane 20 homolog (yeast) [Source:HGNC Symbol;Acc:20947]
miR-655-3p	ENSSSCG00000010200	CSGALNACT2	-0.8	-	chondroitin sulfate N-acetylgalactosaminyltransferase 2 [Source:HGNC Symbol;Acc:24292]
miR-655-3p	ENSSSCG00000010226	JMJD1C	-	-0.8	jumonji domain containing 1C [Source:HGNC Symbol;Acc:12313]
miR-655-3p	ENSSSCG00000010301	PPP3CB	-	-0.8	protein phosphatase 3, catalytic subunit, beta isozyme [Source:HGNC Symbol;Acc:9315]
miR-655-3p	ENSSSCG00000010310	0	-	-0.8	Uncharacterized protein [Source:UniProtKB/TrEMBL;Acc:F1SU40]
miR-655-3p	ENSSSCG00000010336	SFTPA	-	-0.737865	Sus scrofa surfactant protein A1 (SFTPA1), mRNA. [Source:RefSeq mRNA;Acc:NM_214265]
miR-655-3p	ENSSSCG00000010399	NCOA4	-0.6	-0.8	-
miR-655-3p	ENSSSCG00000010460	RPP30	-0.6	-	ribonuclease P/MRP 30kDa subunit [Source:HGNC Symbol;Acc:17688]
miR-655-3p	ENSSSCG00000010467	0	-0.8	-0.6	Uncharacterized protein [Source:UniProtKB/TrEMBL;Acc:F1SCA0]
miR-655-3p	ENSSSCG00000010470	IDE	-	-0.8	insulin-degrading enzyme [Source:HGNC Symbol;Acc:5381]
miR-655-3p	ENSSSCG00000010471	KIF11	-	-0.6	kinesin family member 11 [Source:HGNC Symbol;Acc:6388]
miR-655-3p	ENSSSCG00000010508	TM9SF3	-0.8	-0.8	transmembrane 9 superfamily member 3 [Source:HGNC Symbol;Acc:21529]
miR-655-3p	ENSSSCG00000010509	PIK3AP1	-	-0.6	phosphoinositide-3-kinase adaptor protein 1 [Source:HGNC Symbol;Acc:30034]
miR-655-3p	ENSSSCG00000010536	CNNM1	-	-0.6	cyclin M1 [Source:HGNC Symbol;Acc:102]
miR-655-3p	ENSSSCG00000010554	SCD	-	-0.6	Sus scrofa stearoyl-CoA desaturase (delta-9-desaturase) (SCD), mRNA. [Source:RefSeq mRNA;Acc:NM_213781]
miR-655-3p	ENSSSCG00000010665	SHTN1	-	-0.6	KIAA1598 [Source:HGNC Symbol;Acc:29319]
miR-655-3p	ENSSSCG00000010679	EIF3A	-	-0.8	eukaryotic translation initiation factor 3, subunit A [Source:HGNC Symbol;Acc:3271]
miR-655-3p	ENSSSCG00000010798	GGA2	-	-0.8	golgi-associated, gamma adaptin ear containing, ARF binding protein 2 [Source:HGNC Symbol;Acc:16064]
miR-655-3p	ENSSSCG00000010840	RGS7	-0.6	-0.6	regulator of G-protein signaling 7 [Source:HGNC Symbol;Acc:10003]
miR-655-3p	ENSSSCG00000010872	AKT3	-0.8	-0.6	Uncharacterized protein [Source:UniProtKB/TrEMBL;Acc:F1S8M5]
miR-655-3p	ENSSSCG00000010896	ASPM	-	-0.6	Uncharacterized protein [Source:UniProtKB/TrEMBL;Acc:F1S640]
miR-655-3p	ENSSSCG00000011027	KIF5B	-	-0.6	Uncharacterized protein [Source:UniProtKB/TrEMBL;Acc:F1RWC5]
miR-655-3p	ENSSSCG00000011162	LARP4B	-0.8	-	La ribonucleoprotein domain family, member 4B [Source:HGNC Symbol;Acc:28987]
miR-655-3p	ENSSSCG00000011332	SETD2	-0.6	-	SET domain containing 2 [Source:HGNC Symbol;Acc:18420]
miR-655-3p	ENSSSCG00000011467	DENND6A	-0.8	-0.8	-
miR-655-3p	ENSSSCG00000011501	SUCLG2	-	-0.8	succinate-CoA ligase, GDP-forming, beta subunit [Source:HGNC Symbol;Acc:11450]
miR-655-3p	ENSSSCG00000011507	ARL6IP5	-	-0.6	Sus scrofa ADP-ribosylation-like factor 6 interacting protein 5 (ARL6IP5), mRNA. [Source:RefSeq mRNA;Acc:NM_001048073]
miR-655-3p	ENSSSCG00000011522	CNTN3	-	-0.6	contactin 3 (plasmacytoma associated) [Source:HGNC Symbol;Acc:2173]
miR-655-3p	ENSSSCG00000011567	VHL	-	-0.6	von Hippel-Lindau tumor suppressor, E3 ubiquitin protein ligase [Source:HGNC Symbol;Acc:12687]
miR-655-3p	ENSSSCG00000011649	0	-	-0.6	protein phosphatase 2, regulatory subunit B'', alpha [Source:HGNC Symbol;Acc:9307]
miR-655-3p	ENSSSCG00000011708	TSC22D2	-0.6	-	TSC22 domain family, member 2 [Source:HGNC Symbol;Acc:29095]
miR-655-3p	ENSSSCG00000011727	PTX3	-0.8	-	pentraxin 3, long [Source:HGNC Symbol;Acc:9692]
miR-655-3p	ENSSSCG00000011746	SKIL	-0.6	-0.6	SKI-like oncogene [Source:HGNC Symbol;Acc:10897]
miR-655-3p	ENSSSCG00000011752	0	-	-0.8	Uncharacterized protein [Source:UniProtKB/TrEMBL;Acc:F1SH12]
miR-655-3p	ENSSSCG00000012007	HSPA13	-	-0.6	heat shock protein 70kDa family, member 13 [Source:HGNC Symbol;Acc:11375]
miR-655-3p	ENSSSCG00000012034	TIAM1	-	-0.8	T-cell lymphoma invasion and metastasis 1 [Source:HGNC Symbol;Acc:11805]
miR-655-3p	ENSSSCG00000012097	NLGN4X	-	-0.8	Uncharacterized protein [Source:UniProtKB/TrEMBL;Acc:F1SG28]
miR-655-3p	ENSSSCG00000012162	EIF1AX	-0.8	-0.8	Sus scrofa eukaryotic translation initiation factor 1A, X-linked (EIF1AX), mRNA. [Source:RefSeq mRNA;Acc:NM_001243218]
miR-655-3p	ENSSSCG00000012203	TAB3	-	-0.8	TGF-beta activated kinase 1/MAP3K7 binding protein 3 [Source:HGNC Symbol;Acc:30681]
miR-655-3p	ENSSSCG00000012267	JADE3	-0.6	-0.8	jade family PHD finger 3 [Source:HGNC Symbol;Acc:22982]
miR-655-3p	ENSSSCG00000012425	UPRT	-0.8	-0.8	uracil phosphoribosyltransferase (FUR1) homolog (S. cerevisiae) [Source:HGNC Symbol;Acc:28334]
miR-655-3p	ENSSSCG00000012435	MAGT1	-0.6	-0.8	magnesium transporter 1 [Source:HGNC Symbol;Acc:28880]
miR-655-3p	ENSSSCG00000012491	CENPI	-	-0.6	centromere protein I [Source:HGNC Symbol;Acc:3968]
miR-655-3p	ENSSSCG00000012542	FAM199X	-	-0.8	-
miR-655-3p	ENSSSCG00000012583	ACSL4	-1	-0.6	Sus scrofa acyl-CoA synthetase long-chain family member 4 (ACSL4), mRNA. [Source:RefSeq mRNA;Acc:NM_001038694]
miR-655-3p	ENSSSCG00000012591	AMOT	-0.6	-0.8	angiomotin [Source:HGNC Symbol;Acc:17810]
miR-655-3p	ENSSSCG00000012595	LRCH2	-0.8	-0.8	leucine-rich repeats and calponin homology (CH) domain containing 2 [Source:HGNC Symbol;Acc:29292]
miR-655-3p	ENSSSCG00000012604	LAMP2	-0.8	-0.8	lysosomal-associated membrane protein 2 [Source:HGNC Symbol;Acc:6501]
miR-655-3p	ENSSSCG00000012621	UBE2A	-	-1	ubiquitin-conjugating enzyme E2A [Source:HGNC Symbol;Acc:12472]
miR-655-3p	ENSSSCG00000012623	SLC25A5	-	-0.8	ADP/ATP translocase 3 [Source:RefSeq peptide;Acc:NP_999583]
miR-655-3p	ENSSSCG00000012632	0	-	-0.8	Uncharacterized protein [Source:UniProtKB/TrEMBL;Acc:F1RU79]
miR-655-3p	ENSSSCG00000012633	IL13RA1	-0.8	-	Sus scrofa interleukin 13 receptor, alpha 1 (IL13RA1), mRNA. [Source:RefSeq mRNA;Acc:NM_214341]
miR-655-3p	ENSSSCG00000012730	AFF2	-	-0.6	AF4/FMR2 family, member 2 [Source:HGNC Symbol;Acc:3776]
miR-655-3p	ENSSSCG00000012759	ZNF185	-	-0.8	-
miR-655-3p	ENSSSCG00000013018	CDC42BPG	-1	-	CDC42 binding protein kinase gamma (DMPK-like) [Source:HGNC Symbol;Acc:29829]
miR-655-3p	ENSSSCG00000013298	PDHX	-0.8	-	pyruvate dehydrogenase complex, component X [Source:HGNC Symbol;Acc:21350]
miR-655-3p	ENSSSCG00000013312	HIPK3	-0.8	-0.6	homeodomain interacting protein kinase 3 [Source:HGNC Symbol;Acc:4915]
miR-655-3p	ENSSSCG00000013314	QSER1	-	-0.6	-
miR-655-3p	ENSSSCG00000013320	PAX6	-	-0.6	paired box 6 [Source:HGNC Symbol;Acc:8620]
miR-655-3p	ENSSSCG00000013338	SLC5A12	-	-0.948683	solute carrier family 5 (sodium/monocarboxylate cotransporter), member 12 [Source:HGNC Symbol;Acc:28750]
miR-655-3p	ENSSSCG00000013352	E2F8	-	-0.6	E2F transcription factor 8 [Source:HGNC Symbol;Acc:24727]
miR-655-3p	ENSSSCG00000013391	0	-	-0.6	Proteasome subunit alpha type [Source:UniProtKB/TrEMBL;Acc:F2Z5L7]
miR-655-3p	ENSSSCG00000013517	UHRF1	-	-0.6	Uncharacterized protein [Source:UniProtKB/TrEMBL;Acc:F1S7K1]
miR-655-3p	ENSSSCG00000013876	0	-0.6	-0.6	Uncharacterized protein [Source:UniProtKB/TrEMBL;Acc:F1S959]
miR-655-3p	ENSSSCG00000014020	CANX	-	-0.6	calnexin [Source:HGNC Symbol;Acc:1473]
miR-655-3p	ENSSSCG00000014080	HMGCR	-	-0.6	3-hydroxy-3-methylglutaryl-CoA reductase [Source:HGNC Symbol;Acc:5006]
miR-655-3p	ENSSSCG00000014097	PDE8B	-0.6	-0.8	phosphodiesterase 8B [Source:HGNC Symbol;Acc:8794]
miR-655-3p	ENSSSCG00000014098	WDR41	-	-0.8	WD repeat domain 41 [Source:HGNC Symbol;Acc:25601]
miR-655-3p	ENSSSCG00000014113	HOMER1	-	-0.8	homer homolog 1 (Drosophila) [Source:HGNC Symbol;Acc:17512]
miR-655-3p	ENSSSCG00000014146	RASA1	-0.6	-0.8	RAS p21 protein activator (GTPase activating protein) 1 [Source:HGNC Symbol;Acc:9871]
miR-655-3p	ENSSSCG00000014211	YTHDC2	-0.6	-0.8	YTH domain containing 2 [Source:HGNC Symbol;Acc:24721]
miR-655-3p	ENSSSCG00000014258	ISOC1	-	-0.6	isochorismatase domain containing 1 [Source:HGNC Symbol;Acc:24254]
miR-655-3p	ENSSSCG00000014326	KIF20A	-	-0.6	kinesin family member 20A [Source:HGNC Symbol;Acc:9787]
miR-655-3p	ENSSSCG00000014364	ANKHD1	-	-0.6	Sus scrofa ankyrin repeat and KH domain containing 1 (ANKHD1), mRNA. [Source:RefSeq mRNA;Acc:NM_001203267]
miR-655-3p	ENSSSCG00000014409	0	-0.6	-0.6	Uncharacterized protein [Source:UniProtKB/TrEMBL;Acc:F1RM18]
miR-655-3p	ENSSSCG00000014579	0	-	-0.6	-
miR-655-3p	ENSSSCG00000014902	ANKRD42	-	-0.6	ankyrin repeat domain 42 [Source:HGNC Symbol;Acc:26752]
miR-655-3p	ENSSSCG00000014920	FZD4	-	-0.8	frizzled family receptor 4 [Source:HGNC Symbol;Acc:4042]
miR-655-3p	ENSSSCG00000014970	MTMR2	-	-0.6	myotubularin related protein 2 [Source:HGNC Symbol;Acc:7450]
miR-655-3p	ENSSSCG00000014985	MMP1	-0.8	-	Sus scrofa matrix metallopeptidase 1 (interstitial collagenase) (MMP1), mRNA. [Source:RefSeq mRNA;Acc:NM_001166229]
miR-655-3p	ENSSSCG00000015090	MPZL3	-	-0.6	myelin protein zero-like 3 [Source:HGNC Symbol;Acc:27279]
miR-655-3p	ENSSSCG00000015129	ARHGEF12	-0.6	-0.8	Rho guanine nucleotide exchange factor (GEF) 12 [Source:HGNC Symbol;Acc:14193]
miR-655-3p	ENSSSCG00000015136	UBASH3B	-	-0.8	Uncharacterized protein [Source:UniProtKB/TrEMBL;Acc:F1S9R5]
miR-655-3p	ENSSSCG00000015282	PPP1R15B	-	-1	-
miR-655-3p	ENSSSCG00000015310	AKAP9	-	-0.8	Uncharacterized protein [Source:UniProtKB/TrEMBL;Acc:F1S317]
miR-655-3p	ENSSSCG00000015395	0	-	-0.737865	Uncharacterized protein [Source:UniProtKB/TrEMBL;Acc:F1SBX5]
miR-655-3p	ENSSSCG00000015401	PCLO	-	-0.6	piccolo presynaptic cytomatrix protein [Source:HGNC Symbol;Acc:13406]
miR-655-3p	ENSSSCG00000015407	GNAI1	-1	-	guanine nucleotide binding protein (G protein), alpha inhibiting activity polypeptide 1 [Source:HGNC Symbol;Acc:4384]
miR-655-3p	ENSSSCG00000015480	PRRC2C	-	-0.8	proline-rich coiled-coil 2C [Source:HGNC Symbol;Acc:24903]
miR-655-3p	ENSSSCG00000015497	KLHL20	-0.8	-0.6	kelch-like family member 20 [Source:HGNC Symbol;Acc:25056]
miR-655-3p	ENSSSCG00000015524	FAM20B	-	-0.6	family with sequence similarity 20, member B [Source:HGNC Symbol;Acc:23017]
miR-655-3p	ENSSSCG00000015582	0	-	-0.8	Uncharacterized protein [Source:UniProtKB/TrEMBL;Acc:F1S2Y4]
miR-655-3p	ENSSSCG00000015683	SPOPL	-0.6	-	speckle-type POZ protein-like [Source:HGNC Symbol;Acc:27934]
miR-655-3p	ENSSSCG00000015689	DARS	-	-1	aspartyl-tRNA synthetase [Source:HGNC Symbol;Acc:2678]
miR-655-3p	ENSSSCG00000015774	TENM3	-	-0.6	teneurin transmembrane protein 3 [Source:HGNC Symbol;Acc:29944]
miR-655-3p	ENSSSCG00000015779	CDKN2AIP	-	-0.8	Uncharacterized protein [Source:UniProtKB/TrEMBL;Acc:F1RT10]
miR-655-3p	ENSSSCG00000015818	DDHD2	-	-1	DDHD domain containing 2 [Source:HGNC Symbol;Acc:29106]
miR-655-3p	ENSSSCG00000015883	42070	-1	-0.8	membrane-associated ring finger (C3HC4) 7, E3 ubiquitin protein ligase [Source:HGNC Symbol;Acc:17393]
miR-655-3p	ENSSSCG00000015893	SLC4A10	-0.8	-0.8	solute carrier family 4, sodium bicarbonate transporter, member 10 [Source:HGNC Symbol;Acc:13811]
miR-655-3p	ENSSSCG00000015962	0	-0.6	-0.8	Uncharacterized protein [Source:UniProtKB/TrEMBL;Acc:F1S064]
miR-655-3p	ENSSSCG00000016027	ITGAV	-	-0.8	Sus scrofa integrin, alpha V (vitronectin receptor, alpha polypeptide, antigen CD51) (ITGAV), mRNA. [Source:RefSeq mRNA;Acc:NM_001083932]
miR-655-3p	ENSSSCG00000016036	WDR75	-	-0.6	WD repeat domain 75 [Source:HGNC Symbol;Acc:25725]
miR-655-3p	ENSSSCG00000016064	TMEFF2	-1	-	transmembrane protein with EGF-like and two follistatin-like domains 2 [Source:HGNC Symbol;Acc:11867]
miR-655-3p	ENSSSCG00000016113	BMPR2	-0.8	-0.8	Sus scrofa bone morphogenetic protein receptor, type II (serine/threonine kinase) (BMPR2), mRNA. [Source:RefSeq mRNA;Acc:NM_001204900]
miR-655-3p	ENSSSCG00000016127	NDUFS1	-	-0.6	NADH dehydrogenase (ubiquinone) Fe-S protein 1, 75kDa (NADH-coenzyme Q reductase) [Source:HGNC Symbol;Acc:7707]
miR-655-3p	ENSSSCG00000016151	MAP2	-	-0.6	microtubule-associated protein 2 [Source:HGNC Symbol;Acc:6839]
miR-655-3p	ENSSSCG00000016154	0	-0.6	-0.6	Uncharacterized protein [Source:UniProtKB/TrEMBL;Acc:F1SSS3]
miR-655-3p	ENSSSCG00000016266	0	-	-0.6	Uncharacterized protein [Source:UniProtKB/TrEMBL;Acc:F1SMX5]
miR-655-3p	ENSSSCG00000016419	EN2	-0.8	-	engrailed homeobox 2 [Source:HGNC Symbol;Acc:3343]
miR-655-3p	ENSSSCG00000016554	MEST	-	-0.6	Sus scrofa mesoderm specific transcript homolog (mouse) (MEST), mRNA. [Source:RefSeq mRNA;Acc:NM_001128471]
miR-655-3p	ENSSSCG00000016556	CEP41	-	-0.8	-
miR-655-3p	ENSSSCG00000016581	CALU	-	-0.6	calumenin [Source:HGNC Symbol;Acc:1458]
miR-655-3p	ENSSSCG00000016619	ING3	-	-0.8	inhibitor of growth family, member 3 [Source:HGNC Symbol;Acc:14587]
miR-655-3p	ENSSSCG00000016658	ANLN	-0.6	-0.6	anillin, actin binding protein [Source:HGNC Symbol;Acc:14082]
miR-655-3p	ENSSSCG00000016661	42254	-	-0.6	septin 7 [Source:HGNC Symbol;Acc:1717]
miR-655-3p	ENSSSCG00000016794	MYO10	-0.8	-0.8	myosin X [Source:HGNC Symbol;Acc:7593]
miR-655-3p	ENSSSCG00000016824	RAI14	-	-0.6	retinoic acid induced 14 [Source:HGNC Symbol;Acc:14873]
miR-655-3p	ENSSSCG00000016877	NNT	-	-0.8	Uncharacterized protein [Source:UniProtKB/TrEMBL;Acc:F1SMG3]
miR-655-3p	ENSSSCG00000016896	HSPB3	-	-0.8	Uncharacterized protein [Source:UniProtKB/TrEMBL;Acc:F1SLQ0]
miR-655-3p	ENSSSCG00000017032	PTTG1	-	-0.6	Securin [Source:UniProtKB/Swiss-Prot;Acc:Q9BDP6]
miR-655-3p	ENSSSCG00000017301	TLK2	-	-0.8	tousled-like kinase 2 [Source:HGNC Symbol;Acc:11842]
miR-655-3p	ENSSSCG00000017529	CBX1	-	-0.8	chromobox homolog 1 [Source:HGNC Symbol;Acc:1551]
miR-655-3p	ENSSSCG00000017605	MMD	-0.8	-	Sus scrofa monocyte to macrophage differentiation-associated (MMD), mRNA. [Source:RefSeq mRNA;Acc:NM_001044595]
miR-655-3p	ENSSSCG00000017674	0	-	-0.8	Uncharacterized protein [Source:UniProtKB/TrEMBL;Acc:F1S220]
miR-655-3p	ENSSSCG00000017807	GLOD4	-	-0.6	glyoxalase domain containing 4 [Source:HGNC Symbol;Acc:14111]
miR-655-3p	ENSSSCG00000017968	CNTROB	-1	-1	centrobin, centrosomal BRCA2 interacting protein [Source:HGNC Symbol;Acc:29616]
miR-655-3p	ENSSSCG00000017995	USP43	-0.6	-0.8	ubiquitin specific peptidase 43 [Source:HGNC Symbol;Acc:20072]
miR-655-3p	ENSSSCG00000018008	SCO1	-	-0.6	SCO1 cytochrome c oxidase assembly protein [Source:HGNC Symbol;Acc:10603]
miR-655-3p	ENSSSCG00000018016	MAP2K4	-0.8	-0.6	mitogen-activated protein kinase kinase 4 [Source:HGNC Symbol;Acc:6844]
miR-655-3p	ENSSSCG00000018027	0	-	-0.8	trans-golgi network vesicle protein 23 homolog B (S. cerevisiae) [Source:HGNC Symbol;Acc:20399]
miR-655-3p	ENSSSCG00000020688	HNRNPH3	-	-0.6	heterogeneous nuclear ribonucleoprotein H3 (2H9) [Source:HGNC Symbol;Acc:5043]
miR-655-3p	ENSSSCG00000020702	SENP6	-0.8	-	SUMO1/sentrin specific peptidase 6 [Source:HGNC Symbol;Acc:20944]
miR-655-3p	ENSSSCG00000020729	0	-	-0.6	-
miR-655-3p	ENSSSCG00000020904	0	-	-1	-
miR-655-3p	ENSSSCG00000020963	EPDR1	-	-0.8	ependymin related 1 [Source:HGNC Symbol;Acc:17572]
miR-655-3p	ENSSSCG00000020964	0	-	-0.6	Uncharacterized protein [Source:UniProtKB/TrEMBL;Acc:F1SB09]
miR-655-3p	ENSSSCG00000021132	0	-	-1	-
miR-655-3p	ENSSSCG00000021134	PELI2	-0.8	-	pellino E3 ubiquitin protein ligase family member 2 [Source:HGNC Symbol;Acc:8828]
miR-655-3p	ENSSSCG00000021170	FAR1	-0.6	-0.8	Fatty acyl-CoA reductase 1; Uncharacterized protein [Source:UniProtKB/TrEMBL;Acc:G8ENM4]
miR-655-3p	ENSSSCG00000021292	OSBPL9	-0.8	-0.6	oxysterol binding protein-like 9 [Source:HGNC Symbol;Acc:16386]
miR-655-3p	ENSSSCG00000021429	C21orf91	-	-0.8	-
miR-655-3p	ENSSSCG00000021442	FCF1	-	-0.6	FCF1 rRNA-processing protein [Source:HGNC Symbol;Acc:20220]
miR-655-3p	ENSSSCG00000021464	SOAT1	-0.6	-0.6	sterol O-acyltransferase 1 [Source:HGNC Symbol;Acc:11177]
miR-655-3p	ENSSSCG00000021516	0	-0.8	-	-
miR-655-3p	ENSSSCG00000021761	UBAP1	-	-0.6	Uncharacterized protein [Source:UniProtKB/TrEMBL;Acc:F1SEB1]
miR-655-3p	ENSSSCG00000021871	FDXACB1	-	-0.6	-
miR-655-3p	ENSSSCG00000021964	PIK3R1	-	-0.8	Uncharacterized protein [Source:UniProtKB/TrEMBL;Acc:I3LLB7]
miR-655-3p	ENSSSCG00000022083	0	-1	-	Uncharacterized protein [Source:UniProtKB/TrEMBL;Acc:I3LH41]
miR-655-3p	ENSSSCG00000022112	DOCK9	-0.8	-0.6	dedicator of cytokinesis 9 [Source:HGNC Symbol;Acc:14132]
miR-655-3p	ENSSSCG00000022155	RBPJ	-	-0.6	Recombining binding protein suppressor of hairless; Uncharacterized protein [Source:UniProtKB/TrEMBL;Acc:I3LDF9]
miR-655-3p	ENSSSCG00000022288	STK38L	-	-0.8	Uncharacterized protein [Source:UniProtKB/TrEMBL;Acc:I3LN61]
miR-655-3p	ENSSSCG00000022303	SLC25A16	-	-0.6	solute carrier family 25 (mitochondrial carrier; Graves disease autoantigen), member 16 [Source:HGNC Symbol;Acc:10986]
miR-655-3p	ENSSSCG00000022434	ZNF235	-0.8	-0.8	zinc finger protein 235 [Source:HGNC Symbol;Acc:12866]
miR-655-3p	ENSSSCG00000022464	KBTBD2	-	-0.6	kelch repeat and BTB (POZ) domain containing 2 [Source:HGNC Symbol;Acc:21751]
miR-655-3p	ENSSSCG00000022479	UBR5	-0.6	-0.6	Uncharacterized protein [Source:UniProtKB/TrEMBL;Acc:I3LGM1]
miR-655-3p	ENSSSCG00000022486	CBLB	-0.8	-	Uncharacterized protein [Source:UniProtKB/TrEMBL;Acc:I3L7Q7]
miR-655-3p	ENSSSCG00000022521	DPY19L3	-0.6	-0.6	dpy-19-like 3 (C. elegans) [Source:HGNC Symbol;Acc:27120]
miR-655-3p	ENSSSCG00000022533	0	-1	-	-
miR-655-3p	ENSSSCG00000022616	DCP1A	-0.6	-	decapping mRNA 1A [Source:HGNC Symbol;Acc:18714]
miR-655-3p	ENSSSCG00000022661	FCHO2	-0.6	-0.8	FCH domain only 2 [Source:HGNC Symbol;Acc:25180]
miR-655-3p	ENSSSCG00000022680	0	-	-0.6	-
miR-655-3p	ENSSSCG00000022719	RAB20	-0.8	-	RAB20, member RAS oncogene family [Source:HGNC Symbol;Acc:18260]
miR-655-3p	ENSSSCG00000022733	0	-0.6	-0.6	Uncharacterized protein [Source:UniProtKB/TrEMBL;Acc:I3LF62]
miR-655-3p	ENSSSCG00000022804	RHOJ	-	-0.8	rho-related GTP-binding protein RhoJ [Source:RefSeq peptide;Acc:NP_001161889]
miR-655-3p	ENSSSCG00000022806	LIN7C	-0.6	-0.8	lin-7 homolog C (C. elegans) [Source:HGNC Symbol;Acc:17789]
miR-655-3p	ENSSSCG00000023066	LEPROTL1	-	-0.6	-
miR-655-3p	ENSSSCG00000023244	0	-	-0.8	Uncharacterized protein [Source:UniProtKB/TrEMBL;Acc:I3LR50]
miR-655-3p	ENSSSCG00000023334	CXorf23	-0.8	-0.8	-
miR-655-3p	ENSSSCG00000023404	FAM89A	-	-0.6	-
miR-655-3p	ENSSSCG00000023409	TIA1	-0.6	-0.6	TIA1 cytotoxic granule-associated RNA binding protein [Source:HGNC Symbol;Acc:11802]
miR-655-3p	ENSSSCG00000023421	0	-	-0.8	-
miR-655-3p	ENSSSCG00000023710	REEP1	-0.8	-0.8	receptor accessory protein 1 [Source:HGNC Symbol;Acc:25786]
miR-655-3p	ENSSSCG00000023727	TRIM37	-0.6	-0.6	Uncharacterized protein [Source:UniProtKB/TrEMBL;Acc:I3LNY3]
miR-655-3p	ENSSSCG00000023873	AZIN1	-0.8	-	Sus scrofa antizyme inhibitor 1 (AZIN1), mRNA. [Source:RefSeq mRNA;Acc:NM_001128488]
miR-655-3p	ENSSSCG00000023934	KCNIP4	-0.8	-	Kv channel interacting protein 4 [Source:HGNC Symbol;Acc:30083]
miR-655-3p	ENSSSCG00000023956	NEDD9	-	-0.8	-
miR-655-3p	ENSSSCG00000023976	DCP1B	-0.8	-	decapping mRNA 1B [Source:HGNC Symbol;Acc:24451]
miR-655-3p	ENSSSCG00000023996	0	-	-0.8	-
miR-655-3p	ENSSSCG00000024042	0	-	-0.8	Uncharacterized protein [Source:UniProtKB/TrEMBL;Acc:I3LMX4]
miR-655-3p	ENSSSCG00000024055	TECPR2	-	-0.6	-
miR-655-3p	ENSSSCG00000024113	ZNF583	-0.6	-0.8	zinc finger protein 583 [Source:HGNC Symbol;Acc:26427]
miR-655-3p	ENSSSCG00000024424	FAM91A1	-0.6	-0.8	-
miR-655-3p	ENSSSCG00000024479	ELAC1	-1	-0.8	elaC ribonuclease Z 1 [Source:HGNC Symbol;Acc:14197]
miR-655-3p	ENSSSCG00000024494	0	-	-0.6	-
miR-655-3p	ENSSSCG00000024510	0	-0.6	-0.6	Uncharacterized protein [Source:UniProtKB/TrEMBL;Acc:F1RYI3]
miR-655-3p	ENSSSCG00000024529	TRMT5	-	-0.6	tRNA methyltransferase 5 [Source:HGNC Symbol;Acc:23141]
miR-655-3p	ENSSSCG00000024693	MRPL17	-0.8	-0.6	mitochondrial ribosomal protein L17 [Source:HGNC Symbol;Acc:14053]
miR-655-3p	ENSSSCG00000024694	TAF4	-0.8	-	TAF4 RNA polymerase II, TATA box binding protein (TBP)-associated factor, 135kDa [Source:HGNC Symbol;Acc:11537]
miR-655-3p	ENSSSCG00000024859	0	-1	-0.6	Uncharacterized protein [Source:UniProtKB/TrEMBL;Acc:I3LTX4]
miR-655-3p	ENSSSCG00000024969	0	-0.8	-	Uncharacterized protein [Source:UniProtKB/TrEMBL;Acc:I3LAK1]
miR-655-3p	ENSSSCG00000024987	0	-1	-0.8	Mineralocorticoid receptor [Source:UniProtKB/TrEMBL;Acc:I3L5U2]
miR-655-3p	ENSSSCG00000024991	0	-	-0.6	Uncharacterized protein [Source:UniProtKB/TrEMBL;Acc:I3LR28]
miR-655-3p	ENSSSCG00000025038	KCNJ13	-	-0.6	potassium inwardly-rectifying channel, subfamily J, member 13 [Source:HGNC Symbol;Acc:6259]
miR-655-3p	ENSSSCG00000025053	RYBP	-	-0.6	RING1 and YY1 binding protein [Source:HGNC Symbol;Acc:10480]
miR-655-3p	ENSSSCG00000025120	BORA	-0.8	-0.6	bora, aurora kinase A activator [Source:HGNC Symbol;Acc:24724]
miR-655-3p	ENSSSCG00000025139	ZNF507	-	-0.8	zinc finger protein 507 [Source:HGNC Symbol;Acc:23783]
miR-655-3p	ENSSSCG00000025221	0	-	-0.8	-
miR-655-3p	ENSSSCG00000025322	0	-0.8	-0.8	-
miR-655-3p	ENSSSCG00000025349	CCDC14	-0.6	-	Uncharacterized protein [Source:UniProtKB/TrEMBL;Acc:I3LFU4]
miR-655-3p	ENSSSCG00000025566	0	-	-1	eukaryotic translation initiation factor 2, subunit 2 beta, 38kDa [Source:HGNC Symbol;Acc:3266]
miR-655-3p	ENSSSCG00000025744	KDSR	-	-0.8	3-ketodihydrosphingosine reductase [Source:HGNC Symbol;Acc:4021]
miR-655-3p	ENSSSCG00000025806	0	-	-0.8	-
miR-655-3p	ENSSSCG00000025890	RAB9B	-	-1	RAB9B, member RAS oncogene family [Source:HGNC Symbol;Acc:14090]
miR-655-3p	ENSSSCG00000026081	0	-	-0.8	Uncharacterized protein [Source:UniProtKB/TrEMBL;Acc:I3LV85]
miR-655-3p	ENSSSCG00000026177	SLC25A40	-	-0.6	solute carrier family 25, member 40 [Source:HGNC Symbol;Acc:29680]
miR-655-3p	ENSSSCG00000026180	0	-	-0.6	-
miR-655-3p	ENSSSCG00000026197	0	-	-0.6	Uncharacterized protein [Source:UniProtKB/TrEMBL;Acc:I3LAZ4]
miR-655-3p	ENSSSCG00000026224	ARHGAP31	-	-0.8	Uncharacterized protein [Source:UniProtKB/TrEMBL;Acc:I3LII1]
miR-655-3p	ENSSSCG00000026246	B3GAT2	-	-0.6	beta-1,3-glucuronyltransferase 2 (glucuronosyltransferase S) [Source:HGNC Symbol;Acc:922]
miR-655-3p	ENSSSCG00000026657	0	-	-0.6	Uncharacterized protein [Source:UniProtKB/TrEMBL;Acc:I3LGY6]
miR-655-3p	ENSSSCG00000026663	0	-0.8	-0.6	Uncharacterized protein [Source:UniProtKB/TrEMBL;Acc:I3LU71]
miR-655-3p	ENSSSCG00000026969	0	-0.6	-0.6	Kirsten rat sarcoma viral oncogene homolog [Source:HGNC Symbol;Acc:6407]
miR-655-3p	ENSSSCG00000027074	0	-0.8	-0.6	Uncharacterized protein [Source:UniProtKB/TrEMBL;Acc:I3LI71]
miR-655-3p	ENSSSCG00000027157	0	-	-0.6	Uncharacterized protein; Uncharacterized protein [Source:UniProtKB/TrEMBL;Acc:F1RXV2]
miR-655-3p	ENSSSCG00000027221	0	-	-0.6	Uncharacterized protein; Uncharacterized protein [Source:UniProtKB/TrEMBL;Acc:F1RXV2]
miR-655-3p	ENSSSCG00000027278	ARL6	-	-0.6	ADP-ribosylation factor-like 6 [Source:HGNC Symbol;Acc:13210]
miR-655-3p	ENSSSCG00000027312	PTCH1	-1	-	patched 1 [Source:HGNC Symbol;Acc:9585]
miR-655-3p	ENSSSCG00000027480	KLF10	-0.8	-	Sus scrofa Kruppel-like factor 10 (KLF10), mRNA. [Source:RefSeq mRNA;Acc:NM_001134344]
miR-655-3p	ENSSSCG00000027532	PHACTR4	-0.8	-	phosphatase and actin regulator 4 [Source:HGNC Symbol;Acc:25793]
miR-655-3p	ENSSSCG00000027598	SELT	-	-0.6	Sus scrofa selenoprotein T (SELT), mRNA. [Source:RefSeq mRNA;Acc:NM_001163408]
miR-655-3p	ENSSSCG00000027608	0	-0.6	-0.8	-
miR-655-3p	ENSSSCG00000027617	SYNPR	-	-0.6	synaptoporin [Source:HGNC Symbol;Acc:16507]
miR-655-3p	ENSSSCG00000027701	RP2	-0.8	-0.8	retinitis pigmentosa 2 (X-linked recessive) [Source:HGNC Symbol;Acc:10274]
miR-655-3p	ENSSSCG00000027765	FAM179B	-0.8	-0.8	family with sequence similarity 179, member B [Source:HGNC Symbol;Acc:19959]
miR-655-3p	ENSSSCG00000027777	PRRG1	-	-0.8	proline rich Gla (G-carboxyglutamic acid) 1 [Source:HGNC Symbol;Acc:9469]
miR-655-3p	ENSSSCG00000027873	GIPC2	-	-0.8	GIPC PDZ domain containing family, member 2 [Source:HGNC Symbol;Acc:18177]
miR-655-3p	ENSSSCG00000027905	0	-	-0.8	Uncharacterized protein [Source:UniProtKB/TrEMBL;Acc:F1SJV7]
miR-655-3p	ENSSSCG00000027952	ADCY5	-0.6	-0.6	Uncharacterized protein [Source:UniProtKB/TrEMBL;Acc:I3L9P4]
miR-655-3p	ENSSSCG00000028051	ZNF385C	-0.8	-	zinc finger protein 385C [Source:HGNC Symbol;Acc:33722]
miR-655-3p	ENSSSCG00000028100	0	-	-0.6	Uncharacterized protein [Source:UniProtKB/TrEMBL;Acc:F1SQM6]
miR-655-3p	ENSSSCG00000028135	0	-	-0.6	-
miR-655-3p	ENSSSCG00000028287	0	-	-0.8	-
miR-655-3p	ENSSSCG00000028310	DR1	-	-0.6	down-regulator of transcription 1, TBP-binding (negative cofactor 2) [Source:HGNC Symbol;Acc:3017]
miR-655-3p	ENSSSCG00000028420	EIF4E	-	-0.8	Uncharacterized protein [Source:UniProtKB/TrEMBL;Acc:F1S0B9]
miR-655-3p	ENSSSCG00000028484	CLAUDIN1	-0.8	-	Sus scrofa claudin 1 (CLDN1), mRNA. [Source:RefSeq mRNA;Acc:NM_001244539]
miR-655-3p	ENSSSCG00000028538	0	-0.8	-0.8	Uncharacterized protein [Source:UniProtKB/TrEMBL;Acc:I3LB70]
miR-655-3p	ENSSSCG00000028558	SGPP1	-0.6	-	sphingosine-1-phosphate phosphatase 1 [Source:HGNC Symbol;Acc:17720]
miR-655-3p	ENSSSCG00000028600	SLC39A9	-0.6	-0.6	solute carrier family 39, member 9 [Source:HGNC Symbol;Acc:20182]
miR-655-3p	ENSSSCG00000028620	ABCD3	-	-0.6	Sus scrofa ATP-binding cassette, sub-family D (ALD), member 3 (ABCD3), mRNA. [Source:RefSeq mRNA;Acc:NM_001244133]
miR-655-3p	ENSSSCG00000028633	AMMECR1L	-0.8	-0.6	-
miR-655-3p	ENSSSCG00000028655	RAB18	-	-0.6	RAB18, member RAS oncogene family [Source:HGNC Symbol;Acc:14244]
miR-655-3p	ENSSSCG00000028694	0	-	-0.6	Uncharacterized protein [Source:UniProtKB/TrEMBL;Acc:F1RMZ8]
miR-655-3p	ENSSSCG00000028733	USP46	-	-0.6	ubiquitin specific peptidase 46 [Source:HGNC Symbol;Acc:20075]
miR-655-3p	ENSSSCG00000028771	MEF2A	-1	-0.6	myocyte-specific enhancer factor 2A isoform 2 [Source:RefSeq peptide;Acc:NP_001093168]
miR-655-3p	ENSSSCG00000028869	0	-0.6	-0.6	Uncharacterized protein [Source:UniProtKB/TrEMBL;Acc:F2Z5R6]
miR-655-3p	ENSSSCG00000028947	0	-0.6	-	Uncharacterized protein [Source:UniProtKB/TrEMBL;Acc:I3LPL3]
miR-655-3p	ENSSSCG00000029028	FGF23	-0.737865	-	fibroblast growth factor 23 [Source:HGNC Symbol;Acc:3680]
miR-655-3p	ENSSSCG00000029129	RWDD2A	-	-1	RWD domain containing 2A [Source:HGNC Symbol;Acc:21385]
miR-655-3p	ENSSSCG00000029408	ZFP30	-1	-0.8	ZFP30 zinc finger protein [Source:HGNC Symbol;Acc:29555]
miR-655-3p	ENSSSCG00000029478	CUL4B	-	-0.6	Uncharacterized protein [Source:UniProtKB/TrEMBL;Acc:I3L5M8]
miR-655-3p	ENSSSCG00000029484	EMB	-	-0.6	embigin [Source:HGNC Symbol;Acc:30465]
miR-655-3p	ENSSSCG00000029494	RBBP9	-	-0.6	retinoblastoma binding protein 9 [Source:HGNC Symbol;Acc:9892]
miR-655-3p	ENSSSCG00000029521	CD82	-	-0.8	CD82 molecule [Source:HGNC Symbol;Acc:6210]
miR-655-3p	ENSSSCG00000029552	0	-0.8	-	-
miR-655-3p	ENSSSCG00000029837	0	-0.8	-	Uncharacterized protein [Source:UniProtKB/TrEMBL;Acc:I3LJL2]
miR-655-3p	ENSSSCG00000029943	SCLT1	-0.6	-	-
miR-655-3p	ENSSSCG00000030154	RSBN1	-0.8	-0.8	round spermatid basic protein 1 [Source:HGNC Symbol;Acc:25642]
miR-655-3p	ENSSSCG00000030296	0	-	-0.8	-
miR-655-3p	ENSSSCG00000030326	TCP11L1	-0.6	-0.6	t-complex 11, testis-specific-like 1 [Source:HGNC Symbol;Acc:25655]
miR-655-3p	ENSSSCG00000030354	MAP3K2	-	-0.8	mitogen-activated protein kinase kinase kinase 2 [Source:HGNC Symbol;Acc:6854]
miR-655-3p	ENSSSCG00000030528	LTN1	-1	-0.8	listerin E3 ubiquitin protein ligase 1 [Source:HGNC Symbol;Acc:13082]
miR-655-3p	ENSSSCG00000030529	0	-	-0.8	-
miR-655-3p	ENSSSCG00000030547	PIP5K1A	-	-0.6	phosphatidylinositol-4-phosphate 5-kinase, type I, alpha [Source:HGNC Symbol;Acc:8994]
miR-655-3p	ENSSSCG00000030660	PDIK1L	-	-0.8	PDLIM1 interacting kinase 1 like [Source:HGNC Symbol;Acc:18981]
miR-655-3p	ENSSSCG00000030685	ARID2	-0.8	-0.6	AT rich interactive domain 2 (ARID, RFX-like) [Source:HGNC Symbol;Acc:18037]
novel-m0207-5p	ENSSSCG00000000185	PRKAG1	-	-1	Sus scrofa protein kinase, AMP-activated, gamma 1 non-catalytic subunit (PRKAG1), mRNA. [Source:RefSeq mRNA;Acc:NM_001001642]
novel-m0207-5p	ENSSSCG00000000420	NDUFA4L2	-1	-1	-
novel-m0207-5p	ENSSSCG00000001064	GMPR	-0.8	-0.8	guanosine monophosphate reductase [Source:HGNC Symbol;Acc:4376]
novel-m0207-5p	ENSSSCG00000001440	NOTCH4	-0.6	-0.8	Sus scrofa notch 4 (NOTCH4), mRNA. [Source:RefSeq mRNA;Acc:NM_001123147]
novel-m0207-5p	ENSSSCG00000001573	PIM1	-0.8	-0.6	pim-1 oncogene [Source:HGNC Symbol;Acc:8986]
novel-m0207-5p	ENSSSCG00000001616	TREML-2	-	-0.774597	Uncharacterized protein [Source:UniProtKB/TrEMBL;Acc:I3LTE9]
novel-m0207-5p	ENSSSCG00000001652	GNMT	-	-0.8	Sus scrofa glycine N-methyltransferase (GNMT), mRNA. [Source:RefSeq mRNA;Acc:NM_001110419]
novel-m0207-5p	ENSSSCG00000001661	SRF	-	-0.8	serum response factor (c-fos serum response element-binding transcription factor) [Source:HGNC Symbol;Acc:11291]
novel-m0207-5p	ENSSSCG00000001697	TMEM63B	-0.8	-1	transmembrane protein 63B [Source:HGNC Symbol;Acc:17735]
novel-m0207-5p	ENSSSCG00000001877	SNUPN	-	-0.6	snurportin 1 [Source:HGNC Symbol;Acc:14245]
novel-m0207-5p	ENSSSCG00000002403	VIPAS39	-	-1	VPS33B interacting protein, apical-basolateral polarity regulator, spe-39 homolog [Source:HGNC Symbol;Acc:20347]
novel-m0207-5p	ENSSSCG00000002457	ITPK1	-0.6	-	Sus scrofa inositol-tetrakisphosphate 1-kinase (ITPK1), mRNA. [Source:RefSeq mRNA;Acc:NM_001143692]
novel-m0207-5p	ENSSSCG00000002829	MMP2	-	-0.8	matrix metallopeptidase 2 (gelatinase A, 72kDa gelatinase, 72kDa type IV collagenase) [Source:HGNC Symbol;Acc:7166]
novel-m0207-5p	ENSSSCG00000003063	PHLDB3	-0.6	-	pleckstrin homology-like domain, family B, member 3 [Source:HGNC Symbol;Acc:30499]
novel-m0207-5p	ENSSSCG00000003114	DHX34	-0.6	-	DEAH (Asp-Glu-Ala-His) box polypeptide 34 [Source:HGNC Symbol;Acc:16719]
novel-m0207-5p	ENSSSCG00000003136	0	-	-0.8	-
novel-m0207-5p	ENSSSCG00000003344	VWA1	-	-0.8	von Willebrand factor A domain containing 1 [Source:HGNC Symbol;Acc:30910]
novel-m0207-5p	ENSSSCG00000003348	SSU72	-	-0.6	SSU72 RNA polymerase II CTD phosphatase homolog (S. cerevisiae) [Source:HGNC Symbol;Acc:25016]
novel-m0207-5p	ENSSSCG00000003395	CH242-402I11.1	-1	-	Uncharacterized protein [Source:UniProtKB/TrEMBL;Acc:F1RIH5]
novel-m0207-5p	ENSSSCG00000003423	DRAXIN	-	-0.8	-
novel-m0207-5p	ENSSSCG00000003434	MFN2	-0.8	-0.8	mitofusin 2 [Source:HGNC Symbol;Acc:16877]
novel-m0207-5p	ENSSSCG00000003926	BTBD19	-	-0.8	BTB (POZ) domain containing 19 [Source:HGNC Symbol;Acc:27145]
novel-m0207-5p	ENSSSCG00000004629	LYSMD2	-	-0.8	LysM, putative peptidoglycan-binding, domain containing 2 [Source:HGNC Symbol;Acc:28571]
novel-m0207-5p	ENSSSCG00000005021	SAV1	-1	-0.8	salvador homolog 1 (Drosophila) [Source:HGNC Symbol;Acc:17795]
novel-m0207-5p	ENSSSCG00000005062	TMEM260	-0.8	-	-
novel-m0207-5p	ENSSSCG00000005102	AEN	-	-0.6	apoptosis enhancing nuclease [Source:HGNC Symbol;Acc:25722]
novel-m0207-5p	ENSSSCG00000005308	RUSC2	-0.6	-0.8	RUN and SH3 domain containing 2 [Source:HGNC Symbol;Acc:23625]
novel-m0207-5p	ENSSSCG00000005320	RGP1	-	-0.6	-
novel-m0207-5p	ENSSSCG00000005608	ANGPTL2	-	-1	-
novel-m0207-5p	ENSSSCG00000006286	SELE	-0.8	-1	-
novel-m0207-5p	ENSSSCG00000006360	B4GALT3	-	-0.8	UDP-Gal:betaGlcNAc beta 1,4- galactosyltransferase, polypeptide 3 [Source:HGNC Symbol;Acc:926]
novel-m0207-5p	ENSSSCG00000006544	UBE2Q1	-	-0.6	ubiquitin-conjugating enzyme E2Q family member 1 [Source:HGNC Symbol;Acc:15698]
novel-m0207-5p	ENSSSCG00000006545	CHRNB2	-1	-	Uncharacterized protein [Source:UniProtKB/TrEMBL;Acc:F1RGM6]
novel-m0207-5p	ENSSSCG00000006651	ADAMTSL4	-	-0.8	ADAMTS-like 4 [Source:HGNC Symbol;Acc:19706]
novel-m0207-5p	ENSSSCG00000006982	ZDHHC2	-	-0.8	zinc finger, DHHC-type containing 2 [Source:HGNC Symbol;Acc:18469]
novel-m0207-5p	ENSSSCG00000007072	SPTLC3	-0.6	-1	serine palmitoyltransferase, long chain base subunit 3 [Source:HGNC Symbol;Acc:16253]
novel-m0207-5p	ENSSSCG00000007430	NEURL2	-0.8	-	neuralized E3 ubiquitin protein ligase 2 [Source:HGNC Symbol;Acc:16156]
novel-m0207-5p	ENSSSCG00000007488	DOK5	-0.8	-0.6	Sus scrofa docking protein 5 (DOK5), mRNA. [Source:RefSeq mRNA;Acc:NM_001123107]
novel-m0207-5p	ENSSSCG00000007507	PCK1	-0.774597	-0.774597	Sus scrofa phosphoenolpyruvate carboxykinase 1 (soluble) (PCK1), mRNA. [Source:RefSeq mRNA;Acc:NM_001123158]
novel-m0207-5p	ENSSSCG00000007837	HS3ST2	-	-1	heparan sulfate (glucosamine) 3-O-sulfotransferase 2 [Source:HGNC Symbol;Acc:5195]
novel-m0207-5p	ENSSSCG00000007866	TMC7	-	-0.8	transmembrane channel-like 7 [Source:HGNC Symbol;Acc:23000]
novel-m0207-5p	ENSSSCG00000007968	0	-0.8	-0.8	Uncharacterized protein [Source:UniProtKB/TrEMBL;Acc:F1RGZ3]
novel-m0207-5p	ENSSSCG00000008077	C9orf89	-	-0.8	-
novel-m0207-5p	ENSSSCG00000008554	ABHD1	-	-1	-
novel-m0207-5p	ENSSSCG00000008681	NELFA	-	-0.6	negative elongation factor complex member A [Source:HGNC Symbol;Acc:12768]
novel-m0207-5p	ENSSSCG00000009166	0	-	-0.8	Uncharacterized protein [Source:UniProtKB/TrEMBL;Acc:F1S106]
novel-m0207-5p	ENSSSCG00000009558	F10	-0.8	-	coagulation factor X [Source:HGNC Symbol;Acc:3528]
novel-m0207-5p	ENSSSCG00000009584	SEMA4D	-0.8	-	sema domain, immunoglobulin domain (Ig), transmembrane domain (TM) and short cytoplasmic domain, (semaphorin) 4D [Source:HGNC Symbol;Acc:10732]
novel-m0207-5p	ENSSSCG00000009703	HAND2	-0.8	-	heart and neural crest derivatives expressed 2 [Source:HGNC Symbol;Acc:4808]
novel-m0207-5p	ENSSSCG00000009804	0	-	-0.8	Uncharacterized protein [Source:UniProtKB/TrEMBL;Acc:F1RNR7]
novel-m0207-5p	ENSSSCG00000009807	RHOF	-0.8	-0.6	Sus scrofa ras homolog gene family, member F (in filopodia) (RHOF), mRNA. [Source:RefSeq mRNA;Acc:NM_001123190]
novel-m0207-5p	ENSSSCG00000009881	OAS2	-	-1	2'-5'-oligoadenylate synthetase 2, 69/71kDa [Source:HGNC Symbol;Acc:8087]
novel-m0207-5p	ENSSSCG00000010096	AIFM3	-1	-	apoptosis-inducing factor, mitochondrion-associated, 3 [Source:HGNC Symbol;Acc:26398]
novel-m0207-5p	ENSSSCG00000010351	CCSER2	-0.8	-	-
novel-m0207-5p	ENSSSCG00000010448	FAS	-0.8	-	Fas cell surface death receptor [Source:HGNC Symbol;Acc:11920]
novel-m0207-5p	ENSSSCG00000010603	NEURL1	-0.8	-0.8	neuralized E3 ubiquitin protein ligase 1 [Source:HGNC Symbol;Acc:7761]
novel-m0207-5p	ENSSSCG00000010854	TMEM63A	-0.6	-	transmembrane protein 63A [Source:HGNC Symbol;Acc:29118]
novel-m0207-5p	ENSSSCG00000010926	SYT2	-0.6	-	synaptotagmin II [Source:HGNC Symbol;Acc:11510]
novel-m0207-5p	ENSSSCG00000011028	EPC1	-	-0.8	enhancer of polycomb homolog 1 (Drosophila) [Source:HGNC Symbol;Acc:19876]
novel-m0207-5p	ENSSSCG00000011125	GATA3	-	-0.8	GATA binding protein 3 [Source:HGNC Symbol;Acc:4172]
novel-m0207-5p	ENSSSCG00000011400	SEMA3B	-0.8	-0.8	Uncharacterized protein [Source:UniProtKB/TrEMBL;Acc:F1SPP4]
novel-m0207-5p	ENSSSCG00000011559	IL17RC	-1	-0.8	-
novel-m0207-5p	ENSSSCG00000011723	MME	-1	-	Neprilysin [Source:UniProtKB/TrEMBL;Acc:F1SJM4]
novel-m0207-5p	ENSSSCG00000011851	MUC20	-	-0.8	Sus scrofa mucin 20, cell surface associated (MUC20), mRNA. [Source:RefSeq mRNA;Acc:NM_001113440]
novel-m0207-5p	ENSSSCG00000012287	TFE3	-	-0.8	transcription factor binding to IGHM enhancer 3 [Source:HGNC Symbol;Acc:11752]
novel-m0207-5p	ENSSSCG00000012399	FOXO4	-0.8	-0.6	Forkhead box O4; Uncharacterized protein [Source:UniProtKB/TrEMBL;Acc:F1RSV5]
novel-m0207-5p	ENSSSCG00000012487	XKRX	-	-0.6	-
novel-m0207-5p	ENSSSCG00000012495	BTK	-1	-	-
novel-m0207-5p	ENSSSCG00000012508	ARMCX6	-0.8	-0.8	-
novel-m0207-5p	ENSSSCG00000012771	0	-0.8	-0.8	solute carrier family 6 (neurotransmitter transporter), member 8 [Source:HGNC Symbol;Acc:11055]
novel-m0207-5p	ENSSSCG00000012874	ORAOV1	-	-0.8	-
novel-m0207-5p	ENSSSCG00000013016	PPP2R5B	-	-0.8	Uncharacterized protein [Source:UniProtKB/TrEMBL;Acc:F1RQR5]
novel-m0207-5p	ENSSSCG00000013065	ASRGL1	-0.8	-0.8	asparaginase like 1 [Source:HGNC Symbol;Acc:16448]
novel-m0207-5p	ENSSSCG00000013620	0	-	-0.8	Uncharacterized protein [Source:UniProtKB/TrEMBL;Acc:F1SA14]
novel-m0207-5p	ENSSSCG00000013934	CILP2	-0.8	-	cartilage intermediate layer protein 2 [Source:HGNC Symbol;Acc:24213]
novel-m0207-5p	ENSSSCG00000014293	FSTL4	-	-0.8	-
novel-m0207-5p	ENSSSCG00000014672	TRIM6	-1	-	Uncharacterized protein [Source:UniProtKB/TrEMBL;Acc:F1RJD9]
novel-m0207-5p	ENSSSCG00000014827	PLEKHB1	-	-0.6	pleckstrin homology domain containing, family B (evectins) member 1 [Source:HGNC Symbol;Acc:19079]
novel-m0207-5p	ENSSSCG00000015834	RNF122	-1	-1	ring finger protein 122 [Source:HGNC Symbol;Acc:21147]
novel-m0207-5p	ENSSSCG00000015880	0	-0.8	-1	tetratricopeptide repeat, ankyrin repeat and coiled-coil containing 1 [Source:HGNC Symbol;Acc:29364]
novel-m0207-5p	ENSSSCG00000016091	0	-0.8	-0.8	Uncharacterized protein [Source:UniProtKB/TrEMBL;Acc:F1SI68]
novel-m0207-5p	ENSSSCG00000016302	0	-	-0.8	Uncharacterized protein [Source:UniProtKB/TrEMBL;Acc:F1SM29]
novel-m0207-5p	ENSSSCG00000016530	TMEM140	-1	-0.8	-
novel-m0207-5p	ENSSSCG00000016573	IRF5_TV1	-1	-0.8	Interferon regulatory factor 5; Uncharacterized protein [Source:UniProtKB/TrEMBL;Acc:F1SMP9]
novel-m0207-5p	ENSSSCG00000016745	DDX56	-	-0.6	DEAD (Asp-Glu-Ala-Asp) box helicase 56 [Source:HGNC Symbol;Acc:18193]
novel-m0207-5p	ENSSSCG00000016792	FAM134B	-1	-0.8	family with sequence similarity 134, member B [Source:HGNC Symbol;Acc:25964]
novel-m0207-5p	ENSSSCG00000017220	OTOP3	-0.948683	-	-
novel-m0207-5p	ENSSSCG00000017297	CYB561	-	-0.6	Sus scrofa cytochrome b-561 (CYB561), mRNA. [Source:RefSeq mRNA;Acc:NM_001097522]
novel-m0207-5p	ENSSSCG00000017328	ARHGAP27	-0.8	-0.8	Rho GTPase activating protein 27 [Source:HGNC Symbol;Acc:31813]
novel-m0207-5p	ENSSSCG00000017381	0	-	-0.8	Uncharacterized protein [Source:UniProtKB/TrEMBL;Acc:F1S1H0]
novel-m0207-5p	ENSSSCG00000017478	RAPGEFL1	-0.8	-1	Rap guanine nucleotide exchange factor (GEF)-like 1 [Source:HGNC Symbol;Acc:17428]
novel-m0207-5p	ENSSSCG00000017538	HOXB7	-	-1	homeobox B7 [Source:HGNC Symbol;Acc:5118]
novel-m0207-5p	ENSSSCG00000017885	SMTNL2	-	-0.8	smoothelin-like 2 [Source:HGNC Symbol;Acc:24764]
novel-m0207-5p	ENSSSCG00000017906	RNF167	-	-1	ring finger protein 167 [Source:HGNC Symbol;Acc:24544]
novel-m0207-5p	ENSSSCG00000017908	GPIBA	-	-0.6	Platelet glycoprotein Ib alpha polypeptide; Uncharacterized protein [Source:UniProtKB/TrEMBL;Acc:B6ECP2]
novel-m0207-5p	ENSSSCG00000018032	TRPV2	-0.8	-0.8	transient receptor potential cation channel, subfamily V, member 2 [Source:HGNC Symbol;Acc:18082]
novel-m0207-5p	ENSSSCG00000018045	ULK2	-0.6	-	-
novel-m0207-5p	ENSSSCG00000020657	BCAM	-0.8	-0.8	basal cell adhesion molecule (Lutheran blood group) [Source:HGNC Symbol;Acc:6722]
novel-m0207-5p	ENSSSCG00000020803	BRPF3	-	-0.8	Uncharacterized protein [Source:UniProtKB/TrEMBL;Acc:I3LSN1]
novel-m0207-5p	ENSSSCG00000020940	0	-0.6	-	Uncharacterized protein [Source:UniProtKB/TrEMBL;Acc:I3LMV2]
novel-m0207-5p	ENSSSCG00000021296	PTTG1IP	-0.8	-0.8	pituitary tumor-transforming 1 interacting protein [Source:HGNC Symbol;Acc:13524]
novel-m0207-5p	ENSSSCG00000021574	0	-	-0.8	Uncharacterized protein [Source:UniProtKB/TrEMBL;Acc:I3LK44]
novel-m0207-5p	ENSSSCG00000021638	NEU3	-1	-	sialidase 3 (membrane sialidase) [Source:HGNC Symbol;Acc:7760]
novel-m0207-5p	ENSSSCG00000021748	PRR5	-	-0.8	proline rich 5 (renal) [Source:HGNC Symbol;Acc:31682]
novel-m0207-5p	ENSSSCG00000022041	0	-	-0.6	Uncharacterized protein [Source:UniProtKB/TrEMBL;Acc:I3LJD6]
novel-m0207-5p	ENSSSCG00000022111	0	-	-0.6	Uncharacterized protein [Source:UniProtKB/TrEMBL;Acc:I3LK35]
novel-m0207-5p	ENSSSCG00000022131	KCTD6	-0.8	-	potassium channel tetramerization domain containing 6 [Source:HGNC Symbol;Acc:22235]
novel-m0207-5p	ENSSSCG00000022178	0	-0.6	-	Uncharacterized protein [Source:UniProtKB/TrEMBL;Acc:I3LCF3]
novel-m0207-5p	ENSSSCG00000022478	0	-0.8	-0.8	Uncharacterized protein [Source:UniProtKB/TrEMBL;Acc:I3LBD5]
novel-m0207-5p	ENSSSCG00000022729	KLHL6	-1	-1	kelch-like family member 6 [Source:HGNC Symbol;Acc:18653]
novel-m0207-5p	ENSSSCG00000022902	0	-0.6	-0.6	Uncharacterized protein [Source:UniProtKB/TrEMBL;Acc:I3LBN5]
novel-m0207-5p	ENSSSCG00000023043	BCL2L13	-1	-	BCL2-like 13 (apoptosis facilitator) [Source:HGNC Symbol;Acc:17164]
novel-m0207-5p	ENSSSCG00000023195	0	-0.8	-	Uncharacterized protein [Source:UniProtKB/TrEMBL;Acc:I3LQU2]
novel-m0207-5p	ENSSSCG00000023371	EHD2	-1	-1	EH-domain containing 2 [Source:HGNC Symbol;Acc:3243]
novel-m0207-5p	ENSSSCG00000023539	MBOAT2	-0.8	-	membrane bound O-acyltransferase domain containing 2 [Source:HGNC Symbol;Acc:25193]
novel-m0207-5p	ENSSSCG00000023733	NPG1	-1	-0.774597	Sus scrofa protegrin 3 (NPG3), mRNA. [Source:RefSeq mRNA;Acc:NM_001123150]
novel-m0207-5p	ENSSSCG00000023743	CLDN6	-	-0.6	Sus scrofa claudin 6 (CLDN6), mRNA. [Source:RefSeq mRNA;Acc:NM_001161645]
novel-m0207-5p	ENSSSCG00000024174	TGIF1	-	-0.8	TGFB-induced factor homeobox 1 [Source:HGNC Symbol;Acc:11776]
novel-m0207-5p	ENSSSCG00000024676	SRPK3	-0.8	-0.8	SRSF protein kinase 3 [Source:HGNC Symbol;Acc:11402]
novel-m0207-5p	ENSSSCG00000024977	NOBOX	-0.774597	-	Sus scrofa NOBOX oogenesis homeobox (NOBOX), mRNA. [Source:RefSeq mRNA;Acc:NM_001195116]
novel-m0207-5p	ENSSSCG00000025261	RUNX3	-	-0.632456	runt-related transcription factor 3 [Source:HGNC Symbol;Acc:10473]
novel-m0207-5p	ENSSSCG00000025325	0	-0.8	-	Uncharacterized protein [Source:UniProtKB/TrEMBL;Acc:I3LLL5]
novel-m0207-5p	ENSSSCG00000025836	SULT1C4	-	-0.8	sulfotransferase family, cytosolic, 1C, member 4 [Source:HGNC Symbol;Acc:11457]
novel-m0207-5p	ENSSSCG00000026006	KLF13	-0.6	-	Sus scrofa Kruppel-like factor 13 (KLF13), mRNA. [Source:RefSeq mRNA;Acc:NM_001011505]
novel-m0207-5p	ENSSSCG00000026600	KLHL30	-	-0.6	kelch-like family member 30 [Source:HGNC Symbol;Acc:24770]
novel-m0207-5p	ENSSSCG00000027060	TBX2	-	-0.8	T-box 2 protein; Uncharacterized protein [Source:UniProtKB/TrEMBL;Acc:F8SIP4]
novel-m0207-5p	ENSSSCG00000027572	CNTF	-1	-	Uncharacterized protein [Source:UniProtKB/TrEMBL;Acc:F1RMF2]
novel-m0207-5p	ENSSSCG00000027621	0	-1	-0.8	-
novel-m0207-5p	ENSSSCG00000027848	0	-0.8	-0.8	Uncharacterized protein [Source:UniProtKB/TrEMBL;Acc:I3LPQ5]
novel-m0207-5p	ENSSSCG00000027956	SSH3	-1	-0.8	slingshot protein phosphatase 3 [Source:HGNC Symbol;Acc:30581]
novel-m0207-5p	ENSSSCG00000028034	0	-	-0.8	Uncharacterized protein [Source:UniProtKB/TrEMBL;Acc:I3LBA8]
novel-m0207-5p	ENSSSCG00000028201	CWF19L2	-0.8	-0.6	CWF19-like 2, cell cycle control (S. pombe) [Source:HGNC Symbol;Acc:26508]
novel-m0207-5p	ENSSSCG00000029042	0	-0.8	-	Uncharacterized protein [Source:UniProtKB/TrEMBL;Acc:I3LNS4]
novel-m0207-5p	ENSSSCG00000029300	0	-	-0.6	Uncharacterized protein [Source:UniProtKB/TrEMBL;Acc:F1RKF4]
novel-m0207-5p	ENSSSCG00000029471	STAC3	-1	-0.8	SH3 and cysteine rich domain 3 [Source:HGNC Symbol;Acc:28423]
novel-m0207-5p	ENSSSCG00000029723	PHRF1	-	-1	PHD and ring finger domains 1 [Source:HGNC Symbol;Acc:24351]
novel-m0207-5p	ENSSSCG00000029764	TXLNG	-	-1	taxilin gamma [Source:HGNC Symbol;Acc:18578]
novel-m0207-5p	ENSSSCG00000029881	0	-	-1	Uncharacterized protein [Source:UniProtKB/TrEMBL;Acc:I3L768]
novel-m0207-5p	ENSSSCG00000029885	IREB2	-0.8	-	Sus scrofa iron-responsive element binding protein 2 (IREB2), mRNA. [Source:RefSeq mRNA;Acc:NM_001167781]
novel-m0207-5p	ENSSSCG00000029935	0	-0.8	-0.8	Uncharacterized protein [Source:UniProtKB/TrEMBL;Acc:I3L6C7]
novel-m0207-5p	ENSSSCG00000030425	0	-0.6	-1	Uncharacterized protein [Source:UniProtKB/TrEMBL;Acc:I3L807]
novel-m0207-5p	ENSSSCG00000030516	0	-1	-	-
novel-m0207-5p	ENSSSCG00000030680	TCF7	-1	-0.8	transcription factor 7 (T-cell specific, HMG-box) [Source:HGNC Symbol;Acc:11639]
ssc-let-7a	ENSSSCG00000000144	TXN2	-1	-	thioredoxin 2 [Source:HGNC Symbol;Acc:17772]
ssc-let-7a	ENSSSCG00000000156	FBXO7	-0.8	-1	Sus scrofa F-box protein 7 (FBXO7), mRNA. [Source:RefSeq mRNA;Acc:NM_001171751]
ssc-let-7a	ENSSSCG00000000367	0	-	-0.6	-
ssc-let-7a	ENSSSCG00000001436	RNF5	-0.8	-1	Sus scrofa ring finger protein 5 (RNF5), mRNA. [Source:RefSeq mRNA;Acc:NM_001123224]
ssc-let-7a	ENSSSCG00000001956	0	-	-0.8	-
ssc-let-7a	ENSSSCG00000002016	THTPA	-	-0.8	thiamine triphosphatase [Source:HGNC Symbol;Acc:18987]
ssc-let-7a	ENSSSCG00000002041	SLC7A7	-1	-0.8	Sus scrofa solute carrier family 7 (amino acid transporter light chain, y+L system), member 7 (SLC7A7), mRNA. [Source:RefSeq mRNA;Acc:NM_001110421]
ssc-let-7a	ENSSSCG00000003214	KCNC3	-0.8	-0.8	potassium voltage-gated channel, Shaw-related subfamily, member 3 [Source:HGNC Symbol;Acc:6235]
ssc-let-7a	ENSSSCG00000003420	0	-	-0.8	Sus scrofa F-box protein 6 (FBXO6), mRNA. [Source:RefSeq mRNA;Acc:NM_001244632]
ssc-let-7a	ENSSSCG00000004154	TNFAIP3	-	-0.6	tumor necrosis factor, alpha-induced protein 3 [Source:HGNC Symbol;Acc:11896]
ssc-let-7a	ENSSSCG00000004369	0	-	-0.8	Uncharacterized protein [Source:UniProtKB/TrEMBL;Acc:F1RYP9]
ssc-let-7a	ENSSSCG00000004791	RASGRP1	-	-0.8	RAS guanyl releasing protein 1 (calcium and DAG-regulated) [Source:HGNC Symbol;Acc:9878]
ssc-let-7a	ENSSSCG00000005102	AEN	-	-0.8	apoptosis enhancing nuclease [Source:HGNC Symbol;Acc:25722]
ssc-let-7a	ENSSSCG00000005104	MRPS11	-0.8	-	mitochondrial ribosomal protein S11 [Source:HGNC Symbol;Acc:14050]
ssc-let-7a	ENSSSCG00000005608	ANGPTL2	-	-0.8	-
ssc-let-7a	ENSSSCG00000006013	AARD	-0.8	-	-
ssc-let-7a	ENSSSCG00000006213	ADHFE1	-	-0.6	-
ssc-let-7a	ENSSSCG00000006780	WNT2B	-	-0.6	wingless-type MMTV integration site family, member 2B [Source:HGNC Symbol;Acc:12781]
ssc-let-7a	ENSSSCG00000006845	PRPF38B	-0.8	-	-
ssc-let-7a	ENSSSCG00000007739	GUSB	-0.8	-	Sus scrofa glucuronidase, beta (GUSB), mRNA. [Source:RefSeq mRNA;Acc:NM_001123121]
ssc-let-7a	ENSSSCG00000007854	DCUN1D3	-0.8	-	DCN1, defective in cullin neddylation 1, domain containing 3 [Source:HGNC Symbol;Acc:28734]
ssc-let-7a	ENSSSCG00000008077	C9orf89	-	-0.6	-
ssc-let-7a	ENSSSCG00000008486	GALM	-0.8	-0.8	Sus scrofa galactose mutarotase (aldose 1-epimerase) (GALM), mRNA. [Source:RefSeq mRNA;Acc:NM_214406]
ssc-let-7a	ENSSSCG00000009614	FAM160B2	-	-0.6	-
ssc-let-7a	ENSSSCG00000010190	ACTA1	-	-0.6	Sus scrofa actin, alpha 1, skeletal muscle (ACTA1), mRNA. [Source:RefSeq mRNA;Acc:NM_001167795]
ssc-let-7a	ENSSSCG00000010432	0	-0.8	-	Uncharacterized protein [Source:UniProtKB/TrEMBL;Acc:F1SCZ9]
ssc-let-7a	ENSSSCG00000010448	FAS	-0.6	-	Fas cell surface death receptor [Source:HGNC Symbol;Acc:11920]
ssc-let-7a	ENSSSCG00000010497	ENTPD1	-0.6	-0.8	-
ssc-let-7a	ENSSSCG00000010574	LDB1	-0.8	-0.8	LIM domain binding 1 [Source:HGNC Symbol;Acc:6532]
ssc-let-7a	ENSSSCG00000010587	TRIM8	-	-0.6	Tripartite motif containing 8; Uncharacterized protein [Source:UniProtKB/TrEMBL;Acc:F1S855]
ssc-let-7a	ENSSSCG00000010998	B4GALT1	-0.8	-	UDP-Gal:betaGlcNAc beta 1,4- galactosyltransferase, polypeptide 1 [Source:HGNC Symbol;Acc:924]
ssc-let-7a	ENSSSCG00000011218	SLC4A7	-0.6	-	solute carrier family 4, sodium bicarbonate cotransporter, member 7 [Source:HGNC Symbol;Acc:11033]
ssc-let-7a	ENSSSCG00000011361	0	-0.8	-	Sus scrofa solute carrier family 26, member 6 (SLC26A6), mRNA. [Source:RefSeq mRNA;Acc:NM_001012298]
ssc-let-7a	ENSSSCG00000011592	PLXND1	-	-0.6	plexin D1 [Source:HGNC Symbol;Acc:9107]
ssc-let-7a	ENSSSCG00000012278	CFP	-	-0.8	complement factor properdin [Source:HGNC Symbol;Acc:8864]
ssc-let-7a	ENSSSCG00000012280	UXT	-0.8	-	-
ssc-let-7a	ENSSSCG00000012639	THOC2	-0.8	-	THO complex 2 [Source:HGNC Symbol;Acc:19073]
ssc-let-7a	ENSSSCG00000012695	DDX26B	-	-0.8	-
ssc-let-7a	ENSSSCG00000013118	MRPL16	-0.8	-	mitochondrial ribosomal protein L16 [Source:HGNC Symbol;Acc:14476]
ssc-let-7a	ENSSSCG00000015261	VP26B	-1	-	Sus scrofa vacuolar protein sorting 26 homolog B (S. pombe) (VPS26B), mRNA. [Source:RefSeq mRNA;Acc:NM_001137634]
ssc-let-7a	ENSSSCG00000015986	HOXD1	-	-0.8	homeobox D1 [Source:HGNC Symbol;Acc:5132]
ssc-let-7a	ENSSSCG00000016793	ZNF622	-	-1	zinc finger protein 622 [Source:HGNC Symbol;Acc:30958]
ssc-let-7a	ENSSSCG00000017181	CYGB	-0.6	-0.6	cytoglobin [Source:HGNC Symbol;Acc:16505]
ssc-let-7a	ENSSSCG00000017599	KIF2B	-0.774597	-	kinesin family member 2B [Source:HGNC Symbol;Acc:29443]
ssc-let-7a	ENSSSCG00000021112	0	-1	-	-
ssc-let-7a	ENSSSCG00000021764	0	-0.8	-	Uncharacterized protein [Source:UniProtKB/TrEMBL;Acc:I3LG01]
ssc-let-7a	ENSSSCG00000022647	TIMM17B	-	-0.8	translocase of inner mitochondrial membrane 17 homolog B (yeast) [Source:HGNC Symbol;Acc:17310]
ssc-let-7a	ENSSSCG00000022729	KLHL6	-	-0.8	kelch-like family member 6 [Source:HGNC Symbol;Acc:18653]
ssc-let-7a	ENSSSCG00000023187	VAV3	-	-0.6	Uncharacterized protein [Source:UniProtKB/TrEMBL;Acc:I3L6D4]
ssc-let-7a	ENSSSCG00000023714	SLC31A2	-	-0.6	solute carrier family 31 (copper transporter), member 2 [Source:HGNC Symbol;Acc:11017]
ssc-let-7a	ENSSSCG00000024211	0	-	-0.6	-
ssc-let-7a	ENSSSCG00000024336	TMPRSS2	-	-0.774597	Uncharacterized protein [Source:UniProtKB/TrEMBL;Acc:I3LBF8]
ssc-let-7a	ENSSSCG00000024648	PRPF4	-1	-	pre-mRNA processing factor 4 [Source:HGNC Symbol;Acc:17349]
ssc-let-7a	ENSSSCG00000024751	SPRED3	-0.8	-	sprouty-related, EVH1 domain containing 3 [Source:HGNC Symbol;Acc:31041]
ssc-let-7a	ENSSSCG00000025060	MRPL32	-1	-	mitochondrial ribosomal protein L32 [Source:HGNC Symbol;Acc:14035]
ssc-let-7a	ENSSSCG00000025537	PTPN6	-	-0.6	Tyrosine-protein phosphatase non-receptor type 6; Uncharacterized protein [Source:UniProtKB/TrEMBL;Acc:I3LKA3]
ssc-let-7a	ENSSSCG00000025651	GFM1	-0.8	-	G elongation factor, mitochondrial 1 [Source:HGNC Symbol;Acc:13780]
ssc-let-7a	ENSSSCG00000026898	0	-	-0.8	-
ssc-let-7a	ENSSSCG00000027196	GIMAP6	-	-0.8	GTPase, IMAP family member 6 [Source:HGNC Symbol;Acc:21918]
ssc-let-7a	ENSSSCG00000028066	0	-0.6	-0.8	Uncharacterized protein [Source:UniProtKB/TrEMBL;Acc:I3L9T3]
ssc-let-7a	ENSSSCG00000029165	DOK4	-	-0.6	docking protein 4 [Source:HGNC Symbol;Acc:19868]
ssc-let-7a	ENSSSCG00000029453	0	-	-1	-
ssc-let-7a	ENSSSCG00000029886	LYVE1	-	-0.6	lymphatic vessel endothelial hyaluronan receptor 1 [Source:HGNC Symbol;Acc:14687]
ssc-let-7a	ENSSSCG00000029899	SIGMAR1	-0.8	-	sigma non-opioid intracellular receptor 1 [Source:HGNC Symbol;Acc:8157]
ssc-let-7a	ENSSSCG00000030608	METAP2	-1	-	Methionine aminopeptidase [Source:UniProtKB/TrEMBL;Acc:I3LSP1]
ssc-let-7e	ENSSSCG00000000144	TXN2	-0.8	-	thioredoxin 2 [Source:HGNC Symbol;Acc:17772]
ssc-let-7e	ENSSSCG00000000156	FBXO7	-1	-0.8	Sus scrofa F-box protein 7 (FBXO7), mRNA. [Source:RefSeq mRNA;Acc:NM_001171751]
ssc-let-7e	ENSSSCG00000000367	0	-	-0.8	-
ssc-let-7e	ENSSSCG00000001956	0	-	-0.6	-
ssc-let-7e	ENSSSCG00000002016	THTPA	-0.8	-0.6	thiamine triphosphatase [Source:HGNC Symbol;Acc:18987]
ssc-let-7e	ENSSSCG00000002025	SLC22A17	-	-0.8	solute carrier family 22, member 17 [Source:HGNC Symbol;Acc:23095]
ssc-let-7e	ENSSSCG00000002821	CCL22	-0.774597	-	-
ssc-let-7e	ENSSSCG00000003214	KCNC3	-	-0.6	potassium voltage-gated channel, Shaw-related subfamily, member 3 [Source:HGNC Symbol;Acc:6235]
ssc-let-7e	ENSSSCG00000003219	FAM71E1	-	-0.8	-
ssc-let-7e	ENSSSCG00000003492	PQLC2	-	-0.8	PQ loop repeat containing 2 [Source:HGNC Symbol;Acc:26001]
ssc-let-7e	ENSSSCG00000003564	GPATCH3	-	-0.8	G patch domain containing 3 [Source:HGNC Symbol;Acc:25720]
ssc-let-7e	ENSSSCG00000003611	TMEM234	-	-0.8	-
ssc-let-7e	ENSSSCG00000003699	GREB1L	-	-0.8	-
ssc-let-7e	ENSSSCG00000004154	TNFAIP3	-	-0.8	tumor necrosis factor, alpha-induced protein 3 [Source:HGNC Symbol;Acc:11896]
ssc-let-7e	ENSSSCG00000004791	RASGRP1	-	-0.6	RAS guanyl releasing protein 1 (calcium and DAG-regulated) [Source:HGNC Symbol;Acc:9878]
ssc-let-7e	ENSSSCG00000005102	AEN	-	-0.6	apoptosis enhancing nuclease [Source:HGNC Symbol;Acc:25722]
ssc-let-7e	ENSSSCG00000005104	MRPS11	-0.6	-	mitochondrial ribosomal protein S11 [Source:HGNC Symbol;Acc:14050]
ssc-let-7e	ENSSSCG00000005375	CORO2A	-0.8	-	coronin, actin binding protein, 2A [Source:HGNC Symbol;Acc:2255]
ssc-let-7e	ENSSSCG00000005608	ANGPTL2	-	-1	-
ssc-let-7e	ENSSSCG00000005672	PPP2R4	-	-0.6	protein phosphatase 2A activator, regulatory subunit 4 [Source:HGNC Symbol;Acc:9308]
ssc-let-7e	ENSSSCG00000006213	ADHFE1	-	-0.8	-
ssc-let-7e	ENSSSCG00000006307	RCSD1	-	-0.8	RCSD domain containing 1 [Source:HGNC Symbol;Acc:28310]
ssc-let-7e	ENSSSCG00000006354	TOMM40L	-0.8	-	translocase of outer mitochondrial membrane 40 homolog (yeast)-like [Source:HGNC Symbol;Acc:25756]
ssc-let-7e	ENSSSCG00000006360	B4GALT3	-	-0.8	UDP-Gal:betaGlcNAc beta 1,4- galactosyltransferase, polypeptide 3 [Source:HGNC Symbol;Acc:926]
ssc-let-7e	ENSSSCG00000006559	JTB	-0.8	-	Sus scrofa jumping translocation breakpoint (JTB), mRNA. [Source:RefSeq mRNA;Acc:NM_001128468]
ssc-let-7e	ENSSSCG00000006582	S100A14	-	-1	-
ssc-let-7e	ENSSSCG00000006780	WNT2B	-	-0.8	wingless-type MMTV integration site family, member 2B [Source:HGNC Symbol;Acc:12781]
ssc-let-7e	ENSSSCG00000007878	PARN	-0.8	-	poly(A)-specific ribonuclease [Source:HGNC Symbol;Acc:8609]
ssc-let-7e	ENSSSCG00000008486	GALM	-1	-0.6	Sus scrofa galactose mutarotase (aldose 1-epimerase) (GALM), mRNA. [Source:RefSeq mRNA;Acc:NM_214406]
ssc-let-7e	ENSSSCG00000008877	ETFDH	-	-0.8	electron-transferring-flavoprotein dehydrogenase [Source:HGNC Symbol;Acc:3483]
ssc-let-7e	ENSSSCG00000009614	FAM160B2	-	-0.8	-
ssc-let-7e	ENSSSCG00000010448	FAS	-0.8	-	Fas cell surface death receptor [Source:HGNC Symbol;Acc:11920]
ssc-let-7e	ENSSSCG00000010587	TRIM8	-	-0.8	Tripartite motif containing 8; Uncharacterized protein [Source:UniProtKB/TrEMBL;Acc:F1S855]
ssc-let-7e	ENSSSCG00000010606	SLK	-0.8	-	STE20-like kinase [Source:HGNC Symbol;Acc:11088]
ssc-let-7e	ENSSSCG00000011347	NME6	-0.8	-	NME/NM23 nucleoside diphosphate kinase 6 [Source:HGNC Symbol;Acc:20567]
ssc-let-7e	ENSSSCG00000011888	GPR156	-	-0.8	G protein-coupled receptor 156 [Source:HGNC Symbol;Acc:20844]
ssc-let-7e	ENSSSCG00000012278	CFP	-	-0.6	complement factor properdin [Source:HGNC Symbol;Acc:8864]
ssc-let-7e	ENSSSCG00000012280	UXT	-1	-	-
ssc-let-7e	ENSSSCG00000012766	BGN	-0.8	-	biglycan [Source:HGNC Symbol;Acc:1044]
ssc-let-7e	ENSSSCG00000014033	RMND5B	-0.8	-	required for meiotic nuclear division 5 homolog B (S. cerevisiae) [Source:HGNC Symbol;Acc:26181]
ssc-let-7e	ENSSSCG00000015261	VP26B	-0.8	-	Sus scrofa vacuolar protein sorting 26 homolog B (S. pombe) (VPS26B), mRNA. [Source:RefSeq mRNA;Acc:NM_001137634]
ssc-let-7e	ENSSSCG00000015986	HOXD1	-	-0.6	homeobox D1 [Source:HGNC Symbol;Acc:5132]
ssc-let-7e	ENSSSCG00000016793	ZNF622	-	-0.8	zinc finger protein 622 [Source:HGNC Symbol;Acc:30958]
ssc-let-7e	ENSSSCG00000017181	CYGB	-0.8	-0.8	cytoglobin [Source:HGNC Symbol;Acc:16505]
ssc-let-7e	ENSSSCG00000017508	STAC2	-	-0.8	SH3 and cysteine rich domain 2 [Source:HGNC Symbol;Acc:23990]
ssc-let-7e	ENSSSCG00000017550	0	-0.6	-	Uncharacterized protein [Source:UniProtKB/TrEMBL;Acc:F1RVT5]
ssc-let-7e	ENSSSCG00000017599	KIF2B	-0.774597	-	kinesin family member 2B [Source:HGNC Symbol;Acc:29443]
ssc-let-7e	ENSSSCG00000017799	CPD	-0.8	-	carboxypeptidase D [Source:HGNC Symbol;Acc:2301]
ssc-let-7e	ENSSSCG00000021298	0	-	-0.8	Uncharacterized protein [Source:UniProtKB/TrEMBL;Acc:I3LV63]
ssc-let-7e	ENSSSCG00000023187	VAV3	-	-0.8	Uncharacterized protein [Source:UniProtKB/TrEMBL;Acc:I3L6D4]
ssc-let-7e	ENSSSCG00000024046	0	-0.8	-	Uncharacterized protein [Source:UniProtKB/TrEMBL;Acc:I3LS36]
ssc-let-7e	ENSSSCG00000024211	0	-	-0.8	-
ssc-let-7e	ENSSSCG00000024336	TMPRSS2	-	-0.774597	Uncharacterized protein [Source:UniProtKB/TrEMBL;Acc:I3LBF8]
ssc-let-7e	ENSSSCG00000024397	DTX2	-	-0.8	deltex homolog 2 (Drosophila) [Source:HGNC Symbol;Acc:15973]
ssc-let-7e	ENSSSCG00000025060	MRPL32	-0.8	-	mitochondrial ribosomal protein L32 [Source:HGNC Symbol;Acc:14035]
ssc-let-7e	ENSSSCG00000025651	GFM1	-1	-	G elongation factor, mitochondrial 1 [Source:HGNC Symbol;Acc:13780]
ssc-let-7e	ENSSSCG00000027085	UQCRFS1	-0.8	-	ubiquinol-cytochrome c reductase, Rieske iron-sulfur polypeptide 1 [Source:HGNC Symbol;Acc:12587]
ssc-let-7e	ENSSSCG00000027196	GIMAP6	-	-0.6	GTPase, IMAP family member 6 [Source:HGNC Symbol;Acc:21918]
ssc-let-7e	ENSSSCG00000028048	ARHGEF15	-	-0.8	Rho guanine nucleotide exchange factor (GEF) 15 [Source:HGNC Symbol;Acc:15590]
ssc-let-7e	ENSSSCG00000028066	0	-0.8	-	Uncharacterized protein [Source:UniProtKB/TrEMBL;Acc:I3L9T3]
ssc-let-7e	ENSSSCG00000029165	DOK4	-	-0.8	docking protein 4 [Source:HGNC Symbol;Acc:19868]
ssc-let-7e	ENSSSCG00000029199	SCN4B	-0.8	-	sodium channel, voltage-gated, type IV, beta subunit [Source:HGNC Symbol;Acc:10592]
ssc-let-7e	ENSSSCG00000029453	0	-	-0.8	-
ssc-let-7e	ENSSSCG00000029886	LYVE1	-	-0.8	lymphatic vessel endothelial hyaluronan receptor 1 [Source:HGNC Symbol;Acc:14687]
ssc-let-7e	ENSSSCG00000030311	0	-1	-0.8	-
ssc-let-7e	ENSSSCG00000030953	CH242-134A11.1	-	-0.774597	tripartite motif containing 61 [Source:HGNC Symbol;Acc:24339]
ssc-miR-101	ENSSSCG00000000500	0	-	-0.8	-
ssc-miR-101	ENSSSCG00000000634	STYK1	-0.8	-	serine/threonine/tyrosine kinase 1 [Source:HGNC Symbol;Acc:18889]
ssc-miR-101	ENSSSCG00000000662	M6PR	-	-0.6	mannose-6-phosphate receptor (cation dependent) [Source:HGNC Symbol;Acc:6752]
ssc-miR-101	ENSSSCG00000001074	KDM1B	-1	-	lysine (K)-specific demethylase 1B [Source:HGNC Symbol;Acc:21577]
ssc-miR-101	ENSSSCG00000001472	SLA	-0.6	-	Sus scrofa Src-like-adaptor (SLA), mRNA. [Source:RefSeq mRNA;Acc:NM_001185143]
ssc-miR-101	ENSSSCG00000001544	TEAD3	-0.8	-	TEA domain family member 3 [Source:HGNC Symbol;Acc:11716]
ssc-miR-101	ENSSSCG00000001782	ABHD17C	-	-0.8	-
ssc-miR-101	ENSSSCG00000001819	MAN2A2	-0.8	-0.8	mannosidase, alpha, class 2A, member 2 [Source:HGNC Symbol;Acc:6825]
ssc-miR-101	ENSSSCG00000002337	ZFYVE1	-0.8	-0.6	zinc finger, FYVE domain containing 1 [Source:HGNC Symbol;Acc:13180]
ssc-miR-101	ENSSSCG00000002481	SERPINA5	-0.774597	-	serpin peptidase inhibitor, clade A (alpha-1 antiproteinase, antitrypsin), member 5 [Source:HGNC Symbol;Acc:8723]
ssc-miR-101	ENSSSCG00000002806	MMP15	-0.8	-	matrix metallopeptidase 15 (membrane-inserted) [Source:HGNC Symbol;Acc:7161]
ssc-miR-101	ENSSSCG00000003092	FOXA3	-1	-0.8	forkhead box A3 [Source:HGNC Symbol;Acc:5023]
ssc-miR-101	ENSSSCG00000003239	HAS1	-1	-	hyaluronan synthase 1 [Source:HGNC Symbol;Acc:4818]
ssc-miR-101	ENSSSCG00000004065	TIAM2	-0.8	-	T-cell lymphoma invasion and metastasis 2 [Source:HGNC Symbol;Acc:11806]
ssc-miR-101	ENSSSCG00000004248	PLN	-0.8	-	Sus scrofa phospholamban (PLN), mRNA. [Source:RefSeq mRNA;Acc:NM_214213]
ssc-miR-101	ENSSSCG00000004791	RASGRP1	-0.6	-	RAS guanyl releasing protein 1 (calcium and DAG-regulated) [Source:HGNC Symbol;Acc:9878]
ssc-miR-101	ENSSSCG00000005062	TMEM260	-0.8	-0.8	-
ssc-miR-101	ENSSSCG00000005271	C9orf41	-0.8	-	-
ssc-miR-101	ENSSSCG00000005383	ALG2	-	-0.8	ALG2, alpha-1,3/1,6-mannosyltransferase [Source:HGNC Symbol;Acc:23159]
ssc-miR-101	ENSSSCG00000005688	PTGES	-0.6	-	Sus scrofa prostaglandin E synthase (PTGES), mRNA. [Source:RefSeq mRNA;Acc:NM_001038631]
ssc-miR-101	ENSSSCG00000005711	NUP214	-0.8	-	nucleoporin 214kDa [Source:HGNC Symbol;Acc:8064]
ssc-miR-101	ENSSSCG00000005967	FAM84B	-0.8	-1	-
ssc-miR-101	ENSSSCG00000006360	B4GALT3	-0.8	-	UDP-Gal:betaGlcNAc beta 1,4- galactosyltransferase, polypeptide 3 [Source:HGNC Symbol;Acc:926]
ssc-miR-101	ENSSSCG00000006762	AP4B1	-	-0.8	adaptor-related protein complex 4, beta 1 subunit [Source:HGNC Symbol;Acc:572]
ssc-miR-101	ENSSSCG00000007072	SPTLC3	-1	-	serine palmitoyltransferase, long chain base subunit 3 [Source:HGNC Symbol;Acc:16253]
ssc-miR-101	ENSSSCG00000007350	PPP1R16B	-0.6	-0.8	protein phosphatase 1, regulatory subunit 16B [Source:HGNC Symbol;Acc:15850]
ssc-miR-101	ENSSSCG00000007486	CYP24A1	-0.6	-0.8	Sus scrofa cytochrome P450, family 24, subfamily A, polypeptide 1 (CYP24A1), nuclear gene encoding mitochondrial protein, mRNA. [Source:RefSeq mRNA;Acc:NM_214075]
ssc-miR-101	ENSSSCG00000007503	RAE1	-1	-	Sus scrofa RAE1 RNA export 1 homolog (S. pombe) (RAE1), mRNA. [Source:RefSeq mRNA;Acc:NM_001105296]
ssc-miR-101	ENSSSCG00000007544	0	-0.8	-0.8	Uncharacterized protein [Source:UniProtKB/TrEMBL;Acc:F1RIY7]
ssc-miR-101	ENSSSCG00000008300	STAMBP	-0.8	-	STAM binding protein [Source:HGNC Symbol;Acc:16950]
ssc-miR-101	ENSSSCG00000008504	CRIM1	-0.8	-	cysteine rich transmembrane BMP regulator 1 (chordin-like) [Source:HGNC Symbol;Acc:2359]
ssc-miR-101	ENSSSCG00000008618	MYCN	-0.8	-	v-myc avian myelocytomatosis viral oncogene neuroblastoma derived homolog [Source:HGNC Symbol;Acc:7559]
ssc-miR-101	ENSSSCG00000008873	FAM198B	-0.6	-0.6	family with sequence similarity 198, member B [Source:HGNC Symbol;Acc:25312]
ssc-miR-101	ENSSSCG00000009035	SLC10A7	-0.8	-	Sus scrofa solute carrier family 10 (sodium/bile acid cotransporter family), member 7 (SLC10A7), mRNA. [Source:RefSeq mRNA;Acc:NM_001137640]
ssc-miR-101	ENSSSCG00000009048	GAB1	-0.8	-	-
ssc-miR-101	ENSSSCG00000009075	MFSD8	-	-0.6	major facilitator superfamily domain containing 8 [Source:HGNC Symbol;Acc:28486]
ssc-miR-101	ENSSSCG00000009229	ARHGAP24	-0.8	-	Rho GTPase activating protein 24 [Source:HGNC Symbol;Acc:25361]
ssc-miR-101	ENSSSCG00000009347	KL	-0.6	-	Uncharacterized protein [Source:UniProtKB/TrEMBL;Acc:F1RSR6]
ssc-miR-101	ENSSSCG00000009400	RCBTB2	-0.6	-	regulator of chromosome condensation (RCC1) and BTB (POZ) domain containing protein 2 [Source:HGNC Symbol;Acc:1914]
ssc-miR-101	ENSSSCG00000009693	XKR6	-	-0.6	-
ssc-miR-101	ENSSSCG00000009817	P2X7R	-0.8	-	P2X purinoceptor [Source:UniProtKB/TrEMBL;Acc:F1RNN5]
ssc-miR-101	ENSSSCG00000009833	SH2B3	-	-0.8	SH2B adaptor protein 3 [Source:HGNC Symbol;Acc:29605]
ssc-miR-101	ENSSSCG00000010134	TANGO2	-0.6	-	transport and golgi organization 2 homolog (Drosophila) [Source:HGNC Symbol;Acc:25439]
ssc-miR-101	ENSSSCG00000010144	ACTN2	-0.8	-	actinin, alpha 2 [Source:HGNC Symbol;Acc:164]
ssc-miR-101	ENSSSCG00000010219	ARID5B	-	-1	AT rich interactive domain 5B (MRF1-like) [Source:HGNC Symbol;Acc:17362]
ssc-miR-101	ENSSSCG00000010276	UNC5B	-0.8	-0.8	unc-5 homolog B (C. elegans) [Source:HGNC Symbol;Acc:12568]
ssc-miR-101	ENSSSCG00000010351	CCSER2	-0.8	-0.8	-
ssc-miR-101	ENSSSCG00000010383	WDFY4	-0.6	-	WDFY family member 4 [Source:HGNC Symbol;Acc:29323]
ssc-miR-101	ENSSSCG00000010603	NEURL1	-0.8	-	neuralized E3 ubiquitin protein ligase 1 [Source:HGNC Symbol;Acc:7761]
ssc-miR-101	ENSSSCG00000010719	0	-0.8	-	-
ssc-miR-101	ENSSSCG00000011211	THRB	-0.8	-	thyroid hormone receptor, beta [Source:HGNC Symbol;Acc:11799]
ssc-miR-101	ENSSSCG00000011729	IQCJ-SCHIP1	-0.6	-	IQCJ-SCHIP1 readthrough [Source:HGNC Symbol;Acc:38842]
ssc-miR-101	ENSSSCG00000012076	MX2	-	-0.8	interferon-induced GTP-binding protein Mx2 [Source:RefSeq peptide;Acc:NP_001090885]
ssc-miR-101	ENSSSCG00000012887	0	-0.8	-	Uncharacterized protein [Source:UniProtKB/TrEMBL;Acc:F1RVQ2]
ssc-miR-101	ENSSSCG00000012971	EFEMP2	-0.8	-0.8	EGF containing fibulin-like extracellular matrix protein 2 [Source:HGNC Symbol;Acc:3219]
ssc-miR-101	ENSSSCG00000013366	LDHA	-0.6	-	Sus scrofa lactate dehydrogenase A (LDHA), mRNA. [Source:RefSeq mRNA;Acc:NM_001172363]
ssc-miR-101	ENSSSCG00000013427	CIRBP	-	-0.6	cold inducible RNA binding protein [Source:HGNC Symbol;Acc:1982]
ssc-miR-101	ENSSSCG00000013564	0	-0.8	-	Tyrosine-protein kinase receptor [Source:UniProtKB/TrEMBL;Acc:F1SCL0]
ssc-miR-101	ENSSSCG00000013641	PDE4A	-0.8	-	Sus scrofa phosphodiesterase 4A, cAMP-specific (PDE4A), mRNA. [Source:RefSeq mRNA;Acc:NM_001123159]
ssc-miR-101	ENSSSCG00000013645	ATG4D	-1	-	autophagy related 4D, cysteine peptidase [Source:HGNC Symbol;Acc:20789]
ssc-miR-101	ENSSSCG00000014281	IL13	-	-0.774597	Sus scrofa interleukin 13 (IL13), mRNA. [Source:RefSeq mRNA;Acc:NM_213803]
ssc-miR-101	ENSSSCG00000014834	UCP3	-0.6	-	mitochondrial uncoupling protein 3 [Source:RefSeq peptide;Acc:NP_999214]
ssc-miR-101	ENSSSCG00000014977	P4	-	-0.948683	progesterone receptor [Source:HGNC Symbol;Acc:8910]
ssc-miR-101	ENSSSCG00000015099	BCL9L	-1	-	B-cell CLL/lymphoma 9-like [Source:HGNC Symbol;Acc:23688]
ssc-miR-101	ENSSSCG00000015283	PIK3C2B	-0.8	-0.8	phosphatidylinositol-4-phosphate 3-kinase, catalytic subunit type 2 beta [Source:HGNC Symbol;Acc:8972]
ssc-miR-101	ENSSSCG00000015315	RBM48	-0.6	-	RNA binding motif protein 48 [Source:HGNC Symbol;Acc:21785]
ssc-miR-101	ENSSSCG00000015322	TFPI2	-	-0.8	tissue factor pathway inhibitor 2 [Source:HGNC Symbol;Acc:11761]
ssc-miR-101	ENSSSCG00000015534	ACBD6	-	-0.8	acyl-CoA binding domain containing 6 [Source:HGNC Symbol;Acc:23339]
ssc-miR-101	ENSSSCG00000015850	DUSP4	-0.8	-	dual specificity phosphatase 4 [Source:HGNC Symbol;Acc:3070]
ssc-miR-101	ENSSSCG00000016052	MFSD6	-0.8	-	Sus scrofa major facilitator superfamily domain containing 6 (MFSD6), mRNA. [Source:RefSeq mRNA;Acc:NM_001097457]
ssc-miR-101	ENSSSCG00000016101	C-FLIP	-0.6	-	Sus scrofa cellular FLICE-like inhibitory protein (C-FLIP), mRNA. [Source:RefSeq mRNA;Acc:NM_001001628]
ssc-miR-101	ENSSSCG00000016212	ANKZF1	-0.8	-	ankyrin repeat and zinc finger domain containing 1 [Source:HGNC Symbol;Acc:25527]
ssc-miR-101	ENSSSCG00000016432	PRKAG2	-0.6	-	protein kinase, AMP-activated, gamma 2 non-catalytic subunit [Source:HGNC Symbol;Acc:9386]
ssc-miR-101	ENSSSCG00000016776	0	-	-0.8	Uncharacterized protein [Source:UniProtKB/TrEMBL;Acc:F1SRN8]
ssc-miR-101	ENSSSCG00000016929	PDE4D	-0.6	-	phosphodiesterase 4D, cAMP-specific [Source:HGNC Symbol;Acc:8783]
ssc-miR-101	ENSSSCG00000017578	ITGA3	-0.8	-	-
ssc-miR-101	ENSSSCG00000020705	MAP3K8	-0.8	-0.8	Uncharacterized protein [Source:UniProtKB/TrEMBL;Acc:I3L9B2]
ssc-miR-101	ENSSSCG00000020893	TAP1	-	-0.8	Sus scrofa transporter 1, ATP-binding cassette, sub-family B (MDR/TAP) (TAP1), mRNA. [Source:RefSeq mRNA;Acc:NM_001044581]
ssc-miR-101	ENSSSCG00000020919	MLF1	-0.8	-	myeloid leukemia factor 1 [Source:HGNC Symbol;Acc:7125]
ssc-miR-101	ENSSSCG00000021443	SGK1	-	-1	serum/glucocorticoid regulated kinase 1 [Source:HGNC Symbol;Acc:10810]
ssc-miR-101	ENSSSCG00000021802	ABHD17B	-1	-	abhydrolase domain containing 17B [Source:HGNC Symbol;Acc:24278]
ssc-miR-101	ENSSSCG00000022131	KCTD6	-0.8	-	potassium channel tetramerization domain containing 6 [Source:HGNC Symbol;Acc:22235]
ssc-miR-101	ENSSSCG00000022302	GLTSCR1	-1	-	glioma tumor suppressor candidate region gene 1 [Source:HGNC Symbol;Acc:4332]
ssc-miR-101	ENSSSCG00000022372	SLC6A14	-0.774597	-	Sus scrofa solute carrier family 6 (amino acid transporter), member 14 (SLC6A14), mRNA. [Source:RefSeq mRNA;Acc:NM_001166042]
ssc-miR-101	ENSSSCG00000022884	0	-1	-	Uncharacterized protein [Source:UniProtKB/TrEMBL;Acc:I3LT50]
ssc-miR-101	ENSSSCG00000023166	0	-	-0.8	Uncharacterized protein [Source:UniProtKB/TrEMBL;Acc:I3LIQ7]
ssc-miR-101	ENSSSCG00000023361	MRPS36	-	-0.8	mitochondrial ribosomal protein S36 [Source:HGNC Symbol;Acc:16631]
ssc-miR-101	ENSSSCG00000023595	AK3	-0.8	-	adenylate kinase 3 [Source:HGNC Symbol;Acc:17376]
ssc-miR-101	ENSSSCG00000023996	0	-0.8	-	-
ssc-miR-101	ENSSSCG00000024444	DDX59	-	-0.6	DEAD (Asp-Glu-Ala-Asp) box polypeptide 59 [Source:HGNC Symbol;Acc:25360]
ssc-miR-101	ENSSSCG00000024987	0	-0.8	-	Mineralocorticoid receptor [Source:UniProtKB/TrEMBL;Acc:I3L5U2]
ssc-miR-101	ENSSSCG00000025166	0	-0.8	-	-
ssc-miR-101	ENSSSCG00000025976	0	-	-1	-
ssc-miR-101	ENSSSCG00000025980	CHMP4C	-0.6	-	charged multivesicular body protein 4C [Source:HGNC Symbol;Acc:30599]
ssc-miR-101	ENSSSCG00000026043	0	-	-0.8	transglutaminase 3 [Source:HGNC Symbol;Acc:11779]
ssc-miR-101	ENSSSCG00000026098	CMYA5	-0.6	-	-
ssc-miR-101	ENSSSCG00000026110	SRPK2	-0.8	-	SRSF protein kinase 2 [Source:HGNC Symbol;Acc:11306]
ssc-miR-101	ENSSSCG00000026318	NETO2	-0.8	-	Uncharacterized protein [Source:UniProtKB/TrEMBL;Acc:I3LAL8]
ssc-miR-101	ENSSSCG00000026898	0	-0.8	-	-
ssc-miR-101	ENSSSCG00000027017	NR1D2	-0.8	-	nuclear receptor subfamily 1, group D, member 2 [Source:HGNC Symbol;Acc:7963]
ssc-miR-101	ENSSSCG00000027312	PTCH1	-0.8	-	patched 1 [Source:HGNC Symbol;Acc:9585]
ssc-miR-101	ENSSSCG00000027738	LRRFIP2	-0.6	-	-
ssc-miR-101	ENSSSCG00000028771	MEF2A	-0.8	-	myocyte-specific enhancer factor 2A isoform 2 [Source:RefSeq peptide;Acc:NP_001093168]
ssc-miR-101	ENSSSCG00000028994	0	-	-0.8	-
ssc-miR-101	ENSSSCG00000030211	NBR1	-	-1	neighbor of BRCA1 gene 1 [Source:HGNC Symbol;Acc:6746]
ssc-miR-101	ENSSSCG00000030325	C1QTNF6	-0.6	-0.8	Sus scrofa C1q and tumor necrosis factor related protein 6 (C1QTNF6), mRNA. [Source:RefSeq mRNA;Acc:NM_001142830]
ssc-miR-101	ENSSSCG00000030396	SETD7	-0.8	-	Uncharacterized protein [Source:UniProtKB/TrEMBL;Acc:I3LI15]
ssc-miR-101	ENSSSCG00000030528	LTN1	-0.8	-	listerin E3 ubiquitin protein ligase 1 [Source:HGNC Symbol;Acc:13082]
ssc-miR-101	ENSSSCG00000030566	0	-1	-1	-
ssc-miR-101	ENSSSCG00000030801	GBP6	-0.6	-	Uncharacterized protein [Source:UniProtKB/TrEMBL;Acc:K7GK68]
ssc-miR-122	ENSSSCG00000000760	LRTM2	-0.8	-	leucine-rich repeats and transmembrane domains 2 [Source:HGNC Symbol;Acc:32443]
ssc-miR-122	ENSSSCG00000001456	SLA-DQA1	-0.8	-0.8	Sus scrofa MHC class II histocompatibility antigen SLA-DQA (SLA-DQA1), mRNA. [Source:RefSeq mRNA;Acc:NM_001130224]
ssc-miR-122	ENSSSCG00000001544	TEAD3	-0.6	-	TEA domain family member 3 [Source:HGNC Symbol;Acc:11716]
ssc-miR-122	ENSSSCG00000001573	PIM1	-1	-	pim-1 oncogene [Source:HGNC Symbol;Acc:8986]
ssc-miR-122	ENSSSCG00000001927	HEXA	-	-1	hexosaminidase A (alpha polypeptide) [Source:HGNC Symbol;Acc:4878]
ssc-miR-122	ENSSSCG00000003651	RHBDL2	-1	-	rhomboid, veinlet-like 2 (Drosophila) [Source:HGNC Symbol;Acc:16083]
ssc-miR-122	ENSSSCG00000003875	TTC39A	-	-1	-
ssc-miR-122	ENSSSCG00000004140	VTA1	-0.8	-	vesicle (multivesicular body) trafficking 1 [Source:HGNC Symbol;Acc:20954]
ssc-miR-122	ENSSSCG00000004281	KCNQ5	-0.8	-	Uncharacterized protein [Source:UniProtKB/TrEMBL;Acc:F1RTS6]
ssc-miR-122	ENSSSCG00000004730	TMEM87A	-	-0.6	transmembrane protein 87A [Source:HGNC Symbol;Acc:24522]
ssc-miR-122	ENSSSCG00000005921	0	-	-0.8	maestro heat-like repeat family member 1 [Source:HGNC Symbol;Acc:26958]
ssc-miR-122	ENSSSCG00000006140	CA2	-1	-	carbonic anhydrase II [Source:HGNC Symbol;Acc:1373]
ssc-miR-122	ENSSSCG00000006284	C1orf112	-	-1	chromosome 1 open reading frame 112 [Source:HGNC Symbol;Acc:25565]
ssc-miR-122	ENSSSCG00000006296	ATP1B1	-0.8	-	Sodium/potassium-transporting ATPase subunit beta-1 [Source:UniProtKB/Swiss-Prot;Acc:P05027]
ssc-miR-122	ENSSSCG00000006365	NIT1	-	-0.8	nitrilase 1 [Source:HGNC Symbol;Acc:7828]
ssc-miR-122	ENSSSCG00000006378	SLAMF7	-0.8	-0.8	SLAM family member 7 [Source:HGNC Symbol;Acc:21394]
ssc-miR-122	ENSSSCG00000006840	WDR47	-0.8	-	WD repeat domain 47 [Source:HGNC Symbol;Acc:29141]
ssc-miR-122	ENSSSCG00000007350	PPP1R16B	-0.8	-0.8	protein phosphatase 1, regulatory subunit 16B [Source:HGNC Symbol;Acc:15850]
ssc-miR-122	ENSSSCG00000007580	WIPI2	-0.8	-	Sus scrofa WD repeat domain, phosphoinositide interacting 2 (WIPI2), mRNA. [Source:RefSeq mRNA;Acc:NM_001190295]
ssc-miR-122	ENSSSCG00000008073	OMD	-0.8	-	osteomodulin [Source:HGNC Symbol;Acc:8134]
ssc-miR-122	ENSSSCG00000008300	STAMBP	-1	-	STAM binding protein [Source:HGNC Symbol;Acc:16950]
ssc-miR-122	ENSSSCG00000009028	0	-0.6	-	Uncharacterized protein [Source:UniProtKB/TrEMBL;Acc:F1RS73]
ssc-miR-122	ENSSSCG00000009833	SH2B3	-0.8	-	SH2B adaptor protein 3 [Source:HGNC Symbol;Acc:29605]
ssc-miR-122	ENSSSCG00000009859	TESC	-	-0.8	tescalcin [Source:HGNC Symbol;Acc:26065]
ssc-miR-122	ENSSSCG00000010539	SLC25A28	-0.8	-	solute carrier family 25 (mitochondrial iron transporter), member 28 [Source:HGNC Symbol;Acc:23472]
ssc-miR-122	ENSSSCG00000010854	TMEM63A	-0.8	-	transmembrane protein 63A [Source:HGNC Symbol;Acc:29118]
ssc-miR-122	ENSSSCG00000011743	MECOM	-1	-	MDS1 and EVI1 complex locus [Source:HGNC Symbol;Acc:3498]
ssc-miR-122	ENSSSCG00000012365	MSN	-0.8	-	moesin [Source:HGNC Symbol;Acc:7373]
ssc-miR-122	ENSSSCG00000012780	PLXNB3	-0.6	-	plexin B3 [Source:HGNC Symbol;Acc:9105]
ssc-miR-122	ENSSSCG00000013239	PSMC3	-	-0.8	proteasome (prosome, macropain) 26S subunit, ATPase, 3 [Source:HGNC Symbol;Acc:9549]
ssc-miR-122	ENSSSCG00000013599	ANGPTL4	-0.6	-	Sus scrofa angiopoietin-like 4 (ANGPTL4), mRNA. [Source:RefSeq mRNA;Acc:NM_001038644]
ssc-miR-122	ENSSSCG00000013862	0	-0.8	-	Uncharacterized protein [Source:UniProtKB/TrEMBL;Acc:F1S9W1]
ssc-miR-122	ENSSSCG00000014070	ANKRA2	-1	-	-
ssc-miR-122	ENSSSCG00000015116	MCAM	-0.8	-	-
ssc-miR-122	ENSSSCG00000015232	ST3GAL4	-	-0.8	ST3 beta-galactoside alpha-2,3-sialyltransferase 4 [Source:HGNC Symbol;Acc:10864]
ssc-miR-122	ENSSSCG00000015775	DCTD	-	-1	dCMP deaminase [Source:HGNC Symbol;Acc:2710]
ssc-miR-122	ENSSSCG00000015835	DUSP26	-0.8	-	dual specificity phosphatase 26 (putative) [Source:HGNC Symbol;Acc:28161]
ssc-miR-122	ENSSSCG00000015891	TBR1	-0.8	-	T-box, brain, 1 [Source:HGNC Symbol;Acc:11590]
ssc-miR-122	ENSSSCG00000017134	FN3KRP	-	-0.8	fructosamine 3 kinase related protein [Source:HGNC Symbol;Acc:25700]
ssc-miR-122	ENSSSCG00000017177	ST6GALNAC2	-0.6	-	ST6 (alpha-N-acetyl-neuraminyl-2,3-beta-galactosyl-1,3)-N-acetylgalactosaminide alpha-2,6-sialyltransferase 2 [Source:HGNC Symbol;Acc:10867]
ssc-miR-122	ENSSSCG00000017186	RNF157	-0.8	-	-
ssc-miR-122	ENSSSCG00000017303	0	-	-0.8	Uncharacterized protein [Source:UniProtKB/TrEMBL;Acc:F1RRU5]
ssc-miR-122	ENSSSCG00000017355	GRN	-0.8	-	Sus scrofa granulin (GRN), mRNA. [Source:RefSeq mRNA;Acc:NM_001044578]
ssc-miR-122	ENSSSCG00000017510	CACNLB1	-0.8	-	Uncharacterized protein [Source:UniProtKB/TrEMBL;Acc:F1RWK8]
ssc-miR-122	ENSSSCG00000020873	SYNGR1	-	-1	synaptogyrin 1 [Source:HGNC Symbol;Acc:11498]
ssc-miR-122	ENSSSCG00000021514	0	-	-0.8	Sus scrofa occludin (OCLN), mRNA. [Source:RefSeq mRNA;Acc:NM_001163647]
ssc-miR-122	ENSSSCG00000021603	0	-0.8	-0.8	-
ssc-miR-122	ENSSSCG00000022310	VPS9D1	-0.6	-	VPS9 domain containing 1 [Source:HGNC Symbol;Acc:13526]
ssc-miR-122	ENSSSCG00000022586	ATP5J	-	-1	ATP synthase-coupling factor 6, mitochondrial [Source:UniProtKB/Swiss-Prot;Acc:P13618]
ssc-miR-122	ENSSSCG00000022741	0	-0.6	-	Uncharacterized protein [Source:UniProtKB/TrEMBL;Acc:F1RL75]
ssc-miR-122	ENSSSCG00000022812	ARID3B	-1	-	AT rich interactive domain 3B (BRIGHT-like) [Source:HGNC Symbol;Acc:14350]
ssc-miR-122	ENSSSCG00000022888	ITPKB	-	-1	inositol-trisphosphate 3-kinase B [Source:HGNC Symbol;Acc:6179]
ssc-miR-122	ENSSSCG00000022912	NT5C3A	-	-0.6	5'-nucleotidase, cytosolic IIIA [Source:HGNC Symbol;Acc:17820]
ssc-miR-122	ENSSSCG00000023033	PARP3	-0.8	-	poly (ADP-ribose) polymerase family, member 3 [Source:HGNC Symbol;Acc:273]
ssc-miR-122	ENSSSCG00000023474	0	-1	-	-
ssc-miR-122	ENSSSCG00000023709	PTPRJ	-0.8	-	protein tyrosine phosphatase, receptor type, J [Source:HGNC Symbol;Acc:9673]
ssc-miR-122	ENSSSCG00000023776	CCSAP	-1	-	centriole, cilia and spindle-associated protein [Source:HGNC Symbol;Acc:29578]
ssc-miR-122	ENSSSCG00000024010	0	-0.8	-	Uncharacterized protein [Source:UniProtKB/TrEMBL;Acc:I3LJL9]
ssc-miR-122	ENSSSCG00000024043	ADAMTS2	-	-0.8	ADAM metallopeptidase with thrombospondin type 1 motif, 2 [Source:HGNC Symbol;Acc:218]
ssc-miR-122	ENSSSCG00000025133	ITGB2	-0.8	-0.8	Sus scrofa integrin, beta 2 (complement component 3 receptor 3 and 4 subunit) (ITGB2), mRNA. [Source:RefSeq mRNA;Acc:NM_213908]
ssc-miR-122	ENSSSCG00000025401	CDK10	-0.6	-0.8	cyclin-dependent kinase 10 [Source:HGNC Symbol;Acc:1770]
ssc-miR-122	ENSSSCG00000025610	AGAP3	-0.6	-	ArfGAP with GTPase domain, ankyrin repeat and PH domain 3 [Source:HGNC Symbol;Acc:16923]
ssc-miR-122	ENSSSCG00000025993	SGPP2	-0.948683	-	sphingosine-1-phosphate phosphatase 2 [Source:HGNC Symbol;Acc:19953]
ssc-miR-122	ENSSSCG00000026618	0	-1	-	-
ssc-miR-122	ENSSSCG00000026898	0	-1	-	-
ssc-miR-122	ENSSSCG00000026955	ACER2	-0.8	-	alkaline ceramidase 2 [Source:HGNC Symbol;Acc:23675]
ssc-miR-122	ENSSSCG00000028552	BHLHE41	-1	-	basic helix-loop-helix family, member e41 [Source:HGNC Symbol;Acc:16617]
ssc-miR-122	ENSSSCG00000028679	PLEKHB2	-1	-	-
ssc-miR-122	ENSSSCG00000028762	VPS37C	-0.8	-	vacuolar protein sorting 37 homolog C (S. cerevisiae) [Source:HGNC Symbol;Acc:26097]
ssc-miR-122	ENSSSCG00000029438	0	-0.8	-	Uncharacterized protein [Source:UniProtKB/TrEMBL;Acc:I3LRB8]
ssc-miR-122	ENSSSCG00000029710	GCNT4	-0.8	-	glucosaminyl (N-acetyl) transferase 4, core 2 [Source:HGNC Symbol;Acc:17973]
ssc-miR-122	ENSSSCG00000030204	0	-	-0.6	Uncharacterized protein [Source:UniProtKB/TrEMBL;Acc:I3LHR4]
ssc-miR-122	ENSSSCG00000030363	LGI3	-1	-	leucine-rich repeat LGI family, member 3 [Source:HGNC Symbol;Acc:18711]
ssc-miR-122	ENSSSCG00000030395	ASB5	-1	-	ankyrin repeat and SOCS box containing 5 [Source:HGNC Symbol;Acc:17180]
ssc-miR-122	ENSSSCG00000030707	SKIP	-0.8	-	Sus scrofa inositol polyphosphate-5-phosphatase K (INPP5K), mRNA. [Source:RefSeq mRNA;Acc:NM_001190292]
ssc-miR-122	ENSSSCG00000030888	FADD	-0.6	-	-
ssc-miR-125a	ENSSSCG00000000209	NCKAP5L	-	-0.6	-
ssc-miR-125a	ENSSSCG00000000223	0	-	-0.8	bridging integrator 2 [Source:HGNC Symbol;Acc:1053]
ssc-miR-125a	ENSSSCG00000000292	ZNF385A	-1	-0.6	zinc finger protein 385A [Source:HGNC Symbol;Acc:17521]
ssc-miR-125a	ENSSSCG00000000426	0	-	-0.8	Uncharacterized protein; Uncharacterized protein [Source:UniProtKB/TrEMBL;Acc:F1SL60]
ssc-miR-125a	ENSSSCG00000000736	TEAD4	-1	-0.8	TEA domain family member 4 [Source:HGNC Symbol;Acc:11717]
ssc-miR-125a	ENSSSCG00000000749	SLC6A12	-0.8	-0.8	solute carrier family 6 (neurotransmitter transporter), member 12 [Source:HGNC Symbol;Acc:11045]
ssc-miR-125a	ENSSSCG00000001076	RNF144B	-	-1	ring finger protein 144B [Source:HGNC Symbol;Acc:21578]
ssc-miR-125a	ENSSSCG00000001436	RNF5	-	-0.8	Sus scrofa ring finger protein 5 (RNF5), mRNA. [Source:RefSeq mRNA;Acc:NM_001123224]
ssc-miR-125a	ENSSSCG00000001439	GPSM3	-	-1	Sus scrofa G-protein signaling modulator 3 (GPSM3), mRNA. [Source:RefSeq mRNA;Acc:NM_001123119]
ssc-miR-125a	ENSSSCG00000001472	SLA	-1	-0.8	Sus scrofa Src-like-adaptor (SLA), mRNA. [Source:RefSeq mRNA;Acc:NM_001185143]
ssc-miR-125a	ENSSSCG00000001498	BEND6	-	-1	-
ssc-miR-125a	ENSSSCG00000001661	SRF	-	-0.8	serum response factor (c-fos serum response element-binding transcription factor) [Source:HGNC Symbol;Acc:11291]
ssc-miR-125a	ENSSSCG00000001787	IL-16	-0.6	-	Sus scrofa interleukin 16 (IL16), mRNA. [Source:RefSeq mRNA;Acc:NM_213751]
ssc-miR-125a	ENSSSCG00000001863	0	-0.6	-	-
ssc-miR-125a	ENSSSCG00000001991	DHRS1	-0.8	-1	dehydrogenase/reductase (SDR family) member 1 [Source:HGNC Symbol;Acc:16445]
ssc-miR-125a	ENSSSCG00000002005	EMC9	-0.8	-	ER membrane protein complex subunit 9 [Source:HGNC Symbol;Acc:20273]
ssc-miR-125a	ENSSSCG00000002081	0	-	-0.8	Uncharacterized protein [Source:UniProtKB/TrEMBL;Acc:F1S6W1]
ssc-miR-125a	ENSSSCG00000002235	LPCAT4	-	-0.6	lysophosphatidylcholine acyltransferase 4 [Source:HGNC Symbol;Acc:30059]
ssc-miR-125a	ENSSSCG00000002396	GSTZ1	-	-0.8	glutathione S-transferase zeta 1 [Source:HGNC Symbol;Acc:4643]
ssc-miR-125a	ENSSSCG00000002511	0	-	-0.8	-
ssc-miR-125a	ENSSSCG00000002736	TAT	-	-0.774597	tyrosine aminotransferase [Source:HGNC Symbol;Acc:11573]
ssc-miR-125a	ENSSSCG00000003007	0	-	-0.6	Uncharacterized protein [Source:UniProtKB/TrEMBL;Acc:F1RHA0]
ssc-miR-125a	ENSSSCG00000003018	HSL	-0.6	-	Sus scrofa lipase, hormone-sensitive (LIPE), mRNA. [Source:RefSeq mRNA;Acc:NM_214315]
ssc-miR-125a	ENSSSCG00000003139	BCAT2	-	-0.6	Branched-chain-amino-acid aminotransferase, mitochondrial [Source:UniProtKB/Swiss-Prot;Acc:O19098]
ssc-miR-125a	ENSSSCG00000003160	NTF4	-0.8	-	neurotrophin 4 [Source:HGNC Symbol;Acc:8024]
ssc-miR-125a	ENSSSCG00000003170	SLC17A7	-	-0.8	solute carrier family 17 (vesicular glutamate transporter), member 7 [Source:HGNC Symbol;Acc:16704]
ssc-miR-125a	ENSSSCG00000003204	VRK3	-0.8	-	vaccinia related kinase 3 [Source:HGNC Symbol;Acc:18996]
ssc-miR-125a	ENSSSCG00000003341	TAS1R3	-	-0.6	taste receptor, type 1, member 3 [Source:HGNC Symbol;Acc:15661]
ssc-miR-125a	ENSSSCG00000003699	GREB1L	-0.8	-0.8	-
ssc-miR-125a	ENSSSCG00000003815	ALG6	-1	-0.6	ALG6, alpha-1,3-glucosyltransferase [Source:HGNC Symbol;Acc:23157]
ssc-miR-125a	ENSSSCG00000004010	ERMARD	-1	-	-
ssc-miR-125a	ENSSSCG00000004022	RPS6KA2	-	-0.6	ribosomal protein S6 kinase, 90kDa, polypeptide 2 [Source:HGNC Symbol;Acc:10431]
ssc-miR-125a	ENSSSCG00000004058	EZR	-0.6	-1	ezrin [Source:HGNC Symbol;Acc:12691]
ssc-miR-125a	ENSSSCG00000004122	EPM2A	-0.8	-0.8	epilepsy, progressive myoclonus type 2A, Lafora disease (laforin) [Source:HGNC Symbol;Acc:3413]
ssc-miR-125a	ENSSSCG00000004497	PSTPIP2	-1	-0.8	proline-serine-threonine phosphatase interacting protein 2 [Source:HGNC Symbol;Acc:9581]
ssc-miR-125a	ENSSSCG00000004506	CTIF	-0.8	-0.6	CBP80/20-dependent translation initiation factor [Source:HGNC Symbol;Acc:23925]
ssc-miR-125a	ENSSSCG00000004569	LACTB	-	-0.8	lactamase, beta [Source:HGNC Symbol;Acc:16468]
ssc-miR-125a	ENSSSCG00000004597	AQP9	-0.8	-	Sus scrofa aquaporin 9 (AQP9), mRNA. [Source:RefSeq mRNA;Acc:NM_001112684]
ssc-miR-125a	ENSSSCG00000004678	DUOX2	-0.8	-	dual oxidase 2 [Source:HGNC Symbol;Acc:13273]
ssc-miR-125a	ENSSSCG00000004728	SKM	-1	-0.8	Sus scrofa calpain 3 (CAPN3), mRNA. [Source:RefSeq mRNA;Acc:NM_214171]
ssc-miR-125a	ENSSSCG00000004729	GANC	-1	-0.8	glucosidase, alpha; neutral C [Source:HGNC Symbol;Acc:4139]
ssc-miR-125a	ENSSSCG00000004741	JMJD7	-0.6	-	Sus scrofa jumonji domain containing 7 (JMJD7), mRNA. [Source:RefSeq mRNA;Acc:NM_001204244]
ssc-miR-125a	ENSSSCG00000004957	CLN6	-	-0.8	ceroid-lipofuscinosis, neuronal 6, late infantile, variant [Source:HGNC Symbol;Acc:2077]
ssc-miR-125a	ENSSSCG00000005102	AEN	-	-0.6	apoptosis enhancing nuclease [Source:HGNC Symbol;Acc:25722]
ssc-miR-125a	ENSSSCG00000005325	TMEM8B	-	-0.8	transmembrane protein 8B [Source:HGNC Symbol;Acc:21427]
ssc-miR-125a	ENSSSCG00000005530	LHX6	-1	-0.8	LIM homeobox 6 [Source:HGNC Symbol;Acc:21735]
ssc-miR-125a	ENSSSCG00000005665	PHYHD1	-0.8	-	-
ssc-miR-125a	ENSSSCG00000005740	SARDH	-0.8	-0.8	sarcosine dehydrogenase [Source:HGNC Symbol;Acc:10536]
ssc-miR-125a	ENSSSCG00000005753	CAMSAP1	-	-0.8	calmodulin regulated spectrin-associated protein 1 [Source:HGNC Symbol;Acc:19946]
ssc-miR-125a	ENSSSCG00000005828	EGFL7	-0.8	-0.8	EGF-like-domain, multiple 7 [Source:HGNC Symbol;Acc:20594]
ssc-miR-125a	ENSSSCG00000005838	TRAF2	-0.8	-0.6	TNF receptor-associated factor 2 [Source:HGNC Symbol;Acc:12032]
ssc-miR-125a	ENSSSCG00000005841	RABL6	-	-0.6	RAB, member RAS oncogene family-like 6 [Source:HGNC Symbol;Acc:24703]
ssc-miR-125a	ENSSSCG00000006213	ADHFE1	-1	-0.8	alcohol dehydrogenase, iron containing, 1 [Source:HGNC Symbol;Acc:16354]
ssc-miR-125a	ENSSSCG00000006545	CHRNB2	-1	-	Uncharacterized protein [Source:UniProtKB/TrEMBL;Acc:F1RGM6]
ssc-miR-125a	ENSSSCG00000006702	FMO5	-	-0.8	Dimethylaniline monooxygenase [N-oxide-forming] [Source:UniProtKB/TrEMBL;Acc:F1SDB7]
ssc-miR-125a	ENSSSCG00000006763	BCL2L15	-0.8	-0.8	BCL2-like 15 [Source:HGNC Symbol;Acc:33624]
ssc-miR-125a	ENSSSCG00000007208	TRIB3	-0.6	-	tribbles pseudokinase 3 [Source:HGNC Symbol;Acc:16228]
ssc-miR-125a	ENSSSCG00000007350	PPP1R16B	-1	-	protein phosphatase 1, regulatory subunit 16B [Source:HGNC Symbol;Acc:15850]
ssc-miR-125a	ENSSSCG00000007387	PI3	-0.8	-1	peptidase inhibitor 3, skin-derived [Source:HGNC Symbol;Acc:8947]
ssc-miR-125a	ENSSSCG00000007486	CYP24A1	-1	-	Sus scrofa cytochrome P450, family 24, subfamily A, polypeptide 1 (CYP24A1), nuclear gene encoding mitochondrial protein, mRNA. [Source:RefSeq mRNA;Acc:NM_214075]
ssc-miR-125a	ENSSSCG00000007492	C17H20ORF108	-1	-0.8	-
ssc-miR-125a	ENSSSCG00000007545	GET4	-0.8	-0.6	golgi to ER traffic protein 4 homolog (S. cerevisiae) [Source:HGNC Symbol;Acc:21690]
ssc-miR-125a	ENSSSCG00000007622	0	-0.8	-	-
ssc-miR-125a	ENSSSCG00000007710	CHREBP	-	-0.8	Uncharacterized protein [Source:UniProtKB/TrEMBL;Acc:F1RJN3]
ssc-miR-125a	ENSSSCG00000007718	CLDN4	-0.8	-	Sus scrofa claudin 4 (CLDN4), mRNA. [Source:RefSeq mRNA;Acc:NM_001161637]
ssc-miR-125a	ENSSSCG00000007760	PRSS8	-1	-0.8	protease, serine, 8 [Source:HGNC Symbol;Acc:9491]
ssc-miR-125a	ENSSSCG00000007992	PIGQ	-0.8	-0.8	phosphatidylinositol glycan anchor biosynthesis, class Q [Source:HGNC Symbol;Acc:14135]
ssc-miR-125a	ENSSSCG00000008004	FAM173A	-	-1	-
ssc-miR-125a	ENSSSCG00000008073	OMD	-	-0.8	osteomodulin [Source:HGNC Symbol;Acc:8134]
ssc-miR-125a	ENSSSCG00000008077	C9orf89	-	-0.8	-
ssc-miR-125a	ENSSSCG00000008118	0	-	-0.632456	Uncharacterized protein [Source:UniProtKB/TrEMBL;Acc:F1SU61]
ssc-miR-125a	ENSSSCG00000008119	KCNIP3	-0.8	-0.8	Kv channel interacting protein 3, calsenilin [Source:HGNC Symbol;Acc:15523]
ssc-miR-125a	ENSSSCG00000008193	ZAP70	-0.774597	-	zeta-chain (TCR) associated protein kinase 70kDa [Source:HGNC Symbol;Acc:12858]
ssc-miR-125a	ENSSSCG00000008503	FEZ2	-0.8	-1	fasciculation and elongation protein zeta 2 (zygin II) [Source:HGNC Symbol;Acc:3660]
ssc-miR-125a	ENSSSCG00000008554	ABHD1	-	-1	-
ssc-miR-125a	ENSSSCG00000008648	IRG6	-0.737865	-0.737865	Sus scrofa inflammatory response protein 6 (IRG6), mRNA. [Source:RefSeq mRNA;Acc:NM_213817]
ssc-miR-125a	ENSSSCG00000008991	FRAS1	-0.774597	-	Fraser syndrome 1 [Source:HGNC Symbol;Acc:19185]
ssc-miR-125a	ENSSSCG00000009176	LAMTOR3	-	-0.6	late endosomal/lysosomal adaptor, MAPK and MTOR activator 3 [Source:HGNC Symbol;Acc:15606]
ssc-miR-125a	ENSSSCG00000009366	STOML3	-0.8	-0.8	stomatin (EPB72)-like 3 [Source:HGNC Symbol;Acc:19420]
ssc-miR-125a	ENSSSCG00000009584	SEMA4D	-0.8	-	sema domain, immunoglobulin domain (Ig), transmembrane domain (TM) and short cytoplasmic domain, (semaphorin) 4D [Source:HGNC Symbol;Acc:10732]
ssc-miR-125a	ENSSSCG00000009591	0	-	-1	Uncharacterized protein [Source:UniProtKB/TrEMBL;Acc:F1RN09]
ssc-miR-125a	ENSSSCG00000009893	TMEM116	-0.6	-	-
ssc-miR-125a	ENSSSCG00000009998	GATSL3	-	-0.6	-
ssc-miR-125a	ENSSSCG00000010134	TANGO2	-1	-0.6	transport and golgi organization 2 homolog (Drosophila) [Source:HGNC Symbol;Acc:25439]
ssc-miR-125a	ENSSSCG00000010376	GDF10	-	-1	growth differentiation factor 10 [Source:HGNC Symbol;Acc:4215]
ssc-miR-125a	ENSSSCG00000010497	ENTPD1	-0.8	-0.6	ectonucleoside triphosphate diphosphohydrolase 1 [Source:HGNC Symbol;Acc:3363]
ssc-miR-125a	ENSSSCG00000010521	UBTD1	-	-0.6	ubiquitin domain containing 1 [Source:HGNC Symbol;Acc:25683]
ssc-miR-125a	ENSSSCG00000010566	FBXW4	-1	-0.8	F-box and WD repeat domain containing 4 [Source:HGNC Symbol;Acc:10847]
ssc-miR-125a	ENSSSCG00000010574	LDB1	-	-0.6	LIM domain binding 1 [Source:HGNC Symbol;Acc:6532]
ssc-miR-125a	ENSSSCG00000010584	TMEM180	-0.8	-1	-
ssc-miR-125a	ENSSSCG00000010686	BAG3	-0.8	-0.8	BCL2-associated athanogene 3 [Source:HGNC Symbol;Acc:939]
ssc-miR-125a	ENSSSCG00000010854	TMEM63A	-0.6	-	transmembrane protein 63A [Source:HGNC Symbol;Acc:29118]
ssc-miR-125a	ENSSSCG00000010862	CDC42BPA	-0.8	-	CDC42 binding protein kinase alpha (DMPK-like) [Source:HGNC Symbol;Acc:1737]
ssc-miR-125a	ENSSSCG00000011443	STAB1	-0.6	-	stabilin 1 [Source:HGNC Symbol;Acc:18628]
ssc-miR-125a	ENSSSCG00000011556	IL17RE	-0.8	-0.6	-
ssc-miR-125a	ENSSSCG00000011583	TMEM40	-	-0.8	-
ssc-miR-125a	ENSSSCG00000011832	0	-	-1	Uncharacterized protein [Source:UniProtKB/TrEMBL;Acc:F1SQX8]
ssc-miR-125a	ENSSSCG00000011850	MUC4	-	-0.737865	Sus scrofa mucin 4, cell surface associated (MUC4), mRNA. [Source:RefSeq mRNA;Acc:NM_001206344]
ssc-miR-125a	ENSSSCG00000011896	ADPRH	-0.8	-	ADP-ribosylarginine hydrolase [Source:HGNC Symbol;Acc:269]
ssc-miR-125a	ENSSSCG00000012290	WDR45	-1	-0.8	Sus scrofa WD repeat domain 45 (WDR45), mRNA. [Source:RefSeq mRNA;Acc:NM_001190293]
ssc-miR-125a	ENSSSCG00000012394	GJB1	-	-0.948683	gap junction protein, beta 1, 32kDa [Source:HGNC Symbol;Acc:4283]
ssc-miR-125a	ENSSSCG00000012487	XKRX	-	-0.6	-
ssc-miR-125a	ENSSSCG00000012492	DRP2	-0.6	-	dystrophin related protein 2 [Source:HGNC Symbol;Acc:3032]
ssc-miR-125a	ENSSSCG00000012887	0	-0.8	-	Uncharacterized protein [Source:UniProtKB/TrEMBL;Acc:F1RVQ2]
ssc-miR-125a	ENSSSCG00000012905	TMEM134	-0.8	-0.8	-
ssc-miR-125a	ENSSSCG00000012963	SART1	-0.8	-0.6	squamous cell carcinoma antigen recognized by T cells [Source:HGNC Symbol;Acc:10538]
ssc-miR-125a	ENSSSCG00000013018	CDC42BPG	-	-0.8	CDC42 binding protein kinase gamma (DMPK-like) [Source:HGNC Symbol;Acc:29829]
ssc-miR-125a	ENSSSCG00000013028	ESRRA	-0.8	-0.8	estrogen-related receptor alpha [Source:HGNC Symbol;Acc:3471]
ssc-miR-125a	ENSSSCG00000013110	TMEM109	-	-0.8	transmembrane protein 109 [Source:HGNC Symbol;Acc:28771]
ssc-miR-125a	ENSSSCG00000013244	0	-1	-0.8	Uncharacterized protein [Source:UniProtKB/TrEMBL;Acc:F1SIC0]
ssc-miR-125a	ENSSSCG00000013360	TMEM86A	-1	-0.6	transmembrane protein 86A [Source:HGNC Symbol;Acc:26890]
ssc-miR-125a	ENSSSCG00000013444	BTBD2	-	-0.6	BTB (POZ) domain containing 2 [Source:HGNC Symbol;Acc:15504]
ssc-miR-125a	ENSSSCG00000013564	0	-0.8	-0.8	Tyrosine-protein kinase receptor [Source:UniProtKB/TrEMBL;Acc:F1SCL0]
ssc-miR-125a	ENSSSCG00000013583	CAMSAP3	-	-0.632456	calmodulin regulated spectrin-associated protein family, member 3 [Source:HGNC Symbol;Acc:29307]
ssc-miR-125a	ENSSSCG00000013599	ANGPTL4	-0.8	-0.6	Sus scrofa angiopoietin-like 4 (ANGPTL4), mRNA. [Source:RefSeq mRNA;Acc:NM_001038644]
ssc-miR-125a	ENSSSCG00000013614	CNN1	-	-0.8	Sus scrofa calponin 1, basic, smooth muscle (CNN1), mRNA. [Source:RefSeq mRNA;Acc:NM_213878]
ssc-miR-125a	ENSSSCG00000013661	EIF3G	-	-0.6	eukaryotic translation initiation factor 3, subunit G [Source:HGNC Symbol;Acc:3274]
ssc-miR-125a	ENSSSCG00000013752	STX10	-	-0.8	syntaxin 10 [Source:HGNC Symbol;Acc:11428]
ssc-miR-125a	ENSSSCG00000013780	TECR	-0.8	-0.8	trans-2,3-enoyl-CoA reductase [Source:HGNC Symbol;Acc:4551]
ssc-miR-125a	ENSSSCG00000013893	ARRDC2	-	-0.8	arrestin domain containing 2 [Source:HGNC Symbol;Acc:25225]
ssc-miR-125a	ENSSSCG00000014070	ANKRA2	-0.8	-	-
ssc-miR-125a	ENSSSCG00000014173	LNPEP	-0.8	-	Sus scrofa leucyl/cystinyl aminopeptidase (LNPEP), mRNA. [Source:RefSeq mRNA;Acc:NM_001105291]
ssc-miR-125a	ENSSSCG00000014627	SMPD1	-	-0.6	sphingomyelin phosphodiesterase 1, acid lysosomal [Source:HGNC Symbol;Acc:11120]
ssc-miR-125a	ENSSSCG00000014672	TRIM6	-1	-	Uncharacterized protein [Source:UniProtKB/TrEMBL;Acc:F1RJD9]
ssc-miR-125a	ENSSSCG00000014825	RELT	-0.8	-0.8	RELT tumor necrosis factor receptor [Source:HGNC Symbol;Acc:13764]
ssc-miR-125a	ENSSSCG00000015105	SLC37A4	-	-0.6	Sus scrofa solute carrier family 37 (glucose-6-phosphate transporter), member 4 (SLC37A4), mRNA. [Source:RefSeq mRNA;Acc:NM_001199719]
ssc-miR-125a	ENSSSCG00000015205	HEPACAM	-	-0.8	hepatic and glial cell adhesion molecule [Source:HGNC Symbol;Acc:26361]
ssc-miR-125a	ENSSSCG00000015258	GLB1L2	-	-0.737865	galactosidase, beta 1-like 2 [Source:HGNC Symbol;Acc:25129]
ssc-miR-125a	ENSSSCG00000015259	B3GAT1	-	-0.8	beta-1,3-glucuronyltransferase 1 (glucuronosyltransferase P) [Source:HGNC Symbol;Acc:921]
ssc-miR-125a	ENSSSCG00000015283	PIK3C2B	-0.8	-	phosphatidylinositol-4-phosphate 3-kinase, catalytic subunit type 2 beta [Source:HGNC Symbol;Acc:8972]
ssc-miR-125a	ENSSSCG00000015340	ASNS	-	-0.6	Sus scrofa asparagine synthetase (glutamine-hydrolyzing) (ASNS), mRNA. [Source:RefSeq mRNA;Acc:NM_001167640]
ssc-miR-125a	ENSSSCG00000015383	RAPGEF5	-	-1	Rap guanine nucleotide exchange factor (GEF) 5 [Source:HGNC Symbol;Acc:16862]
ssc-miR-125a	ENSSSCG00000015770	VEGFC	-	-1	vascular endothelial growth factor C [Source:HGNC Symbol;Acc:12682]
ssc-miR-125a	ENSSSCG00000016207	FAM134A	-	-0.8	-
ssc-miR-125a	ENSSSCG00000016367	RNPEPL1	-0.8	-0.8	arginyl aminopeptidase (aminopeptidase B)-like 1 [Source:HGNC Symbol;Acc:10079]
ssc-miR-125a	ENSSSCG00000016437	WDR86	-	-1	WD repeat domain 86 [Source:HGNC Symbol;Acc:28020]
ssc-miR-125a	ENSSSCG00000016548	PODXL	-0.8	-0.8	-
ssc-miR-125a	ENSSSCG00000016578	FLNC	-0.6	-	filamin C, gamma [Source:HGNC Symbol;Acc:3756]
ssc-miR-125a	ENSSSCG00000016637	TFEC	-	-0.8	transcription factor EC [Source:HGNC Symbol;Acc:11754]
ssc-miR-125a	ENSSSCG00000016722	UBE2D4	-1	-0.8	ubiquitin-conjugating enzyme E2D 4 (putative) [Source:HGNC Symbol;Acc:21647]
ssc-miR-125a	ENSSSCG00000016744	TMED4	-	-0.8	transmembrane emp24 protein transport domain containing 4 [Source:HGNC Symbol;Acc:22301]
ssc-miR-125a	ENSSSCG00000016755	POLM	-	-0.8	polymerase (DNA directed), mu [Source:HGNC Symbol;Acc:9185]
ssc-miR-125a	ENSSSCG00000016793	ZNF622	-0.8	-0.8	zinc finger protein 622 [Source:HGNC Symbol;Acc:30958]
ssc-miR-125a	ENSSSCG00000017205	SAP30BP	-	-0.6	SAP30 binding protein [Source:HGNC Symbol;Acc:30785]
ssc-miR-125a	ENSSSCG00000017218	CDR2L	-	-0.8	-
ssc-miR-125a	ENSSSCG00000017381	0	-	-0.8	Uncharacterized protein [Source:UniProtKB/TrEMBL;Acc:F1S1H0]
ssc-miR-125a	ENSSSCG00000017510	CACNLB1	-1	-1	Uncharacterized protein [Source:UniProtKB/TrEMBL;Acc:F1RWK8]
ssc-miR-125a	ENSSSCG00000017515	TBKBP1	-	-0.6	-
ssc-miR-125a	ENSSSCG00000017578	ITGA3	-0.8	-0.8	integrin, alpha 3 (antigen CD49C, alpha 3 subunit of VLA-3 receptor) [Source:HGNC Symbol;Acc:6139]
ssc-miR-125a	ENSSSCG00000017583	SGCA	-0.8	-0.8	-
ssc-miR-125a	ENSSSCG00000017589	DLX3	-	-1	distal-less homeobox 3 [Source:HGNC Symbol;Acc:2916]
ssc-miR-125a	ENSSSCG00000017837	RAP1GAP2	-0.8	-0.8	RAP1 GTPase activating protein 2 [Source:HGNC Symbol;Acc:29176]
ssc-miR-125a	ENSSSCG00000018051	COPS3	-	-0.6	COP9 signalosome subunit 3 [Source:HGNC Symbol;Acc:2239]
ssc-miR-125a	ENSSSCG00000018052	NT5M	-0.8	-0.8	5',3'-nucleotidase, mitochondrial [Source:HGNC Symbol;Acc:15769]
ssc-miR-125a	ENSSSCG00000020705	MAP3K8	-0.8	-	Uncharacterized protein [Source:UniProtKB/TrEMBL;Acc:I3L9B2]
ssc-miR-125a	ENSSSCG00000020744	DUSP3	-0.8	-	dual specificity phosphatase 3 [Source:HGNC Symbol;Acc:3069]
ssc-miR-125a	ENSSSCG00000020803	BRPF3	-	-0.8	Uncharacterized protein [Source:UniProtKB/TrEMBL;Acc:I3LSN1]
ssc-miR-125a	ENSSSCG00000020837	CH242-238L13.2	-0.8	-	-
ssc-miR-125a	ENSSSCG00000020856	PPME1	-0.8	-	protein phosphatase methylesterase 1 [Source:HGNC Symbol;Acc:30178]
ssc-miR-125a	ENSSSCG00000020940	0	-0.6	-	Uncharacterized protein [Source:UniProtKB/TrEMBL;Acc:I3LMV2]
ssc-miR-125a	ENSSSCG00000021325	MCFD2	-	-1	multiple coagulation factor deficiency 2 [Source:HGNC Symbol;Acc:18451]
ssc-miR-125a	ENSSSCG00000021338	0	-	-0.6	-
ssc-miR-125a	ENSSSCG00000021340	CTSF	-1	-	Uncharacterized protein [Source:UniProtKB/TrEMBL;Acc:F1RU48]
ssc-miR-125a	ENSSSCG00000021638	NEU3	-1	-	sialidase 3 (membrane sialidase) [Source:HGNC Symbol;Acc:7760]
ssc-miR-125a	ENSSSCG00000021657	0	-0.8	-1	Uncharacterized protein [Source:UniProtKB/TrEMBL;Acc:I3LRU7]
ssc-miR-125a	ENSSSCG00000021968	SLC19A3	-0.948683	-	solute carrier family 19 (thiamine transporter), member 3 [Source:HGNC Symbol;Acc:16266]
ssc-miR-125a	ENSSSCG00000022269	SPRP	-	-0.8	small proline-rich protein 3 [Source:HGNC Symbol;Acc:11268]
ssc-miR-125a	ENSSSCG00000022301	EIF4EBP1	-1	-	eukaryotic translation initiation factor 4E binding protein 1 [Source:HGNC Symbol;Acc:3288]
ssc-miR-125a	ENSSSCG00000022365	PPA2	-0.8	-	pyrophosphatase (inorganic) 2 [Source:HGNC Symbol;Acc:28883]
ssc-miR-125a	ENSSSCG00000022395	SLC25A35	-	-0.8	solute carrier family 25, member 35 [Source:HGNC Symbol;Acc:31921]
ssc-miR-125a	ENSSSCG00000022689	GADD45B	-	-0.8	Growth arrest and DNA-damage-inducible, beta; Uncharacterized protein [Source:UniProtKB/TrEMBL;Acc:I3L775]
ssc-miR-125a	ENSSSCG00000022812	ARID3B	-0.8	-1	AT rich interactive domain 3B (BRIGHT-like) [Source:HGNC Symbol;Acc:14350]
ssc-miR-125a	ENSSSCG00000023043	BCL2L13	-1	-	BCL2-like 13 (apoptosis facilitator) [Source:HGNC Symbol;Acc:17164]
ssc-miR-125a	ENSSSCG00000023272	ILK	-	-0.6	integrin-linked kinase [Source:HGNC Symbol;Acc:6040]
ssc-miR-125a	ENSSSCG00000023609	TP53INP1	-0.8	-	tumor protein p53 inducible nuclear protein 1 [Source:HGNC Symbol;Acc:18022]
ssc-miR-125a	ENSSSCG00000023866	ACSF3	-0.6	-1	acyl-CoA synthetase family member 3 [Source:HGNC Symbol;Acc:27288]
ssc-miR-125a	ENSSSCG00000023972	DRAM1	-0.8	-0.8	-
ssc-miR-125a	ENSSSCG00000024026	SUMO3	-	-0.8	-
ssc-miR-125a	ENSSSCG00000024088	0	-	-0.6	Uncharacterized protein [Source:UniProtKB/TrEMBL;Acc:I3LDQ1]
ssc-miR-125a	ENSSSCG00000024109	0	-1	-0.8	Uncharacterized protein [Source:UniProtKB/TrEMBL;Acc:I3L8N1]
ssc-miR-125a	ENSSSCG00000024270	CCR2	-	-0.8	Chemokine (C-C motif) receptor 2; Chemokine C-C motif receptor 2; Uncharacterized protein [Source:UniProtKB/TrEMBL;Acc:Q6YT42]
ssc-miR-125a	ENSSSCG00000024453	0	-	-0.6	Uncharacterized protein [Source:UniProtKB/TrEMBL;Acc:I3LF30]
ssc-miR-125a	ENSSSCG00000024488	0	-	-0.6	nucleotide binding protein 1 [Source:HGNC Symbol;Acc:8041]
ssc-miR-125a	ENSSSCG00000024519	FCAR	-0.8	-	-
ssc-miR-125a	ENSSSCG00000024790	0	-	-0.6	Uncharacterized protein [Source:UniProtKB/TrEMBL;Acc:I3L9D0]
ssc-miR-125a	ENSSSCG00000025344	0	-	-0.8	polyhomeotic homolog 2 (Drosophila) [Source:HGNC Symbol;Acc:3183]
ssc-miR-125a	ENSSSCG00000025754	ZGLP1	-0.6	-	zinc finger, GATA-like protein 1 [Source:HGNC Symbol;Acc:37245]
ssc-miR-125a	ENSSSCG00000025794	FBRS	-	-0.6	fibrosin [Source:HGNC Symbol;Acc:20442]
ssc-miR-125a	ENSSSCG00000025831	NREP	-	-0.8	Uncharacterized protein [Source:UniProtKB/TrEMBL;Acc:F1RLG1]
ssc-miR-125a	ENSSSCG00000026006	KLF13	-0.6	-	Sus scrofa Kruppel-like factor 13 (KLF13), mRNA. [Source:RefSeq mRNA;Acc:NM_001011505]
ssc-miR-125a	ENSSSCG00000026022	0	-	-0.8	tubulin, beta 6 class V [Source:HGNC Symbol;Acc:20776]
ssc-miR-125a	ENSSSCG00000026108	CDC42EP1	-	-0.8	CDC42 effector protein (Rho GTPase binding) 1 [Source:HGNC Symbol;Acc:17014]
ssc-miR-125a	ENSSSCG00000026331	ADCK4	-0.8	-	aarF domain containing kinase 4 [Source:HGNC Symbol;Acc:19041]
ssc-miR-125a	ENSSSCG00000026576	BCDIN3D	-0.8	-	BCDIN3 domain containing [Source:HGNC Symbol;Acc:27050]
ssc-miR-125a	ENSSSCG00000026798	CYP2C42	-0.8	-	Sus scrofa cytochrome P450 C42 (CYP2C42), mRNA. [Source:RefSeq mRNA;Acc:NM_001167835]
ssc-miR-125a	ENSSSCG00000026847	ABHD14B	-	-0.6	abhydrolase domain containing 14B [Source:HGNC Symbol;Acc:28235]
ssc-miR-125a	ENSSSCG00000026857	0	-1	-	Adenylyl cyclase-associated protein [Source:UniProtKB/TrEMBL;Acc:I3LVT1]
ssc-miR-125a	ENSSSCG00000026947	GMPR2	-0.8	-	guanosine monophosphate reductase 2 [Source:HGNC Symbol;Acc:4377]
ssc-miR-125a	ENSSSCG00000026964	0	-0.6	-	Uncharacterized protein [Source:UniProtKB/TrEMBL;Acc:I3L8I6]
ssc-miR-125a	ENSSSCG00000026968	SLC20A2	-	-0.8	Uncharacterized protein [Source:UniProtKB/TrEMBL;Acc:I3L7K6]
ssc-miR-125a	ENSSSCG00000027024	ASIC3	-0.6	-1	acid-sensing (proton-gated) ion channel 3 [Source:HGNC Symbol;Acc:101]
ssc-miR-125a	ENSSSCG00000027057	SYVN1	-	-0.8	synovial apoptosis inhibitor 1, synoviolin [Source:HGNC Symbol;Acc:20738]
ssc-miR-125a	ENSSSCG00000027164	0	-0.8	-	-
ssc-miR-125a	ENSSSCG00000027365	WNT7B	-	-0.8	wingless-type MMTV integration site family, member 7B [Source:HGNC Symbol;Acc:12787]
ssc-miR-125a	ENSSSCG00000027368	CTSF	-1	-	Uncharacterized protein [Source:UniProtKB/TrEMBL;Acc:F1RU48]
ssc-miR-125a	ENSSSCG00000027426	BCL3	-0.8	-0.6	B-cell CLL/lymphoma 3 [Source:HGNC Symbol;Acc:998]
ssc-miR-125a	ENSSSCG00000027628	0	-	-0.8	Uncharacterized protein [Source:UniProtKB/TrEMBL;Acc:I3LGM2]
ssc-miR-125a	ENSSSCG00000027848	0	-0.8	-0.8	Uncharacterized protein [Source:UniProtKB/TrEMBL;Acc:I3LPQ5]
ssc-miR-125a	ENSSSCG00000027946	MVP	-0.6	-0.8	major vault protein [Source:HGNC Symbol;Acc:7531]
ssc-miR-125a	ENSSSCG00000028010	ABHD3	-	-0.8	-
ssc-miR-125a	ENSSSCG00000028367	DAPP1	-0.6	-	-
ssc-miR-125a	ENSSSCG00000028735	DDX51	-	-0.8	-
ssc-miR-125a	ENSSSCG00000028794	0	-1	-0.8	Sus scrofa branched chain keto acid dehydrogenase E1, alpha polypeptide (BCKDHA), nuclear gene encoding mitochondrial protein, mRNA. [Source:RefSeq mRNA;Acc:NM_001123083]
ssc-miR-125a	ENSSSCG00000029596	0	-0.632456	-	Uncharacterized protein [Source:UniProtKB/TrEMBL;Acc:I3LFG0]
ssc-miR-125a	ENSSSCG00000029881	0	-	-1	Uncharacterized protein [Source:UniProtKB/TrEMBL;Acc:I3L768]
ssc-miR-125a	ENSSSCG00000029886	LYVE1	-0.6	-0.8	lymphatic vessel endothelial hyaluronan receptor 1 [Source:HGNC Symbol;Acc:14687]
ssc-miR-125a	ENSSSCG00000029949	CD248	-	-0.6	CD248 molecule, endosialin [Source:HGNC Symbol;Acc:18219]
ssc-miR-125a	ENSSSCG00000030369	KIAA1522	-0.6	-	-
ssc-miR-125a	ENSSSCG00000030680	TCF7	-1	-0.8	transcription factor 7 (T-cell specific, HMG-box) [Source:HGNC Symbol;Acc:11639]
ssc-miR-125a	ENSSSCG00000030707	SKIP	-1	-0.8	Sus scrofa inositol polyphosphate-5-phosphatase K (INPP5K), mRNA. [Source:RefSeq mRNA;Acc:NM_001190292]
ssc-miR-125a	ENSSSCG00000030848	TMEM27	-	-0.8	-
ssc-miR-1306-5p	ENSSSCG00000000111	BAIAP2L2	-0.8	-	BAI1-associated protein 2-like 2 [Source:HGNC Symbol;Acc:26203]
ssc-miR-1306-5p	ENSSSCG00000000114	PICK1	-0.8	-	protein interacting with PRKCA 1 [Source:HGNC Symbol;Acc:9394]
ssc-miR-1306-5p	ENSSSCG00000000234	GRASP	-0.8	-	GRP1 (general receptor for phosphoinositides 1)-associated scaffold protein [Source:HGNC Symbol;Acc:18707]
ssc-miR-1306-5p	ENSSSCG00000001229	SLA-3	-1	-0.8	Uncharacterized protein [Source:UniProtKB/TrEMBL;Acc:F1S1N0]
ssc-miR-1306-5p	ENSSSCG00000001341	SLA-11	-1	-0.8	Uncharacterized protein [Source:UniProtKB/TrEMBL;Acc:F1RUD0]
ssc-miR-1306-5p	ENSSSCG00000001516	BAK1	-	-0.6	BCL2-antagonist/killer 1 [Source:HGNC Symbol;Acc:949]
ssc-miR-1306-5p	ENSSSCG00000001518	ITPR3	-	-1	Uncharacterized protein [Source:UniProtKB/TrEMBL;Acc:F1RZR0]
ssc-miR-1306-5p	ENSSSCG00000001711	CLIC5	-0.8	-	chloride intracellular channel 5 [Source:HGNC Symbol;Acc:13517]
ssc-miR-1306-5p	ENSSSCG00000002039	MMP14	-	-1	Sus scrofa matrix metallopeptidase 14 (membrane-inserted) (MMP14), mRNA. [Source:RefSeq mRNA;Acc:NM_214239]
ssc-miR-1306-5p	ENSSSCG00000002276	PLEKHG3	-	-0.8	pleckstrin homology domain containing, family G (with RhoGef domain) member 3 [Source:HGNC Symbol;Acc:20364]
ssc-miR-1306-5p	ENSSSCG00000002279	GPX2	-0.8	-	Sus scrofa glutathione peroxidase 2 (gastrointestinal) (GPX2), mRNA. [Source:RefSeq mRNA;Acc:NM_001115136]
ssc-miR-1306-5p	ENSSSCG00000002792	HSF4	-1	-	heat shock transcription factor 4 [Source:HGNC Symbol;Acc:5227]
ssc-miR-1306-5p	ENSSSCG00000003428	MTHFR	-	-0.8	Methylenetetrahydrofolate reductase [Source:UniProtKB/TrEMBL;Acc:F1RF82]
ssc-miR-1306-5p	ENSSSCG00000004020	SFT2D1	-0.8	-0.6	SFT2 domain containing 1 [Source:HGNC Symbol;Acc:21102]
ssc-miR-1306-5p	ENSSSCG00000004087	CCDC170	-0.8	-	-
ssc-miR-1306-5p	ENSSSCG00000004597	AQP9	-0.8	-0.8	Sus scrofa aquaporin 9 (AQP9), mRNA. [Source:RefSeq mRNA;Acc:NM_001112684]
ssc-miR-1306-5p	ENSSSCG00000005503	TLR4	-0.8	-	-
ssc-miR-1306-5p	ENSSSCG00000006172	PI15	-	-0.8	peptidase inhibitor 15 [Source:HGNC Symbol;Acc:8946]
ssc-miR-1306-5p	ENSSSCG00000007072	SPTLC3	-0.6	-	serine palmitoyltransferase, long chain base subunit 3 [Source:HGNC Symbol;Acc:16253]
ssc-miR-1306-5p	ENSSSCG00000007143	MAVS	-0.8	-	mitochondrial antiviral signaling protein [Source:HGNC Symbol;Acc:29233]
ssc-miR-1306-5p	ENSSSCG00000007208	TRIB3	-0.6	-	tribbles pseudokinase 3 [Source:HGNC Symbol;Acc:16228]
ssc-miR-1306-5p	ENSSSCG00000007350	PPP1R16B	-1	-0.8	protein phosphatase 1, regulatory subunit 16B [Source:HGNC Symbol;Acc:15850]
ssc-miR-1306-5p	ENSSSCG00000007424	TNNC2	-0.8	-	Sus scrofa troponin C type 2 (fast) (TNNC2), mRNA. [Source:RefSeq mRNA;Acc:NM_001001862]
ssc-miR-1306-5p	ENSSSCG00000007760	PRSS8	-1	-	protease, serine, 8 [Source:HGNC Symbol;Acc:9491]
ssc-miR-1306-5p	ENSSSCG00000008040	TSC2	-	-0.8	tuberous sclerosis 2 [Source:HGNC Symbol;Acc:12363]
ssc-miR-1306-5p	ENSSSCG00000008044	MLST8	-	-0.8	MTOR associated protein, LST8 homolog (S. cerevisiae) [Source:HGNC Symbol;Acc:24825]
ssc-miR-1306-5p	ENSSSCG00000009616	HR	-1	-	hair growth associated [Source:HGNC Symbol;Acc:5172]
ssc-miR-1306-5p	ENSSSCG00000009638	RHOBTB2	-0.8	-	Rho-related BTB domain containing 2 [Source:HGNC Symbol;Acc:18756]
ssc-miR-1306-5p	ENSSSCG00000009693	XKR6	-	-0.6	-
ssc-miR-1306-5p	ENSSSCG00000009852	VSIG10	-	-0.8	V-set and immunoglobulin domain containing 10 [Source:HGNC Symbol;Acc:26078]
ssc-miR-1306-5p	ENSSSCG00000009919	HNF1A	-0.632456	-	Sus scrofa HNF1 homeobox A (HNF1A), mRNA. [Source:RefSeq mRNA;Acc:NM_001032388]
ssc-miR-1306-5p	ENSSSCG00000009994	MTMR3	-	-1	myotubularin related protein 3 [Source:HGNC Symbol;Acc:7451]
ssc-miR-1306-5p	ENSSSCG00000010219	ARID5B	-	-1	AT rich interactive domain 5B (MRF1-like) [Source:HGNC Symbol;Acc:17362]
ssc-miR-1306-5p	ENSSSCG00000010291	PLA2G12B	-0.8	-	phospholipase A2, group XIIB [Source:HGNC Symbol;Acc:18555]
ssc-miR-1306-5p	ENSSSCG00000010603	NEURL1	-0.8	-	neuralized E3 ubiquitin protein ligase 1 [Source:HGNC Symbol;Acc:7761]
ssc-miR-1306-5p	ENSSSCG00000010707	PAF1	-0.8	-	-
ssc-miR-1306-5p	ENSSSCG00000010708	ZFP36	-1	-	tristetraprolin [Source:RefSeq peptide;Acc:NP_001161891]
ssc-miR-1306-5p	ENSSSCG00000011211	THRB	-0.8	-	thyroid hormone receptor, beta [Source:HGNC Symbol;Acc:11799]
ssc-miR-1306-5p	ENSSSCG00000011278	TRAK1	-0.8	-	trafficking protein, kinesin binding 1 [Source:HGNC Symbol;Acc:29947]
ssc-miR-1306-5p	ENSSSCG00000011400	SEMA3B	-0.8	-	Uncharacterized protein [Source:UniProtKB/TrEMBL;Acc:F1SPP4]
ssc-miR-1306-5p	ENSSSCG00000011553	0	-0.8	-1	Uncharacterized protein [Source:UniProtKB/TrEMBL;Acc:F1SQE5]
ssc-miR-1306-5p	ENSSSCG00000012076	MX2	-	-0.8	interferon-induced GTP-binding protein Mx2 [Source:RefSeq peptide;Acc:NP_001090885]
ssc-miR-1306-5p	ENSSSCG00000012345	PFKFB1	-0.8	-	Sus scrofa 6-phosphofructo-2-kinase/fructose-2,6-biphosphatase 1 (PFKFB1), mRNA. [Source:RefSeq mRNA;Acc:NM_001143721]
ssc-miR-1306-5p	ENSSSCG00000012569	ATG4A	-1	-	-
ssc-miR-1306-5p	ENSSSCG00000012840	CD151	-0.8	-	CD151 molecule (Raph blood group) [Source:HGNC Symbol;Acc:1630]
ssc-miR-1306-5p	ENSSSCG00000012880	CPT1A	-0.8	-0.8	carnitine palmitoyltransferase 1A (liver) [Source:HGNC Symbol;Acc:2328]
ssc-miR-1306-5p	ENSSSCG00000012971	EFEMP2	-	-0.8	EGF containing fibulin-like extracellular matrix protein 2 [Source:HGNC Symbol;Acc:3219]
ssc-miR-1306-5p	ENSSSCG00000012999	CAPN1	-0.8	-	Calpain-1 catalytic subunit [Source:UniProtKB/Swiss-Prot;Acc:P35750]
ssc-miR-1306-5p	ENSSSCG00000013049	RCOR2	-0.8	-	REST corepressor 2 [Source:HGNC Symbol;Acc:27455]
ssc-miR-1306-5p	ENSSSCG00000013307	LMO2	-	-0.8	LIM domain only 2 (rhombotin-like 1) [Source:HGNC Symbol;Acc:6642]
ssc-miR-1306-5p	ENSSSCG00000013641	PDE4A	-0.8	-	Sus scrofa phosphodiesterase 4A, cAMP-specific (PDE4A), mRNA. [Source:RefSeq mRNA;Acc:NM_001123159]
ssc-miR-1306-5p	ENSSSCG00000014296	VDAC1	-	-0.6	Sus scrofa voltage-dependent anion channel 1 (VDAC1), nuclear gene encoding mitochondrial protein, mRNA. [Source:RefSeq mRNA;Acc:NM_213960]
ssc-miR-1306-5p	ENSSSCG00000014303	JADE2	-0.8	-	jade family PHD finger 2 [Source:HGNC Symbol;Acc:22984]
ssc-miR-1306-5p	ENSSSCG00000014816	0	-1	-	Uncharacterized protein [Source:UniProtKB/TrEMBL;Acc:F1SUV3]
ssc-miR-1306-5p	ENSSSCG00000014861	MOGAT2	-	-0.8	monoacylglycerol O-acyltransferase 2 [Source:HGNC Symbol;Acc:23248]
ssc-miR-1306-5p	ENSSSCG00000015093	CD3D	-0.774597	-	Sus scrofa CD3d molecule, delta (CD3-TCR complex) (CD3D), mRNA. [Source:RefSeq mRNA;Acc:NM_213775]
ssc-miR-1306-5p	ENSSSCG00000015099	BCL9L	-0.6	-	B-cell CLL/lymphoma 9-like [Source:HGNC Symbol;Acc:23688]
ssc-miR-1306-5p	ENSSSCG00000015565	C1orf21	-0.8	-	-
ssc-miR-1306-5p	ENSSSCG00000015650	MAPKAPK2	-1	-0.8	Uncharacterized protein [Source:UniProtKB/TrEMBL;Acc:F1SEZ4]
ssc-miR-1306-5p	ENSSSCG00000016191	0	-1	-	Uncharacterized protein [Source:UniProtKB/TrEMBL;Acc:F1SRY7]
ssc-miR-1306-5p	ENSSSCG00000016716	DFNA5	-0.8	-	deafness, autosomal dominant 5 [Source:HGNC Symbol;Acc:2810]
ssc-miR-1306-5p	ENSSSCG00000017406	STAT5B	-0.8	-0.8	Sus scrofa signal transducer and activator of transcription 5B (STAT5B), mRNA. [Source:RefSeq mRNA;Acc:NM_214168]
ssc-miR-1306-5p	ENSSSCG00000017492	0	-	-0.6	Uncharacterized protein [Source:UniProtKB/TrEMBL;Acc:F2Z548]
ssc-miR-1306-5p	ENSSSCG00000017510	CACNLB1	-1	-	Uncharacterized protein [Source:UniProtKB/TrEMBL;Acc:F1RWK8]
ssc-miR-1306-5p	ENSSSCG00000017637	MPO	-0.8	-1	myeloperoxidase [Source:HGNC Symbol;Acc:7218]
ssc-miR-1306-5p	ENSSSCG00000017754	0	-0.8	-	Sus scrofa lectin, galactoside-binding, soluble, 9 (LGALS9), mRNA. [Source:RefSeq mRNA;Acc:NM_213932]
ssc-miR-1306-5p	ENSSSCG00000017837	RAP1GAP2	-0.8	-	RAP1 GTPase activating protein 2 [Source:HGNC Symbol;Acc:29176]
ssc-miR-1306-5p	ENSSSCG00000017892	PITPNM3	-1	-	PITPNM family member 3 [Source:HGNC Symbol;Acc:21043]
ssc-miR-1306-5p	ENSSSCG00000020856	PPME1	-0.8	-	protein phosphatase methylesterase 1 [Source:HGNC Symbol;Acc:30178]
ssc-miR-1306-5p	ENSSSCG00000021112	0	-	-0.8	-
ssc-miR-1306-5p	ENSSSCG00000021298	0	-1	-	Uncharacterized protein [Source:UniProtKB/TrEMBL;Acc:I3LV63]
ssc-miR-1306-5p	ENSSSCG00000021638	NEU3	-1	-0.8	sialidase 3 (membrane sialidase) [Source:HGNC Symbol;Acc:7760]
ssc-miR-1306-5p	ENSSSCG00000022265	C19orf25	-0.8	-	chromosome 19 open reading frame 25 [Source:HGNC Symbol;Acc:26711]
ssc-miR-1306-5p	ENSSSCG00000022501	SOX3	-	-0.632456	SRY (sex determining region Y)-box 3 [Source:HGNC Symbol;Acc:11199]
ssc-miR-1306-5p	ENSSSCG00000022797	PPP1R3B	-1	-0.8	protein phosphatase 1, regulatory subunit 3B [Source:HGNC Symbol;Acc:14942]
ssc-miR-1306-5p	ENSSSCG00000023643	PDHA1	-0.8	-	pyruvate dehydrogenase (lipoamide) alpha 1 [Source:HGNC Symbol;Acc:8806]
ssc-miR-1306-5p	ENSSSCG00000023996	0	-0.8	-	-
ssc-miR-1306-5p	ENSSSCG00000024109	0	-1	-	Uncharacterized protein [Source:UniProtKB/TrEMBL;Acc:I3L8N1]
ssc-miR-1306-5p	ENSSSCG00000024134	MGLL	-0.8	-	Sus scrofa monoglyceride lipase (MGLL), mRNA. [Source:RefSeq mRNA;Acc:NM_001143718]
ssc-miR-1306-5p	ENSSSCG00000024254	ALKBH7	-0.8	-	alkB, alkylation repair homolog 7 (E. coli) [Source:HGNC Symbol;Acc:21306]
ssc-miR-1306-5p	ENSSSCG00000025492	NUDT13	-0.8	-	nudix (nucleoside diphosphate linked moiety X)-type motif 13 [Source:HGNC Symbol;Acc:18827]
ssc-miR-1306-5p	ENSSSCG00000026320	SPINK2	-	-0.948683	serine peptidase inhibitor, Kazal type 2 (acrosin-trypsin inhibitor) [Source:HGNC Symbol;Acc:11245]
ssc-miR-1306-5p	ENSSSCG00000026798	CYP2C42	-0.8	-	Sus scrofa cytochrome P450 C42 (CYP2C42), mRNA. [Source:RefSeq mRNA;Acc:NM_001167835]
ssc-miR-1306-5p	ENSSSCG00000026850	0	-0.8	-	Uncharacterized protein [Source:UniProtKB/TrEMBL;Acc:F1SEN6]
ssc-miR-1306-5p	ENSSSCG00000026947	GMPR2	-0.8	-	guanosine monophosphate reductase 2 [Source:HGNC Symbol;Acc:4377]
ssc-miR-1306-5p	ENSSSCG00000027164	0	-0.8	-	-
ssc-miR-1306-5p	ENSSSCG00000027528	TMEM107	-0.8	-	transmembrane protein 107 [Source:HGNC Symbol;Acc:28128]
ssc-miR-1306-5p	ENSSSCG00000027726	DLL1	-	-0.8	delta-like 1 (Drosophila) [Source:HGNC Symbol;Acc:2908]
ssc-miR-1306-5p	ENSSSCG00000028058	CCDC69	-1	-	-
ssc-miR-1306-5p	ENSSSCG00000028552	BHLHE41	-0.8	-	basic helix-loop-helix family, member e41 [Source:HGNC Symbol;Acc:16617]
ssc-miR-1306-5p	ENSSSCG00000028571	FAM207A	-	-0.8	-
ssc-miR-1306-5p	ENSSSCG00000029621	BMPR1B	-0.8	-0.8	bone morphogenetic protein receptor, type IB [Source:HGNC Symbol;Acc:1077]
ssc-miR-1306-5p	ENSSSCG00000029637	KDM2A	-1	-	Sus scrofa lysine (K)-specific demethylase 2A (KDM2A), mRNA. [Source:RefSeq mRNA;Acc:NM_001160090]
ssc-miR-1306-5p	ENSSSCG00000029710	GCNT4	-	-0.8	glucosaminyl (N-acetyl) transferase 4, core 2 [Source:HGNC Symbol;Acc:17973]
ssc-miR-1306-5p	ENSSSCG00000030480	0	-	-0.8	Uncharacterized protein [Source:UniProtKB/TrEMBL;Acc:I3L9V1]
ssc-miR-1306-5p	ENSSSCG00000030731	TMP-SLA-2	-1	-	-
ssc-miR-1307	ENSSSCG00000000082	CACNA1I	-0.6	-	calcium channel, voltage-dependent, T type, alpha 1I subunit [Source:HGNC Symbol;Acc:1396]
ssc-miR-1307	ENSSSCG00000000093	DNAL4	-	-0.8	Dynein light chain 4, axonemal [Source:UniProtKB/Swiss-Prot;Acc:A4F4L4]
ssc-miR-1307	ENSSSCG00000002648	CBFA2T3	-	-1	core-binding factor, runt domain, alpha subunit 2; translocated to, 3 [Source:HGNC Symbol;Acc:1537]
ssc-miR-1307	ENSSSCG00000002690	GAN	-0.8	-	Uncharacterized protein [Source:UniProtKB/TrEMBL;Acc:F1S473]
ssc-miR-1307	ENSSSCG00000010732	FAM53B	-0.8	-0.8	-
ssc-miR-1307	ENSSSCG00000012743	MTMR1	-0.6	-	myotubularin related protein 1 [Source:HGNC Symbol;Acc:7449]
ssc-miR-1307	ENSSSCG00000012791	NAA10	-	-1	-
ssc-miR-1307	ENSSSCG00000012850	DEAF1	-	-0.6	DEAF1 transcription factor [Source:HGNC Symbol;Acc:14677]
ssc-miR-1307	ENSSSCG00000012887	0	-0.8	-	Uncharacterized protein [Source:UniProtKB/TrEMBL;Acc:F1RVQ2]
ssc-miR-1307	ENSSSCG00000016376	0	-	-0.8	protein phosphatase 1, regulatory subunit 7 [Source:HGNC Symbol;Acc:9295]
ssc-miR-1307	ENSSSCG00000016698	HOXA11	-0.8	-	homeobox A11 [Source:HGNC Symbol;Acc:5101]
ssc-miR-1307	ENSSSCG00000017140	CHMP6	-	-0.6	charged multivesicular body protein 6 [Source:HGNC Symbol;Acc:25675]
ssc-miR-1307	ENSSSCG00000017184	PRPSAP1	-	-1	phosphoribosyl pyrophosphate synthetase-associated protein 1 [Source:HGNC Symbol;Acc:9466]
ssc-miR-1307	ENSSSCG00000020701	TTC9	-	-0.8	tetratricopeptide repeat domain 9 [Source:HGNC Symbol;Acc:20267]
ssc-miR-1307	ENSSSCG00000022884	0	-0.6	-0.6	Uncharacterized protein [Source:UniProtKB/TrEMBL;Acc:I3LT50]
ssc-miR-1307	ENSSSCG00000023435	DBI	-	-0.8	Sus scrofa diazepam binding inhibitor (GABA receptor modulator, acyl-CoA binding protein) (DBI), mRNA. [Source:RefSeq mRNA;Acc:NM_214119]
ssc-miR-1307	ENSSSCG00000023747	0	-	-0.6	-
ssc-miR-1307	ENSSSCG00000025344	0	-	-0.8	polyhomeotic homolog 2 (Drosophila) [Source:HGNC Symbol;Acc:3183]
ssc-miR-1307	ENSSSCG00000027016	C19orf47	-0.8	-0.8	-
ssc-miR-1307	ENSSSCG00000028488	LTC4S	-1	-0.8	leukotriene C4 synthase [Source:HGNC Symbol;Acc:6719]
ssc-miR-1307	ENSSSCG00000029500	0	-1	-0.6	-
ssc-miR-133a-3p	ENSSSCG00000000136	CSF2RB	-0.6	-	colony stimulating factor 2 receptor, beta, low-affinity (granulocyte-macrophage) [Source:HGNC Symbol;Acc:2436]
ssc-miR-133a-3p	ENSSSCG00000000500	0	-	-0.8	-
ssc-miR-133a-3p	ENSSSCG00000000730	PRMT8	-	-0.8	protein arginine methyltransferase 8 [Source:HGNC Symbol;Acc:5188]
ssc-miR-133a-3p	ENSSSCG00000000784	LRRK2	-	-0.8	Sus scrofa leucine-rich repeat kinase 2 (LRRK2), mRNA. [Source:RefSeq mRNA;Acc:NM_001113437]
ssc-miR-133a-3p	ENSSSCG00000000789	CNTN1	-	-0.6	Uncharacterized protein [Source:UniProtKB/TrEMBL;Acc:F1SHN1]
ssc-miR-133a-3p	ENSSSCG00000000816	SENP1	-	-1	SUMO1/sentrin specific peptidase 1 [Source:HGNC Symbol;Acc:17927]
ssc-miR-133a-3p	ENSSSCG00000001341	SLA-11	-0.6	-	Uncharacterized protein [Source:UniProtKB/TrEMBL;Acc:F1RUD0]
ssc-miR-133a-3p	ENSSSCG00000001472	SLA	-0.6	-	Sus scrofa Src-like-adaptor (SLA), mRNA. [Source:RefSeq mRNA;Acc:NM_001185143]
ssc-miR-133a-3p	ENSSSCG00000001479	HMGCLL1	-	-0.8	3-hydroxymethyl-3-methylglutaryl-CoA lyase-like 1 [Source:HGNC Symbol;Acc:21359]
ssc-miR-133a-3p	ENSSSCG00000001700	SLC29A1	-0.8	-0.8	solute carrier family 29 (equilibrative nucleoside transporter), member 1 [Source:HGNC Symbol;Acc:11003]
ssc-miR-133a-3p	ENSSSCG00000001878	PTPN9	-	-0.6	protein tyrosine phosphatase, non-receptor type 9 [Source:HGNC Symbol;Acc:9661]
ssc-miR-133a-3p	ENSSSCG00000001985	CBLN3	-1	-	Sus scrofa cerebellin 3 precursor (CBLN3), mRNA. [Source:RefSeq mRNA;Acc:NM_001112680]
ssc-miR-133a-3p	ENSSSCG00000002370	AREL1	-	-0.6	apoptosis resistant E3 ubiquitin protein ligase 1 [Source:HGNC Symbol;Acc:20363]
ssc-miR-133a-3p	ENSSSCG00000002374	DLST	-	-0.6	Sus scrofa dihydrolipoamide S-succinyltransferase (E2 component of 2-oxo-glutarate complex) (DLST), nuclear gene encoding mitochondrial protein, mRNA. [Source:RefSeq mRNA;Acc:NM_214397]
ssc-miR-133a-3p	ENSSSCG00000003018	HSL	-1	-	Sus scrofa lipase, hormone-sensitive (LIPE), mRNA. [Source:RefSeq mRNA;Acc:NM_214315]
ssc-miR-133a-3p	ENSSSCG00000003183	RRAS	-0.8	-	related RAS viral (r-ras) oncogene homolog [Source:HGNC Symbol;Acc:10447]
ssc-miR-133a-3p	ENSSSCG00000003433	PLOD1	-	-0.8	procollagen-lysine, 2-oxoglutarate 5-dioxygenase 1 [Source:HGNC Symbol;Acc:9081]
ssc-miR-133a-3p	ENSSSCG00000003434	MFN2	-0.8	-	mitofusin 2 [Source:HGNC Symbol;Acc:16877]
ssc-miR-133a-3p	ENSSSCG00000003454	KAZN	-	-0.6	kazrin, periplakin interacting protein [Source:HGNC Symbol;Acc:29173]
ssc-miR-133a-3p	ENSSSCG00000003520	CDC42	-	-0.6	Sus scrofa cell division cycle 42 (GTP binding protein, 25kDa) (CDC42), mRNA. [Source:RefSeq mRNA;Acc:NM_001078680]
ssc-miR-133a-3p	ENSSSCG00000003531	KDM1A	-	-0.6	lysine (K)-specific demethylase 1A [Source:HGNC Symbol;Acc:29079]
ssc-miR-133a-3p	ENSSSCG00000003569	SLC9A1	-0.8	-	Sus scrofa solute carrier family 9 (sodium/hydrogen exchanger), member 1 (SLC9A1), mRNA. [Source:RefSeq mRNA;Acc:NM_001007103]
ssc-miR-133a-3p	ENSSSCG00000003616	FAM167B	-0.6	-	-
ssc-miR-133a-3p	ENSSSCG00000003690	DLGAP1	-	-0.6	discs, large (Drosophila) homolog-associated protein 1 [Source:HGNC Symbol;Acc:2905]
ssc-miR-133a-3p	ENSSSCG00000003809	JAK1	-	-1	-
ssc-miR-133a-3p	ENSSSCG00000003848	APOER2	-	-0.6	Sus scrofa low density lipoprotein receptor-related protein 8, apolipoprotein e receptor (LRP8), mRNA. [Source:RefSeq mRNA;Acc:NM_001199891]
ssc-miR-133a-3p	ENSSSCG00000004041	42278	-0.774597	-	Sus scrofa organic cation transporter 1 (OCT1), mRNA. [Source:RefSeq mRNA;Acc:NM_213989]
ssc-miR-133a-3p	ENSSSCG00000004093	IYD	-0.8	-	iodotyrosine deiodinase [Source:HGNC Symbol;Acc:21071]
ssc-miR-133a-3p	ENSSSCG00000004209	PTPRK	-0.8	-	protein tyrosine phosphatase, receptor type, K [Source:HGNC Symbol;Acc:9674]
ssc-miR-133a-3p	ENSSSCG00000004382	SEC63	-	-0.6	SEC63 homolog (S. cerevisiae) [Source:HGNC Symbol;Acc:21082]
ssc-miR-133a-3p	ENSSSCG00000004628	TMOD2	-1	-1	tropomodulin 2 (neuronal) [Source:HGNC Symbol;Acc:11872]
ssc-miR-133a-3p	ENSSSCG00000004678	DUOX2	-0.8	-	dual oxidase 2 [Source:HGNC Symbol;Acc:13273]
ssc-miR-133a-3p	ENSSSCG00000004952	SMAD2	-	-0.8	Uncharacterized protein [Source:UniProtKB/TrEMBL;Acc:F1SJJ0]
ssc-miR-133a-3p	ENSSSCG00000005052	WDHD1	-	-0.6	WD repeat and HMG-box DNA binding protein 1 [Source:HGNC Symbol;Acc:23170]
ssc-miR-133a-3p	ENSSSCG00000005300	0	-	-0.6	Sus scrofa valosin containing protein (VCP), mRNA. [Source:RefSeq mRNA;Acc:NM_214280]
ssc-miR-133a-3p	ENSSSCG00000005382	TGFBR1	-	-0.8	Sus scrofa transforming growth factor, beta receptor 1 (TGFBR1), mRNA. [Source:RefSeq mRNA;Acc:NM_001038639]
ssc-miR-133a-3p	ENSSSCG00000005387	ERP44	-	-0.6	endoplasmic reticulum protein 44 [Source:HGNC Symbol;Acc:18311]
ssc-miR-133a-3p	ENSSSCG00000005679	ASB6	-1	-	Sus scrofa ankyrin repeat and SOCS box containing 6 (ASB6), mRNA. [Source:RefSeq mRNA;Acc:NM_001099937]
ssc-miR-133a-3p	ENSSSCG00000005740	SARDH	-0.8	-	sarcosine dehydrogenase [Source:HGNC Symbol;Acc:10536]
ssc-miR-133a-3p	ENSSSCG00000006059	NCALD	-	-0.6	neurocalcin delta [Source:HGNC Symbol;Acc:7655]
ssc-miR-133a-3p	ENSSSCG00000006063	0	-	-0.6	poly(A) binding protein, cytoplasmic 1 [Source:HGNC Symbol;Acc:8554]
ssc-miR-133a-3p	ENSSSCG00000006286	SELE	-0.8	-	-
ssc-miR-133a-3p	ENSSSCG00000006508	ASH1L	-	-0.8	ash1 (absent, small, or homeotic)-like (Drosophila) [Source:HGNC Symbol;Acc:19088]
ssc-miR-133a-3p	ENSSSCG00000006709	0	-	-0.8	Uncharacterized protein [Source:UniProtKB/TrEMBL;Acc:F1SB08]
ssc-miR-133a-3p	ENSSSCG00000006735	PTGFRN	-	-1	-
ssc-miR-133a-3p	ENSSSCG00000006879	0	-	-0.6	Uncharacterized protein [Source:UniProtKB/TrEMBL;Acc:F1S549]
ssc-miR-133a-3p	ENSSSCG00000007085	DSTN	-	-0.6	Sus scrofa destrin (actin depolymerizing factor) (DSTN), mRNA. [Source:RefSeq mRNA;Acc:NM_001004031]
ssc-miR-133a-3p	ENSSSCG00000007438	NCOA5	-	-0.8	nuclear receptor coactivator 5 [Source:HGNC Symbol;Acc:15909]
ssc-miR-133a-3p	ENSSSCG00000007509	TMEPAI	-	-0.6	Sus scrofa prostate transmembrane protein, androgen induced 1 (PMEPA1), mRNA. [Source:RefSeq mRNA;Acc:NM_001123203]
ssc-miR-133a-3p	ENSSSCG00000007700	HIP1	-	-0.6	huntingtin interacting protein 1 [Source:HGNC Symbol;Acc:4913]
ssc-miR-133a-3p	ENSSSCG00000007739	GUSB	-	-0.8	Sus scrofa glucuronidase, beta (GUSB), mRNA. [Source:RefSeq mRNA;Acc:NM_001123121]
ssc-miR-133a-3p	ENSSSCG00000007816	IL21R	-1	-	interleukin 21 receptor [Source:HGNC Symbol;Acc:6006]
ssc-miR-133a-3p	ENSSSCG00000007881	ERCC4	-	-0.6	excision repair cross-complementing rodent repair deficiency, complementation group 4 [Source:HGNC Symbol;Acc:3436]
ssc-miR-133a-3p	ENSSSCG00000008080	PHF2	-	-0.6	PHD finger protein 2 [Source:HGNC Symbol;Acc:8920]
ssc-miR-133a-3p	ENSSSCG00000008136	RANBP2	-	-0.6	RAN binding protein 2 [Source:HGNC Symbol;Acc:9848]
ssc-miR-133a-3p	ENSSSCG00000008368	UGP2	-0.6	-	UDP-glucose pyrophosphorylase 2 [Source:HGNC Symbol;Acc:12527]
ssc-miR-133a-3p	ENSSSCG00000008789	WDR19	-	-0.6	WD repeat domain 19 [Source:HGNC Symbol;Acc:18340]
ssc-miR-133a-3p	ENSSSCG00000009397	CAB39L	-	-0.6	calcium binding protein 39-like [Source:HGNC Symbol;Acc:20290]
ssc-miR-133a-3p	ENSSSCG00000009422	TSC22D1	-0.8	-	Uncharacterized protein [Source:UniProtKB/TrEMBL;Acc:F1RJZ1]
ssc-miR-133a-3p	ENSSSCG00000009680	EXTL3	-	-0.6	exostosin-like glycosyltransferase 3 [Source:HGNC Symbol;Acc:3518]
ssc-miR-133a-3p	ENSSSCG00000009754	TMEM132B	-0.8	-	-
ssc-miR-133a-3p	ENSSSCG00000009817	P2X7R	-0.8	-	P2X purinoceptor [Source:UniProtKB/TrEMBL;Acc:F1RNN5]
ssc-miR-133a-3p	ENSSSCG00000009874	RASAL1	-	-0.8	RAS protein activator like 1 (GAP1 like) [Source:HGNC Symbol;Acc:9873]
ssc-miR-133a-3p	ENSSSCG00000010107	MED15	-0.8	-	mediator complex subunit 15 [Source:HGNC Symbol;Acc:14248]
ssc-miR-133a-3p	ENSSSCG00000010267	LRRC20	-0.8	-	leucine rich repeat containing 20 [Source:HGNC Symbol;Acc:23421]
ssc-miR-133a-3p	ENSSSCG00000010318	DUSP13	-	-0.8	dual specificity phosphatase 13 [Source:HGNC Symbol;Acc:19681]
ssc-miR-133a-3p	ENSSSCG00000010351	CCSER2	-0.8	-	-
ssc-miR-133a-3p	ENSSSCG00000010570	KCNIP2	-	-0.6	Kv channel interacting protein 2 [Source:HGNC Symbol;Acc:15522]
ssc-miR-133a-3p	ENSSSCG00000010587	TRIM8	-0.8	-	Tripartite motif containing 8; Uncharacterized protein [Source:UniProtKB/TrEMBL;Acc:F1S855]
ssc-miR-133a-3p	ENSSSCG00000010631	GPAT	-	-0.8	Uncharacterized protein [Source:UniProtKB/TrEMBL;Acc:F1S5L4]
ssc-miR-133a-3p	ENSSSCG00000010718	CH242-129O9.1	-0.774597	-	-
ssc-miR-133a-3p	ENSSSCG00000010743	BCCIP	-	-0.8	BRCA2 and CDKN1A interacting protein [Source:HGNC Symbol;Acc:978]
ssc-miR-133a-3p	ENSSSCG00000010914	0	-	-0.8	Uncharacterized protein [Source:UniProtKB/TrEMBL;Acc:F1S5D1]
ssc-miR-133a-3p	ENSSSCG00000010926	SYT2	-1	-	synaptotagmin II [Source:HGNC Symbol;Acc:11510]
ssc-miR-133a-3p	ENSSSCG00000010984	KIF24	-	-0.6	kinesin family member 24 [Source:HGNC Symbol;Acc:19916]
ssc-miR-133a-3p	ENSSSCG00000011056	0	-	-0.6	-
ssc-miR-133a-3p	ENSSSCG00000011129	0	-0.8	-	Uncharacterized protein [Source:UniProtKB/TrEMBL;Acc:F1RUM0]
ssc-miR-133a-3p	ENSSSCG00000011412	CACNA2D2	-	-0.6	calcium channel, voltage-dependent, alpha 2/delta subunit 2 [Source:HGNC Symbol;Acc:1400]
ssc-miR-133a-3p	ENSSSCG00000011569	0	-	-0.6	Uncharacterized protein [Source:UniProtKB/TrEMBL;Acc:F1SQC2]
ssc-miR-133a-3p	ENSSSCG00000011877	CD86	-	-0.8	Sus scrofa CD86 molecule (CD86), mRNA. [Source:RefSeq mRNA;Acc:NM_214222]
ssc-miR-133a-3p	ENSSSCG00000011884	HCLS1	-	-0.6	hematopoietic cell-specific Lyn substrate 1 [Source:HGNC Symbol;Acc:4844]
ssc-miR-133a-3p	ENSSSCG00000012377	KIF4A	-	-0.6	Uncharacterized protein [Source:UniProtKB/TrEMBL;Acc:F1RTL0]
ssc-miR-133a-3p	ENSSSCG00000012399	FOXO4	-0.8	-	Forkhead box O4; Uncharacterized protein [Source:UniProtKB/TrEMBL;Acc:F1RSV5]
ssc-miR-133a-3p	ENSSSCG00000012434	0	-	-0.8	alpha thalassemia/mental retardation syndrome X-linked [Source:HGNC Symbol;Acc:886]
ssc-miR-133a-3p	ENSSSCG00000012486	CSTF2	-	-0.6	-
ssc-miR-133a-3p	ENSSSCG00000012659	ZNF280C	-	-0.6	zinc finger protein 280C [Source:HGNC Symbol;Acc:25955]
ssc-miR-133a-3p	ENSSSCG00000012703	RBMX	-	-0.6	RNA binding motif protein, X-linked [Source:HGNC Symbol;Acc:9910]
ssc-miR-133a-3p	ENSSSCG00000012844	SLC25A22	-	-0.8	solute carrier family 25 (mitochondrial carrier: glutamate), member 22 [Source:HGNC Symbol;Acc:19954]
ssc-miR-133a-3p	ENSSSCG00000012985	LTBP3	-1	-	latent transforming growth factor beta binding protein 3 [Source:HGNC Symbol;Acc:6716]
ssc-miR-133a-3p	ENSSSCG00000013046	0	-	-0.8	Uncharacterized protein [Source:UniProtKB/TrEMBL;Acc:F1RPZ0]
ssc-miR-133a-3p	ENSSSCG00000013054	0	-	-0.8	Uncharacterized protein [Source:UniProtKB/TrEMBL;Acc:F1RPY1]
ssc-miR-133a-3p	ENSSSCG00000013242	ACP2	-	-0.6	Uncharacterized protein [Source:UniProtKB/TrEMBL;Acc:F1SIC2]
ssc-miR-133a-3p	ENSSSCG00000013599	ANGPTL4	-0.8	-	Sus scrofa angiopoietin-like 4 (ANGPTL4), mRNA. [Source:RefSeq mRNA;Acc:NM_001038644]
ssc-miR-133a-3p	ENSSSCG00000013715	0	-0.8	-1	Uncharacterized protein [Source:UniProtKB/TrEMBL;Acc:F1S2M1]
ssc-miR-133a-3p	ENSSSCG00000013726	TNPO2	-	-0.6	transportin 2 [Source:HGNC Symbol;Acc:19998]
ssc-miR-133a-3p	ENSSSCG00000013861	SLC35E1	-	-0.6	solute carrier family 35, member E1 [Source:HGNC Symbol;Acc:20803]
ssc-miR-133a-3p	ENSSSCG00000013973	LYPD8	-0.8	-0.737865	-
ssc-miR-133a-3p	ENSSSCG00000013984	SNAP47	-	-0.8	synaptosomal-associated protein, 47kDa [Source:HGNC Symbol;Acc:30669]
ssc-miR-133a-3p	ENSSSCG00000014063	SFXN1	-	-0.8	Sus scrofa sideroflexin 1 (SFXN1), mRNA. [Source:RefSeq mRNA;Acc:NM_001098602]
ssc-miR-133a-3p	ENSSSCG00000014137	HAPLN1	-0.6	-	hyaluronan and proteoglycan link protein 1 [Source:HGNC Symbol;Acc:2380]
ssc-miR-133a-3p	ENSSSCG00000014267	0	-0.8	-0.8	Uncharacterized protein [Source:UniProtKB/TrEMBL;Acc:F1RKI0]
ssc-miR-133a-3p	ENSSSCG00000014672	TRIM6	-0.6	-	Uncharacterized protein [Source:UniProtKB/TrEMBL;Acc:F1RJD9]
ssc-miR-133a-3p	ENSSSCG00000014851	SLCO2B1	-	-0.8	solute carrier organic anion transporter family, member 2B1 [Source:HGNC Symbol;Acc:10962]
ssc-miR-133a-3p	ENSSSCG00000015085	IL10RA	-0.8	-	Uncharacterized protein [Source:UniProtKB/TrEMBL;Acc:F1SAM5]
ssc-miR-133a-3p	ENSSSCG00000015206	CCDC15	-	-0.6	coiled-coil domain containing 15 [Source:HGNC Symbol;Acc:25798]
ssc-miR-133a-3p	ENSSSCG00000015310	AKAP9	-	-0.8	Uncharacterized protein [Source:UniProtKB/TrEMBL;Acc:F1S317]
ssc-miR-133a-3p	ENSSSCG00000015607	HHAT	-	-0.8	hedgehog acyltransferase [Source:HGNC Symbol;Acc:18270]
ssc-miR-133a-3p	ENSSSCG00000015651	PIGR	-0.774597	-	Uncharacterized protein [Source:UniProtKB/TrEMBL;Acc:K7GR49]
ssc-miR-133a-3p	ENSSSCG00000016114	FAM117B	-	-0.6	-
ssc-miR-133a-3p	ENSSSCG00000016548	PODXL	-0.8	-	-
ssc-miR-133a-3p	ENSSSCG00000016625	CTTNBP2	-	-0.6	cortactin binding protein 2 [Source:HGNC Symbol;Acc:15679]
ssc-miR-133a-3p	ENSSSCG00000016673	GHRHR	-	-0.774597	growth hormone releasing hormone receptor [Source:HGNC Symbol;Acc:4266]
ssc-miR-133a-3p	ENSSSCG00000017052	ADAM19	-	-0.6	ADAM metallopeptidase domain 19 [Source:HGNC Symbol;Acc:197]
ssc-miR-133a-3p	ENSSSCG00000017186	RNF157	-0.6	-	ring finger protein 157 [Source:HGNC Symbol;Acc:29402]
ssc-miR-133a-3p	ENSSSCG00000017219	HID1	-0.6	-	HID1 domain containing [Source:HGNC Symbol;Acc:15736]
ssc-miR-133a-3p	ENSSSCG00000017395	FAM134C	-	-0.6	-
ssc-miR-133a-3p	ENSSSCG00000017666	CLTC	-	-0.6	clathrin heavy chain 1 [Source:RefSeq peptide;Acc:NP_001139599]
ssc-miR-133a-3p	ENSSSCG00000017769	RAB34	-	-0.6	Sus scrofa RAB34, member RAS oncogene family (RAB34), mRNA. [Source:RefSeq mRNA;Acc:NM_001123178]
ssc-miR-133a-3p	ENSSSCG00000018008	SCO1	-	-0.6	SCO1 cytochrome c oxidase assembly protein [Source:HGNC Symbol;Acc:10603]
ssc-miR-133a-3p	ENSSSCG00000020705	MAP3K8	-0.8	-	Uncharacterized protein [Source:UniProtKB/TrEMBL;Acc:I3L9B2]
ssc-miR-133a-3p	ENSSSCG00000020749	0	-	-0.8	potassium voltage-gated channel, shaker-related subfamily, beta member 2 [Source:HGNC Symbol;Acc:6229]
ssc-miR-133a-3p	ENSSSCG00000021196	HIC2	-	-0.6	hypermethylated in cancer 2 [Source:HGNC Symbol;Acc:18595]
ssc-miR-133a-3p	ENSSSCG00000021223	CMTM6	-	-0.6	CKLF-like MARVEL transmembrane domain containing 6 [Source:HGNC Symbol;Acc:19177]
ssc-miR-133a-3p	ENSSSCG00000021238	HSD3B7	-0.6	-	hydroxy-delta-5-steroid dehydrogenase, 3 beta- and steroid delta-isomerase 7 [Source:HGNC Symbol;Acc:18324]
ssc-miR-133a-3p	ENSSSCG00000021298	0	-0.6	-	Uncharacterized protein [Source:UniProtKB/TrEMBL;Acc:I3LV63]
ssc-miR-133a-3p	ENSSSCG00000021457	ZBTB8A	-	-0.8	zinc finger and BTB domain containing 8A [Source:HGNC Symbol;Acc:24172]
ssc-miR-133a-3p	ENSSSCG00000021638	NEU3	-0.6	-	sialidase 3 (membrane sialidase) [Source:HGNC Symbol;Acc:7760]
ssc-miR-133a-3p	ENSSSCG00000021651	SCN2B	-	-1	sodium channel, voltage-gated, type II, beta subunit [Source:HGNC Symbol;Acc:10589]
ssc-miR-133a-3p	ENSSSCG00000021656	KALRN	-	-0.8	Uncharacterized protein [Source:UniProtKB/TrEMBL;Acc:I3L821]
ssc-miR-133a-3p	ENSSSCG00000021843	SYT5	-0.8	-	synaptotagmin V [Source:HGNC Symbol;Acc:11513]
ssc-miR-133a-3p	ENSSSCG00000021971	DPEP1	-	-0.6	dipeptidase 1 (renal) [Source:HGNC Symbol;Acc:3002]
ssc-miR-133a-3p	ENSSSCG00000022032	0	-	-0.6	Uncharacterized protein [Source:UniProtKB/TrEMBL;Acc:I3LPB2]
ssc-miR-133a-3p	ENSSSCG00000022084	0	-0.632456	-	Uncharacterized protein [Source:UniProtKB/TrEMBL;Acc:I3LIG8]
ssc-miR-133a-3p	ENSSSCG00000022197	HS6ST1	-	-0.8	heparan sulfate 6-O-sulfotransferase 1 [Source:HGNC Symbol;Acc:5201]
ssc-miR-133a-3p	ENSSSCG00000022233	GAD1	-0.6	-	Sus scrofa glutamate decarboxylase 1 (brain, 67kDa) (GAD1), mRNA. [Source:RefSeq mRNA;Acc:NM_213894]
ssc-miR-133a-3p	ENSSSCG00000022733	0	-	-0.6	Uncharacterized protein [Source:UniProtKB/TrEMBL;Acc:I3LF62]
ssc-miR-133a-3p	ENSSSCG00000022900	SUPT16H	-	-0.6	suppressor of Ty 16 homolog (S. cerevisiae) [Source:HGNC Symbol;Acc:11465]
ssc-miR-133a-3p	ENSSSCG00000023078	WDR4	-0.8	-0.6	WD repeat domain 4 [Source:HGNC Symbol;Acc:12756]
ssc-miR-133a-3p	ENSSSCG00000023102	CACNG4	-	-0.6	calcium channel, voltage-dependent, gamma subunit 4 [Source:HGNC Symbol;Acc:1408]
ssc-miR-133a-3p	ENSSSCG00000023371	EHD2	-0.6	-	EH-domain containing 2 [Source:HGNC Symbol;Acc:3243]
ssc-miR-133a-3p	ENSSSCG00000023452	GINS4	-	-0.8	GINS complex subunit 4 (Sld5 homolog) [Source:HGNC Symbol;Acc:28226]
ssc-miR-133a-3p	ENSSSCG00000023489	CXCL9	-	-0.774597	Sus scrofa chemokine (C-X-C motif) ligand 9 (CXCL9), mRNA. [Source:RefSeq mRNA;Acc:NM_001114289]
ssc-miR-133a-3p	ENSSSCG00000024510	0	-	-0.6	Uncharacterized protein [Source:UniProtKB/TrEMBL;Acc:F1RYI3]
ssc-miR-133a-3p	ENSSSCG00000024599	CBY1	-	-0.8	Sus scrofa chibby homolog 1 (Drosophila) (CBY1), mRNA. [Source:RefSeq mRNA;Acc:NM_001128456]
ssc-miR-133a-3p	ENSSSCG00000025393	SUSD2	-	-0.6	sushi domain containing 2 [Source:HGNC Symbol;Acc:30667]
ssc-miR-133a-3p	ENSSSCG00000025488	MCM3	-	-0.6	minichromosome maintenance complex component 3 [Source:HGNC Symbol;Acc:6945]
ssc-miR-133a-3p	ENSSSCG00000025850	0	-1	-0.6	Uncharacterized protein [Source:UniProtKB/TrEMBL;Acc:I3LN45]
ssc-miR-133a-3p	ENSSSCG00000026268	DLG5	-	-0.8	-
ssc-miR-133a-3p	ENSSSCG00000026646	RFFL	-	-0.8	ring finger and FYVE-like domain containing E3 ubiquitin protein ligase [Source:HGNC Symbol;Acc:24821]
ssc-miR-133a-3p	ENSSSCG00000027525	DHCR24	-	-0.6	24-dehydrocholesterol reductase [Source:HGNC Symbol;Acc:2859]
ssc-miR-133a-3p	ENSSSCG00000027796	SLC22A7	-0.6	-	Sus scrofa solute carrier family 22 (organic anion transporter), member 7 (SLC22A7), mRNA. [Source:RefSeq mRNA;Acc:NM_001044617]
ssc-miR-133a-3p	ENSSSCG00000028005	VPS33A	-	-0.8	Sus scrofa vacuolar protein sorting 33 homolog A (S. cerevisiae) (VPS33A), mRNA. [Source:RefSeq mRNA;Acc:NM_001098604]
ssc-miR-133a-3p	ENSSSCG00000028033	0	-1	-	-
ssc-miR-133a-3p	ENSSSCG00000028126	MPPE1	-	-1	metallophosphoesterase 1 [Source:HGNC Symbol;Acc:15988]
ssc-miR-133a-3p	ENSSSCG00000028180	DUSP28	-0.8	-	dual specificity phosphatase 28 [Source:HGNC Symbol;Acc:33237]
ssc-miR-133a-3p	ENSSSCG00000028410	0	-	-0.6	Uncharacterized protein [Source:UniProtKB/TrEMBL;Acc:I3LA41]
ssc-miR-133a-3p	ENSSSCG00000028592	TM2D2	-0.8	-0.8	-
ssc-miR-133a-3p	ENSSSCG00000028869	0	-	-0.6	Uncharacterized protein [Source:UniProtKB/TrEMBL;Acc:F2Z5R6]
ssc-miR-133a-3p	ENSSSCG00000028922	GABRA2	-	-0.8	gamma-aminobutyric acid (GABA) A receptor, alpha 2 [Source:HGNC Symbol;Acc:4076]
ssc-miR-133a-3p	ENSSSCG00000029196	DIP2B	-	-0.6	DIP2 disco-interacting protein 2 homolog B (Drosophila) [Source:HGNC Symbol;Acc:29284]
ssc-miR-133a-3p	ENSSSCG00000029438	0	-0.6	-	Uncharacterized protein [Source:UniProtKB/TrEMBL;Acc:I3LRB8]
ssc-miR-133a-3p	ENSSSCG00000029499	0	-	-0.8	Uncharacterized protein [Source:UniProtKB/TrEMBL;Acc:I3LH48]
ssc-miR-133a-3p	ENSSSCG00000029570	0	-	-0.8	Uncharacterized protein [Source:UniProtKB/TrEMBL;Acc:I3LDA4]
ssc-miR-133a-3p	ENSSSCG00000029714	BPIFB2	-0.774597	-	BPI fold containing family B, member 2 [Source:HGNC Symbol;Acc:16177]
ssc-miR-133a-3p	ENSSSCG00000029985	ARL10	-	-0.8	ADP-ribosylation factor-like 10 [Source:HGNC Symbol;Acc:22042]
ssc-miR-133a-3p	ENSSSCG00000030653	GANAB	-	-0.6	glucosidase, alpha; neutral AB [Source:HGNC Symbol;Acc:4138]
ssc-miR-133a-3p	ENSSSCG00000030995	CH242-247J8.11	-0.8	-	-
ssc-miR-133a-5p	ENSSSCG00000000036	PACSIN2	-0.8	-0.6	protein kinase C and casein kinase substrate in neurons 2 [Source:HGNC Symbol;Acc:8571]
ssc-miR-133a-5p	ENSSSCG00000000297	0	-1	-0.6	Uncharacterized protein [Source:UniProtKB/TrEMBL;Acc:F1SR49]
ssc-miR-133a-5p	ENSSSCG00000000730	PRMT8	-1	-0.8	protein arginine methyltransferase 8 [Source:HGNC Symbol;Acc:5188]
ssc-miR-133a-5p	ENSSSCG00000000839	ALDH1L2	-	-0.8	aldehyde dehydrogenase 1 family, member L2 [Source:HGNC Symbol;Acc:26777]
ssc-miR-133a-5p	ENSSSCG00000000902	NR2C1	-0.8	-	nuclear receptor subfamily 2, group C, member 1 [Source:HGNC Symbol;Acc:7971]
ssc-miR-133a-5p	ENSSSCG00000001483	FAM83B	-	-0.8	-
ssc-miR-133a-5p	ENSSSCG00000001562	KCTD20	-0.6	-0.8	potassium channel tetramerization domain containing 20 [Source:HGNC Symbol;Acc:21052]
ssc-miR-133a-5p	ENSSSCG00000001563	STK38	-	-0.6	serine/threonine kinase 38 [Source:HGNC Symbol;Acc:17847]
ssc-miR-133a-5p	ENSSSCG00000001866	RCN2	-	-0.8	reticulocalbin 2, EF-hand calcium binding domain [Source:HGNC Symbol;Acc:9935]
ssc-miR-133a-5p	ENSSSCG00000001903	EDC3	-	-0.8	enhancer of mRNA decapping 3 [Source:HGNC Symbol;Acc:26114]
ssc-miR-133a-5p	ENSSSCG00000001924	BBS4	-	-0.6	Bardet-Biedl syndrome 4 [Source:HGNC Symbol;Acc:969]
ssc-miR-133a-5p	ENSSSCG00000002370	AREL1	-0.6	-0.6	apoptosis resistant E3 ubiquitin protein ligase 1 [Source:HGNC Symbol;Acc:20363]
ssc-miR-133a-5p	ENSSSCG00000002481	SERPINA5	-	-1	serpin peptidase inhibitor, clade A (alpha-1 antiproteinase, antitrypsin), member 5 [Source:HGNC Symbol;Acc:8723]
ssc-miR-133a-5p	ENSSSCG00000002743	0	-	-0.8	-
ssc-miR-133a-5p	ENSSSCG00000003201	ATF5	-0.8	-	activating transcription factor 5 [Source:HGNC Symbol;Acc:790]
ssc-miR-133a-5p	ENSSSCG00000003360	WRAP73	-1	-	WD repeat containing, antisense to TP73 [Source:HGNC Symbol;Acc:12759]
ssc-miR-133a-5p	ENSSSCG00000003429	CLCN6	-	-0.8	chloride channel, voltage-sensitive 6 [Source:HGNC Symbol;Acc:2024]
ssc-miR-133a-5p	ENSSSCG00000003949	CDC20	-	-0.8	Sus scrofa cell division cycle 20 homolog (S. cerevisiae) (CDC20), mRNA. [Source:RefSeq mRNA;Acc:NM_001123094]
ssc-miR-133a-5p	ENSSSCG00000004064	ARID1B	-	-0.6	AT rich interactive domain 1B (SWI1-like) [Source:HGNC Symbol;Acc:18040]
ssc-miR-133a-5p	ENSSSCG00000004203	L3MBTL3	-0.6	-	l(3)mbt-like 3 (Drosophila) [Source:HGNC Symbol;Acc:23035]
ssc-miR-133a-5p	ENSSSCG00000004366	BVES	-	-0.8	blood vessel epicardial substance [Source:HGNC Symbol;Acc:1152]
ssc-miR-133a-5p	ENSSSCG00000004382	SEC63	-	-0.6	SEC63 homolog (S. cerevisiae) [Source:HGNC Symbol;Acc:21082]
[truncated: 6,951 more rows]

## Sheet: DEmRNA between TC and YK
Ensembl Gene ID	Associated Gene Name	Description
ENSSSCG00000000010		Fibulin-1 [Source:UniProtKB/TrEMBL;Acc:F1SM61]
ENSSSCG00000000023		Uncharacterized protein [Source:UniProtKB/TrEMBL;Acc:F1SJU5]
ENSSSCG00000000062	CSDC2	Sus scrofa cold shock domain containing C2, RNA binding (CSDC2), mRNA. [Source:RefSeq mRNA;Acc:NM_001243420]
ENSSSCG00000000068	EP300	E1A binding protein p300 [Source:HGNC Symbol;Acc:HGNC:3373]
ENSSSCG00000000075	MKL1	megakaryoblastic leukemia (translocation) 1 [Source:HGNC Symbol;Acc:HGNC:14334]
ENSSSCG00000000104	DDX17	DEAD (Asp-Glu-Ala-Asp) box helicase 17 [Source:HGNC Symbol;Acc:HGNC:2740]
ENSSSCG00000000118	MICALL1	MICAL-like 1 [Source:HGNC Symbol;Acc:HGNC:29804]
ENSSSCG00000000125	LGALS1	Sus scrofa lectin, galactoside-binding, soluble, 1 (LGALS1), mRNA. [Source:RefSeq mRNA;Acc:NM_001001867]
ENSSSCG00000000145	MYH9	myosin, heavy chain 9, non-muscle [Source:HGNC Symbol;Acc:HGNC:7579]
ENSSSCG00000000171	CKAP4	cytoskeleton-associated protein 4 [Source:HGNC Symbol;Acc:HGNC:16991]
ENSSSCG00000000214	GPD1	Sus scrofa glycerol-3-phosphate dehydrogenase 1 (soluble) (GPD1), mRNA. [Source:RefSeq mRNA;Acc:NM_001190240]
ENSSSCG00000028516	LARP4	La ribonucleoprotein domain family, member 4 [Source:HGNC Symbol;Acc:HGNC:24320]
ENSSSCG00000000245		Uncharacterized protein [Source:UniProtKB/TrEMBL;Acc:F1SGG9]
ENSSSCG00000000248	KRT5	keratin 5, type II [Source:HGNC Symbol;Acc:HGNC:6442]
ENSSSCG00000000251
ENSSSCG00000000254
ENSSSCG00000000272	SP1	Sp1 transcription factor [Source:HGNC Symbol;Acc:HGNC:11205]
ENSSSCG00000000323	OR6C76	olfactory receptor, family 6, subfamily C, member 76 [Source:HGNC Symbol;Acc:HGNC:31305]
ENSSSCG00000000359	BLOC1S1	biogenesis of lysosomal organelles complex-1, subunit 1 [Source:HGNC Symbol;Acc:HGNC:4200]
ENSSSCG00000023287		Uncharacterized protein [Source:UniProtKB/TrEMBL;Acc:F1SLZ3]
ENSSSCG00000025467	MYL6	Sus scrofa myosin, light chain 6, alkali, smooth muscle and non-muscle (MYL6), mRNA. [Source:RefSeq mRNA;Acc:NM_001163997]
ENSSSCG00000000417	ZBTB39	zinc finger and BTB domain containing 39 [Source:HGNC Symbol;Acc:HGNC:29014]
ENSSSCG00000000466	XPOT	exportin, tRNA [Source:HGNC Symbol;Acc:HGNC:12826]
ENSSSCG00000000521	PHLDA1	pleckstrin homology-like domain, family A, member 1 [Source:HGNC Symbol;Acc:HGNC:8933]
ENSSSCG00000000566
ENSSSCG00000000594	RERGL	RERG/RAS-like [Source:HGNC Symbol;Acc:HGNC:26213]
ENSSSCG00000000600	EPS8	epidermal growth factor receptor pathway substrate 8 [Source:HGNC Symbol;Acc:HGNC:3420]
ENSSSCG00000000664	A2ML1	alpha-2-macroglobulin-like 1 [Source:HGNC Symbol;Acc:HGNC:23336]
ENSSSCG00000000681	P3H3	prolyl 3-hydroxylase 3 [Source:HGNC Symbol;Acc:HGNC:19318]
ENSSSCG00000000712	VWF	Sus scrofa von Willebrand factor (VWF), mRNA. [Source:RefSeq mRNA;Acc:NM_001246221]
ENSSSCG00000000766	CECR2	cat eye syndrome chromosome region, candidate 2 [Source:HGNC Symbol;Acc:HGNC:1840]
ENSSSCG00000000770	MICAL3	microtubule associated monooxygenase, calponin and LIM domain containing 3 [Source:HGNC Symbol;Acc:HGNC:24694]
ENSSSCG00000000787		Uncharacterized protein [Source:UniProtKB/TrEMBL;Acc:F1SHN3]
ENSSSCG00000000789	CNTN1	Uncharacterized protein [Source:UniProtKB/TrEMBL;Acc:K7GK71]
ENSSSCG00000000804	ANO6	anoctamin 6 [Source:HGNC Symbol;Acc:HGNC:25240]
ENSSSCG00000000808	SLC38A2	Uncharacterized protein [Source:UniProtKB/TrEMBL;Acc:F1SGW8]
ENSSSCG00000000812		Uncharacterized protein [Source:UniProtKB/TrEMBL;Acc:I3LUN5]
ENSSSCG00000000839	ALDH1L2	aldehyde dehydrogenase 1 family, member L2 [Source:HGNC Symbol;Acc:HGNC:26777]
ENSSSCG00000000884
ENSSSCG00000000917	KERA	keratocan [Source:HGNC Symbol;Acc:HGNC:6309]
ENSSSCG00000000918	EPYC	epiphycan [Source:HGNC Symbol;Acc:HGNC:3053]
ENSSSCG00000000927	TMTC3	transmembrane and tetratricopeptide repeat containing 3 [Source:HGNC Symbol;Acc:HGNC:26899]
ENSSSCG00000000948	SYT1	synaptotagmin I [Source:HGNC Symbol;Acc:HGNC:11509]
ENSSSCG00000000953
ENSSSCG00000000964	LMF2	lipase maturation factor 2 [Source:HGNC Symbol;Acc:HGNC:25096]
ENSSSCG00000000968	SBF1	SET binding factor 1 [Source:HGNC Symbol;Acc:HGNC:10542]
ENSSSCG00000000970	PPP6R2	protein phosphatase 6, regulatory subunit 2 [Source:HGNC Symbol;Acc:HGNC:19253]
ENSSSCG00000000973	SELO	Sus scrofa selenoprotein O (SELO), mRNA. [Source:RefSeq mRNA;Acc:NM_001201431]
ENSSSCG00000001005	PSMG4	proteasome (prosome, macropain) assembly chaperone 4 [Source:HGNC Symbol;Acc:HGNC:21108]
ENSSSCG00000026211		Sus scrofa neuritin 1 (NRN1), mRNA. [Source:RefSeq mRNA;Acc:NM_001243601]
ENSSSCG00000026199		Uncharacterized protein [Source:UniProtKB/TrEMBL;Acc:F1RW81]
ENSSSCG00000001025	DSP	desmoplakin [Source:HGNC Symbol;Acc:HGNC:3052]
ENSSSCG00000001032
ENSSSCG00000001049	HIVEP1	human immunodeficiency virus type I enhancer binding protein 1 [Source:HGNC Symbol;Acc:HGNC:4920]
ENSSSCG00000001137	HIST1H1D	histone cluster 1, H1d [Source:HGNC Symbol;Acc:HGNC:4717]
ENSSSCG00000024918
ENSSSCG00000026572	HIST1H2BK	histone cluster 1, H2bk [Source:HGNC Symbol;Acc:HGNC:13954]
ENSSSCG00000001201
ENSSSCG00000001239	ZNRD1	DNA-directed RNA polymerase subunit [Source:UniProtKB/TrEMBL;Acc:B6ICU4]
ENSSSCG00000001393	POU5F1	Sus scrofa POU class 5 homeobox 1 (POU5F1), mRNA. [Source:RefSeq mRNA;Acc:NM_001113060]
ENSSSCG00000024914	BF	Sus scrofa complement factor B (CFB), mRNA. [Source:RefSeq mRNA;Acc:NM_001101824]
ENSSSCG00000001427	C4A	Sus scrofa complement C4 (C4), mRNA. [Source:RefSeq mRNA;Acc:NM_001123089]
ENSSSCG00000001429	TN-X	Sus scrofa tenascin-X (TN-X), mRNA. [Source:RefSeq mRNA;Acc:NM_001123204]
ENSSSCG00000001453	SLA-DRA1	Sus scrofa MHC class II DR-alpha (SLA-DRA), mRNA. [Source:RefSeq mRNA;Acc:NM_001113706]
ENSSSCG00000001456	SLA-DQA1	Sus scrofa MHC class II histocompatibility antigen SLA-DQA (SLA-DQA1), mRNA. [Source:RefSeq mRNA;Acc:NM_001130224]
ENSSSCG00000001473	COL11A2	Collagen type XI alpha 2 [Source:UniProtKB/TrEMBL;Acc:A5D9L2]
ENSSSCG00000001487	KLHL31	kelch-like family member 31 [Source:HGNC Symbol;Acc:HGNC:21353]
ENSSSCG00000001499	DST	dystonin [Source:HGNC Symbol;Acc:HGNC:1090]
ENSSSCG00000001500	COL21A1	collagen, type XXI, alpha 1 [Source:HGNC Symbol;Acc:HGNC:17025]
ENSSSCG00000001549	FKBP5	Uncharacterized protein [Source:UniProtKB/TrEMBL;Acc:F1RYY0]
ENSSSCG00000001589	GLP1R	Sus scrofa glucagon-like peptide 1 receptor (GLP1R), mRNA. [Source:RefSeq mRNA;Acc:NM_001256594]
ENSSSCG00000001641
ENSSSCG00000001680		Uncharacterized protein [Source:UniProtKB/TrEMBL;Acc:F1RRK8]
ENSSSCG00000001696	MRPL14	mitochondrial ribosomal protein L14 [Source:HGNC Symbol;Acc:HGNC:14279]
ENSSSCG00000001699		Uncharacterized protein [Source:UniProtKB/TrEMBL;Acc:F1RQU5]
ENSSSCG00000001793	ADAMTSL3	ADAMTS-like 3 [Source:HGNC Symbol;Acc:HGNC:14633]
ENSSSCG00000001794		Uncharacterized protein [Source:UniProtKB/TrEMBL;Acc:F1RIB9]
ENSSSCG00000001832	ACAN	aggrecan [Source:HGNC Symbol;Acc:HGNC:319]
ENSSSCG00000001835	ABHD2	abhydrolase domain containing 2 [Source:HGNC Symbol;Acc:HGNC:18717]
ENSSSCG00000001844	PLIN1	Sus scrofa perilipin 1 (PLIN1), mRNA. [Source:RefSeq mRNA;Acc:NM_001038638]
ENSSSCG00000001848	MESP2	mesoderm posterior basic helix-loop-helix transcription factor 2 [Source:HGNC Symbol;Acc:HGNC:29659]
ENSSSCG00000001869	PEAK1	pseudopodium-enriched atypical kinase 1 [Source:HGNC Symbol;Acc:HGNC:29431]
ENSSSCG00000001964	NPAS3	neuronal PAS domain protein 3 [Source:HGNC Symbol;Acc:HGNC:19311]
ENSSSCG00000001965		Uncharacterized protein [Source:UniProtKB/TrEMBL;Acc:F1SHG9]
ENSSSCG00000001971	HECTD1	HECT domain containing E3 ubiquitin protein ligase 1 [Source:HGNC Symbol;Acc:HGNC:20157]
ENSSSCG00000001993	TGM1	transglutaminase 1 [Source:HGNC Symbol;Acc:HGNC:11777]
ENSSSCG00000002007	FITM1	Sus scrofa fat storage-inducing transmembrane protein 1 (FITM1), mRNA. [Source:RefSeq mRNA;Acc:NM_001128470]
ENSSSCG00000002021	PPP1R3E	protein phosphatase 1, regulatory subunit 3E [Source:HGNC Symbol;Acc:HGNC:14943]
ENSSSCG00000002039	MMP14	Sus scrofa matrix metallopeptidase 14 (membrane-inserted) (MMP14), mRNA. [Source:RefSeq mRNA;Acc:NM_214239]
ENSSSCG00000002259	AKAP13	A kinase (PRKA) anchor protein 13 [Source:HGNC Symbol;Acc:HGNC:371]
ENSSSCG00000002260		Uncharacterized protein [Source:UniProtKB/TrEMBL;Acc:F1SCI3]
ENSSSCG00000002309	PLEKHD1	pleckstrin homology domain containing, family D (with coiled-coil domains) member 1 [Source:HGNC Symbol;Acc:HGNC:20148]
ENSSSCG00000002333		Uncharacterized protein [Source:UniProtKB/TrEMBL;Acc:F1S3L6]
ENSSSCG00000002350		Uncharacterized protein [Source:UniProtKB/TrEMBL;Acc:F1S3I8]
ENSSSCG00000002355	ENTPD5	ectonucleoside triphosphate diphosphohydrolase 5 [Source:HGNC Symbol;Acc:HGNC:3367]
ENSSSCG00000002368	LTBP2	latent transforming growth factor beta binding protein 2 [Source:HGNC Symbol;Acc:HGNC:6715]
ENSSSCG00000002382	TMED10	transmembrane emp24-like trafficking protein 10 (yeast) [Source:HGNC Symbol;Acc:HGNC:16998]
ENSSSCG00000002385	TGFB3	Sus scrofa transforming growth factor, beta 3 (TGFB3), mRNA. [Source:RefSeq mRNA;Acc:NM_214198]
ENSSSCG00000002392	IRF2BPL	interferon regulatory factor 2 binding protein-like [Source:HGNC Symbol;Acc:HGNC:14282]
ENSSSCG00000002414	SEL1L	sel-1 suppressor of lin-12-like (C. elegans) [Source:HGNC Symbol;Acc:HGNC:10717]
ENSSSCG00000002425	PTPN21	protein tyrosine phosphatase, non-receptor type 21 [Source:HGNC Symbol;Acc:HGNC:9651]
ENSSSCG00000002449	NDUFB1	NADH dehydrogenase (ubiquinone) 1 beta subcomplex, 1, 7kDa [Source:HGNC Symbol;Acc:HGNC:7695]
ENSSSCG00000002472	IFI27L2	interferon, alpha-inducible protein 27-like 2 [Source:HGNC Symbol;Acc:HGNC:19753]
ENSSSCG00000002495	SYNE3	spectrin repeat containing, nuclear envelope family member 3 [Source:HGNC Symbol;Acc:HGNC:19861]
ENSSSCG00000002515	SLC25A47	solute carrier family 25, member 47 [Source:HGNC Symbol;Acc:HGNC:20115]
ENSSSCG00000002527	ANKRD9	ankyrin repeat domain 9 [Source:HGNC Symbol;Acc:HGNC:20096]
ENSSSCG00000002529	RPS21	Sus scrofa ribosomal protein S21 (RPS21), mRNA. [Source:RefSeq mRNA;Acc:NM_001097480]
ENSSSCG00000002550	C14orf2	chromosome 14 open reading frame 2 [Source:HGNC Symbol;Acc:HGNC:1188]
ENSSSCG00000002555	JAG2	jagged 2 [Source:HGNC Symbol;Acc:HGNC:6189]
ENSSSCG00000002557	UGPP	Uncharacterized protein [Source:UniProtKB/TrEMBL;Acc:F1S972]
ENSSSCG00000002639	TUBB3	tubulin, beta 3 class III [Source:HGNC Symbol;Acc:HGNC:20772]
ENSSSCG00000002642	CDH15	cadherin 15, type 1, M-cadherin (myotubule) [Source:HGNC Symbol;Acc:HGNC:1754]
ENSSSCG00000002645	GALNS	N-acetylgalactosamine-6-sulfatase precursor [Source:RefSeq peptide;Acc:NP_999120]
ENSSSCG00000002656	ZCCHC14	zinc finger, CCHC domain containing 14 [Source:HGNC Symbol;Acc:HGNC:24134]
ENSSSCG00000002664	GSE1	Gse1 coiled-coil protein [Source:HGNC Symbol;Acc:HGNC:28979]
ENSSSCG00000002666	KIAA0513	KIAA0513 [Source:HGNC Symbol;Acc:HGNC:29058]
ENSSSCG00000002694	CLEC3A	C-type lectin domain family 3, member A [Source:HGNC Symbol;Acc:HGNC:2052]
ENSSSCG00000002696	VAT1L	vesicle amine transport 1-like [Source:HGNC Symbol;Acc:HGNC:29315]
ENSSSCG00000002697		Uncharacterized protein [Source:UniProtKB/TrEMBL;Acc:F1S465]
ENSSSCG00000002709		Sulfotransferase [Source:UniProtKB/TrEMBL;Acc:F1S454]
ENSSSCG00000002719	EXOSC6	exosome component 6 [Source:HGNC Symbol;Acc:HGNC:19055]
ENSSSCG00000002726	MTSS1L	metastasis suppressor 1-like [Source:HGNC Symbol;Acc:HGNC:25094]
ENSSSCG00000002742		Uncharacterized protein [Source:UniProtKB/TrEMBL;Acc:F1S3C5]
ENSSSCG00000002780	TPPP3	tubulin polymerization-promoting protein family member 3 [Source:HGNC Symbol;Acc:HGNC:24162]
ENSSSCG00000002831	IRX3	iroquois homeobox 3 [Source:HGNC Symbol;Acc:HGNC:14360]
ENSSSCG00000002838	ZNF423	zinc finger protein 423 [Source:HGNC Symbol;Acc:HGNC:16762]
ENSSSCG00000002863	LRP3	low density lipoprotein receptor-related protein 3 [Source:HGNC Symbol;Acc:HGNC:6695]
ENSSSCG00000002882	KRTDAP	keratinocyte differentiation-associated protein [Source:HGNC Symbol;Acc:HGNC:16313]
ENSSSCG00000002907		Sus scrofa COX6B protein (COX6B), mRNA. [Source:RefSeq mRNA;Acc:NM_001097497]
ENSSSCG00000002950		Uncharacterized protein [Source:UniProtKB/TrEMBL;Acc:F1RKJ6]
ENSSSCG00000002980		Uncharacterized protein [Source:UniProtKB/TrEMBL;Acc:F1RI21]
ENSSSCG00000003101	HIF3A	hypoxia inducible factor 3, alpha subunit [Source:HGNC Symbol;Acc:HGNC:15825]
ENSSSCG00000003155	PPP1R15A	protein phosphatase 1, regulatory subunit 15A [Source:HGNC Symbol;Acc:HGNC:14375]
ENSSSCG00000003200	NUP62	nucleoporin 62kDa [Source:HGNC Symbol;Acc:HGNC:8066]
ENSSSCG00000003218	MYBPC2	myosin binding protein C, fast type [Source:HGNC Symbol;Acc:HGNC:7550]
ENSSSCG00000003261		Uncharacterized protein [Source:UniProtKB/TrEMBL;Acc:F1RNI5]
ENSSSCG00000003317	ZNF787	zinc finger protein 787 [Source:HGNC Symbol;Acc:HGNC:26998]
ENSSSCG00000003326	PEG3	Uncharacterized protein [Source:UniProtKB/TrEMBL;Acc:F1RJG3]
ENSSSCG00000003342	DVL1	dishevelled segment polarity protein 1 [Source:HGNC Symbol;Acc:HGNC:3084]
ENSSSCG00000003350	MIB2	mindbomb E3 ubiquitin protein ligase 2 [Source:HGNC Symbol;Acc:HGNC:30577]
ENSSSCG00000003351	MMP23B	matrix metallopeptidase 23B [Source:HGNC Symbol;Acc:HGNC:7171]
ENSSSCG00000030596	HES2	hes family bHLH transcription factor 2 [Source:HGNC Symbol;Acc:HGNC:16005]
ENSSSCG00000003401	KIF1B	kinesin family member 1B [Source:HGNC Symbol;Acc:HGNC:16636]
ENSSSCG00000003423	DRAXIN	dorsal inhibitory axon guidance protein [Source:HGNC Symbol;Acc:HGNC:25054]
ENSSSCG00000003438	VPS13D	vacuolar protein sorting 13 homolog D (S. cerevisiae) [Source:HGNC Symbol;Acc:HGNC:23595]
ENSSSCG00000003478		Uncharacterized protein [Source:UniProtKB/TrEMBL;Acc:F1SUS1]
ENSSSCG00000003489	EMC1	ER membrane protein complex subunit 1 [Source:HGNC Symbol;Acc:HGNC:28957]
ENSSSCG00000003514		Uncharacterized protein [Source:UniProtKB/TrEMBL;Acc:F1SU03]
ENSSSCG00000003517
ENSSSCG00000003546		Uncharacterized protein [Source:UniProtKB/TrEMBL;Acc:F1STV2]
ENSSSCG00000003562	SFN	Sus scrofa stratifin (SFN), mRNA. [Source:RefSeq mRNA;Acc:NM_001044564]
ENSSSCG00000003579	AHDC1	AT hook, DNA binding motif, containing 1 [Source:HGNC Symbol;Acc:HGNC:25230]
ENSSSCG00000003594	H-FABP	Fatty acid-binding protein [Source:UniProtKB/TrEMBL;Acc:Q3IA98]
ENSSSCG00000003603		Uncharacterized protein [Source:UniProtKB/TrEMBL;Acc:F1SV99]
ENSSSCG00000003604		Uncharacterized protein [Source:UniProtKB/TrEMBL;Acc:F1SV98]
ENSSSCG00000003627	ZMYM4	zinc finger, MYM-type 4 [Source:HGNC Symbol;Acc:HGNC:13055]
ENSSSCG00000003635	COL8A2	collagen, type VIII, alpha 2 [Source:HGNC Symbol;Acc:HGNC:2216]
ENSSSCG00000003636
ENSSSCG00000003676
ENSSSCG00000003681	TWSG1	twisted gastrulation BMP signaling modulator 1 [Source:HGNC Symbol;Acc:HGNC:12429]
ENSSSCG00000003687	EPB41L3	erythrocyte membrane protein band 4.1-like 3 [Source:HGNC Symbol;Acc:HGNC:3380]
ENSSSCG00000003715	ZNF521	zinc finger protein 521 [Source:HGNC Symbol;Acc:HGNC:24605]
ENSSSCG00000003716	SS18	synovial sarcoma translocation, chromosome 18 [Source:HGNC Symbol;Acc:HGNC:11340]
ENSSSCG00000003736	ASXL3	additional sex combs like transcriptional regulator 3 [Source:HGNC Symbol;Acc:HGNC:29357]
ENSSSCG00000003746	RPSA	Sus scrofa ribosomal protein SA (RPSA), mRNA. [Source:RefSeq mRNA;Acc:NM_001037146]
ENSSSCG00000003753		Sus scrofa PDZK1 interacting protein 1 (PDZK1IP1), mRNA. [Source:RefSeq mRNA;Acc:NM_001001769]
ENSSSCG00000003773	AK5	adenylate kinase 5 [Source:HGNC Symbol;Acc:HGNC:365]
ENSSSCG00000003818
ENSSSCG00000003824		Uncharacterized protein [Source:UniProtKB/TrEMBL;Acc:F1S7Z0]
ENSSSCG00000003832	TACSTD2	tumor-associated calcium signal transducer 2 [Source:HGNC Symbol;Acc:HGNC:11530]
ENSSSCG00000003857	ZYG11B	zyg-11 family member B, cell cycle regulator [Source:HGNC Symbol;Acc:HGNC:25820]
ENSSSCG00000003940	HYI	hydroxypyruvate isomerase (putative) [Source:HGNC Symbol;Acc:HGNC:26948]
ENSSSCG00000003972	SLFNL1	schlafen-like 1 [Source:HGNC Symbol;Acc:HGNC:26313]
ENSSSCG00000003985		Uncharacterized protein [Source:UniProtKB/TrEMBL;Acc:F1SCQ4]
ENSSSCG00000004012	THBS2	thrombospondin 2 [Source:HGNC Symbol;Acc:HGNC:11786]
ENSSSCG00000004021	PRR18	proline rich 18 [Source:HGNC Symbol;Acc:HGNC:28574]
ENSSSCG00000004029	QKI	Sus scrofa QKI, KH domain containing, RNA binding (QKI), mRNA. [Source:RefSeq mRNA;Acc:NM_001007195]
ENSSSCG00000004043		Uncharacterized protein [Source:UniProtKB/TrEMBL;Acc:F6Q1A4]
ENSSSCG00000004044	IGF2R	Sus scrofa insulin-like growth factor 2 receptor (IGF2R), mRNA. [Source:RefSeq mRNA;Acc:NM_001244473]
ENSSSCG00000004052	FNDC1	fibronectin type III domain containing 1 [Source:HGNC Symbol;Acc:HGNC:21184]
ENSSSCG00000004082		Uncharacterized protein [Source:UniProtKB/TrEMBL;Acc:F1S7X0]
ENSSSCG00000004091	AKAP12	A kinase (PRKA) anchor protein 12 [Source:HGNC Symbol;Acc:HGNC:370]
ENSSSCG00000004106	LATS1	large tumor suppressor kinase 1 [Source:HGNC Symbol;Acc:HGNC:6514]
ENSSSCG00000004112	SAMD5	sterile alpha motif domain containing 5 [Source:HGNC Symbol;Acc:HGNC:21180]
ENSSSCG00000004142	CITED2	Cbp/p300-interacting transactivator, with Glu/Asp-rich carboxy-terminal domain, 2 [Source:HGNC Symbol;Acc:HGNC:1987]
ENSSSCG00000004193	ENPP1	ectonucleotide pyrophosphatase/phosphodiesterase 1 [Source:HGNC Symbol;Acc:HGNC:3356]
ENSSSCG00000004241	CONNEXIN	Sus scrofa gap junction protein, alpha 1, 43kDa (GJA1), mRNA. [Source:RefSeq mRNA;Acc:NM_001244212]
ENSSSCG00000004244	MAN1A1	mannosidase, alpha, class 1A, member 1 [Source:HGNC Symbol;Acc:HGNC:6821]
ENSSSCG00000004255	VGLL2	vestigial-like family member 2 [Source:HGNC Symbol;Acc:HGNC:20232]
ENSSSCG00000004273	COL19A1	collagen, type XIX, alpha 1 [Source:HGNC Symbol;Acc:HGNC:2196]
ENSSSCG00000004274	COL9A1	collagen, type IX, alpha 1 [Source:HGNC Symbol;Acc:HGNC:2217]
ENSSSCG00000004275	FAM135A	family with sequence similarity 135, member A [Source:HGNC Symbol;Acc:HGNC:21084]
ENSSSCG00000004308	SPACA1	Sus scrofa sperm acrosome associated 1 (SPACA1), mRNA. [Source:RefSeq mRNA;Acc:NM_001190247]
ENSSSCG00000004332	BACH2	Uncharacterized protein [Source:UniProtKB/TrEMBL;Acc:F1RY18]
ENSSSCG00000004336	EPHA7	EPH receptor A7 [Source:HGNC Symbol;Acc:HGNC:3390]
ENSSSCG00000004341	GPR63	G protein-coupled receptor 63 [Source:HGNC Symbol;Acc:HGNC:13302]
ENSSSCG00000004357	SIM1	single-minded family bHLH transcription factor 1 [Source:HGNC Symbol;Acc:HGNC:10882]
ENSSSCG00000004387	FOXO3A	Sus scrofa forkhead box O3 (FOXO3), mRNA. [Source:RefSeq mRNA;Acc:NM_001135959]
ENSSSCG00000004414	CD164	Sialomucin core protein 24 isoform 1 [Source:UniProtKB/TrEMBL;Acc:F1RZP7]
ENSSSCG00000004428		Uncharacterized protein [Source:UniProtKB/TrEMBL;Acc:F1RZM1]
ENSSSCG00000004452	PRSS35	protease, serine, 35 [Source:HGNC Symbol;Acc:HGNC:21387]
ENSSSCG00000004464	FAM46A	family with sequence similarity 46, member A [Source:HGNC Symbol;Acc:HGNC:18345]
ENSSSCG00000030275
ENSSSCG00000004484		Uncharacterized protein [Source:UniProtKB/TrEMBL;Acc:F1RQI0]
ENSSSCG00000004490	SETBP1	SET binding protein 1 [Source:HGNC Symbol;Acc:HGNC:15573]
ENSSSCG00000004538	WDR7	WD repeat domain 7 [Source:HGNC Symbol;Acc:HGNC:13490]
ENSSSCG00000004571		Uncharacterized protein [Source:UniProtKB/TrEMBL;Acc:F1S078]
ENSSSCG00000004573		Uncharacterized protein [Source:UniProtKB/TrEMBL;Acc:I3LF33]
ENSSSCG00000004603	RFX7	regulatory factor X, 7 [Source:HGNC Symbol;Acc:HGNC:25777]
ENSSSCG00000004607	PYGO1	pygopus family PHD finger 1 [Source:HGNC Symbol;Acc:HGNC:30256]
ENSSSCG00000004626	TMOD3	Sus scrofa tropomodulin 3 (ubiquitous) (TMOD3), mRNA. [Source:RefSeq mRNA;Acc:NM_214294]
ENSSSCG00000004635	SPPL2A	signal peptide peptidase like 2A [Source:HGNC Symbol;Acc:HGNC:30227]
ENSSSCG00000004653	SECISBP2L	SECIS binding protein 2-like [Source:HGNC Symbol;Acc:HGNC:28997]
ENSSSCG00000004658	FBN1	fibrillin-1 precursor [Source:RefSeq peptide;Acc:NP_001001771]
ENSSSCG00000004663	SEMA6D	sema domain, transmembrane domain (TM), and cytoplasmic domain, (semaphorin) 6D [Source:HGNC Symbol;Acc:HGNC:16770]
ENSSSCG00000004789	THBS1	Sus scrofa thrombospondin 1 (THBS1), mRNA. [Source:RefSeq mRNA;Acc:NM_001244536]
ENSSSCG00000004793	SPRED1	sprouty-related, EVH1 domain containing 1 [Source:HGNC Symbol;Acc:HGNC:20249]
ENSSSCG00000004802	AQR	aquarius intron-binding spliceosomal factor [Source:HGNC Symbol;Acc:HGNC:29513]
ENSSSCG00000004829	CACHD1	cache domain containing 1 [Source:HGNC Symbol;Acc:HGNC:29314]
ENSSSCG00000029557	NFATC1	nuclear factor of activated T-cells, cytoplasmic 1 [Source:RefSeq peptide;Acc:NP_999326]
ENSSSCG00000004859	ZNF516	zinc finger protein 516 [Source:HGNC Symbol;Acc:HGNC:28990]
ENSSSCG00000004899	KIAA1468	KIAA1468 [Source:HGNC Symbol;Acc:HGNC:29289]
ENSSSCG00000004908	LMAN1	lectin, mannose-binding, 1 [Source:HGNC Symbol;Acc:HGNC:6631]
ENSSSCG00000004961	ITGA11	integrin, alpha 11 [Source:HGNC Symbol;Acc:HGNC:6136]
ENSSSCG00000004979
ENSSSCG00000005005	RPL36A	Sus scrofa ribosomal protein L36a-like (RPL36AL), mRNA. [Source:RefSeq mRNA;Acc:NM_213917]
ENSSSCG00000005022	NIN	ninein (GSK3B interacting protein) [Source:HGNC Symbol;Acc:HGNC:14906]
ENSSSCG00000005030	NID2	nidogen 2 (osteonidogen) [Source:HGNC Symbol;Acc:HGNC:13389]
ENSSSCG00000005039	STYX	serine/threonine/tyrosine interacting protein [Source:HGNC Symbol;Acc:HGNC:11447]
ENSSSCG00000005053	SOCS4	Sus scrofa suppressor of cytokine signaling 4 (SOCS4), mRNA. [Source:RefSeq mRNA;Acc:NM_001162889]
ENSSSCG00000005071	C14orf37	chromosome 14 open reading frame 37 [Source:HGNC Symbol;Acc:HGNC:19846]
ENSSSCG00000005089	SIX4	Sus scrofa SIX homeobox 4 (SIX4), mRNA. [Source:RefSeq mRNA;Acc:NM_001244614]
ENSSSCG00000005096	HIF1A	Sus scrofa hypoxia inducible factor 1, alpha subunit (basic helix-loop-helix transcription factor) (HIF1A), mRNA. [Source:RefSeq mRNA;Acc:NM_001123124]
ENSSSCG00000005128	TUSC1	tumor suppressor candidate 1 [Source:HGNC Symbol;Acc:HGNC:31010]
ENSSSCG00000005173		Uncharacterized protein [Source:UniProtKB/TrEMBL;Acc:F1SNE8]
ENSSSCG00000005191	MPDZ	multiple PDZ domain protein [Source:HGNC Symbol;Acc:HGNC:7208]
ENSSSCG00000005194		Uncharacterized protein [Source:UniProtKB/TrEMBL;Acc:I3LF42]
ENSSSCG00000005196		Uncharacterized protein [Source:UniProtKB/TrEMBL;Acc:F1SMP1]
ENSSSCG00000005235		Uncharacterized protein [Source:UniProtKB/TrEMBL;Acc:F1SJG2]
ENSSSCG00000005278	PRUNE2	prune homolog 2 (Drosophila) [Source:HGNC Symbol;Acc:HGNC:25209]
ENSSSCG00000005323	HINT2	histidine triad nucleotide binding protein 2 [Source:HGNC Symbol;Acc:HGNC:18344]
ENSSSCG00000005338	RECK	reversion-inducing-cysteine-rich protein with kazal motifs [Source:HGNC Symbol;Acc:HGNC:11345]
ENSSSCG00000005385	NOR-1	Sus scrofa neuron-derived orphan receptor-1 alfa (NOR-1), mRNA. [Source:RefSeq mRNA;Acc:NM_214247]
ENSSSCG00000005422	NIPSNAP3A	nipsnap homolog 3A (C. elegans) [Source:HGNC Symbol;Acc:HGNC:23619]
ENSSSCG00000005423		Uncharacterized protein [Source:UniProtKB/TrEMBL;Acc:F1SP55]
ENSSSCG00000005425	SLC44A1	solute carrier family 44 (choline transporter), member 1 [Source:HGNC Symbol;Acc:HGNC:18798]
ENSSSCG00000005453	TRX1	Sus scrofa thioredoxin (TXN), mRNA. [Source:RefSeq mRNA;Acc:NM_214313]
ENSSSCG00000005455	SVEP1	sushi, von Willebrand factor type A, EGF and pentraxin domain containing 1 [Source:HGNC Symbol;Acc:HGNC:15985]
ENSSSCG00000005456	MUSK	muscle, skeletal, receptor tyrosine kinase [Source:HGNC Symbol;Acc:HGNC:7525]
ENSSSCG00000005466	ROD1	Sus scrofa polypyrimidine tract binding protein 3 (ROD1), mRNA. [Source:RefSeq mRNA;Acc:NM_001077215]
ENSSSCG00000005488		Alpha-1-acid glycoprotein [Source:UniProtKB/TrEMBL;Acc:F1SN68]
ENSSSCG00000005514	RAB14	RAB14, member RAS oncogene family [Source:HGNC Symbol;Acc:HGNC:16524]
ENSSSCG00000005524	DAB2IP	DAB2 interacting protein [Source:HGNC Symbol;Acc:HGNC:17294]
ENSSSCG00000005575
ENSSSCG00000005590	PSMB7	Sus scrofa proteasome (prosome, macropain) subunit, beta type, 7 (PSMB7), mRNA. [Source:RefSeq mRNA;Acc:NM_001097476]
ENSSSCG00000005617	STXBP1	syntaxin binding protein 1 [Source:HGNC Symbol;Acc:HGNC:11444]
ENSSSCG00000005641	DNM1	dynamin 1 [Source:HGNC Symbol;Acc:HGNC:2972]
ENSSSCG00000005665	PHYHD1	phytanoyl-CoA dioxygenase domain containing 1 [Source:HGNC Symbol;Acc:HGNC:23396]
ENSSSCG00000005750		Uncharacterized protein [Source:UniProtKB/TrEMBL;Acc:F1S022]
ENSSSCG00000005751	COL5A1	Sus scrofa collagen, type V, alpha 1 (COL5A1), mRNA. [Source:RefSeq mRNA;Acc:NM_001014971]
ENSSSCG00000005761	PPP1R26	protein phosphatase 1, regulatory subunit 26 [Source:HGNC Symbol;Acc:HGNC:29089]
ENSSSCG00000005832	MAMDC4	MAM domain containing 4 [Source:HGNC Symbol;Acc:HGNC:24083]
ENSSSCG00000005844	NRARP	NOTCH-regulated ankyrin repeat protein [Source:HGNC Symbol;Acc:HGNC:33843]
ENSSSCG00000005859	NDOR1	NADPH dependent diflavin oxidoreductase 1 [Source:HGNC Symbol;Acc:HGNC:29838]
ENSSSCG00000005900	GPT	Alanine aminotransferase 1 [Source:UniProtKB/Swiss-Prot;Acc:P13191]
ENSSSCG00000005901	PPP1R16A	protein phosphatase 1, regulatory subunit 16A [Source:HGNC Symbol;Acc:HGNC:14941]
ENSSSCG00000005907	ADCK5	aarF domain containing kinase 5 [Source:HGNC Symbol;Acc:HGNC:21738]
ENSSSCG00000005921
ENSSSCG00000005924		Uncharacterized protein [Source:UniProtKB/TrEMBL;Acc:F1RSL1]
ENSSSCG00000005984	ZHX1	zinc fingers and homeoboxes 1 [Source:HGNC Symbol;Acc:HGNC:12871]
ENSSSCG00000005992	SHAS2	Sus scrofa hyaluronan synthase 2 (SHAS2), mRNA. [Source:RefSeq mRNA;Acc:NM_214053]
ENSSSCG00000005997	COL14A1	collagen, type XIV, alpha 1 [Source:HGNC Symbol;Acc:HGNC:2191]
ENSSSCG00000005998	DEPTOR	DEP domain containing MTOR-interacting protein [Source:HGNC Symbol;Acc:HGNC:22953]
ENSSSCG00000006002	NOV	nephroblastoma overexpressed [Source:HGNC Symbol;Acc:HGNC:7885]
ENSSSCG00000006034	RSPO2	R-spondin 2 [Source:HGNC Symbol;Acc:HGNC:28583]
ENSSSCG00000006040	DPYS	dihydropyrimidinase [Source:HGNC Symbol;Acc:HGNC:3013]
ENSSSCG00000006051		Uncharacterized protein [Source:UniProtKB/TrEMBL;Acc:F1S1D2]
ENSSSCG00000006107	PDP1	pyruvate dehyrogenase phosphatase catalytic subunit 1 [Source:HGNC Symbol;Acc:HGNC:9279]
ENSSSCG00000006108		Uncharacterized protein [Source:UniProtKB/TrEMBL;Acc:F1RY42]
ENSSSCG00000006156	TPD52	Sus scrofa tumor protein D52 (TPD52), mRNA. [Source:RefSeq mRNA;Acc:NM_001244387]
ENSSSCG00000006160	STMN2	stathmin 2 [Source:HGNC Symbol;Acc:HGNC:10577]
ENSSSCG00000006171	CRISPLD1	cysteine-rich secretory protein LCCL domain containing 1 [Source:HGNC Symbol;Acc:HGNC:18206]
ENSSSCG00000006172	PI15	peptidase inhibitor 15 [Source:HGNC Symbol;Acc:HGNC:8946]
ENSSSCG00000006194	NCOA2	Sus scrofa nuclear receptor coactivator 2 (NCOA2), mRNA. [Source:RefSeq mRNA;Acc:NM_001114275]
ENSSSCG00000006198		Uncharacterized protein [Source:UniProtKB/TrEMBL;Acc:F1RU05]
ENSSSCG00000006209		Uncharacterized protein [Source:UniProtKB/TrEMBL;Acc:F1RTZ5]
ENSSSCG00000006243	PENK	proenkephalin [Source:HGNC Symbol;Acc:HGNC:8831]
ENSSSCG00000026570	SNAI2	Sus scrofa snail homolog 2 (Drosophila) (SNAI2), mRNA. [Source:RefSeq mRNA;Acc:NM_001128439]
ENSSSCG00000006276	CEBPD	CCAAT/enhancer binding protein (C/EBP), delta [Source:HGNC Symbol;Acc:HGNC:1835]
ENSSSCG00000006297	DPT	Dermatopontin [Source:UniProtKB/Swiss-Prot;Acc:P45846]
ENSSSCG00000006338	DDR2	discoidin domain receptor tyrosine kinase 2 [Source:HGNC Symbol;Acc:HGNC:2731]
ENSSSCG00000006346	ATF6	Uncharacterized protein [Source:UniProtKB/TrEMBL;Acc:F1S1C8]
ENSSSCG00000006380	SLAMF1	signaling lymphocytic activation molecule family member 1 [Source:HGNC Symbol;Acc:HGNC:10903]
ENSSSCG00000006383	VANGL2	VANGL planar cell polarity protein 2 [Source:HGNC Symbol;Acc:HGNC:15511]
ENSSSCG00000006453	KIRREL	kin of IRRE like (Drosophila) [Source:HGNC Symbol;Acc:HGNC:15734]
ENSSSCG00000006472	CRABP2	cellular retinoic acid binding protein 2 [Source:HGNC Symbol;Acc:HGNC:2339]
ENSSSCG00000006497	MEX3A	mex-3 RNA binding family member A [Source:HGNC Symbol;Acc:HGNC:33482]
ENSSSCG00000006512	FDPS	Sus scrofa farnesyl diphosphate synthase (FDPS), mRNA. [Source:RefSeq mRNA;Acc:NM_001185131]
ENSSSCG00000006524	THBS3	thrombospondin 3 [Source:HGNC Symbol;Acc:HGNC:11787]
ENSSSCG00000006550	ATP8B2	ATPase, aminophospholipid transporter, class I, type 8B, member 2 [Source:HGNC Symbol;Acc:HGNC:13534]
ENSSSCG00000006580	S100A2	Protein S100 [Source:UniProtKB/TrEMBL;Acc:F1SFV5]
ENSSSCG00000006591	S100A15A	Uncharacterized protein [Source:UniProtKB/TrEMBL;Acc:F1SFU6]
ENSSSCG00000006595	IVL	involucrin [Source:HGNC Symbol;Acc:HGNC:6187]
ENSSSCG00000006604	CRNN	Sus scrofa cornulin (CRNN), mRNA. [Source:RefSeq mRNA;Acc:NM_001159659]
ENSSSCG00000006612	S100A10	Protein S100-A10 [Source:UniProtKB/Swiss-Prot;Acc:P04163]
ENSSSCG00000006614	THEM5	thioesterase superfamily member 5 [Source:HGNC Symbol;Acc:HGNC:26755]
ENSSSCG00000006619	SNX27	sorting nexin family member 27 [Source:HGNC Symbol;Acc:HGNC:20073]
ENSSSCG00000006655	CIART	circadian associated repressor of transcription [Source:HGNC Symbol;Acc:HGNC:25200]
ENSSSCG00000024775	HIST2H2AB	histone cluster 2, H2ab [Source:HGNC Symbol;Acc:HGNC:20508]
ENSSSCG00000006696	GJA5	gap junction protein, alpha 5, 40kDa [Source:HGNC Symbol;Acc:HGNC:4279]
ENSSSCG00000006707	PDE4DIP	phosphodiesterase 4D interacting protein [Source:HGNC Symbol;Acc:HGNC:15580]
ENSSSCG00000006709
ENSSSCG00000006714		Uncharacterized protein [Source:UniProtKB/TrEMBL;Acc:F1SAZ9]
ENSSSCG00000006757
ENSSSCG00000006768		Uncharacterized protein [Source:UniProtKB/TrEMBL;Acc:F1SBQ6]
ENSSSCG00000006772	CCDC23	coiled-coil domain containing 23 [Source:HGNC Symbol;Acc:HGNC:29204]
ENSSSCG00000006784	FAM212B	family with sequence similarity 212, member B [Source:HGNC Symbol;Acc:HGNC:28045]
ENSSSCG00000006806		Ragulator complex protein LAMTOR5 [Source:UniProtKB/TrEMBL;Acc:F1S623]
ENSSSCG00000006820	EPS8L3	EPS8-like 3 [Source:HGNC Symbol;Acc:HGNC:21297]
ENSSSCG00000006826	AMIGO1	adhesion molecule with Ig-like domain 1 [Source:HGNC Symbol;Acc:HGNC:20824]
ENSSSCG00000006857	COL11A1	collagen, type XI, alpha 1 [Source:HGNC Symbol;Acc:HGNC:2186]
ENSSSCG00000006872	AGL	amylo-alpha-1, 6-glucosidase, 4-alpha-glucanotransferase [Source:HGNC Symbol;Acc:HGNC:321]
ENSSSCG00000006877		Uncharacterized protein [Source:UniProtKB/TrEMBL;Acc:F1S551]
ENSSSCG00000006888		Uncharacterized protein [Source:UniProtKB/TrEMBL;Acc:F1S542]
ENSSSCG00000006913		Uncharacterized protein [Source:UniProtKB/TrEMBL;Acc:F1S4E8]
ENSSSCG00000006960	GLI4	GLI family zinc finger 4 [Source:HGNC Symbol;Acc:HGNC:4320]
ENSSSCG00000006979	MSR1	macrophage scavenger receptor 1 [Source:HGNC Symbol;Acc:HGNC:7376]
ENSSSCG00000006988	PDGFRL	platelet-derived growth factor receptor-like [Source:HGNC Symbol;Acc:HGNC:8805]
ENSSSCG00000007000	FAT1	Sus scrofa FAT tumor suppressor homolog 1 (Drosophila) (FAT1), mRNA. [Source:RefSeq mRNA;Acc:NM_001190170]
ENSSSCG00000007022	ANK1	ankyrin 1, erythrocytic [Source:HGNC Symbol;Acc:HGNC:492]
ENSSSCG00000007023	KAT6A	K(lysine) acetyltransferase 6A [Source:HGNC Symbol;Acc:HGNC:13013]
ENSSSCG00000007079	FLRT3	fibronectin leucine rich transmembrane protein 3 [Source:HGNC Symbol;Acc:HGNC:3762]
ENSSSCG00000007082	OTOR	otoraplin [Source:HGNC Symbol;Acc:HGNC:8517]
ENSSSCG00000007145	ADAM33	ADAM metallopeptidase domain 33 [Source:HGNC Symbol;Acc:HGNC:15478]
ENSSSCG00000007155	C20orf194	chromosome 20 open reading frame 194 [Source:HGNC Symbol;Acc:HGNC:17721]
ENSSSCG00000007281	MAP1LC3A	Sus scrofa microtubule-associated protein 1 light chain 3 alpha (MAP1LC3A), mRNA. [Source:RefSeq mRNA;Acc:NM_001170827]
ENSSSCG00000007288	MYH7B	myosin, heavy chain 7B, cardiac muscle, beta [Source:HGNC Symbol;Acc:HGNC:15906]
ENSSSCG00000007324	SOGA1	suppressor of glucose, autophagy associated 1 [Source:HGNC Symbol;Acc:HGNC:16111]
ENSSSCG00000007345		Uncharacterized protein [Source:UniProtKB/TrEMBL;Acc:I3LRQ6]
ENSSSCG00000007458	NCOA3	Sus scrofa nuclear receptor coactivator 3 (NCOA3), mRNA. [Source:RefSeq mRNA;Acc:NM_001114276]
ENSSSCG00000007470	FAM65C	family with sequence similarity 65, member C [Source:HGNC Symbol;Acc:HGNC:16168]
ENSSSCG00000007486	CYP24A1	Sus scrofa cytochrome P450, family 24, subfamily A, polypeptide 1 (CYP24A1), mRNA. [Source:RefSeq mRNA;Acc:NM_214075]
ENSSSCG00000007502	SPO11	Sus scrofa SPO11 meiotic protein covalently bound to DSB homolog (S. cerevisiae) (SPO11), mRNA. [Source:RefSeq mRNA;Acc:NM_001105313]
ENSSSCG00000007507	PCK1	Sus scrofa phosphoenolpyruvate carboxykinase 1 (soluble) (PCK1), mRNA. [Source:RefSeq mRNA;Acc:NM_001123158]
ENSSSCG00000007517	NPEPL1	Sus scrofa aminopeptidase-like 1 (NPEPL1), mRNA. [Source:RefSeq mRNA;Acc:NM_001123148]
ENSSSCG00000007530	PPP1R3D	protein phosphatase 1, regulatory subunit 3D [Source:HGNC Symbol;Acc:HGNC:9294]
ENSSSCG00000007542
ENSSSCG00000007543		Uncharacterized protein [Source:UniProtKB/TrEMBL;Acc:F1RIY8]
ENSSSCG00000007546	C7orf50	chromosome 7 open reading frame 50 [Source:HGNC Symbol;Acc:HGNC:22421]
ENSSSCG00000007549	CYP2W1	cytochrome P450, family 2, subfamily W, polypeptide 1 [Source:HGNC Symbol;Acc:HGNC:20243]
ENSSSCG00000007552		Uncharacterized protein [Source:UniProtKB/TrEMBL;Acc:F1RIW9]
ENSSSCG00000007558		Uncharacterized protein [Source:UniProtKB/TrEMBL;Acc:F1RIV4]
ENSSSCG00000007559	MAFK	v-maf avian musculoaponeurotic fibrosarcoma oncogene homolog K [Source:HGNC Symbol;Acc:HGNC:6782]
ENSSSCG00000007565	TTYH3	tweety family member 3 [Source:HGNC Symbol;Acc:HGNC:22222]
ENSSSCG00000007569	GRIFIN	Sus scrofa galectin-related inter-fiber protein (GRIFIN), mRNA. [Source:RefSeq mRNA;Acc:NM_001145219]
ENSSSCG00000007574	SDK1	sidekick cell adhesion molecule 1 [Source:HGNC Symbol;Acc:HGNC:19307]
ENSSSCG00000007576	FOXK1	forkhead box K1 [Source:HGNC Symbol;Acc:HGNC:23480]
ENSSSCG00000007606	TRRAP	transformation/transcription domain-associated protein [Source:HGNC Symbol;Acc:HGNC:12347]
ENSSSCG00000027156	ATP5J2	Sus scrofa ATP synthase, H+ transporting, mitochondrial Fo complex, subunit F2 (ATP5J2), mRNA. [Source:RefSeq mRNA;Acc:NM_001097464]
ENSSSCG00000029171	ATP5J2	Sus scrofa ATP synthase, H+ transporting, mitochondrial Fo complex, subunit F2 (ATP5J2), mRNA. [Source:RefSeq mRNA;Acc:NM_001097464]
ENSSSCG00000007680	MYL10	myosin, light chain 10, regulatory [Source:HGNC Symbol;Acc:HGNC:29825]
ENSSSCG00000024482	HSPB1	Sus scrofa heat shock 27kDa protein 1 (HSP27), mRNA. [Source:RefSeq mRNA;Acc:NM_001007518]
ENSSSCG00000028568	HSPB1	Sus scrofa heat shock 27kDa protein 1 (HSP27), mRNA. [Source:RefSeq mRNA;Acc:NM_001007518]
ENSSSCG00000007695		Uncharacterized protein [Source:UniProtKB/TrEMBL;Acc:F1RKD5]
ENSSSCG00000007705		Uncharacterized protein [Source:UniProtKB/TrEMBL;Acc:F1RKB5]
ENSSSCG00000007739	GUSB	Sus scrofa glucuronidase, beta (GUSB), mRNA. [Source:RefSeq mRNA;Acc:NM_001123121]
ENSSSCG00000007757	TRIM72	tripartite motif containing 72, E3 ubiquitin protein ligase [Source:HGNC Symbol;Acc:HGNC:32671]
ENSSSCG00000007776	BCL7C	B-cell CLL/lymphoma 7C [Source:HGNC Symbol;Acc:HGNC:1006]
ENSSSCG00000007789
ENSSSCG00000007903	EMP2	epithelial membrane protein 2 [Source:HGNC Symbol;Acc:HGNC:3334]
ENSSSCG00000007904		Uncharacterized protein [Source:UniProtKB/TrEMBL;Acc:F1RL08]
ENSSSCG00000007909	ABAT	Sus scrofa 4-aminobutyrate aminotransferase (ABAT), mRNA. [Source:RefSeq mRNA;Acc:NM_214263]
ENSSSCG00000007975	HBZ	hemoglobin, zeta [Source:HGNC Symbol;Acc:HGNC:4835]
ENSSSCG00000007977	HBM	hemoglobin, mu [Source:HGNC Symbol;Acc:HGNC:4826]
ENSSSCG00000007978	HBA	Hemoglobin subunit alpha [Source:UniProtKB/Swiss-Prot;Acc:P01965]
ENSSSCG00000007995	FAM195A	family with sequence similarity 195, member A [Source:HGNC Symbol;Acc:HGNC:14142]
ENSSSCG00000008000	RPUSD1	RNA pseudouridylate synthase domain containing 1 [Source:HGNC Symbol;Acc:HGNC:14173]
ENSSSCG00000008001	MSLN	mesothelin [Source:HGNC Symbol;Acc:HGNC:7371]
ENSSSCG00000008004	FAM173A	family with sequence similarity 173, member A [Source:HGNC Symbol;Acc:HGNC:14152]
ENSSSCG00000008010	CHTF18	CTF18, chromosome transmission fidelity factor 18 homolog (S. cerevisiae) [Source:HGNC Symbol;Acc:HGNC:18435]
ENSSSCG00000008013	ALS	Sus scrofa insulin-like growth factor binding protein, acid labile subunit (IGFALS), mRNA. [Source:RefSeq mRNA;Acc:NM_001048186]
ENSSSCG00000008014	NUBP2	nucleotide binding protein 2 [Source:HGNC Symbol;Acc:HGNC:8042]
ENSSSCG00000008017	NME3	Sus scrofa NME/NM23 nucleoside diphosphate kinase 3 (NME3), transcript variant 1, mRNA. [Source:RefSeq mRNA;Acc:NM_001244449]
ENSSSCG00000008018	MAPK8IP3	mitogen-activated protein kinase 8 interacting protein 3 [Source:HGNC Symbol;Acc:HGNC:6884]
ENSSSCG00000008022	TELO2	telomere maintenance 2 [Source:HGNC Symbol;Acc:HGNC:29099]
ENSSSCG00000008047	E4F1	E4F transcription factor 1 [Source:HGNC Symbol;Acc:HGNC:3121]
ENSSSCG00000008054	NTN3	netrin 3 [Source:HGNC Symbol;Acc:HGNC:8030]
ENSSSCG00000008061	TCEB2	transcription elongation factor B (SIII), polypeptide 2 (18kDa, elongin B) [Source:HGNC Symbol;Acc:HGNC:11619]
ENSSSCG00000008068		Uncharacterized protein [Source:UniProtKB/TrEMBL;Acc:F1SUF6]
ENSSSCG00000008072	ASPN	Sus scrofa asporin (ASPN), mRNA. [Source:RefSeq mRNA;Acc:NM_001243889]
ENSSSCG00000008075		Uncharacterized protein [Source:UniProtKB/TrEMBL;Acc:F1SUE0]
ENSSSCG00000008108		Uncharacterized protein [Source:UniProtKB/TrEMBL;Acc:F1SU81]
ENSSSCG00000008127		Uncharacterized protein [Source:UniProtKB/TrEMBL;Acc:F1SU44]
ENSSSCG00000008142	C2orf40	chromosome 2 open reading frame 40 [Source:HGNC Symbol;Acc:HGNC:24642]
ENSSSCG00000008144	NCK2	Sus scrofa NCK adaptor protein 2 (NCK2), mRNA. [Source:RefSeq mRNA;Acc:NM_001137631]
ENSSSCG00000008170	RPL31	60S ribosomal protein L31 [Source:UniProtKB/Swiss-Prot;Acc:P62901]
ENSSSCG00000008215	SMYD1	Sus scrofa SET and MYND domain containing 1 (SMYD1), mRNA. [Source:RefSeq mRNA;Acc:NM_001160089]
ENSSSCG00000008290
ENSSSCG00000008292	TET3	tet methylcytosine dioxygenase 3 [Source:HGNC Symbol;Acc:HGNC:28313]
ENSSSCG00000008310		Uncharacterized protein [Source:UniProtKB/TrEMBL;Acc:F1SLE9]
ENSSSCG00000008339	GFAT1	Sus scrofa glutamine--fructose-6-phosphate transaminase 1 (GFPT1), mRNA. [Source:RefSeq mRNA;Acc:NM_001194979]
ENSSSCG00000008340	ANTXR1	anthrax toxin receptor 1 [Source:HGNC Symbol;Acc:HGNC:21014]
ENSSSCG00000008360	CEP68	centrosomal protein 68kDa [Source:HGNC Symbol;Acc:HGNC:29076]
ENSSSCG00000008397	EFEMP1	Sus scrofa EGF containing fibulin-like extracellular matrix protein 1 (EFEMP1), mRNA. [Source:RefSeq mRNA;Acc:NM_001244261]
ENSSSCG00000008406	CCDC88A	coiled-coil domain containing 88A [Source:HGNC Symbol;Acc:HGNC:25523]
ENSSSCG00000008413	GPR75	Sus scrofa G protein-coupled receptor 75 (GPR75), mRNA. [Source:RefSeq mRNA;Acc:NM_001205045]
ENSSSCG00000008445	SRBD1	S1 RNA binding domain 1 [Source:HGNC Symbol;Acc:HGNC:25521]
ENSSSCG00000008446	SIX2	SIX homeobox 2 [Source:HGNC Symbol;Acc:HGNC:10888]
ENSSSCG00000008461	ZFP36L2	ZFP36 ring finger protein-like 2 [Source:HGNC Symbol;Acc:HGNC:1108]
ENSSSCG00000008467	EML4	echinoderm microtubule associated protein like 4 [Source:HGNC Symbol;Acc:HGNC:1316]
ENSSSCG00000008475	MAP4K3	mitogen-activated protein kinase kinase kinase kinase 3 [Source:HGNC Symbol;Acc:HGNC:6865]
ENSSSCG00000008478		Uncharacterized protein [Source:UniProtKB/TrEMBL;Acc:F1S4T0]
ENSSSCG00000008499	STRN	striatin, calmodulin binding protein [Source:HGNC Symbol;Acc:HGNC:11424]
ENSSSCG00000008513	BIRC6	baculoviral IAP repeat containing 6 [Source:HGNC Symbol;Acc:HGNC:13516]
ENSSSCG00000008535	CLIP4	CAP-GLY domain containing linker protein family, member 4 [Source:HGNC Symbol;Acc:HGNC:26108]
ENSSSCG00000008557	EMILIN1	elastin microfibril interfacer 1 [Source:HGNC Symbol;Acc:HGNC:19880]
ENSSSCG00000008558	AGBL5	ATP/GTP binding protein-like 5 [Source:HGNC Symbol;Acc:HGNC:26147]
ENSSSCG00000008575	ASXL2	additional sex combs like transcriptional regulator 2 [Source:HGNC Symbol;Acc:HGNC:23805]
ENSSSCG00000008601	SDC1	Sus scrofa syndecan 1 (SDC1), mRNA. [Source:RefSeq mRNA;Acc:NM_001243190]
ENSSSCG00000008615	VSNL1	visinin-like 1 [Source:HGNC Symbol;Acc:HGNC:12722]
ENSSSCG00000008627		Uncharacterized protein [Source:UniProtKB/TrEMBL;Acc:F1SCR3]
ENSSSCG00000008646	RNF144A	ring finger protein 144A [Source:HGNC Symbol;Acc:HGNC:20457]
ENSSSCG00000008655		Uncharacterized protein [Source:UniProtKB/TrEMBL;Acc:F1S9J3]
ENSSSCG00000008675	LETM1	leucine zipper-EF-hand containing transmembrane protein 1 [Source:HGNC Symbol;Acc:HGNC:6556]
ENSSSCG00000008697	HUNTINGTIN	Sus scrofa huntingtin (HDH), mRNA. [Source:RefSeq mRNA;Acc:NM_213964]
ENSSSCG00000008702		Uncharacterized protein [Source:UniProtKB/TrEMBL;Acc:F1S8M8]
ENSSSCG00000008713	KIAA0232	KIAA0232 [Source:HGNC Symbol;Acc:HGNC:28992]
ENSSSCG00000008722		Uncharacterized protein [Source:UniProtKB/TrEMBL;Acc:F1S7Y1]
ENSSSCG00000008749	SLIT2	slit homolog 2 (Drosophila) [Source:HGNC Symbol;Acc:HGNC:11086]
ENSSSCG00000008792	N4BP2	NEDD4 binding protein 2 [Source:HGNC Symbol;Acc:HGNC:29851]
ENSSSCG00000008800	TMEM33	transmembrane protein 33 [Source:HGNC Symbol;Acc:HGNC:25541]
ENSSSCG00000008803
ENSSSCG00000008821	SLAIN2	SLAIN motif family, member 2 [Source:HGNC Symbol;Acc:HGNC:29282]
ENSSSCG00000008833	SGCB	Sus scrofa sarcoglycan, beta (43kDa dystrophin-associated glycoprotein) (SGCB), mRNA. [Source:RefSeq mRNA;Acc:NM_001114287]
ENSSSCG00000008842	KIT	Sus scrofa v-kit Hardy-Zuckerman 4 feline sarcoma viral oncogene homolog (KIT), mRNA. [Source:RefSeq mRNA;Acc:NM_001044525]
ENSSSCG00000008853	TLL1	tolloid-like 1 [Source:HGNC Symbol;Acc:HGNC:11843]
ENSSSCG00000008854	CPE	carboxypeptidase E precursor [Source:RefSeq peptide;Acc:NP_001090908]
ENSSSCG00000008860
ENSSSCG00000008875	RXFP1	relaxin/insulin-like family peptide receptor 1 [Source:HGNC Symbol;Acc:HGNC:19718]
ENSSSCG00000008976	ART3	Sus scrofa ADP-ribosyltransferase 3 (ART3), mRNA. [Source:RefSeq mRNA;Acc:NM_001244205]
ENSSSCG00000008989	CNOT6L	CCR4-NOT transcription complex, subunit 6-like [Source:HGNC Symbol;Acc:HGNC:18042]
ENSSSCG00000009007		Uncharacterized protein [Source:UniProtKB/TrEMBL;Acc:F1RX23]
ENSSSCG00000009018	SH3D19	SH3 domain containing 19 [Source:HGNC Symbol;Acc:HGNC:30418]
ENSSSCG00000009042	OTUD4	OTU deubiquitinase 4 [Source:HGNC Symbol;Acc:HGNC:24949]
ENSSSCG00000009080		Uncharacterized protein [Source:UniProtKB/TrEMBL;Acc:F1RRA4]
ENSSSCG00000009106	PDE5A	phosphodiesterase 5A, cGMP-specific [Source:HGNC Symbol;Acc:HGNC:8784]
ENSSSCG00000009112	SEC24D	SEC24 family member D [Source:HGNC Symbol;Acc:HGNC:10706]
ENSSSCG00000009125	ANK2	ankyrin 2, neuronal [Source:HGNC Symbol;Acc:HGNC:493]
ENSSSCG00000009136	RRH	retinal pigment epithelium-derived rhodopsin homolog [Source:HGNC Symbol;Acc:HGNC:10450]
ENSSSCG00000009157	TET2	tet methylcytosine dioxygenase 2 [Source:HGNC Symbol;Acc:HGNC:25941]
ENSSSCG00000009216	SPP1	Sus scrofa secreted phosphoprotein 1 (SPP1), mRNA. [Source:RefSeq mRNA;Acc:NM_214023]
ENSSSCG00000009230	WDFY3	WD repeat and FYVE domain containing 3 [Source:HGNC Symbol;Acc:HGNC:20751]
ENSSSCG00000009334	HSPH1	Sus scrofa heat shock 105kDa/110kDa protein 1 (HSPH1), mRNA. [Source:RefSeq mRNA;Acc:NM_001097504]
ENSSSCG00000023699		Uncharacterized protein [Source:UniProtKB/TrEMBL;Acc:F1RSS7]
ENSSSCG00000009338	FRY	furry homolog (Drosophila) [Source:HGNC Symbol;Acc:HGNC:20367]
ENSSSCG00000009353		Uncharacterized protein [Source:UniProtKB/TrEMBL;Acc:F1RSR1]
ENSSSCG00000009361	POSTN	Sus scrofa periostin, osteoblast specific factor (POSTN), transcript variant 1, mRNA. [Source:RefSeq mRNA;Acc:NM_001206347]
ENSSSCG00000009391	KPNA3	importin subunit alpha-3 [Source:RefSeq peptide;Acc:NP_001177159]
ENSSSCG00000009432	DGKD	diacylglycerol kinase, delta 130kDa [Source:HGNC Symbol;Acc:HGNC:2851]
ENSSSCG00000009468	KCTD12	potassium channel tetramerization domain containing 12 [Source:HGNC Symbol;Acc:HGNC:14678]
ENSSSCG00000009501	DZIP1	DAZ interacting zinc finger protein 1 [Source:HGNC Symbol;Acc:HGNC:20908]
ENSSSCG00000009524	TMTC4	transmembrane and tetratricopeptide repeat containing 4 [Source:HGNC Symbol;Acc:HGNC:25904]
ENSSSCG00000009526	ITGBL1	integrin, beta-like 1 (with EGF-like repeat domains) [Source:HGNC Symbol;Acc:HGNC:6164]
ENSSSCG00000009631	PEBP4	Sus scrofa phosphatidylethanolamine-binding protein 4 (PEBP4), mRNA. [Source:RefSeq mRNA;Acc:NM_001162888]
ENSSSCG00000009635		Uncharacterized protein [Source:UniProtKB/TrEMBL;Acc:F1RM95]
ENSSSCG00000009640	ENTPD4	ectonucleoside triphosphate diphosphohydrolase 4 [Source:HGNC Symbol;Acc:HGNC:14573]
ENSSSCG00000009655		Uncharacterized protein [Source:UniProtKB/TrEMBL;Acc:F2Z510]
ENSSSCG00000009668	CLU	Sus scrofa clusterin (CLU), mRNA. [Source:RefSeq mRNA;Acc:NM_213971]
ENSSSCG00000009672	SCARA5	scavenger receptor class A, member 5 [Source:HGNC Symbol;Acc:HGNC:28701]
ENSSSCG00000009716	SH3RF1	SH3 domain containing ring finger 1 [Source:HGNC Symbol;Acc:HGNC:17650]
ENSSSCG00000009721		Uncharacterized protein [Source:UniProtKB/TrEMBL;Acc:F1RIW3]
ENSSSCG00000009722	SPOCK3	sparc/osteonectin, cwcv and kazal-like domains proteoglycan (testican) 3 [Source:HGNC Symbol;Acc:HGNC:13565]
ENSSSCG00000009733		Uncharacterized protein [Source:UniProtKB/TrEMBL;Acc:F1RI72]
ENSSSCG00000009806	SETD1B	SET domain containing 1B [Source:HGNC Symbol;Acc:HGNC:29187]
ENSSSCG00000009828	PPP1CC	protein phosphatase 1, catalytic subunit, gamma isozyme [Source:HGNC Symbol;Acc:HGNC:9283]
ENSSSCG00000009912	POP5	processing of precursor 5, ribonuclease P/MRP subunit (S. cerevisiae) [Source:HGNC Symbol;Acc:HGNC:17689]
ENSSSCG00000009914	MLEC	malectin [Source:HGNC Symbol;Acc:HGNC:28973]
ENSSSCG00000009925		Uncharacterized protein [Source:UniProtKB/TrEMBL;Acc:F1RIT6]
ENSSSCG00000009937
ENSSSCG00000009943	SSH1	slingshot protein phosphatase 1 [Source:HGNC Symbol;Acc:HGNC:30579]
ENSSSCG00000009966	MN1	meningioma (disrupted in balanced translocation) 1 [Source:HGNC Symbol;Acc:HGNC:7180]
ENSSSCG00000009969		Uncharacterized protein [Source:UniProtKB/TrEMBL;Acc:F1RFJ3]
ENSSSCG00000009971	ZNRF3	zinc and ring finger 3 [Source:HGNC Symbol;Acc:HGNC:18126]
ENSSSCG00000009996	LIF	Sus scrofa leukemia inhibitory factor (LIF), mRNA. [Source:RefSeq mRNA;Acc:NM_214402]
ENSSSCG00000010001	USMG5	up-regulated during skeletal muscle growth 5 homolog (mouse) [Source:HGNC Symbol;Acc:HGNC:30889]
ENSSSCG00000010073	CHCHD10	coiled-coil-helix-coiled-coil-helix domain containing 10 [Source:HGNC Symbol;Acc:HGNC:15559]
ENSSSCG00000010079	PPM1F	protein phosphatase, Mg2+/Mn2+ dependent, 1F [Source:HGNC Symbol;Acc:HGNC:19388]
ENSSSCG00000010120	C22orf39	chromosome 22 open reading frame 39 [Source:HGNC Symbol;Acc:HGNC:27012]
ENSSSCG00000010150	LRP5L	low density lipoprotein receptor-related protein 5-like [Source:HGNC Symbol;Acc:HGNC:25323]
ENSSSCG00000010181	C1orf198	chromosome 1 open reading frame 198 [Source:HGNC Symbol;Acc:HGNC:25900]
ENSSSCG00000010230	CTNNA3	catenin (cadherin-associated protein), alpha 3 [Source:HGNC Symbol;Acc:HGNC:2511]
ENSSSCG00000010272	ADAMTS14	ADAM metallopeptidase with thrombospondin type 1 motif, 14 [Source:HGNC Symbol;Acc:HGNC:14899]
ENSSSCG00000010292	P4HA1	Sus scrofa prolyl 4-hydroxylase, alpha polypeptide I (P4HA1), mRNA. [Source:RefSeq mRNA;Acc:NM_001097435]
ENSSSCG00000010322	ZNF503	zinc finger protein 503 [Source:HGNC Symbol;Acc:HGNC:23589]
ENSSSCG00000010348	CDHR1	cadherin-related family member 1 [Source:HGNC Symbol;Acc:HGNC:14550]
ENSSSCG00000010359	LDB3	LIM domain binding 3 [Source:HGNC Symbol;Acc:HGNC:15710]
ENSSSCG00000010360	BMPR1A	Sus scrofa bone morphogenetic protein receptor, type IA (BMPR1A), mRNA. [Source:RefSeq mRNA;Acc:NM_001204767]
ENSSSCG00000026850		Uncharacterized protein [Source:UniProtKB/TrEMBL;Acc:F1SEN6]
ENSSSCG00000021391	SNCG	Gamma-synuclein [Source:UniProtKB/TrEMBL;Acc:A7YX24]
ENSSSCG00000010440	PTEN	Sus scrofa phosphatase and tensin homolog (PTEN), mRNA. [Source:RefSeq mRNA;Acc:NM_001143696]
ENSSSCG00000010461	ANKRD1	Sus scrofa cardiac ankyrin repeat protein (CARP), mRNA. [Source:RefSeq mRNA;Acc:NM_213922]
ENSSSCG00000010462	PCGF5	polycomb group ring finger 5 [Source:HGNC Symbol;Acc:HGNC:28264]
ENSSSCG00000010467		Uncharacterized protein [Source:UniProtKB/TrEMBL;Acc:F1SCA0]
ENSSSCG00000010479	RBP4	Sus scrofa retinol binding protein 4, plasma (RBP4), mRNA. [Source:RefSeq mRNA;Acc:NM_214057]
ENSSSCG00000010483	PLCE1	phospholipase C, epsilon 1 [Source:HGNC Symbol;Acc:HGNC:17175]
ENSSSCG00000010527	MARVELD1	MARVEL domain containing 1 [Source:HGNC Symbol;Acc:HGNC:28674]
ENSSSCG00000010537	GOT1	Sus scrofa glutamic-oxaloacetic transaminase 1, soluble (aspartate aminotransferase 1) (GOT1), mRNA. [Source:RefSeq mRNA;Acc:NM_213927]
ENSSSCG00000010578	PITX3	paired-like homeodomain 3 [Source:HGNC Symbol;Acc:HGNC:9006]
ENSSSCG00000010604	SH3PXD2A	SH3 and PX domains 2A [Source:HGNC Symbol;Acc:HGNC:23664]
ENSSSCG00000010607		Uncharacterized protein [Source:UniProtKB/TrEMBL;Acc:F1S5P1]
ENSSSCG00000010621	ADD3	adducin 3 (gamma) [Source:HGNC Symbol;Acc:HGNC:245]
ENSSSCG00000010626	RBM20	RNA binding motif protein 20 [Source:HGNC Symbol;Acc:HGNC:27424]
ENSSSCG00000010639		Sus scrofa hyaluronan binding protein 2 (HABP2), mRNA. [Source:RefSeq mRNA;Acc:NM_001243690]
ENSSSCG00000010647	ADRB1	Sus scrofa adrenoceptor beta 1 (ADRB1), mRNA. [Source:RefSeq mRNA;Acc:NM_001123074]
ENSSSCG00000010652	FAM160B1	family with sequence similarity 160, member B1 [Source:HGNC Symbol;Acc:HGNC:29320]
ENSSSCG00000010654	ATRNL1	attractin-like 1 [Source:HGNC Symbol;Acc:HGNC:29063]
ENSSSCG00000010690	SEC23IP	SEC23 interacting protein [Source:HGNC Symbol;Acc:HGNC:17018]
ENSSSCG00000010728	CPXM2	carboxypeptidase X (M14 family), member 2 [Source:HGNC Symbol;Acc:HGNC:26977]
ENSSSCG00000010734	OAT	ornithine aminotransferase [Source:HGNC Symbol;Acc:HGNC:8091]
ENSSSCG00000010746	ADAM12	ADAM metallopeptidase domain 12 [Source:HGNC Symbol;Acc:HGNC:190]
ENSSSCG00000010756	MGMT	O-6-methylguanine-DNA methyltransferase [Source:HGNC Symbol;Acc:HGNC:7059]
ENSSSCG00000010762	DPYSL4	dihydropyrimidinase-like 4 [Source:HGNC Symbol;Acc:HGNC:3016]
ENSSSCG00000010795	NDUFAB1	NADH dehydrogenase (ubiquinone) 1, alpha/beta subcomplex, 1, 8kDa [Source:HGNC Symbol;Acc:HGNC:7694]
ENSSSCG00000010824	RAB3GAP2	RAB3 GTPase activating protein subunit 2 (non-catalytic) [Source:HGNC Symbol;Acc:HGNC:17168]
ENSSSCG00000010835	AIDA	axin interactor, dorsalization associated [Source:HGNC Symbol;Acc:HGNC:25761]
ENSSSCG00000010844	CHML	choroideremia-like (Rab escort protein 2) [Source:HGNC Symbol;Acc:HGNC:1941]
ENSSSCG00000010869
ENSSSCG00000010915	NAV1	neuron navigator 1 [Source:HGNC Symbol;Acc:HGNC:15989]
ENSSSCG00000010925	PPP1R12B	protein phosphatase 1, regulatory subunit 12B [Source:HGNC Symbol;Acc:HGNC:7619]
ENSSSCG00000010947	FBP2	Sus scrofa fructose-1,6-bisphosphatase 2 (FBP2), mRNA. [Source:RefSeq mRNA;Acc:NM_001167632]
ENSSSCG00000010954	C9orf153	chromosome 9 open reading frame 153 [Source:HGNC Symbol;Acc:HGNC:31456]
ENSSSCG00000010955	GOLM1	Uncharacterized protein [Source:UniProtKB/TrEMBL;Acc:F1S4I1]
ENSSSCG00000010959
ENSSSCG00000010965	CCL21	Sus scrofa chemokine (C-C motif) ligand 21 (CCL21), mRNA. [Source:RefSeq mRNA;Acc:NM_001005151]
ENSSSCG00000010971	ARID3C	AT rich interactive domain 3C (BRIGHT-like) [Source:HGNC Symbol;Acc:HGNC:21209]
ENSSSCG00000011020	KIAA1462	KIAA1462 [Source:HGNC Symbol;Acc:HGNC:29283]
ENSSSCG00000011025	ZEB1	zinc finger E-box binding homeobox 1 [Source:HGNC Symbol;Acc:HGNC:11642]
ENSSSCG00000011055	MRPL51	mitochondrial ribosomal protein L51 [Source:HGNC Symbol;Acc:HGNC:14044]
ENSSSCG00000011136	FAM208B	family with sequence similarity 208, member B [Source:HGNC Symbol;Acc:HGNC:23484]
ENSSSCG00000011141		Uncharacterized protein [Source:UniProtKB/TrEMBL;Acc:F1RYW2]
ENSSSCG00000011157	PITRM1	pitrilysin metallopeptidase 1 [Source:HGNC Symbol;Acc:HGNC:17663]
ENSSSCG00000011163		Uncharacterized protein [Source:UniProtKB/TrEMBL;Acc:F1RX45]
ENSSSCG00000011166	ZYMND11	Uncharacterized protein [Source:UniProtKB/TrEMBL;Acc:F1RX42]
ENSSSCG00000011224	GADL1	glutamate decarboxylase-like 1 [Source:HGNC Symbol;Acc:HGNC:27949]
ENSSSCG00000011226	TGFBR2	transforming growth factor, beta receptor II (70/80kDa) [Source:HGNC Symbol;Acc:HGNC:11773]
ENSSSCG00000011227		Uncharacterized protein [Source:UniProtKB/TrEMBL;Acc:F1RRF5]
ENSSSCG00000011235	UBP1	upstream binding protein 1 (LBP-1a) [Source:HGNC Symbol;Acc:HGNC:12507]
ENSSSCG00000011236	CLASP2	cytoplasmic linker associated protein 2 [Source:HGNC Symbol;Acc:HGNC:17078]
ENSSSCG00000011265	XIRP1	Sus scrofa xin actin-binding repeat containing 1 (XIRP1), mRNA. [Source:RefSeq mRNA;Acc:NM_001143928]
ENSSSCG00000011287	HHATL	hedgehog acyltransferase-like [Source:HGNC Symbol;Acc:HGNC:13242]
ENSSSCG00000011295	SNRK	SNF related kinase [Source:HGNC Symbol;Acc:HGNC:30598]
ENSSSCG00000011305		Uncharacterized protein [Source:UniProtKB/TrEMBL;Acc:F1SRB2]
ENSSSCG00000011331		Uncharacterized protein [Source:UniProtKB/TrEMBL;Acc:F1SNU8]
ENSSSCG00000011340		Uncharacterized protein [Source:UniProtKB/TrEMBL;Acc:F1SLI6]
ENSSSCG00000011343	MAP4	microtubule-associated protein 4 [Source:HGNC Symbol;Acc:HGNC:6862]
ENSSSCG00000011363	PRKAR2A	Sus scrofa protein kinase, cAMP-dependent, regulatory, type II, alpha (PRKAR2A), mRNA. [Source:RefSeq mRNA;Acc:NM_214258]
ENSSSCG00000011400	SEMA3B	sema domain, immunoglobulin domain (Ig), short basic domain, secreted, (semaphorin) 3B [Source:HGNC Symbol;Acc:HGNC:10724]
ENSSSCG00000011440	SEMA3G	sema domain, immunoglobulin domain (Ig), short basic domain, secreted, (semaphorin) 3G [Source:HGNC Symbol;Acc:HGNC:30400]
ENSSSCG00000011450	ITIH1	Uncharacterized protein [Source:UniProtKB/TrEMBL;Acc:F1SH96]
ENSSSCG00000011485	PTPRG	Uncharacterized protein [Source:UniProtKB/TrEMBL;Acc:F1SGH0]
ENSSSCG00000011495	PRICKLE2	prickle homolog 2 (Drosophila) [Source:HGNC Symbol;Acc:HGNC:20340]
ENSSSCG00000011568	GHRL	Sus scrofa ghrelin/obestatin prepropeptide (GHRL), mRNA. [Source:RefSeq mRNA;Acc:NM_213807]
ENSSSCG00000011583	TMEM40	transmembrane protein 40 [Source:HGNC Symbol;Acc:HGNC:25620]
ENSSSCG00000011594	NR2C2	nuclear receptor subfamily 2, group C, member 2 [Source:HGNC Symbol;Acc:HGNC:7972]
ENSSSCG00000011643		Uncharacterized protein [Source:UniProtKB/TrEMBL;Acc:F1SL93]
ENSSSCG00000011646	KY	kyphoscoliosis peptidase [Source:HGNC Symbol;Acc:HGNC:26576]
ENSSSCG00000011663	RBP2	retinol binding protein 2, cellular [Source:HGNC Symbol;Acc:HGNC:9920]
ENSSSCG00000011669	SLC25A36	solute carrier family 25 (pyrimidine nucleotide carrier), member 36 [Source:HGNC Symbol;Acc:HGNC:25554]
ENSSSCG00000011689	PLOD2	procollagen-lysine, 2-oxoglutarate 5-dioxygenase 2 [Source:HGNC Symbol;Acc:HGNC:9082]
ENSSSCG00000011692	ZIC1	Zic family member 1 [Source:HGNC Symbol;Acc:HGNC:12872]
ENSSSCG00000011717	IGSF10	immunoglobulin superfamily, member 10 [Source:HGNC Symbol;Acc:HGNC:26384]
ENSSSCG00000011745	PKC	Uncharacterized protein [Source:UniProtKB/TrEMBL;Acc:F1SH28]
ENSSSCG00000011750	PLD1	phospholipase D1, phosphatidylcholine-specific [Source:HGNC Symbol;Acc:HGNC:9067]
ENSSSCG00000011760
ENSSSCG00000011764	NDUFB5	NADH dehydrogenase (ubiquinone) 1 beta subcomplex, 5, 16kDa [Source:HGNC Symbol;Acc:HGNC:7700]
ENSSSCG00000011776	YEATS2	YEATS domain containing 2 [Source:HGNC Symbol;Acc:HGNC:25489]
ENSSSCG00000011799	AHSG	alpha-2-HS-glycoprotein [Source:HGNC Symbol;Acc:HGNC:349]
ENSSSCG00000011815	OSTN	osteocrin [Source:HGNC Symbol;Acc:HGNC:29961]
ENSSSCG00000011833	DLG1	Uncharacterized protein [Source:UniProtKB/TrEMBL;Acc:F1SQX7]
ENSSSCG00000011854	LRCH3	leucine-rich repeats and calponin homology (CH) domain containing 3 [Source:HGNC Symbol;Acc:HGNC:28637]
ENSSSCG00000011859	HEG1	heart development protein with EGF-like domains 1 [Source:HGNC Symbol;Acc:HGNC:29227]
ENSSSCG00000011884	HCLS1	hematopoietic cell-specific Lyn substrate 1 [Source:HGNC Symbol;Acc:HGNC:4844]
ENSSSCG00000011908		Protease [Source:UniProtKB/TrEMBL;Acc:O62629]
ENSSSCG00000011913		Uncharacterized protein [Source:UniProtKB/TrEMBL;Acc:F1SP97]
ENSSSCG00000011917	NAA50	N(alpha)-acetyltransferase 50, NatE catalytic subunit [Source:HGNC Symbol;Acc:HGNC:29533]
ENSSSCG00000011918	KIAA2018	KIAA2018 [Source:HGNC Symbol;Acc:HGNC:30494]
ENSSSCG00000011933	PVRL3	poliovirus receptor-related 3 [Source:HGNC Symbol;Acc:HGNC:17664]
ENSSSCG00000011939	RETNLB	Sus scrofa resistin like beta (RETNLB), mRNA. [Source:RefSeq mRNA;Acc:NM_001103210]
ENSSSCG00000011959	ABI3BP	ABI family, member 3 (NESH) binding protein [Source:HGNC Symbol;Acc:HGNC:17265]
ENSSSCG00000011998	VGLL3	Sus scrofa vestigial like 3 (Drosophila) (VGLL3), mRNA. [Source:RefSeq mRNA;Acc:NM_001143929]
ENSSSCG00000012001	ROBO1	roundabout, axon guidance receptor, homolog 1 (Drosophila) [Source:HGNC Symbol;Acc:HGNC:10249]
ENSSSCG00000012002
ENSSSCG00000012029	BACH1	BTB and CNC homology 1, basic leucine zipper transcription factor 1 [Source:HGNC Symbol;Acc:HGNC:935]
ENSSSCG00000012062	TTC3	tetratricopeptide repeat domain 3 [Source:HGNC Symbol;Acc:HGNC:12393]
ENSSSCG00000012097	NLGN4X	Uncharacterized protein [Source:UniProtKB/TrEMBL;Acc:I3LUK1]
ENSSSCG00000012101	ANOS1	anosmin 1 [Source:HGNC Symbol;Acc:HGNC:6211]
ENSSSCG00000012150	REPS2	RALBP1 associated Eps domain containing 2 [Source:HGNC Symbol;Acc:HGNC:9963]
ENSSSCG00000029756	ADGRG2	adhesion G protein-coupled receptor G2 [Source:HGNC Symbol;Acc:HGNC:4516]
ENSSSCG00000012162	EIF1AX	Sus scrofa eukaryotic translation initiation factor 1A, X-linked (EIF1AX), mRNA. [Source:RefSeq mRNA;Acc:NM_001243218]
ENSSSCG00000012167	PHEX	Sus scrofa phosphate regulating endopeptidase homolog, X-linked (PHEX), mRNA. [Source:RefSeq mRNA;Acc:NM_001244594]
ENSSSCG00000012178		Eukaryotic translation initiation factor 2 subunit 3 [Source:UniProtKB/TrEMBL;Acc:F1SPY4]
ENSSSCG00000022240
ENSSSCG00000028148	DMD	Sus scrofa dystrophin (DMD), mRNA. [Source:RefSeq mRNA;Acc:NM_001012408]
ENSSSCG00000012234	SRPX	sushi-repeat containing protein, X-linked [Source:HGNC Symbol;Acc:HGNC:11309]
ENSSSCG00000012274	NDUFB11	NADH dehydrogenase (ubiquinone) 1 beta subcomplex, 11, 17.3kDa [Source:HGNC Symbol;Acc:HGNC:20372]
ENSSSCG00000012332	WNK3	WNK lysine deficient protein kinase 3 [Source:HGNC Symbol;Acc:HGNC:14543]
ENSSSCG00000012347	ALAS2	5'-aminolevulinate synthase 2 [Source:HGNC Symbol;Acc:HGNC:397]
ENSSSCG00000012361	AMER1	APC membrane recruitment protein 1 [Source:HGNC Symbol;Acc:HGNC:26837]
ENSSSCG00000012408	NHSL2	NHS-like 2 [Source:HGNC Symbol;Acc:HGNC:33737]
ENSSSCG00000012437	ATP7A	ATPase, Cu++ transporting, alpha polypeptide [Source:UniProtKB/TrEMBL;Acc:K7GT44]
ENSSSCG00000012458		Uncharacterized protein [Source:UniProtKB/TrEMBL;Acc:F1S1Q8]
ENSSSCG00000012480	TNMD	Sus scrofa tenomodulin (TNMD), mRNA. [Source:RefSeq mRNA;Acc:NM_001099934]
ENSSSCG00000012542	FAM199X	family with sequence similarity 199, X-linked [Source:HGNC Symbol;Acc:HGNC:25195]
ENSSSCG00000012546		Uncharacterized protein [Source:UniProtKB/TrEMBL;Acc:F1RXN7]
ENSSSCG00000012576	CHRDL1	chordin-like 1 [Source:HGNC Symbol;Acc:HGNC:29861]
ENSSSCG00000012582	KCNE5	potassium channel, voltage gated subfamily E regulatory beta subunit 5 [Source:HGNC Symbol;Acc:HGNC:6241]
ENSSSCG00000012585	DCX	doublecortin [Source:HGNC Symbol;Acc:HGNC:2714]
ENSSSCG00000012603		Uncharacterized protein [Source:UniProtKB/TrEMBL;Acc:F1RUC1]
ENSSSCG00000012604	LAMP2	Sus scrofa lysosomal-associated membrane protein 2 (LAMP2), transcript variant 2, mRNA. [Source:RefSeq mRNA;Acc:NM_001244256]
ENSSSCG00000012644	TENM1	teneurin transmembrane protein 1 [Source:HGNC Symbol;Acc:HGNC:8117]
ENSSSCG00000012730	AFF2	AF4/FMR2 family, member 2 [Source:HGNC Symbol;Acc:HGNC:3776]
ENSSSCG00000012766	BGN	biglycan [Source:HGNC Symbol;Acc:HGNC:1044]
ENSSSCG00000012767	HAUS7	HAUS augmin-like complex, subunit 7 [Source:HGNC Symbol;Acc:HGNC:32979]
ENSSSCG00000012793	HCFC1	host cell factor C1 [Source:HGNC Symbol;Acc:HGNC:4839]
ENSSSCG00000012832	MXRA5	matrix-remodelling associated 5 [Source:HGNC Symbol;Acc:HGNC:7539]
ENSSSCG00000012848	EPS8L2	EPS8-like 2 [Source:HGNC Symbol;Acc:HGNC:21296]
ENSSSCG00000012862	OSBPL5	oxysterol binding protein-like 5 [Source:HGNC Symbol;Acc:HGNC:16392]
ENSSSCG00000012885
ENSSSCG00000028501		Aldehyde dehydrogenase [Source:UniProtKB/TrEMBL;Acc:I6L6E1]
ENSSSCG00000012897	GSTP1	Uncharacterized protein [Source:UniProtKB/TrEMBL;Acc:F1RVN0]
ENSSSCG00000012960	CST6	cystatin E/M [Source:HGNC Symbol;Acc:HGNC:2478]
ENSSSCG00000012974	CFL1	cofilin 1 (non-muscle) [Source:HGNC Symbol;Acc:HGNC:1874]
ENSSSCG00000012982		Uncharacterized protein [Source:UniProtKB/TrEMBL;Acc:F1RRK2]
ENSSSCG00000013021	SF1	splicing factor 1 [Source:HGNC Symbol;Acc:HGNC:12950]
ENSSSCG00000013051		Uncharacterized protein [Source:UniProtKB/TrEMBL;Acc:F1RPY4]
ENSSSCG00000013053	C11orf95	chromosome 11 open reading frame 95 [Source:HGNC Symbol;Acc:HGNC:28449]
ENSSSCG00000013101		Uncharacterized protein [Source:UniProtKB/TrEMBL;Acc:F1RIC5]
ENSSSCG00000013148	GLYATL2	glycine-N-acyltransferase-like 2 [Source:HGNC Symbol;Acc:HGNC:24178]
ENSSSCG00000013236	MYBPC3	myosin binding protein C, cardiac [Source:HGNC Symbol;Acc:HGNC:7551]
ENSSSCG00000013240		Uncharacterized protein [Source:UniProtKB/TrEMBL;Acc:F1SID3]
ENSSSCG00000013263	CREB3L1	cAMP responsive element binding protein 3-like 1 [Source:HGNC Symbol;Acc:HGNC:18856]
ENSSSCG00000013285	API5	apoptosis inhibitor 5 [Source:HGNC Symbol;Acc:HGNC:594]
ENSSSCG00000013291	TRAF6	Sus scrofa TNF receptor-associated factor 6, E3 ubiquitin protein ligase (TRAF6), mRNA. [Source:RefSeq mRNA;Acc:NM_001105286]
ENSSSCG00000013307	LMO2	LIM domain only 2 (rhombotin-like 1) [Source:HGNC Symbol;Acc:HGNC:6642]
ENSSSCG00000013312	HIPK3	homeodomain interacting protein kinase 3 [Source:HGNC Symbol;Acc:HGNC:4915]
ENSSSCG00000013318	RCN1	reticulocalbin 1, EF-hand calcium binding domain [Source:HGNC Symbol;Acc:HGNC:9934]
ENSSSCG00000013354	CSRP3	Sus scrofa cysteine and glycine-rich protein 3 (cardiac LIM protein) (CSRP3), mRNA. [Source:RefSeq mRNA;Acc:NM_001172368]
ENSSSCG00000013392	COPB1	Sus scrofa coatomer protein complex, subunit beta 1 (COPB1), mRNA. [Source:RefSeq mRNA;Acc:NM_001172366]
ENSSSCG00000013401	DKK3	Sus scrofa dickkopf 3 homolog (Xenopus laevis) (DKK3), mRNA. [Source:RefSeq mRNA;Acc:NM_001039749]
ENSSSCG00000013430	C19orf26	chromosome 19 open reading frame 26 [Source:HGNC Symbol;Acc:HGNC:28617]
ENSSSCG00000013436		Uncharacterized protein [Source:UniProtKB/TrEMBL;Acc:F1SDI2]
ENSSSCG00000013437	TCF3	transcription factor 3 [Source:HGNC Symbol;Acc:HGNC:11633]
ENSSSCG00000013442	ABHD17A	abhydrolase domain containing 17A [Source:HGNC Symbol;Acc:HGNC:28756]
ENSSSCG00000013457	DOT1L	DOT1-like histone H3K79 methyltransferase [Source:HGNC Symbol;Acc:HGNC:24948]
ENSSSCG00000013513	LSDP5	Sus scrofa lipid storage droplet protein 5 (LSDP5), mRNA. [Source:RefSeq mRNA;Acc:NM_001123135]
ENSSSCG00000024580		Uncharacterized protein [Source:UniProtKB/TrEMBL;Acc:F1SCL3]
ENSSSCG00000013614	CNN1	Sus scrofa calponin 1, basic, smooth muscle (CNN1), mRNA. [Source:RefSeq mRNA;Acc:NM_213878]
ENSSSCG00000013669	PIN1	Peptidyl-prolyl cis-trans isomerase NIMA interacting 1 [Source:UniProtKB/TrEMBL;Acc:F1S3G5]
ENSSSCG00000013724	GNG12	guanine nucleotide binding protein (G protein), gamma 12 [Source:HGNC Symbol;Acc:HGNC:19663]
ENSSSCG00000013727	C19orf43	chromosome 19 open reading frame 43 [Source:HGNC Symbol;Acc:HGNC:28424]
ENSSSCG00000013742		Nuclear factor 1 [Source:UniProtKB/TrEMBL;Acc:F1SDA0]
ENSSSCG00000013743
ENSSSCG00000013773	ADGRL1	adhesion G protein-coupled receptor L1 [Source:HGNC Symbol;Acc:HGNC:20973]
ENSSSCG00000013784	DNAJB1	Sus scrofa DnaJ (Hsp40) homolog, subfamily B, member 1 (DNAJB1), mRNA. [Source:RefSeq mRNA;Acc:NM_001244430]
ENSSSCG00000013860	CHERP	calcium homeostasis endoplasmic reticulum protein [Source:HGNC Symbol;Acc:HGNC:16930]
ENSSSCG00000013869	CPAMD8	C3 and PZP-like, alpha-2-macroglobulin domain containing 8 [Source:HGNC Symbol;Acc:HGNC:23228]
ENSSSCG00000013870		Uncharacterized protein [Source:UniProtKB/TrEMBL;Acc:F1S9U2]
ENSSSCG00000013916	COMP	cartilage oligomeric matrix protein [Source:HGNC Symbol;Acc:HGNC:2227]
ENSSSCG00000013928		Uncharacterized protein [Source:UniProtKB/TrEMBL;Acc:F1S7D5]
ENSSSCG00000013934	CILP2	cartilage intermediate layer protein 2 [Source:HGNC Symbol;Acc:HGNC:24213]
ENSSSCG00000029342	HIST2H2AA3	histone cluster 2, H2aa3 [Source:HGNC Symbol;Acc:HGNC:4736]
ENSSSCG00000014010	MAPK9	mitogen-activated protein kinase 9 [Source:HGNC Symbol;Acc:HGNC:6886]
ENSSSCG00000014030	PHYKPL	5-phosphohydroxy-L-lysine phospho-lyase [Source:HGNC Symbol;Acc:HGNC:28249]
ENSSSCG00000014041	MXD3	MAX dimerization protein 3 [Source:HGNC Symbol;Acc:HGNC:14008]
ENSSSCG00000014044	NSD1	nuclear receptor binding SET domain protein 1 [Source:HGNC Symbol;Acc:HGNC:14234]
ENSSSCG00000014117		Uncharacterized protein [Source:UniProtKB/TrEMBL;Acc:F1RF28]
ENSSSCG00000014118		Uncharacterized protein [Source:UniProtKB/TrEMBL;Acc:F1RF27]
ENSSSCG00000014121
ENSSSCG00000014128	CKMT2	Sus scrofa creatine kinase, mitochondrial 2 (sarcomeric) (CKMT2), mRNA. [Source:RefSeq mRNA;Acc:NM_001044551]
ENSSSCG00000014145	COX7C	Sus scrofa cytochrome c oxidase subunit VIIc (COX7C), mRNA. [Source:RefSeq mRNA;Acc:NM_001097474]
ENSSSCG00000014167	GRX1	Sus scrofa glutaredoxin (thioltransferase) (GLRX), mRNA. [Source:RefSeq mRNA;Acc:NM_214233]
ENSSSCG00000014190		Uncharacterized protein [Source:UniProtKB/TrEMBL;Acc:F1RN52]
ENSSSCG00000014194		Uncharacterized protein [Source:UniProtKB/TrEMBL;Acc:F1RN47]
ENSSSCG00000014207	APC	Sus scrofa adenomatous polyposis coli (APC), mRNA. [Source:RefSeq mRNA;Acc:NM_001206430]
ENSSSCG00000014222		Uncharacterized protein [Source:UniProtKB/TrEMBL;Acc:F1RLE2]
ENSSSCG00000014232	LOX	lysyl oxidase precursor [Source:RefSeq peptide;Acc:NP_001193332]
ENSSSCG00000014238	PRDM6	PR domain containing 6 [Source:HGNC Symbol;Acc:HGNC:9350]
ENSSSCG00000014247	ALDH7A1	aldehyde dehydrogenase 7 family, member A1 [Source:HGNC Symbol;Acc:HGNC:877]
ENSSSCG00000014252		Uncharacterized protein [Source:UniProtKB/TrEMBL;Acc:F1RKK5]
ENSSSCG00000014255	SLC12A2	solute carrier family 12 (sodium/potassium/chloride transporter), member 2 [Source:HGNC Symbol;Acc:HGNC:10911]
ENSSSCG00000014256	FBN2	Uncharacterized protein [Source:UniProtKB/TrEMBL;Acc:I3LJJ0]
ENSSSCG00000014289	UQCRQ	ubiquinol-cytochrome c reductase, complex III subunit VII, 9.5kDa [Source:HGNC Symbol;Acc:HGNC:29594]
ENSSSCG00000014291	AFF4	AF4/FMR2 family, member 4 [Source:HGNC Symbol;Acc:HGNC:17869]
ENSSSCG00000014304	SEC24A	SEC24 family member A [Source:HGNC Symbol;Acc:HGNC:10703]
ENSSSCG00000014310	CXCL14	Sus scrofa chemokine (C-X-C motif) ligand 14 (CXCL14), mRNA. [Source:RefSeq mRNA;Acc:NM_001244128]
ENSSSCG00000014320		Uncharacterized protein [Source:UniProtKB/TrEMBL;Acc:F1RH96]
ENSSSCG00000014347	PROB1	proline-rich basic protein 1 [Source:HGNC Symbol;Acc:HGNC:41906]
ENSSSCG00000014378
ENSSSCG00000014380
ENSSSCG00000027852	PCDHB10	protocadherin beta 10 [Source:HGNC Symbol;Acc:HGNC:8681]
ENSSSCG00000014385	PCDHGC5	protocadherin gamma subfamily C, 5 [Source:HGNC Symbol;Acc:HGNC:8718]
ENSSSCG00000014401	NR3C1	Sus scrofa nuclear receptor subfamily 3, group C, member 1 (glucocorticoid receptor) (NR3C1), mRNA. [Source:RefSeq mRNA;Acc:NM_001008481]
ENSSSCG00000027868		Uncharacterized protein [Source:UniProtKB/TrEMBL;Acc:F1RLZ7]
ENSSSCG00000014422	SPINK5	serine peptidase inhibitor, Kazal type 5 [Source:HGNC Symbol;Acc:HGNC:15464]
ENSSSCG00000014433	PCYOX1L	prenylcysteine oxidase 1 like [Source:HGNC Symbol;Acc:HGNC:28477]
ENSSSCG00000014437	PPARGC1B	peroxisome proliferator-activated receptor gamma, coactivator 1 beta [Source:HGNC Symbol;Acc:HGNC:30022]
ENSSSCG00000014442	PDGFRB	platelet-derived growth factor receptor, beta polypeptide [Source:HGNC Symbol;Acc:HGNC:8804]
ENSSSCG00000014493		Olfactory receptor [Source:UniProtKB/TrEMBL;Acc:F1RHX0]
ENSSSCG00000014567	TRIM66	tripartite motif containing 66 [Source:HGNC Symbol;Acc:HGNC:29005]
ENSSSCG00000014623		Uncharacterized protein [Source:UniProtKB/TrEMBL;Acc:F1RMP0]
ENSSSCG00000014633	PRKCDBP	protein kinase C, delta binding protein [Source:HGNC Symbol;Acc:HGNC:9400]
ENSSSCG00000014634	C11orf42	chromosome 11 open reading frame 42 [Source:HGNC Symbol;Acc:HGNC:28541]
ENSSSCG00000014725	HBB	Sus scrofa hemoglobin, beta (HBB), mRNA. [Source:RefSeq mRNA;Acc:NM_001144841]
ENSSSCG00000014726	HBE1	Sus scrofa hemoglobin, epsilon 1 (HBE1), mRNA. [Source:RefSeq mRNA;Acc:NM_214447]
ENSSSCG00000014785		Olfactory receptor [Source:UniProtKB/TrEMBL;Acc:F1RF67]
ENSSSCG00000014802	NUMA1	nuclear mitotic apparatus protein 1 [Source:HGNC Symbol;Acc:HGNC:8059]
ENSSSCG00000014820	FCHSD2	FCH and double SH3 domains 2 [Source:HGNC Symbol;Acc:HGNC:29114]
ENSSSCG00000014821	FAM168A	family with sequence similarity 168, member A [Source:HGNC Symbol;Acc:HGNC:28999]
ENSSSCG00000014822
ENSSSCG00000014834	UCP3	Sus scrofa uncoupling protein 3 (mitochondrial, proton carrier) (UCP3), mRNA. [Source:RefSeq mRNA;Acc:NM_214049]
ENSSSCG00000014840	P4HA3	prolyl 4-hydroxylase, alpha polypeptide III [Source:HGNC Symbol;Acc:HGNC:30135]
ENSSSCG00000014868	C11orf30	chromosome 11 open reading frame 30 [Source:HGNC Symbol;Acc:HGNC:18071]
ENSSSCG00000014894
ENSSSCG00000014895		Uncharacterized protein [Source:UniProtKB/TrEMBL;Acc:F1STW4]
ENSSSCG00000014907	CREBZF	CREB/ATF bZIP transcription factor [Source:HGNC Symbol;Acc:HGNC:24905]
ENSSSCG00000014910		Uncharacterized protein [Source:UniProtKB/TrEMBL;Acc:F2Z5Q8]
ENSSSCG00000014918		Uncharacterized protein [Source:UniProtKB/TrEMBL;Acc:I3LCL5]
ENSSSCG00000014935	FAT3	FAT atypical cadherin 3 [Source:HGNC Symbol;Acc:HGNC:23112]
ENSSSCG00000014960	AMOTL1	angiomotin like 1 [Source:HGNC Symbol;Acc:HGNC:17811]
ENSSSCG00000014966	SESN3	sestrin 3 [Source:HGNC Symbol;Acc:HGNC:23060]
ENSSSCG00000014976	ARHGAP42	Rho GTPase activating protein 42 [Source:HGNC Symbol;Acc:HGNC:26545]
ENSSSCG00000015009	KDELC2	KDEL (Lys-Asp-Glu-Leu) containing 2 [Source:HGNC Symbol;Acc:HGNC:28496]
ENSSSCG00000015015	ARHGAP20	Rho GTPase activating protein 20 [Source:HGNC Symbol;Acc:HGNC:18357]
ENSSSCG00000015041	PLET1	Placenta-expressed transcript 1 protein [Source:UniProtKB/Swiss-Prot;Acc:Q7YQE5]
ENSSSCG00000015052	USP28	ubiquitin specific peptidase 28 [Source:HGNC Symbol;Acc:HGNC:12625]
ENSSSCG00000015056	REXO2	RNA exonuclease 2 [Source:HGNC Symbol;Acc:HGNC:17851]
ENSSSCG00000015115	CBL	Cbl proto-oncogene, E3 ubiquitin protein ligase [Source:HGNC Symbol;Acc:HGNC:1541]
ENSSSCG00000015120	USP2	Ubiquitin carboxyl-terminal hydrolase [Source:UniProtKB/TrEMBL;Acc:F1SAF6]
ENSSSCG00000015124	PVRL1	Sus scrofa poliovirus receptor-related 1 (herpesvirus entry mediator C) (PVRL1), mRNA. [Source:RefSeq mRNA;Acc:NM_001001262]
ENSSSCG00000015142		Uncharacterized protein [Source:UniProtKB/TrEMBL;Acc:F1S9Q1]
ENSSSCG00000015253	NTM	neurotrimin [Source:HGNC Symbol;Acc:HGNC:17941]
ENSSSCG00000015256	JAM3	junctional adhesion molecule 3 [Source:HGNC Symbol;Acc:HGNC:15532]
ENSSSCG00000015270	FMOD	Fibromodulin [Source:UniProtKB/Swiss-Prot;Acc:Q9TTB4]
ENSSSCG00000015271	PRELP	proline/arginine-rich end leucine-rich repeat protein [Source:HGNC Symbol;Acc:HGNC:9357]
ENSSSCG00000015273		Uncharacterized protein [Source:UniProtKB/TrEMBL;Acc:F1S6B3]
ENSSSCG00000015274	ZBED6	zinc finger, BED-type containing 6 [Source:HGNC Symbol;Acc:HGNC:33273]
ENSSSCG00000015307	CDK14	cyclin-dependent kinase 14 [Source:HGNC Symbol;Acc:HGNC:8883]
ENSSSCG00000015314	ANKIB1	ankyrin repeat and IBR domain containing 1 [Source:HGNC Symbol;Acc:HGNC:22215]
ENSSSCG00000015334	PDK4	Sus scrofa pyruvate dehydrogenase kinase, isozyme 4 (PDK4), mRNA. [Source:RefSeq mRNA;Acc:NM_001159306]
ENSSSCG00000015340	ASNS	Sus scrofa asparagine synthetase (glutamine-hydrolyzing) (ASNS), mRNA. [Source:RefSeq mRNA;Acc:NM_001167640]
ENSSSCG00000015348	NXPH1	neurexophilin 1 [Source:HGNC Symbol;Acc:HGNC:20693]
ENSSSCG00000015386	FAM126A	family with sequence similarity 126, member A [Source:HGNC Symbol;Acc:HGNC:24587]
ENSSSCG00000015396	SEMA3D	sema domain, immunoglobulin domain (Ig), short basic domain, secreted, (semaphorin) 3D [Source:HGNC Symbol;Acc:HGNC:10726]
ENSSSCG00000015402	CACNA2D1	Sus scrofa calcium channel, voltage-dependent, alpha 2/delta subunit 1 (CACNA2D1), mRNA. [Source:RefSeq mRNA;Acc:NM_214183]
ENSSSCG00000015445	NRCAM	neuronal cell adhesion molecule [Source:HGNC Symbol;Acc:HGNC:7994]
ENSSSCG00000015481	MYOC	Sus scrofa myocilin, trabecular meshwork inducible glucocorticoid response (MYOC), mRNA. [Source:RefSeq mRNA;Acc:NM_213986]
ENSSSCG00000015498	RC3H1	ring finger and CCCH-type domains 1 [Source:HGNC Symbol;Acc:HGNC:29434]
ENSSSCG00000015522	ANGPTL1	angiopoietin-like 1 [Source:HGNC Symbol;Acc:HGNC:489]
ENSSSCG00000015531		Uncharacterized protein [Source:UniProtKB/TrEMBL;Acc:F1S697]
ENSSSCG00000015553		Uncharacterized protein [Source:UniProtKB/TrEMBL;Acc:F1S665]
ENSSSCG00000015555	LAMC1	laminin, gamma 1 (formerly LAMB2) [Source:HGNC Symbol;Acc:HGNC:6492]
ENSSSCG00000015558	SMG7	SMG7 nonsense mediated mRNA decay factor [Source:HGNC Symbol;Acc:HGNC:16792]
ENSSSCG00000015566	EDEM3	ER degradation enhancer, mannosidase alpha-like 3 [Source:HGNC Symbol;Acc:HGNC:16787]
ENSSSCG00000015581	CENPF	centromere protein F, 350/400kDa [Source:HGNC Symbol;Acc:HGNC:1857]
ENSSSCG00000015589	VASH2	vasohibin 2 [Source:HGNC Symbol;Acc:HGNC:25723]
ENSSSCG00000015595	ATF3	activating transcription factor 3 [Source:HGNC Symbol;Acc:HGNC:785]
ENSSSCG00000015603	LPGAT1	lysophosphatidylglycerol acyltransferase 1 [Source:HGNC Symbol;Acc:HGNC:28985]
ENSSSCG00000015621		Uncharacterized protein [Source:UniProtKB/TrEMBL;Acc:F1SF33]
ENSSSCG00000025867	COBL	cordon-bleu WH2 repeat protein [Source:HGNC Symbol;Acc:HGNC:22199]
ENSSSCG00000015645	SRGAP2	SLIT-ROBO Rho GTPase activating protein 2 [Source:HGNC Symbol;Acc:HGNC:19751]
ENSSSCG00000015647	RASSF5	Ras association (RalGDS/AF-6) domain family member 5 [Source:HGNC Symbol;Acc:HGNC:17609]
ENSSSCG00000015692	R3HDM1	R3H domain containing 1 [Source:HGNC Symbol;Acc:HGNC:9757]
ENSSSCG00000015697	CCNT2	Uncharacterized protein [Source:UniProtKB/TrEMBL;Acc:F1S0D2]
ENSSSCG00000015774	TENM3	teneurin transmembrane protein 3 [Source:HGNC Symbol;Acc:HGNC:29944]
ENSSSCG00000015783	CASP3	caspase 3, apoptosis-related cysteine peptidase [Source:HGNC Symbol;Acc:HGNC:1504]
ENSSSCG00000015795	CCDC110	coiled-coil domain containing 110 [Source:HGNC Symbol;Acc:HGNC:28504]
ENSSSCG00000015811	PLEKHA2	pleckstrin homology domain containing, family A (phosphoinositide binding specific) member 2 [Source:HGNC Symbol;Acc:HGNC:14336]
ENSSSCG00000015818	DDHD2	DDHD domain containing 2 [Source:HGNC Symbol;Acc:HGNC:29106]
ENSSSCG00000015828	ZNF703	zinc finger protein 703 [Source:HGNC Symbol;Acc:HGNC:25883]
ENSSSCG00000015835	DUSP26	dual specificity phosphatase 26 (putative) [Source:HGNC Symbol;Acc:HGNC:28161]
ENSSSCG00000015851	TNKS	tankyrase, TRF1-interacting ankyrin-related ADP-ribose polymerase [Source:HGNC Symbol;Acc:HGNC:11941]
ENSSSCG00000015853	HERC2	HECT and RLD domain containing E3 ubiquitin protein ligase 2 [Source:HGNC Symbol;Acc:HGNC:4868]
ENSSSCG00000015857		Uncharacterized protein [Source:UniProtKB/TrEMBL;Acc:F1RQJ4]
ENSSSCG00000015860	SFT2D3	SFT2 domain containing 3 [Source:HGNC Symbol;Acc:HGNC:28767]
ENSSSCG00000015866	FMNL2	formin-like 2 [Source:HGNC Symbol;Acc:HGNC:18267]
ENSSSCG00000015898	KCNH7	potassium channel, voltage gated eag related subfamily H, member 7 [Source:HGNC Symbol;Acc:HGNC:18863]
ENSSSCG00000024204	SCN1A	sodium channel, voltage gated, type I alpha subunit [Source:HGNC Symbol;Acc:HGNC:10585]
ENSSSCG00000015910		Sodium channel protein [Source:UniProtKB/TrEMBL;Acc:F1S1Z0]
ENSSSCG00000015939		Uncharacterized protein [Source:UniProtKB/TrEMBL;Acc:F1S1V0]
ENSSSCG00000015940		Uncharacterized protein [Source:UniProtKB/TrEMBL;Acc:F1S1U9]
ENSSSCG00000015942	ERICH2	glutamate-rich 2 [Source:HGNC Symbol;Acc:HGNC:44395]
ENSSSCG00000015960		Uncharacterized protein [Source:UniProtKB/TrEMBL;Acc:F1S066]
ENSSSCG00000015969	CHRNA1	Uncharacterized protein [Source:UniProtKB/TrEMBL;Acc:F1RZI3]
ENSSSCG00000016009	ITGA4	Integrin, alpha 4 (Antigen CD49D, alpha 4 subunit of VLA-4 receptor) [Source:UniProtKB/TrEMBL;Acc:F1RYP4]
ENSSSCG00000016019	NCKAP1	NCK-associated protein 1 [Source:HGNC Symbol;Acc:HGNC:7666]
ENSSSCG00000016031	CRLR	Sus scrofa calcitonin receptor-like (CALCRL), mRNA. [Source:RefSeq mRNA;Acc:NM_214095]
ENSSSCG00000016033	GULP1	GULP, engulfment adaptor PTB domain containing 1 [Source:HGNC Symbol;Acc:HGNC:18649]
ENSSSCG00000016035	COL5A2	Sus scrofa collagen, type V, alpha 2 (COL5A2), mRNA. [Source:RefSeq mRNA;Acc:NM_001105289]
ENSSSCG00000016047	MSTN	Sus scrofa myostatin (MSTN), mRNA. [Source:RefSeq mRNA;Acc:NM_214435]
ENSSSCG00000016068	HECW2	Sus scrofa HECT, C2 and WW domain containing E3 ubiquitin protein ligase 2 (HECW2), mRNA. [Source:RefSeq mRNA;Acc:NM_001198924]
ENSSSCG00000016073		Uncharacterized protein [Source:UniProtKB/TrEMBL;Acc:F1SN10]
ENSSSCG00000016074	ANKRD44	ankyrin repeat domain 44 [Source:HGNC Symbol;Acc:HGNC:25259]
ENSSSCG00000016078	HSPE1	Sus scrofa heat shock 10kDa protein 1 (chaperonin 10) (HSPE1), mRNA. [Source:RefSeq mRNA;Acc:NM_214307]
ENSSSCG00000016083	PLCL1	phospholipase C-like 1 [Source:HGNC Symbol;Acc:HGNC:9063]
ENSSSCG00000016092	SGOL2	shugoshin-like 2 (S. pombe) [Source:HGNC Symbol;Acc:HGNC:30812]
ENSSSCG00000016095	CLK1	Sus scrofa CDC-like kinase 1 (CLK1), mRNA. [Source:RefSeq mRNA;Acc:NM_001123099]
ENSSSCG00000016113	BMPR2	Sus scrofa bone morphogenetic protein receptor, type II (serine/threonine kinase) (BMPR2), mRNA. [Source:RefSeq mRNA;Acc:NM_001204900]
ENSSSCG00000016119	RAPH1	Ras association (RalGDS/AF-6) and pleckstrin homology domains 1 [Source:HGNC Symbol;Acc:HGNC:14436]
ENSSSCG00000016129	GPR1	G protein-coupled receptor 1 [Source:HGNC Symbol;Acc:HGNC:4463]
ENSSSCG00000016130	ZDBF2	zinc finger, DBF-type containing 2 [Source:HGNC Symbol;Acc:HGNC:29313]
ENSSSCG00000016194	USP37	Ubiquitin carboxyl-terminal hydrolase 37 [Source:UniProtKB/Swiss-Prot;Acc:F1SRY5]
ENSSSCG00000016216		Tubulin alpha-1A chain [Source:UniProtKB/TrEMBL;Acc:F1SR80]
ENSSSCG00000016218	PTPRN	protein tyrosine phosphatase, receptor type, N [Source:HGNC Symbol;Acc:HGNC:9676]
ENSSSCG00000016256	SPHKAP	SPHK1 interactor, AKAP domain containing [Source:HGNC Symbol;Acc:HGNC:30619]
ENSSSCG00000016287	CHRND	cholinergic receptor, nicotinic, delta (muscle) [Source:HGNC Symbol;Acc:HGNC:1965]
ENSSSCG00000016291		Uncharacterized protein [Source:UniProtKB/TrEMBL;Acc:F1SMS9]
ENSSSCG00000016294	C2orf82	chromosome 2 open reading frame 82 [Source:HGNC Symbol;Acc:HGNC:33763]
ENSSSCG00000016331	RAMP1	receptor activity-modifying protein 1 precursor [Source:RefSeq peptide;Acc:NP_999364]
ENSSSCG00000016364	GPC1	glypican 1 [Source:HGNC Symbol;Acc:HGNC:4449]
ENSSSCG00000016373	BOK	BCL2-related ovarian killer [Source:HGNC Symbol;Acc:HGNC:1087]
ENSSSCG00000016385		Uncharacterized protein [Source:UniProtKB/TrEMBL;Acc:F1SI00]
ENSSSCG00000016395	RIF1	replication timing regulatory factor 1 [Source:HGNC Symbol;Acc:HGNC:23207]
ENSSSCG00000016396	TNFAIP6	Sus scrofa tumor necrosis factor, alpha-induced protein 6 (TNFAIP6), mRNA. [Source:RefSeq mRNA;Acc:NM_001159607]
ENSSSCG00000016401	KIF1A	kinesin family member 1A [Source:HGNC Symbol;Acc:HGNC:888]
ENSSSCG00000016406	ESYT2	extended synaptotagmin-like protein 2 [Source:HGNC Symbol;Acc:HGNC:22211]
ENSSSCG00000016417	RBM33	RNA binding motif protein 33 [Source:HGNC Symbol;Acc:HGNC:27223]
ENSSSCG00000016440		Histone H2B [Source:UniProtKB/TrEMBL;Acc:F1SSL5]
ENSSSCG00000016444	TMEM176B	transmembrane protein 176B [Source:HGNC Symbol;Acc:HGNC:29596]
ENSSSCG00000016495	NDUFB2	NADH dehydrogenase (ubiquinone) 1 beta subcomplex, 2, 8kDa [Source:RefSeq peptide;Acc:NP_001231814]
ENSSSCG00000016519
ENSSSCG00000016520	CREB3L2	cAMP responsive element binding protein 3-like 2 [Source:HGNC Symbol;Acc:HGNC:23720]
ENSSSCG00000016522	PTN	Sus scrofa pleiotrophic factor beta (PTF-BETA), mRNA. [Source:RefSeq mRNA;Acc:NM_214336]
ENSSSCG00000016523	PTN	pleiotrophin [Source:HGNC Symbol;Acc:HGNC:9630]
ENSSSCG00000016555		Uncharacterized protein [Source:UniProtKB/TrEMBL;Acc:F1SNE0]
ENSSSCG00000016564	UBE2H	ubiquitin-conjugating enzyme E2H [Source:HGNC Symbol;Acc:HGNC:12484]
ENSSSCG00000016574	KCP	kielin/chordin-like protein [Source:HGNC Symbol;Acc:HGNC:17585]
ENSSSCG00000016588	OB	Sus scrofa leptin (LEP), mRNA. [Source:RefSeq mRNA;Acc:NM_213840]
ENSSSCG00000016628	WNT2	Protein Wnt [Source:UniProtKB/TrEMBL;Acc:F1SJD8]
ENSSSCG00000016633	MET	hepatocyte growth factor receptor precursor [Source:RefSeq peptide;Acc:NP_001033097]
ENSSSCG00000016639	FOXP2	Sus scrofa forkhead box P2 (FOXP2), mRNA. [Source:RefSeq mRNA;Acc:NM_001113049]
ENSSSCG00000016641		Uncharacterized protein [Source:UniProtKB/TrEMBL;Acc:F1SJC1]
ENSSSCG00000016655	GPR141	G protein-coupled receptor 141 [Source:HGNC Symbol;Acc:HGNC:19997]
ENSSSCG00000016658	ANLN	anillin, actin binding protein [Source:HGNC Symbol;Acc:HGNC:14082]
ENSSSCG00000016672	PAC1	Sus scrofa adenylate cyclase activating polypeptide 1 (pituitary) receptor type I (ADCYAP1R1), mRNA. [Source:RefSeq mRNA;Acc:NM_001199808]
ENSSSCG00000016678	NOD1	nucleotide-binding oligomerization domain-containing protein 1 [Source:RefSeq peptide;Acc:NP_001107749]
ENSSSCG00000016682	PLEKHA8	pleckstrin homology domain containing, family A (phosphoinositide binding specific) member 8 [Source:HGNC Symbol;Acc:HGNC:30037]
ENSSSCG00000016689	TRIL	TLR4 interactor with leucine-rich repeats [Source:HGNC Symbol;Acc:HGNC:22200]
ENSSSCG00000016698	HOXA11	Uncharacterized protein [Source:UniProtKB/TrEMBL;Acc:F1SHT7]
ENSSSCG00000016716	DFNA5	deafness, autosomal dominant 5 [Source:HGNC Symbol;Acc:HGNC:2810]
ENSSSCG00000016718	NPY	Pro-neuropeptide Y Neuropeptide Y C-flanking peptide of NPY [Source:UniProtKB/Swiss-Prot;Acc:P01304]
ENSSSCG00000016725	TNS3	tensin 3 [Source:HGNC Symbol;Acc:HGNC:21616]
ENSSSCG00000016747	NUDCD3	NudC domain containing 3 [Source:HGNC Symbol;Acc:HGNC:22208]
ENSSSCG00000016752	MYL7	myosin, light chain 7, regulatory [Source:HGNC Symbol;Acc:HGNC:21719]
ENSSSCG00000016754	AEBP1	Uncharacterized protein [Source:UniProtKB/TrEMBL;Acc:F1SSF7]
ENSSSCG00000016762		Uncharacterized protein [Source:UniProtKB/TrEMBL;Acc:F1SSE1]
ENSSSCG00000016773	ZNF282	zinc finger protein 282 [Source:HGNC Symbol;Acc:HGNC:13076]
ENSSSCG00000016781		Uncharacterized protein [Source:UniProtKB/TrEMBL;Acc:F1SRN4]
ENSSSCG00000016792	FAM134B	family with sequence similarity 134, member B [Source:HGNC Symbol;Acc:HGNC:25964]
ENSSSCG00000016810	PDZD2	PDZ domain containing 2 [Source:HGNC Symbol;Acc:HGNC:18486]
ENSSSCG00000016816
ENSSSCG00000016823	C1QTNF3	Sus scrofa C1q and tumor necrosis factor related protein 3 (C1QTNF3), mRNA. [Source:RefSeq mRNA;Acc:NM_001145386]
ENSSSCG00000016834	LMBRD2	LMBR1 domain containing 2 [Source:HGNC Symbol;Acc:HGNC:25287]
ENSSSCG00000016835	SKP2	Sus scrofa S-phase kinase-associated protein 2, E3 ubiquitin protein ligase (SKP2), mRNA. [Source:RefSeq mRNA;Acc:NM_001171755]
ENSSSCG00000016850	LIFR	leukemia inhibitory factor receptor alpha [Source:HGNC Symbol;Acc:HGNC:6597]
ENSSSCG00000016857	DAB2	Dab, mitogen-responsive phosphoprotein, homolog 2 (Drosophila) [Source:HGNC Symbol;Acc:HGNC:2662]
ENSSSCG00000016887	ITGA2	Sus scrofa integrin, alpha 2 (CD49B, alpha 2 subunit of VLA-2 receptor) (ITGA2), mRNA. [Source:RefSeq mRNA;Acc:NM_001244272]
ENSSSCG00000016898		Uncharacterized protein [Source:UniProtKB/TrEMBL;Acc:F1SLP8]
ENSSSCG00000016913		Uncharacterized protein [Source:UniProtKB/TrEMBL;Acc:F1SLL4]
ENSSSCG00000016916	IL6ST	Sus scrofa interleukin 6 signal transducer (gp130, oncostatin M receptor) (IL6ST), mRNA. [Source:RefSeq mRNA;Acc:NM_001097432]
ENSSSCG00000016943	ADAMTS6	ADAM metallopeptidase with thrombospondin type 1 motif, 6 [Source:HGNC Symbol;Acc:HGNC:222]
ENSSSCG00000016953	ERBB2IP	erbb2 interacting protein [Source:HGNC Symbol;Acc:HGNC:15842]
ENSSSCG00000016954
ENSSSCG00000016977		Uncharacterized protein [Source:UniProtKB/TrEMBL;Acc:F1SK09]
ENSSSCG00000017037	FABP6	Sus scrofa fatty acid binding protein 6, ileal (FABP6), mRNA. [Source:RefSeq mRNA;Acc:NM_214215]
ENSSSCG00000017046		Uncharacterized protein [Source:UniProtKB/TrEMBL;Acc:F1RR33]
ENSSSCG00000017065	MRPL22	mitochondrial ribosomal protein L22 [Source:HGNC Symbol;Acc:HGNC:14480]
ENSSSCG00000017069	LARP1	La ribonucleoprotein domain family, member 1 [Source:HGNC Symbol;Acc:HGNC:29531]
ENSSSCG00000017082		Uncharacterized protein [Source:UniProtKB/TrEMBL;Acc:F1RQB3]
ENSSSCG00000017090		Annexin [Source:UniProtKB/TrEMBL;Acc:F1S0V2]
ENSSSCG00000017102
ENSSSCG00000017129		Uncharacterized protein [Source:UniProtKB/TrEMBL;Acc:F1S008]
ENSSSCG00000017136	TBCD	tubulin folding cofactor D [Source:HGNC Symbol;Acc:HGNC:11581]
ENSSSCG00000017137	METRNL	meteorin, glial cell differentiation regulator-like [Source:HGNC Symbol;Acc:HGNC:27584]
ENSSSCG00000017142	BAIAP2	BAI1-associated protein 2 [Source:HGNC Symbol;Acc:HGNC:947]
ENSSSCG00000017156
ENSSSCG00000017169	SEC14L1	SEC14-like 1 (S. cerevisiae) [Source:HGNC Symbol;Acc:HGNC:10698]
ENSSSCG00000017176	AANAT	aralkylamine N-acetyltransferase [Source:HGNC Symbol;Acc:HGNC:19]
ENSSSCG00000017188	ZACN	zinc activated ligand-gated ion channel [Source:HGNC Symbol;Acc:HGNC:29504]
ENSSSCG00000017213	HN1	Sus scrofa hematological and neurological expressed 1 (HN1), mRNA. [Source:RefSeq mRNA;Acc:NM_001048069]
ENSSSCG00000017226	FADS6	fatty acid desaturase 6 [Source:HGNC Symbol;Acc:HGNC:30459]
ENSSSCG00000017239	RPL38	ribosomal protein L38 [Source:HGNC Symbol;Acc:HGNC:10349]
ENSSSCG00000017244	SDK2	sidekick cell adhesion molecule 2 [Source:HGNC Symbol;Acc:HGNC:19308]
ENSSSCG00000017247	FAM104A	family with sequence similarity 104, member A [Source:HGNC Symbol;Acc:HGNC:25918]
ENSSSCG00000017271	CACNG1	Sus scrofa calcium channel, voltage-dependent, gamma subunit 1 (CACNG1), mRNA. [Source:RefSeq mRNA;Acc:NM_001044605]
ENSSSCG00000017283	CD79B	CD79b molecule, immunoglobulin-associated beta [Source:HGNC Symbol;Acc:HGNC:1699]
ENSSSCG00000017298	TANC2	tetratricopeptide repeat, ankyrin repeat and coiled-coil containing 2 [Source:HGNC Symbol;Acc:HGNC:30212]
ENSSSCG00000017421	ACLY	Sus scrofa ATP citrate lyase (ACLY), transcript variant 2, mRNA. [Source:RefSeq mRNA;Acc:NM_001105302]
ENSSSCG00000017422	FKBP10	FK506 binding protein 10, 65 kDa precursor [Source:RefSeq peptide;Acc:NP_001230736]
ENSSSCG00000017444	KRT15	keratin 15, type I [Source:HGNC Symbol;Acc:HGNC:6421]
ENSSSCG00000017445	KRT13	keratin 13, type I [Source:HGNC Symbol;Acc:HGNC:6415]
ENSSSCG00000017447	KRT9	keratin 9, type I [Source:HGNC Symbol;Acc:HGNC:6447]
ENSSSCG00000017448	KRT19	keratin 19, type I [Source:HGNC Symbol;Acc:HGNC:6436]
ENSSSCG00000017505	MED1	mediator complex subunit 1 [Source:HGNC Symbol;Acc:HGNC:9234]
ENSSSCG00000017526	COPZ2	coatomer protein complex, subunit zeta 2 [Source:HGNC Symbol;Acc:HGNC:19356]
ENSSSCG00000017544	ATP5G1	ATP synthase, H+ transporting, mitochondrial Fo complex, subunit C1 (subunit 9) [Source:HGNC Symbol;Acc:HGNC:841]
ENSSSCG00000017548	NGFR	nerve growth factor receptor [Source:HGNC Symbol;Acc:HGNC:7809]
ENSSSCG00000017562	CACNA1G	calcium channel, voltage-dependent, T type, alpha 1G subunit [Source:HGNC Symbol;Acc:HGNC:1394]
ENSSSCG00000017576		Uncharacterized protein [Source:UniProtKB/TrEMBL;Acc:F1RT74]
ENSSSCG00000017581	COL1A1	Collagen type I alpha 1 [Source:UniProtKB/TrEMBL;Acc:Q6H2X9]
ENSSSCG00000017614
ENSSSCG00000017672	MED13	Uncharacterized protein [Source:UniProtKB/TrEMBL;Acc:I3LGD0]
ENSSSCG00000017694
ENSSSCG00000017695	ACACA	Acetyl-CoA carboxylase alpha [Source:UniProtKB/TrEMBL;Acc:Q9MZA8]
ENSSSCG00000017702	CCL23	C-C motif chemokine [Source:UniProtKB/TrEMBL;Acc:K7GQA8]
ENSSSCG00000017730	CDK5R1	Sus scrofa cyclin-dependent kinase 5, regulatory subunit 1 (p35) (CDK5R1), mRNA. [Source:RefSeq mRNA;Acc:NM_001101816]
ENSSSCG00000017785	NUFIP2	nuclear fragile X mental retardation protein interacting protein 2 [Source:HGNC Symbol;Acc:HGNC:17634]
ENSSSCG00000017797	SLC6A4	solute carrier family 6 (neurotransmitter transporter), member 4 [Source:HGNC Symbol;Acc:HGNC:11050]
ENSSSCG00000017801	TUSC5	Sus scrofa tumor suppressor candidate 5 (TUSC5), mRNA. [Source:RefSeq mRNA;Acc:NM_001110058]
ENSSSCG00000017877	ANKFY1	Uncharacterized protein [Source:UniProtKB/TrEMBL;Acc:F1RGQ6]
ENSSSCG00000017882	MYBBP1A	MYB binding protein (P160) 1a [Source:HGNC Symbol;Acc:HGNC:7546]
ENSSSCG00000017901	INCA1	inhibitor of CDK, cyclin A1 interacting protein 1 [Source:HGNC Symbol;Acc:HGNC:32224]
ENSSSCG00000017904	ENO3	enolase 3 (beta, muscle) [Source:HGNC Symbol;Acc:HGNC:3354]
ENSSSCG00000017914	GLTPD2	glycolipid transfer protein domain containing 2 [Source:HGNC Symbol;Acc:HGNC:33756]
ENSSSCG00000017915	VMO1	vitelline membrane outer layer 1 homolog (chicken) [Source:HGNC Symbol;Acc:HGNC:30387]
ENSSSCG00000017933	SLC2A4	Sus scrofa solute carrier family 2 (facilitated glucose transporter), member 4 (SLC2A4), mRNA. [Source:RefSeq mRNA;Acc:NM_001128433]
ENSSSCG00000017936	GABARAP	Sus scrofa GABA(A) receptor-associated protein (GABARAP), mRNA. [Source:RefSeq mRNA;Acc:NM_001190288]
ENSSSCG00000017996	DHRS7C	dehydrogenase/reductase (SDR family) member 7C [Source:HGNC Symbol;Acc:HGNC:32423]
ENSSSCG00000029441		Uncharacterized protein [Source:UniProtKB/TrEMBL;Acc:F1SS65]
ENSSSCG00000018055	PEMT	phosphatidylethanolamine N-methyltransferase [Source:RefSeq peptide;Acc:NP_999530]
ENSSSCG00000018057	SOCS7	Sus scrofa suppressor of cytokine signaling 7 (SOCS7), mRNA. [Source:RefSeq mRNA;Acc:NM_001201486]
ENSSSCG00000018069	ND2	NADH dehydrogenase subunit 2 [Source:RefSeq peptide;Acc:NP_008635]
ENSSSCG00000021610	CHPF	chondroitin polymerizing factor [Source:HGNC Symbol;Acc:HGNC:24291]
ENSSSCG00000028962		Uncharacterized protein [Source:UniProtKB/TrEMBL;Acc:I3L8Z8]
ENSSSCG00000027344
ENSSSCG00000026314		Uncharacterized protein [Source:UniProtKB/TrEMBL;Acc:I3L5I9]
ENSSSCG00000021597	PHLDA2	Sus scrofa pleckstrin homology-like domain, family A, member 2 (PHLDA2), mRNA. [Source:RefSeq mRNA;Acc:NM_001174057]
ENSSSCG00000020770		Uncharacterized protein [Source:UniProtKB/TrEMBL;Acc:F1RVC4]
ENSSSCG00000026935		Uncharacterized protein [Source:UniProtKB/TrEMBL;Acc:I3LLG5]
ENSSSCG00000022543	VWDE	von Willebrand factor D and EGF domains [Source:HGNC Symbol;Acc:HGNC:21897]
ENSSSCG00000021142		Uncharacterized protein [Source:UniProtKB/TrEMBL;Acc:I3LHG0]
ENSSSCG00000027247		Uncharacterized protein [Source:UniProtKB/TrEMBL;Acc:I3LMU8]
ENSSSCG00000029375	ZNF205	zinc finger protein 205 [Source:RefSeq peptide;Acc:NP_001230570]
ENSSSCG00000028878	BCAR1	breast cancer anti-estrogen resistance 1 [Source:HGNC Symbol;Acc:HGNC:971]
ENSSSCG00000026236		Uncharacterized protein [Source:UniProtKB/TrEMBL;Acc:I3LNB2]
ENSSSCG00000020790	MYEOV2	myeloma overexpressed 2 [Source:HGNC Symbol;Acc:HGNC:21314]
ENSSSCG00000030298		Uncharacterized protein [Source:UniProtKB/TrEMBL;Acc:I3LNZ2]
ENSSSCG00000025483		Uncharacterized protein [Source:UniProtKB/TrEMBL;Acc:I3LCU3]
ENSSSCG00000023949	PIM3	Pim-3 proto-oncogene, serine/threonine kinase [Source:HGNC Symbol;Acc:HGNC:19310]
ENSSSCG00000026130	EPHA3	Sus scrofa EPH receptor A3 (EPHA3), mRNA. [Source:RefSeq mRNA;Acc:NM_001195335]
ENSSSCG00000021160		Olfactory receptor [Source:UniProtKB/TrEMBL;Acc:I3LGF8]
ENSSSCG00000029616	FAAP100	Fanconi anemia core complex associated protein 100 [Source:HGNC Symbol;Acc:HGNC:26171]
ENSSSCG00000023128		Uncharacterized protein [Source:UniProtKB/TrEMBL;Acc:I3L9X2]
ENSSSCG00000024043	ADAMTS2	ADAM metallopeptidase with thrombospondin type 1 motif, 2 [Source:HGNC Symbol;Acc:HGNC:218]
ENSSSCG00000024995	UQCC3	ubiquinol-cytochrome c reductase complex assembly factor 3 [Source:HGNC Symbol;Acc:HGNC:34399]
ENSSSCG00000028225	DICER1	Sus scrofa dicer 1, ribonuclease type III (DICER1), mRNA. [Source:RefSeq mRNA;Acc:NM_001197194]
ENSSSCG00000026180		Uncharacterized protein [Source:UniProtKB/TrEMBL;Acc:I3L8T0]
ENSSSCG00000024230	MYL9	Sus scrofa myosin, light chain 9, regulatory (MYL9), mRNA. [Source:RefSeq mRNA;Acc:NM_001244472]
ENSSSCG00000030396	SETD7	Uncharacterized protein [Source:UniProtKB/TrEMBL;Acc:I3LI15]
ENSSSCG00000027458	CDYL2	chromodomain protein, Y-like 2 [Source:HGNC Symbol;Acc:HGNC:23030]
ENSSSCG00000022885		Uncharacterized protein [Source:UniProtKB/TrEMBL;Acc:I3LTL4]
ENSSSCG00000025579		Uncharacterized protein [Source:UniProtKB/TrEMBL;Acc:I3LKD5]
ENSSSCG00000027166		Uncharacterized protein [Source:UniProtKB/TrEMBL;Acc:I3LLT6]
ENSSSCG00000025353	TNNT1	Sus scrofa troponin T type 1 (skeletal, slow) (TNNT1), mRNA. [Source:RefSeq mRNA;Acc:NM_213748]
ENSSSCG00000023568		Uncharacterized protein [Source:UniProtKB/TrEMBL;Acc:I3LSR1]
ENSSSCG00000024144	NDUFS7	NADH dehydrogenase (ubiquinone) Fe-S protein 7, 20kDa (NADH-coenzyme Q reductase) [Source:HGNC Symbol;Acc:HGNC:7714]
ENSSSCG00000025610	AGAP3	ArfGAP with GTPase domain, ankyrin repeat and PH domain 3 [Source:HGNC Symbol;Acc:HGNC:16923]
ENSSSCG00000023599	TIMM8B	translocase of inner mitochondrial membrane 8 homolog B (yeast) [Source:HGNC Symbol;Acc:HGNC:11818]
ENSSSCG00000028489		Uncharacterized protein [Source:UniProtKB/TrEMBL;Acc:I3LCY5]
ENSSSCG00000021537		Uncharacterized protein [Source:UniProtKB/TrEMBL;Acc:I3LJW6]
ENSSSCG00000030282		Uncharacterized protein [Source:UniProtKB/TrEMBL;Acc:I3LG79]
ENSSSCG00000023204	AXIN1	axin 1 [Source:HGNC Symbol;Acc:HGNC:903]
ENSSSCG00000029251		Uncharacterized protein [Source:UniProtKB/TrEMBL;Acc:I3L806]
ENSSSCG00000030243		Uncharacterized protein [Source:UniProtKB/TrEMBL;Acc:I3LC35]
ENSSSCG00000027682		Uncharacterized protein [Source:UniProtKB/TrEMBL;Acc:I3LTV4]
ENSSSCG00000025533	COX7A1	Sus scrofa cytochrome c oxidase polypeptide VIIa-muscle/heart (COX7A1), mRNA. [Source:RefSeq mRNA;Acc:NM_214411]
ENSSSCG00000028052	OBSL1	obscurin-like 1 [Source:HGNC Symbol;Acc:HGNC:29092]
ENSSSCG00000029831		Uncharacterized protein [Source:UniProtKB/TrEMBL;Acc:I3L5W8]
ENSSSCG00000022049
ENSSSCG00000022522		Uncharacterized protein [Source:UniProtKB/TrEMBL;Acc:I3LA35]
ENSSSCG00000030643	EPT1	Sus scrofa ethanolaminephosphotransferase 1 (CDP-ethanolamine-specific) (EPT1), mRNA. [Source:RefSeq mRNA;Acc:NM_001244662]
ENSSSCG00000030597	HAPLN3	hyaluronan and proteoglycan link protein 3 [Source:HGNC Symbol;Acc:HGNC:21446]
ENSSSCG00000022280	DACT3	dishevelled-binding antagonist of beta-catenin 3 [Source:HGNC Symbol;Acc:HGNC:30745]
ENSSSCG00000025729	IRS1	insulin receptor substrate 1 [Source:HGNC Symbol;Acc:HGNC:6125]
ENSSSCG00000022132	SUB1	SUB1 homolog (S. cerevisiae) [Source:HGNC Symbol;Acc:HGNC:19985]
ENSSSCG00000022289	PCDH1	protocadherin 1 [Source:HGNC Symbol;Acc:HGNC:8655]
ENSSSCG00000022151	B3GALT6	UDP-Gal:betaGal beta 1,3-galactosyltransferase polypeptide 6 [Source:HGNC Symbol;Acc:HGNC:17978]
ENSSSCG00000028022	COL6A2	Uncharacterized protein [Source:UniProtKB/TrEMBL;Acc:I3LQ84]
ENSSSCG00000027033		Uncharacterized protein [Source:UniProtKB/TrEMBL;Acc:I3LJY6]
ENSSSCG00000025146		Uncharacterized protein [Source:UniProtKB/TrEMBL;Acc:I3LLD8]
ENSSSCG00000020678	BANP	BTG3 associated nuclear protein [Source:RefSeq peptide;Acc:NP_001231579]
ENSSSCG00000023045	BAHCC1	BAH domain and coiled-coil containing 1 [Source:HGNC Symbol;Acc:HGNC:29279]
ENSSSCG00000027496		Uncharacterized protein [Source:UniProtKB/TrEMBL;Acc:I3LF74]
ENSSSCG00000021472	POLR2E	polymerase (RNA) II (DNA directed) polypeptide E, 25kDa [Source:HGNC Symbol;Acc:HGNC:9192]
ENSSSCG00000023653	GLIS2	GLIS family zinc finger 2 [Source:HGNC Symbol;Acc:HGNC:29450]
ENSSSCG00000029759		Uncharacterized protein [Source:UniProtKB/TrEMBL;Acc:I3L9B4]
ENSSSCG00000027918	STAT1	Uncharacterized protein [Source:UniProtKB/TrEMBL;Acc:I3LI61]
ENSSSCG00000027791		Uncharacterized protein [Source:UniProtKB/TrEMBL;Acc:I3LCL0]
ENSSSCG00000022487		Uncharacterized protein [Source:UniProtKB/TrEMBL;Acc:I3LCW7]
ENSSSCG00000027864		Uncharacterized protein [Source:UniProtKB/TrEMBL;Acc:I3L953]
ENSSSCG00000025756		Uncharacterized protein [Source:UniProtKB/TrEMBL;Acc:I3L9H1]
ENSSSCG00000024342	AQP4	aquaporin-4 [Source:RefSeq peptide;Acc:NP_001103893]
ENSSSCG00000027652	KLHL15	kelch-like family member 15 [Source:HGNC Symbol;Acc:HGNC:29347]
ENSSSCG00000028166	ODF4	Sus scrofa outer dense fiber of sperm tails 4 (ODF4), mRNA. [Source:RefSeq mRNA;Acc:NM_001202461]
ENSSSCG00000027669	TNS1	tensin 1 [Source:HGNC Symbol;Acc:HGNC:11973]
ENSSSCG00000022347		Protein Wnt [Source:UniProtKB/TrEMBL;Acc:F1SUL7]
ENSSSCG00000023603	UBALD1	UBA-like domain containing 1 [Source:HGNC Symbol;Acc:HGNC:29576]
ENSSSCG00000030023	HIST1H1B	histone cluster 1, H1b [Source:HGNC Symbol;Acc:HGNC:4719]
ENSSSCG00000025629	COLEC11	collectin sub-family member 11 [Source:HGNC Symbol;Acc:HGNC:17213]
ENSSSCG00000025411		Uncharacterized protein [Source:UniProtKB/TrEMBL;Acc:I3LBR0]
ENSSSCG00000030470		Uncharacterized protein [Source:UniProtKB/TrEMBL;Acc:I3L5H6]
ENSSSCG00000022913	SLPI	Sus scrofa secretory leukocyte peptidase inhibitor (SLPI), mRNA. [Source:RefSeq mRNA;Acc:NM_213870]
ENSSSCG00000026805		Uncharacterized protein [Source:UniProtKB/TrEMBL;Acc:I3LS02]
ENSSSCG00000025371	EYA3	EYA transcriptional coactivator and phosphatase 3 [Source:HGNC Symbol;Acc:HGNC:3521]
ENSSSCG00000030111		Uncharacterized protein [Source:UniProtKB/TrEMBL;Acc:I3LJW1]
ENSSSCG00000020759		Uncharacterized protein [Source:UniProtKB/TrEMBL;Acc:I3LPW4]
ENSSSCG00000022818		Gag protein [Source:UniProtKB/TrEMBL;Acc:F8S319]
ENSSSCG00000027343	GABARAP	Sus scrofa GABA(A) receptor-associated protein (GABARAP), mRNA. [Source:RefSeq mRNA;Acc:NM_001190288]
ENSSSCG00000029805	RHOBTB3	Rho-related BTB domain containing 3 [Source:HGNC Symbol;Acc:HGNC:18757]
ENSSSCG00000025406	PIK3C2A	phosphatidylinositol-4-phosphate 3-kinase, catalytic subunit type 2 alpha [Source:HGNC Symbol;Acc:HGNC:8971]
ENSSSCG00000021027	PGBD5	piggyBac transposable element derived 5 [Source:HGNC Symbol;Acc:HGNC:19405]
ENSSSCG00000028018
ENSSSCG00000027961		Uncharacterized protein [Source:UniProtKB/TrEMBL;Acc:I3LRU6]
ENSSSCG00000022671		Uncharacterized protein [Source:UniProtKB/TrEMBL;Acc:I3LM72]
ENSSSCG00000021976		Uncharacterized protein [Source:UniProtKB/TrEMBL;Acc:I3LMV0]
ENSSSCG00000023861	PFAS	phosphoribosylformylglycinamidine synthase [Source:HGNC Symbol;Acc:HGNC:8863]
ENSSSCG00000030310		Uncharacterized protein [Source:UniProtKB/TrEMBL;Acc:I3LPJ2]
ENSSSCG00000021474		Uncharacterized protein [Source:UniProtKB/TrEMBL;Acc:I3LB46]
ENSSSCG00000029723	PHRF1	PHD and ring finger domains 1 [Source:HGNC Symbol;Acc:HGNC:24351]
ENSSSCG00000027168		Uncharacterized protein [Source:UniProtKB/TrEMBL;Acc:I3L971]
ENSSSCG00000025738		Uncharacterized protein [Source:UniProtKB/TrEMBL;Acc:I3LGW9]
ENSSSCG00000029792		Uncharacterized protein [Source:UniProtKB/TrEMBL;Acc:I3LML9]
ENSSSCG00000029066		Uncharacterized protein [Source:UniProtKB/TrEMBL;Acc:I3LDY2]
ENSSSCG00000022003		Uncharacterized protein [Source:UniProtKB/TrEMBL;Acc:I3L9J5]
ENSSSCG00000020743
ENSSSCG00000029864	EIF1AY	Sus scrofa eukaryotic translation initiation factor 1A, Y-linked (EIF1AY), mRNA. [Source:RefSeq mRNA;Acc:NM_001244349]
ENSSSCG00000028431	HSD17B4	peroxisomal multifunctional enzyme type 2 [Source:RefSeq peptide;Acc:NP_999471]
ENSSSCG00000029189	DCHS1	dachsous cadherin-related 1 [Source:HGNC Symbol;Acc:HGNC:13681]
ENSSSCG00000021649		Uncharacterized protein [Source:UniProtKB/TrEMBL;Acc:I3LMY3]
ENSSSCG00000021411		Sus scrofa histone cluster 1, H2bd (HIST1H2BD), mRNA. [Source:RefSeq mRNA;Acc:NM_001243656]
ENSSSCG00000023479	NCKAP5	NCK-associated protein 5 [Source:HGNC Symbol;Acc:HGNC:29847]
ENSSSCG00000030581	VGLL4	vestigial-like family member 4 [Source:HGNC Symbol;Acc:HGNC:28966]
ENSSSCG00000027881	KCNK6	potassium channel, two pore domain subfamily K, member 6 [Source:HGNC Symbol;Acc:HGNC:6281]
ENSSSCG00000021572		Uncharacterized protein [Source:UniProtKB/TrEMBL;Acc:I3LFU2]
ENSSSCG00000025478	MIB1	E3 ubiquitin-protein ligase MIB1 [Source:UniProtKB/TrEMBL;Acc:I3LLV6]
ENSSSCG00000025852		Uncharacterized protein [Source:UniProtKB/TrEMBL;Acc:I3LA95]
ENSSSCG00000022553	TNRC18	trinucleotide repeat containing 18 [Source:HGNC Symbol;Acc:HGNC:11962]
ENSSSCG00000028310	DR1	down-regulator of transcription 1, TBP-binding (negative cofactor 2) [Source:HGNC Symbol;Acc:HGNC:3017]
ENSSSCG00000025517		Uncharacterized protein [Source:UniProtKB/TrEMBL;Acc:I3L782]
ENSSSCG00000023806	LRRN1	leucine rich repeat neuronal 1 [Source:HGNC Symbol;Acc:HGNC:20980]
ENSSSCG00000025525		Uncharacterized protein [Source:UniProtKB/TrEMBL;Acc:I3LJ05]
ENSSSCG00000023716		Uncharacterized protein [Source:UniProtKB/TrEMBL;Acc:I3L7U2]
ENSSSCG00000025712		Uncharacterized protein [Source:UniProtKB/TrEMBL;Acc:I3LLY9]
ENSSSCG00000021945		Uncharacterized protein [Source:UniProtKB/TrEMBL;Acc:I3LNH6]
ENSSSCG00000022933	EFR3B	EFR3 homolog B (S. cerevisiae) [Source:HGNC Symbol;Acc:HGNC:29155]
ENSSSCG00000026085		Uncharacterized protein [Source:UniProtKB/TrEMBL;Acc:I3LR54]
ENSSSCG00000023903	ATP5I	Sus scrofa ATP synthase, H+ transporting, mitochondrial Fo complex, subunit E (ATP5I), mRNA. [Source:RefSeq mRNA;Acc:NM_213915]
ENSSSCG00000023547		Uncharacterized protein [Source:UniProtKB/TrEMBL;Acc:I3LP56]
ENSSSCG00000021873	CRABP1	Sus scrofa cellular retinoic acid binding protein 1 (CRABP1), mRNA. [Source:RefSeq mRNA;Acc:NM_001128492]
ENSSSCG00000029603		Uncharacterized protein [Source:UniProtKB/TrEMBL;Acc:I3L918]
ENSSSCG00000024112		Uncharacterized protein [Source:UniProtKB/TrEMBL;Acc:I3LDC6]
ENSSSCG00000027691	ZC3H3	zinc finger CCCH-type containing 3 [Source:HGNC Symbol;Acc:HGNC:28972]
ENSSSCG00000029578	NFATC3	nuclear factor of activated T-cells, cytoplasmic, calcineurin-dependent 3 [Source:HGNC Symbol;Acc:HGNC:7777]
ENSSSCG00000028074	PUM1	pumilio RNA-binding family member 1 [Source:HGNC Symbol;Acc:HGNC:14957]
ENSSSCG00000025594		Uncharacterized protein [Source:UniProtKB/TrEMBL;Acc:I3LUI2]
ENSSSCG00000022410	ANKRD11	ankyrin repeat domain 11 [Source:HGNC Symbol;Acc:HGNC:21316]
ENSSSCG00000020663		Uncharacterized protein [Source:UniProtKB/TrEMBL;Acc:I3L5A1]
ENSSSCG00000023363		Uncharacterized protein [Source:UniProtKB/TrEMBL;Acc:I3LJE7]
ENSSSCG00000023785		Uncharacterized protein [Source:UniProtKB/TrEMBL;Acc:I3LSZ0]
ENSSSCG00000023044		Uncharacterized protein [Source:UniProtKB/TrEMBL;Acc:I3LCW1]
ENSSSCG00000027293	TNPO1	transportin 1 [Source:HGNC Symbol;Acc:HGNC:6401]
ENSSSCG00000022295	C9orf16	chromosome 9 open reading frame 16 [Source:HGNC Symbol;Acc:HGNC:17823]
ENSSSCG00000024602		Uncharacterized protein [Source:UniProtKB/TrEMBL;Acc:I3L7F5]
ENSSSCG00000023026	CLCN5	Sus scrofa outwardly rectifying chloride channel (CLC-5), mRNA. [Source:RefSeq mRNA;Acc:NM_214139]
ENSSSCG00000022159
ENSSSCG00000025507	RPL27	Sus scrofa ribosomal protein L27 (RPL27), mRNA. [Source:RefSeq mRNA;Acc:NM_001097479]
ENSSSCG00000029249		Uncharacterized protein [Source:UniProtKB/TrEMBL;Acc:I3LF71]
ENSSSCG00000027955	CAMK1D	calcium/calmodulin-dependent protein kinase ID [Source:RefSeq peptide;Acc:NP_001230864]
ENSSSCG00000024500	C21orf2	chromosome 21 open reading frame 2 [Source:HGNC Symbol;Acc:HGNC:1260]
ENSSSCG00000021627	SMIM5	small integral membrane protein 5 [Source:HGNC Symbol;Acc:HGNC:40030]
ENSSSCG00000022236	FOLR1	folate receptor 1 precursor [Source:RefSeq peptide;Acc:NP_998995]
ENSSSCG00000030034		Olfactory receptor [Source:UniProtKB/TrEMBL;Acc:I3L6I1]
ENSSSCG00000023378	ZNF316	zinc finger protein 316 [Source:HGNC Symbol;Acc:HGNC:13843]
ENSSSCG00000023038		Uncharacterized protein [Source:UniProtKB/TrEMBL;Acc:I3LU87]
ENSSSCG00000021600		Uncharacterized protein [Source:UniProtKB/TrEMBL;Acc:I3L9T4]
ENSSSCG00000024556	ZNF445	zinc finger protein 445 [Source:HGNC Symbol;Acc:HGNC:21018]
ENSSSCG00000022734		Uncharacterized protein [Source:UniProtKB/TrEMBL;Acc:I3LHA2]
ENSSSCG00000024814	TROP	Sus scrofa Trophinin (TROP), mRNA. [Source:RefSeq mRNA;Acc:NM_213741]
ENSSSCG00000021825	RPS21	40S ribosomal protein S21 [Source:UniProtKB/Swiss-Prot;Acc:P63221]
ENSSSCG00000029074		Uncharacterized protein [Source:UniProtKB/TrEMBL;Acc:I3LJX2]
ENSSSCG00000021133		Uncharacterized protein [Source:UniProtKB/TrEMBL;Acc:I3LEG6]
ENSSSCG00000027595		Uncharacterized protein [Source:UniProtKB/TrEMBL;Acc:I3LA78]
ENSSSCG00000022059		Uncharacterized protein [Source:UniProtKB/TrEMBL;Acc:I3LK51]
ENSSSCG00000026674		Uncharacterized protein [Source:UniProtKB/TrEMBL;Acc:I3LBT6]
ENSSSCG00000027499		Uncharacterized protein [Source:UniProtKB/TrEMBL;Acc:I3LDZ6]
ENSSSCG00000024898		Uncharacterized protein [Source:UniProtKB/TrEMBL;Acc:I3LUD8]
ENSSSCG00000025581
ENSSSCG00000021259	CDA	Sus scrofa cytidine deaminase (CDA), mRNA. [Source:RefSeq mRNA;Acc:NM_001244385]
ENSSSCG00000021353	TMX4	Sus scrofa thioredoxin-related transmembrane protein 4 (TMX4), mRNA. [Source:RefSeq mRNA;Acc:NM_001243407]
ENSSSCG00000029202		Olfactory receptor [Source:UniProtKB/TrEMBL;Acc:F1RF64]
ENSSSCG00000027601	FAM180A	family with sequence similarity 180, member A [Source:HGNC Symbol;Acc:HGNC:33773]
ENSSSCG00000021902	GABRP	gamma-aminobutyric acid (GABA) A receptor, pi [Source:HGNC Symbol;Acc:HGNC:4089]
ENSSSCG00000026391		Uncharacterized protein [Source:UniProtKB/TrEMBL;Acc:I3L798]
ENSSSCG00000022914		Uncharacterized protein [Source:UniProtKB/TrEMBL;Acc:I3LHT8]
ENSSSCG00000025956		Uncharacterized protein [Source:UniProtKB/TrEMBL;Acc:I3LUI4]
ENSSSCG00000023967		Uncharacterized protein [Source:UniProtKB/TrEMBL;Acc:I3LNI0]
ENSSSCG00000023390		Uncharacterized protein [Source:UniProtKB/TrEMBL;Acc:I3LNG1]
ENSSSCG00000020921	USP33	ubiquitin specific peptidase 33 [Source:HGNC Symbol;Acc:HGNC:20059]
ENSSSCG00000022936	FIZ1	FLT3-interacting zinc finger 1 [Source:HGNC Symbol;Acc:HGNC:25917]
ENSSSCG00000023559	GALR1	galanin receptor 1 [Source:HGNC Symbol;Acc:HGNC:4132]
ENSSSCG00000027614
ENSSSCG00000022708		Uncharacterized protein [Source:UniProtKB/TrEMBL;Acc:I3L7C4]
ENSSSCG00000021054	ATRX	alpha thalassemia/mental retardation syndrome X-linked [Source:HGNC Symbol;Acc:HGNC:886]
ENSSSCG00000029130	ELANE	elastase, neutrophil expressed [Source:HGNC Symbol;Acc:HGNC:3309]
ENSSSCG00000024826		Uncharacterized protein [Source:UniProtKB/TrEMBL;Acc:I3LL79]
ENSSSCG00000025360		Uncharacterized protein [Source:UniProtKB/TrEMBL;Acc:I3L5H3]
ENSSSCG00000022429	KAZALD1	Sus scrofa Kazal-type serine peptidase inhibitor domain 1 (KAZALD1), mRNA. [Source:RefSeq mRNA;Acc:NM_001244551]
ENSSSCG00000021270	THAP2	THAP domain containing, apoptosis associated protein 2 [Source:HGNC Symbol;Acc:HGNC:20854]
ENSSSCG00000025394		Uncharacterized protein [Source:UniProtKB/TrEMBL;Acc:I3LQ91]
ENSSSCG00000022526		Uncharacterized protein [Source:UniProtKB/TrEMBL;Acc:I3LQH3]
ENSSSCG00000020788
ENSSSCG00000023851		Uncharacterized protein [Source:UniProtKB/TrEMBL;Acc:I3LFE3]
ENSSSCG00000027268		Uncharacterized protein [Source:UniProtKB/TrEMBL;Acc:I3L842]
ENSSSCG00000023804		Uncharacterized protein [Source:UniProtKB/TrEMBL;Acc:I3LA08]
ENSSSCG00000026302	MKI67	marker of proliferation Ki-67 [Source:HGNC Symbol;Acc:HGNC:7107]
ENSSSCG00000026657		Uncharacterized protein [Source:UniProtKB/TrEMBL;Acc:I3LGY6]
ENSSSCG00000030624		Uncharacterized protein [Source:UniProtKB/TrEMBL;Acc:I3L8G8]
ENSSSCG00000022175	MYH15	myosin, heavy chain 15 [Source:HGNC Symbol;Acc:HGNC:31073]
ENSSSCG00000030699		Uncharacterized protein [Source:UniProtKB/TrEMBL;Acc:I3LSF8]
ENSSSCG00000025561	VASN	vasorin [Source:HGNC Symbol;Acc:HGNC:18517]
ENSSSCG00000026286		Uncharacterized protein [Source:UniProtKB/TrEMBL;Acc:I3LJC6]
ENSSSCG00000026370
ENSSSCG00000028106		Uncharacterized protein [Source:UniProtKB/TrEMBL;Acc:I3L939]
ENSSSCG00000028511
ENSSSCG00000021651	SCN2B	sodium channel, voltage gated, type II beta subunit [Source:HGNC Symbol;Acc:HGNC:10589]
ENSSSCG00000027690		Uncharacterized protein [Source:UniProtKB/TrEMBL;Acc:I3LNB8]
ENSSSCG00000021257		Uncharacterized protein [Source:UniProtKB/TrEMBL;Acc:I3LTW4]
ENSSSCG00000028846
ENSSSCG00000024305	MT3	metallothionein 3 [Source:HGNC Symbol;Acc:HGNC:7408]
ENSSSCG00000021240		Uncharacterized protein [Source:UniProtKB/TrEMBL;Acc:I3LJ03]
ENSSSCG00000027946	MVP	major vault protein [Source:HGNC Symbol;Acc:HGNC:7531]
ENSSSCG00000030467	PHC3	polyhomeotic homolog 3 (Drosophila) [Source:HGNC Symbol;Acc:HGNC:15682]
ENSSSCG00000025717
ENSSSCG00000029783	MKX	mohawk homeobox [Source:HGNC Symbol;Acc:HGNC:23729]
ENSSSCG00000021343	ZEB2	zinc finger E-box binding homeobox 2 [Source:HGNC Symbol;Acc:HGNC:14881]
ENSSSCG00000026732		Uncharacterized protein [Source:UniProtKB/TrEMBL;Acc:I3LG96]
ENSSSCG00000024678		Uncharacterized protein [Source:UniProtKB/TrEMBL;Acc:I3LVB2]
ENSSSCG00000025172		Uncharacterized protein [Source:UniProtKB/TrEMBL;Acc:I3LSC6]
ENSSSCG00000025890	RAB9B	RAB9B, member RAS oncogene family [Source:HGNC Symbol;Acc:HGNC:14090]
ENSSSCG00000026404	SERTAD4	SERTA domain containing 4 [Source:HGNC Symbol;Acc:HGNC:25236]
ENSSSCG00000022659	CLTC	Uncharacterized protein [Source:UniProtKB/TrEMBL;Acc:I3LGD4]
ENSSSCG00000023488		Uncharacterized protein [Source:UniProtKB/TrEMBL;Acc:I3LG48]
ENSSSCG00000025937	BAALC	Brain and acute leukemia cytoplasmic protein [Source:UniProtKB/Swiss-Prot;Acc:Q8WNE9]
ENSSSCG00000025688	COX6A2	cytochrome c oxidase subunit VIa polypeptide 2 [Source:HGNC Symbol;Acc:HGNC:2279]
ENSSSCG00000028932		Uncharacterized protein [Source:UniProtKB/TrEMBL;Acc:I3L5Z6]
ENSSSCG00000025023		Uncharacterized protein [Source:UniProtKB/TrEMBL;Acc:I3LIX6]
ENSSSCG00000026453	ACSM5	acyl-CoA synthetase medium-chain family member 5 [Source:HGNC Symbol;Acc:HGNC:26060]
ENSSSCG00000029076		Uncharacterized protein [Source:UniProtKB/TrEMBL;Acc:I3LA42]
ENSSSCG00000022925	SLC2A3	Uncharacterized protein [Source:UniProtKB/TrEMBL;Acc:I3LG15]
ENSSSCG00000020656	SCN1A	Uncharacterized protein [Source:UniProtKB/TrEMBL;Acc:I3LDK4]
ENSSSCG00000026068	GRHL1	grainyhead-like 1 (Drosophila) [Source:HGNC Symbol;Acc:HGNC:17923]
ENSSSCG00000029785	RPS9	ribosomal protein S9 [Source:HGNC Symbol;Acc:HGNC:10442]
ENSSSCG00000022196
ENSSSCG00000024158		Anoctamin [Source:UniProtKB/TrEMBL;Acc:I3LJG3]
ENSSSCG00000021038	NRIP1	nuclear receptor interacting protein 1 [Source:HGNC Symbol;Acc:HGNC:8001]
ENSSSCG00000028067		Uncharacterized protein [Source:UniProtKB/TrEMBL;Acc:I3L701]
ENSSSCG00000022405		P2X purinoceptor [Source:UniProtKB/TrEMBL;Acc:I3LRD1]
ENSSSCG00000028852		Uncharacterized protein [Source:UniProtKB/TrEMBL;Acc:I3LJK8]
ENSSSCG00000024783		Uncharacterized protein [Source:UniProtKB/TrEMBL;Acc:I3LFC3]
ENSSSCG00000025606	ATM	Serine-protein kinase ATM [Source:UniProtKB/TrEMBL;Acc:I3L5F1]
ENSSSCG00000028708		Uncharacterized protein [Source:UniProtKB/TrEMBL;Acc:I3L9Q2]
ENSSSCG00000028477	SERP1	Sus scrofa stress-associated endoplasmic reticulum protein 1 (SERP1), mRNA. [Source:RefSeq mRNA;Acc:NM_001243260]
ENSSSCG00000027063	DPY19L1	dpy-19-like 1 (C. elegans) [Source:HGNC Symbol;Acc:HGNC:22205]
ENSSSCG00000029143		Uncharacterized protein [Source:UniProtKB/TrEMBL;Acc:I3LNH0]
ENSSSCG00000020775		Uncharacterized protein [Source:UniProtKB/TrEMBL;Acc:I3LRP0]
ENSSSCG00000022796		Uncharacterized protein [Source:UniProtKB/TrEMBL;Acc:I3L9V5]
ENSSSCG00000028522	KRT10	keratin 10, type I [Source:HGNC Symbol;Acc:HGNC:6413]
ENSSSCG00000024103	ADPRHL1	ADP-ribosylhydrolase like 1 [Source:HGNC Symbol;Acc:HGNC:21303]
ENSSSCG00000030612
ENSSSCG00000028865	SAP18	Sin3A-associated protein, 18kDa [Source:HGNC Symbol;Acc:HGNC:10530]
ENSSSCG00000029729		Uncharacterized protein [Source:UniProtKB/TrEMBL;Acc:I3LCJ4]
ENSSSCG00000028827	PARVA	parvin, alpha [Source:HGNC Symbol;Acc:HGNC:14652]
ENSSSCG00000026096	DUT	deoxyuridine triphosphatase [Source:HGNC Symbol;Acc:HGNC:3078]
ENSSSCG00000026610		Uncharacterized protein [Source:UniProtKB/TrEMBL;Acc:I3LAA6]
ENSSSCG00000026513		Uncharacterized protein [Source:UniProtKB/TrEMBL;Acc:I3LD84]
ENSSSCG00000022579	PPFIA1	protein tyrosine phosphatase, receptor type, f polypeptide (PTPRF), interacting protein (liprin), alpha 1 [Source:HGNC Symbol;Acc:HGNC:9245]
ENSSSCG00000024313	NDUFA4	Sus scrofa NADH dehydrogenase (ubiquinone) 1 alpha subcomplex, 4, 9kDa (NDUFA4), mRNA. [Source:RefSeq mRNA;Acc:NM_001097468]
ENSSSCG00000024375		Uncharacterized protein [Source:UniProtKB/TrEMBL;Acc:I3L5S8]
ENSSSCG00000030053	ARCN1	archain 1 [Source:HGNC Symbol;Acc:HGNC:649]
ENSSSCG00000028664		Protegrin-3 [Source:UniProtKB/TrEMBL;Acc:I3L7X9]
ENSSSCG00000023867		Uncharacterized protein [Source:UniProtKB/TrEMBL;Acc:I3L9K7]
ENSSSCG00000029144		Sulfiredoxin [Source:UniProtKB/TrEMBL;Acc:F1S862]
ENSSSCG00000026527	HCN1	hyperpolarization activated cyclic nucleotide gated potassium channel 1 [Source:HGNC Symbol;Acc:HGNC:4845]
ENSSSCG00000026962	A4GALT	alpha 1,4-galactosyltransferase [Source:HGNC Symbol;Acc:HGNC:18149]
ENSSSCG00000029518	RIOK3	RIO kinase 3 [Source:HGNC Symbol;Acc:HGNC:11451]
ENSSSCG00000026819	NID1	nidogen 1 [Source:HGNC Symbol;Acc:HGNC:7821]
ENSSSCG00000022969		Uncharacterized protein [Source:UniProtKB/TrEMBL;Acc:I3LU61]
ENSSSCG00000029654		Uncharacterized protein [Source:UniProtKB/TrEMBL;Acc:I3LCU7]
ENSSSCG00000027331	COL6A3	Uncharacterized protein [Source:UniProtKB/TrEMBL;Acc:I3LUR7]
ENSSSCG00000029855	LHFP	lipoma HMGIC fusion partner [Source:HGNC Symbol;Acc:HGNC:6586]
ENSSSCG00000022162		Uncharacterized protein [Source:UniProtKB/TrEMBL;Acc:I3LFK8]
ENSSSCG00000028406		Uncharacterized protein [Source:UniProtKB/TrEMBL;Acc:I3LQM0]
ENSSSCG00000026430	DDX3X	Uncharacterized protein [Source:UniProtKB/TrEMBL;Acc:I3LDV0]
ENSSSCG00000025075		Uncharacterized protein [Source:UniProtKB/TrEMBL;Acc:I3LSP0]
ENSSSCG00000022166		Uncharacterized protein [Source:UniProtKB/TrEMBL;Acc:I3L9R7]
ENSSSCG00000021327		Uncharacterized protein [Source:UniProtKB/TrEMBL;Acc:I3LMF5]
ENSSSCG00000025116	TONSL	tonsoku-like, DNA repair protein [Source:HGNC Symbol;Acc:HGNC:7801]
ENSSSCG00000025028	XIAP	Sus scrofa X-linked inhibitor of apoptosis (XIAP), mRNA. [Source:RefSeq mRNA;Acc:NM_001097436]
ENSSSCG00000024589		Uncharacterized protein [Source:UniProtKB/TrEMBL;Acc:I3L572]
ENSSSCG00000024247	SBK2	SH3 domain binding kinase family, member 2 [Source:HGNC Symbol;Acc:HGNC:34416]
ENSSSCG00000027091	OAZ3	Sus scrofa ornithine decarboxylase antizyme 3 (OAZ3), mRNA. [Source:RefSeq mRNA;Acc:NM_001122996]
ENSSSCG00000024986		Uncharacterized protein [Source:UniProtKB/TrEMBL;Acc:I3L8H4]
ENSSSCG00000020786	GNG7	guanine nucleotide binding protein (G protein), gamma 7 [Source:HGNC Symbol;Acc:HGNC:4410]
ENSSSCG00000025020	PCSK9	proprotein convertase subtilisin/kexin type 9 [Source:HGNC Symbol;Acc:HGNC:20001]
ENSSSCG00000028278	POLR2A	polymerase (RNA) II (DNA directed) polypeptide A, 220kDa [Source:HGNC Symbol;Acc:HGNC:9187]
ENSSSCG00000022269	SPRP	Sus scrofa small proline-rich protein (SPRP), mRNA. [Source:RefSeq mRNA;Acc:NM_214238]
ENSSSCG00000025408		Uncharacterized protein [Source:UniProtKB/TrEMBL;Acc:I3LA98]
ENSSSCG00000027727		Uncharacterized protein [Source:UniProtKB/TrEMBL;Acc:I3LN09]
ENSSSCG00000029034	COX4I1	cytochrome c oxidase subunit IV isoform 1 [Source:HGNC Symbol;Acc:HGNC:2265]
ENSSSCG00000024672	KLF16	Sus scrofa Kruppel-like factor 16 (KLF16), mRNA. [Source:RefSeq mRNA;Acc:NM_001164009]
ENSSSCG00000023741		Uncharacterized protein [Source:UniProtKB/TrEMBL;Acc:I3LVD9]
ENSSSCG00000021015		Uncharacterized protein [Source:UniProtKB/TrEMBL;Acc:I3LA91]
ENSSSCG00000024885		Uncharacterized protein [Source:UniProtKB/TrEMBL;Acc:I3L6K2]
ENSSSCG00000026316		Uncharacterized protein [Source:UniProtKB/TrEMBL;Acc:I3LF19]
ENSSSCG00000027046	USP9Y	ubiquitin specific peptidase 9, Y-linked [Source:HGNC Symbol;Acc:HGNC:12633]
ENSSSCG00000023278		Uncharacterized protein [Source:UniProtKB/TrEMBL;Acc:I3LDW0]
ENSSSCG00000023088		Uncharacterized protein [Source:UniProtKB/TrEMBL;Acc:I3L8G2]
ENSSSCG00000024761	SNX13	sorting nexin 13 [Source:HGNC Symbol;Acc:HGNC:21335]
ENSSSCG00000022490	GPR83	Uncharacterized protein [Source:UniProtKB/TrEMBL;Acc:I3LAZ1]
ENSSSCG00000027966		Uncharacterized protein [Source:UniProtKB/TrEMBL;Acc:I3LTR2]
ENSSSCG00000027969	AHNAK	AHNAK nucleoprotein [Source:HGNC Symbol;Acc:HGNC:347]
ENSSSCG00000029125	FAM13B	family with sequence similarity 13, member B [Source:HGNC Symbol;Acc:HGNC:1335]
ENSSSCG00000023112	PDS5A	PDS5 cohesin associated factor A [Source:HGNC Symbol;Acc:HGNC:29088]
ENSSSCG00000023322	COL9A2	collagen, type IX, alpha 2 [Source:HGNC Symbol;Acc:HGNC:2218]
ENSSSCG00000027022	CNFN	cornifelin [Source:HGNC Symbol;Acc:HGNC:30183]
ENSSSCG00000029421		Uncharacterized protein [Source:UniProtKB/TrEMBL;Acc:I3LN25]
ENSSSCG00000021278	EIF4B	eukaryotic translation initiation factor 4B [Source:HGNC Symbol;Acc:HGNC:3285]
ENSSSCG00000029944	FASN	Sus scrofa fatty acid synthase (FASN), mRNA. [Source:RefSeq mRNA;Acc:NM_001099930]
ENSSSCG00000024200		Uncharacterized protein [Source:UniProtKB/TrEMBL;Acc:I3LSH3]
ENSSSCG00000028104
ENSSSCG00000022554	MATN1	matrilin 1, cartilage matrix protein [Source:HGNC Symbol;Acc:HGNC:6907]
ENSSSCG00000028351		Uncharacterized protein [Source:UniProtKB/TrEMBL;Acc:I3LRJ6]
ENSSSCG00000026146	GALNT5	polypeptide N-acetylgalactosaminyltransferase 5 [Source:HGNC Symbol;Acc:HGNC:4127]
ENSSSCG00000026753	OSBPL11	oxysterol binding protein-like 11 [Source:HGNC Symbol;Acc:HGNC:16397]
ENSSSCG00000025757		Uncharacterized protein [Source:UniProtKB/TrEMBL;Acc:F1SDS4]
ENSSSCG00000024762	PCDHGB4	protocadherin gamma subfamily B, 4 [Source:HGNC Symbol;Acc:HGNC:8711]
ENSSSCG00000027191		Uncharacterized protein [Source:UniProtKB/TrEMBL;Acc:I3LNF3]
ENSSSCG00000021289	GAK	cyclin G associated kinase [Source:HGNC Symbol;Acc:HGNC:4113]
ENSSSCG00000023812		Uncharacterized protein [Source:UniProtKB/TrEMBL;Acc:I3L823]
ENSSSCG00000029709	SPATA22	Sus scrofa spermatogenesis associated 22 (SPATA22), mRNA. [Source:RefSeq mRNA;Acc:NM_001177921]
ENSSSCG00000021687		Uncharacterized protein [Source:UniProtKB/TrEMBL;Acc:I3LL43]
ENSSSCG00000030498	GAS2	growth arrest-specific 2 [Source:HGNC Symbol;Acc:HGNC:4167]
ENSSSCG00000022201		Uncharacterized protein [Source:UniProtKB/TrEMBL;Acc:I3LDB4]
ENSSSCG00000021672	WBP2	WW domain binding protein 2 [Source:HGNC Symbol;Acc:HGNC:12738]
ENSSSCG00000029651	SLN	Sus scrofa sarcolipin (SLN), mRNA. [Source:RefSeq mRNA;Acc:NM_001044566]
ENSSSCG00000029796	KBTBD11	kelch repeat and BTB (POZ) domain containing 11 [Source:HGNC Symbol;Acc:HGNC:29104]
ENSSSCG00000028606	ZBTB7B	zinc finger and BTB domain containing 7B [Source:HGNC Symbol;Acc:HGNC:18668]
ENSSSCG00000023659		Uncharacterized protein [Source:UniProtKB/TrEMBL;Acc:I3LI04]
ENSSSCG00000023324	KMT2A	lysine (K)-specific methyltransferase 2A [Source:HGNC Symbol;Acc:HGNC:7132]
ENSSSCG00000021119		Uncharacterized protein [Source:UniProtKB/TrEMBL;Acc:I3LII0]
ENSSSCG00000026654		Uncharacterized protein [Source:UniProtKB/TrEMBL;Acc:I3LEG8]
ENSSSCG00000022301	EIF4EBP1	eukaryotic translation initiation factor 4E binding protein 1 [Source:HGNC Symbol;Acc:HGNC:3288]
ENSSSCG00000029134		Uncharacterized protein [Source:UniProtKB/TrEMBL;Acc:I3LV86]
ENSSSCG00000028557		Uncharacterized protein [Source:UniProtKB/TrEMBL;Acc:I3LL25]
ENSSSCG00000030486		Uncharacterized protein [Source:UniProtKB/TrEMBL;Acc:I3LPM6]
ENSSSCG00000029684
ENSSSCG00000021965	ENV	Uncharacterized protein [Source:UniProtKB/TrEMBL;Acc:I3LTA9]
ENSSSCG00000023733	NPG1	Sus scrofa protegrin 1 (NPG1), mRNA. [Source:RefSeq mRNA;Acc:NM_001123149]
ENSSSCG00000029587	TIMP4	TIMP metallopeptidase inhibitor 4 [Source:HGNC Symbol;Acc:HGNC:11823]
ENSSSCG00000021850		Uncharacterized protein [Source:UniProtKB/TrEMBL;Acc:I3LR67]
ENSSSCG00000028538		Uncharacterized protein [Source:UniProtKB/TrEMBL;Acc:I3LB70]
ENSSSCG00000029184		Uncharacterized protein [Source:UniProtKB/TrEMBL;Acc:I3L891]
ENSSSCG00000024610	KRT4	keratin 4, type II [Source:HGNC Symbol;Acc:HGNC:6441]
ENSSSCG00000030484		Uncharacterized protein [Source:UniProtKB/TrEMBL;Acc:I3LF82]
ENSSSCG00000030110		Uncharacterized protein [Source:UniProtKB/TrEMBL;Acc:I3LNV3]
ENSSSCG00000025626		Uncharacterized protein [Source:UniProtKB/TrEMBL;Acc:I3LCE9]
ENSSSCG00000028912		Uncharacterized protein [Source:UniProtKB/TrEMBL;Acc:I3L717]
ENSSSCG00000023391		Uncharacterized protein [Source:UniProtKB/TrEMBL;Acc:I3LRA1]
ENSSSCG00000024790		Uncharacterized protein [Source:UniProtKB/TrEMBL;Acc:I3L9D0]
ENSSSCG00000024696	CCNYL1	cyclin Y-like 1 [Source:HGNC Symbol;Acc:HGNC:26868]
ENSSSCG00000021273		Uncharacterized protein [Source:UniProtKB/TrEMBL;Acc:I3LR57]
ENSSSCG00000025134	FAM171B	family with sequence similarity 171, member B [Source:HGNC Symbol;Acc:HGNC:29412]
ENSSSCG00000023387		Uncharacterized protein [Source:UniProtKB/TrEMBL;Acc:I3LB50]
ENSSSCG00000021706	KIF21B	kinesin family member 21B [Source:HGNC Symbol;Acc:HGNC:29442]
ENSSSCG00000021980		Uncharacterized protein [Source:UniProtKB/TrEMBL;Acc:I3L915]
ENSSSCG00000024018	SLC16A3	solute carrier family 16 (monocarboxylate transporter), member 3 [Source:HGNC Symbol;Acc:HGNC:10924]
ENSSSCG00000023884
ENSSSCG00000024550	UQCR10	Sus scrofa ubiquinol-cytochrome c reductase complex 7.2 kDa protein (UQCR10), mRNA. [Source:RefSeq mRNA;Acc:NM_001129978]
ENSSSCG00000023627	LYPD6	LY6/PLAUR domain containing 6 [Source:HGNC Symbol;Acc:HGNC:28751]
ENSSSCG00000027769	HMSD	histocompatibility (minor) serpin domain containing [Source:HGNC Symbol;Acc:HGNC:23037]
ENSSSCG00000022258		Uncharacterized protein [Source:UniProtKB/TrEMBL;Acc:I3LS74]
ENSSSCG00000023854		Uncharacterized protein [Source:UniProtKB/TrEMBL;Acc:I3LQC8]
ENSSSCG00000022895		Uncharacterized protein [Source:UniProtKB/TrEMBL;Acc:I3LUY9]
ENSSSCG00000028803		Uncharacterized protein [Source:UniProtKB/TrEMBL;Acc:I3LMX1]
ENSSSCG00000027597		Uncharacterized protein [Source:UniProtKB/TrEMBL;Acc:I3L6M1]
ENSSSCG00000023328		Uncharacterized protein [Source:UniProtKB/TrEMBL;Acc:I3LFC7]
ENSSSCG00000024687	FANCA	Fanconi anemia, complementation group A [Source:HGNC Symbol;Acc:HGNC:3582]
ENSSSCG00000022068	GNG8	guanine nucleotide binding protein (G protein), gamma 8 [Source:HGNC Symbol;Acc:HGNC:19664]
ENSSSCG00000022835		Uncharacterized protein [Source:UniProtKB/TrEMBL;Acc:I3LQC2]
ENSSSCG00000025980	CHMP4C	charged multivesicular body protein 4c [Source:RefSeq peptide;Acc:NP_001177119]
ENSSSCG00000022317	SLC38A10	solute carrier family 38, member 10 [Source:HGNC Symbol;Acc:HGNC:28237]
ENSSSCG00000023569	FBRSL1	fibrosin-like 1 [Source:HGNC Symbol;Acc:HGNC:29308]
ENSSSCG00000021719		Uncharacterized protein [Source:UniProtKB/TrEMBL;Acc:I3LGQ9]
ENSSSCG00000023419	ARHGEF10	Rho guanine nucleotide exchange factor (GEF) 10 [Source:HGNC Symbol;Acc:HGNC:14103]
ENSSSCG00000024001	PLXNA1	Plexin A1 [Source:UniProtKB/TrEMBL;Acc:Q009B4]
ENSSSCG00000030070	ZNF238	Uncharacterized protein [Source:UniProtKB/TrEMBL;Acc:I3L9V0]
ENSSSCG00000029990	PBD-2	Sus scrofa beta-defensin 2 (PBD-2), mRNA. [Source:RefSeq mRNA;Acc:NM_214442]
ENSSSCG00000030198	ENV	Putative envelope polyprotein [Source:UniProtKB/TrEMBL;Acc:B3VQ66]
ENSSSCG00000024736	ACPT	acid phosphatase, testicular [Source:HGNC Symbol;Acc:HGNC:14376]
ENSSSCG00000026948		Uncharacterized protein [Source:UniProtKB/TrEMBL;Acc:I3LJY7]
ENSSSCG00000027593		Uncharacterized protein [Source:UniProtKB/TrEMBL;Acc:I3LUM2]
ENSSSCG00000029381		Uncharacterized protein [Source:UniProtKB/TrEMBL;Acc:I3LEY0]
ENSSSCG00000025924	IGFBP5	Uncharacterized protein [Source:UniProtKB/TrEMBL;Acc:K7GLI1]
ENSSSCG00000022408		Uncharacterized protein [Source:UniProtKB/TrEMBL;Acc:I3L5Y4]
ENSSSCG00000027937
ENSSSCG00000021806		Uncharacterized protein [Source:UniProtKB/TrEMBL;Acc:I3LED7]
ENSSSCG00000026251		Uncharacterized protein [Source:UniProtKB/TrEMBL;Acc:I3LSZ9]
ENSSSCG00000025872		Uncharacterized protein [Source:UniProtKB/TrEMBL;Acc:F1S6T7]
ENSSSCG00000025858		Uncharacterized protein [Source:UniProtKB/TrEMBL;Acc:I3LP72]
ENSSSCG00000024092	KRT77	keratin 77, type II [Source:HGNC Symbol;Acc:HGNC:20411]
ENSSSCG00000024669		Uncharacterized protein [Source:UniProtKB/TrEMBL;Acc:I3LKM2]
ENSSSCG00000030575	TMEM158	transmembrane protein 158 (gene/pseudogene) [Source:HGNC Symbol;Acc:HGNC:30293]
ENSSSCG00000021551		Uncharacterized protein [Source:UniProtKB/TrEMBL;Acc:I3LS15]
ENSSSCG00000023715		Uncharacterized protein [Source:UniProtKB/TrEMBL;Acc:I3L643]
ENSSSCG00000026724
ENSSSCG00000030706	FAM43B	family with sequence similarity 43, member B [Source:HGNC Symbol;Acc:HGNC:31791]
ENSSSCG00000030938
ENSSSCG00000030727	CD47
ENSSSCG00000030781	C17orf67	chromosome 17 open reading frame 67 [Source:HGNC Symbol;Acc:HGNC:27900]
ENSSSCG00000030731	TMP-SLA-2
ENSSSCG00000030839	C-JUN	Sus scrofa C-JUN protein (C-JUN), mRNA. [Source:RefSeq mRNA;Acc:NM_213880]

## Sheet: DEmiRNA-DEmRNA
source	target	interaction
ssc-miR-143-3p	ENSSSCG00000005196	miRNA-mRNA
ssc-miR-181b	ENSSSCG00000005196	miRNA-mRNA
ssc-miR-181d-5p	ENSSSCG00000005196	miRNA-mRNA
ssc-miR-19b	ENSSSCG00000005488	miRNA-mRNA
ssc-miR-378	ENSSSCG00000006768	miRNA-mRNA
ssc-miR-17-3p	ENSSSCG00000007904	miRNA-mRNA
ssc-miR-17-3p	ENSSSCG00000008627	miRNA-mRNA
ssc-miR-423-5p	ENSSSCG00000008702	miRNA-mRNA
miR-655-3p	ENSSSCG00000010467	miRNA-mRNA
ssc-miR-23b	ENSSSCG00000010467	miRNA-mRNA
ssc-miR-15b	ENSSSCG00000016385	miRNA-mRNA
ssc-miR-30a-3p	ENSSSCG00000016385	miRNA-mRNA
miR-1842-5p	ENSSSCG00000021257	miRNA-mRNA
ssc-miR-133b	ENSSSCG00000021537	miRNA-mRNA
miR-1a-2-5p	ENSSSCG00000021649	miRNA-mRNA
miR-539-3p	ENSSSCG00000023328	miRNA-mRNA
ssc-miR-133b	ENSSSCG00000023328	miRNA-mRNA
ssc-miR-363	ENSSSCG00000023328	miRNA-mRNA
ssc-miR-92a	ENSSSCG00000023328	miRNA-mRNA
ssc-miR-369	ENSSSCG00000023547	miRNA-mRNA
ssc-miR-374b-5p	ENSSSCG00000023967	miRNA-mRNA
ssc-miR-125a	ENSSSCG00000024790	miRNA-mRNA
miR-655-3p	ENSSSCG00000026180	miRNA-mRNA
ssc-miR-145-5p	ENSSSCG00000026180	miRNA-mRNA
ssc-miR-23b	ENSSSCG00000026180	miRNA-mRNA
ssc-miR-27b-3p	ENSSSCG00000026180	miRNA-mRNA
miR-655-3p	ENSSSCG00000026657	miRNA-mRNA
ssc-miR-29a	ENSSSCG00000026657	miRNA-mRNA
ssc-miR-1306-5p	ENSSSCG00000026850	miRNA-mRNA
ssc-miR-17-3p	ENSSSCG00000026850	miRNA-mRNA
ssc-miR-342	ENSSSCG00000026850	miRNA-mRNA
ssc-miR-133b	ENSSSCG00000026935	miRNA-mRNA
miR-655-3p	ENSSSCG00000028538	miRNA-mRNA
ssc-miR-27b-3p	ENSSSCG00000028538	miRNA-mRNA
ssc-miR-181a	ENSSSCG00000029143	miRNA-mRNA
ssc-miR-181d-5p	ENSSSCG00000029143	miRNA-mRNA
miR-1a-2-5p	ENSSSCG00000030484	miRNA-mRNA
ssc-miR-378	ENSSSCG00000030484	miRNA-mRNA
ssc-miR-378b-3p	ENSSSCG00000030484	miRNA-mRNA
ssc-miR-185	ABI3BP	miRNA-mRNA
ssc-miR-19b	ABI3BP	miRNA-mRNA
ssc-miR-22-3p	ACPT	miRNA-mRNA
ssc-miR-199a-5p	ACSM5	miRNA-mRNA
ssc-miR-122	ADAMTS2	miRNA-mRNA
ssc-miR-145-5p	ADAMTS2	miRNA-mRNA
ssc-miR-199a-5p	ADAMTS2	miRNA-mRNA
ssc-miR-23b	ADAMTS2	miRNA-mRNA
ssc-miR-30a-3p	ADAMTS2	miRNA-mRNA
ssc-miR-139-3p	ADGRG2	miRNA-mRNA
miR-655-3p	AFF2	miRNA-mRNA
ssc-miR-411	AFF2	miRNA-mRNA
ssc-miR-122	AGAP3	miRNA-mRNA
ssc-miR-151-5p	AGAP3	miRNA-mRNA
ssc-miR-214	AGAP3	miRNA-mRNA
ssc-miR-181a	AGBL5	miRNA-mRNA
ssc-miR-181b	AGBL5	miRNA-mRNA
miR-1a-2-5p	AHSG	miRNA-mRNA
ssc-miR-542-3p	AIDA	miRNA-mRNA
ssc-miR-27a	Aldehyde dehydrogenase	miRNA-mRNA
ssc-miR-27b-3p	Aldehyde dehydrogenase	miRNA-mRNA
ssc-miR-133a-5p	ALDH1L2	miRNA-mRNA
ssc-miR-369	ALDH1L2	miRNA-mRNA
ssc-miR-23b	ALDH7A1	miRNA-mRNA
ssc-miR-19b	ANGPTL1	miRNA-mRNA
ssc-miR-185	ANK1	miRNA-mRNA
ssc-miR-27a	ANK1	miRNA-mRNA
miR-655-3p	ANLN	miRNA-mRNA
ssc-miR-369	ANLN	miRNA-mRNA
ssc-miR-542-3p	ANTXR1	miRNA-mRNA
ssc-miR-199a-5p	AQP4	miRNA-mRNA
ssc-miR-214	AQP4	miRNA-mRNA
ssc-miR-125a	ASNS	miRNA-mRNA
ssc-miR-369	ASPN	miRNA-mRNA
ssc-miR-411	ASPN	miRNA-mRNA
ssc-miR-133a-5p	ATF6	miRNA-mRNA
ssc-miR-23b	ATF6	miRNA-mRNA
ssc-miR-214	ATP5G1	miRNA-mRNA
ssc-miR-27b-3p	ATP8B2	miRNA-mRNA
ssc-miR-378	ATRX	miRNA-mRNA
ssc-miR-378b-3p	ATRX	miRNA-mRNA
ssc-miR-214	AXIN1	miRNA-mRNA
ssc-miR-2320-5p	BACH2	miRNA-mRNA
ssc-miR-345-3p	BACH2	miRNA-mRNA
ssc-let-7e	BGN	miRNA-mRNA
ssc-miR-363	BGN	miRNA-mRNA
ssc-miR-92a	BGN	miRNA-mRNA
miR-655-3p	BIRC6	miRNA-mRNA
ssc-miR-411	BIRC6	miRNA-mRNA
miR-655-3p	BMPR2	miRNA-mRNA
ssc-miR-27b-3p	BMPR2	miRNA-mRNA
ssc-miR-30a-3p	BMPR2	miRNA-mRNA
ssc-miR-369	BMPR2	miRNA-mRNA
ssc-miR-133a-5p	C1QTNF3	miRNA-mRNA
ssc-miR-2320-5p	C2orf40	miRNA-mRNA
ssc-miR-423-5p	CACNG1	miRNA-mRNA
miR-431-5p	CAMK1D	miRNA-mRNA
ssc-miR-369	CASP3	miRNA-mRNA
miR-431-5p	CCDC88A	miRNA-mRNA
ssc-miR-133b	CCDC88A	miRNA-mRNA
ssc-miR-30a-3p	CCDC88A	miRNA-mRNA
ssc-miR-369	CCDC88A	miRNA-mRNA
ssc-miR-143-5p	CCL23	miRNA-mRNA
ssc-miR-452	CD79B	miRNA-mRNA
ssc-miR-199a-5p	CDHR1	miRNA-mRNA
miR-1842-5p	CHMP4C	miRNA-mRNA
ssc-miR-101	CHMP4C	miRNA-mRNA
ssc-miR-143-3p	CHMP4C	miRNA-mRNA
ssc-miR-214	CHMP4C	miRNA-mRNA
ssc-miR-30a-3p	CHMP4C	miRNA-mRNA
ssc-miR-30e-5p	CHMP4C	miRNA-mRNA
ssc-miR-363	CHMP4C	miRNA-mRNA
ssc-miR-499-5p	CHMP4C	miRNA-mRNA
ssc-miR-143-3p	CHRDL1	miRNA-mRNA
ssc-miR-151-5p	CHRDL1	miRNA-mRNA
miR-539-3p	CILP2	miRNA-mRNA
novel-m0207-5p	CILP2	miRNA-mRNA
ssc-miR-143-3p	CLASP2	miRNA-mRNA
ssc-miR-27a	CLASP2	miRNA-mRNA
ssc-miR-27b-3p	CLASP2	miRNA-mRNA
ssc-miR-411	CLASP2	miRNA-mRNA
ssc-miR-125a	CNN1	miRNA-mRNA
ssc-miR-23b	CNOT6L	miRNA-mRNA
miR-1a-2-5p	CNTN1	miRNA-mRNA
ssc-miR-133a-3p	CNTN1	miRNA-mRNA
ssc-miR-145-5p	CNTN1	miRNA-mRNA
ssc-miR-378	CNTN1	miRNA-mRNA
ssc-miR-378b-3p	CNTN1	miRNA-mRNA
ssc-miR-411	CNTN1	miRNA-mRNA
ssc-miR-29a	COL11A1	miRNA-mRNA
ssc-miR-499-5p	COLEC11	miRNA-mRNA
ssc-miR-23b	CONNEXIN	miRNA-mRNA
ssc-miR-29a	CONNEXIN	miRNA-mRNA
ssc-miR-574	COX7C	miRNA-mRNA
ssc-miR-15b	CREB3L1	miRNA-mRNA
ssc-miR-2320-5p	CREB3L1	miRNA-mRNA
ssc-miR-185	CXCL14	miRNA-mRNA
miR-431-5p	CYP24A1	miRNA-mRNA
ssc-miR-101	CYP24A1	miRNA-mRNA
ssc-miR-125a	CYP24A1	miRNA-mRNA
miR-431-5p	DCX	miRNA-mRNA
ssc-miR-27b-3p	DCX	miRNA-mRNA
ssc-miR-29a	DCX	miRNA-mRNA
ssc-miR-30a-3p	DCX	miRNA-mRNA
ssc-miR-542-3p	DCX	miRNA-mRNA
miR-655-3p	DDHD2	miRNA-mRNA
ssc-miR-369	DDHD2	miRNA-mRNA
ssc-miR-133a-5p	DDX3X	miRNA-mRNA
ssc-miR-369	DDX3X	miRNA-mRNA
ssc-miR-1306-5p	DFNA5	miRNA-mRNA
ssc-miR-452	DFNA5	miRNA-mRNA
ssc-miR-133a-5p	DKK3	miRNA-mRNA
ssc-miR-145-5p	DKK3	miRNA-mRNA
miR-1a-2-5p	DMD	miRNA-mRNA
ssc-miR-27b-3p	DPYS	miRNA-mRNA
miR-655-3p	DR1	miRNA-mRNA
ssc-miR-369	DR1	miRNA-mRNA
ssc-miR-411	DR1	miRNA-mRNA
novel-m0207-5p	DRAXIN	miRNA-mRNA
ssc-miR-185	DRAXIN	miRNA-mRNA
ssc-miR-423-5p	DRAXIN	miRNA-mRNA
ssc-miR-369	DST	miRNA-mRNA
ssc-miR-122	DUSP26	miRNA-mRNA
ssc-miR-19b	DUSP26	miRNA-mRNA
ssc-miR-2320-5p	DUSP26	miRNA-mRNA
ssc-miR-423-5p	DUSP26	miRNA-mRNA
miR-655-3p	EFEMP1	miRNA-mRNA
ssc-miR-181d-5p	EFEMP1	miRNA-mRNA
ssc-miR-369	EFEMP1	miRNA-mRNA
miR-655-3p	EIF1AX	miRNA-mRNA
ssc-miR-30a-3p	EIF1AX	miRNA-mRNA
ssc-miR-125a	EIF4EBP1	miRNA-mRNA
ssc-miR-542-3p	EIF4EBP1	miRNA-mRNA
ssc-miR-199a-5p	ENO3	miRNA-mRNA
miR-655-3p	EP300	miRNA-mRNA
ssc-miR-369	EP300	miRNA-mRNA
ssc-miR-15b	EPHA7	miRNA-mRNA
ssc-miR-411	EPS8	miRNA-mRNA
ssc-miR-542-3p	EPS8	miRNA-mRNA
ssc-miR-23b	FAM126A	miRNA-mRNA
novel-m0207-5p	FAM134B	miRNA-mRNA
ssc-miR-222	FAM134B	miRNA-mRNA
ssc-miR-2320-5p	FAM134B	miRNA-mRNA
ssc-miR-23b	FAM134B	miRNA-mRNA
ssc-miR-363	FAM134B	miRNA-mRNA
ssc-miR-92a	FAM134B	miRNA-mRNA
miR-1a-2-5p	FAM135A	miRNA-mRNA
ssc-miR-145-5p	FAM135A	miRNA-mRNA
ssc-miR-369	FAM135A	miRNA-mRNA
ssc-miR-23b	FAM171B	miRNA-mRNA
ssc-miR-30a-3p	FAM171B	miRNA-mRNA
ssc-miR-125a	FAM173A	miRNA-mRNA
ssc-miR-17-3p	FAM173A	miRNA-mRNA
ssc-miR-185	FAM173A	miRNA-mRNA
ssc-miR-423-5p	FAM173A	miRNA-mRNA
ssc-miR-181a	FAM180A	miRNA-mRNA
ssc-miR-181b	FAM180A	miRNA-mRNA
ssc-miR-181d-5p	FAM180A	miRNA-mRNA
ssc-miR-23a	FAM180A	miRNA-mRNA
ssc-miR-23b	FAM180A	miRNA-mRNA
ssc-miR-342	FAM180A	miRNA-mRNA
ssc-miR-451	FAM180A	miRNA-mRNA
ssc-miR-2320-5p	FAM195A	miRNA-mRNA
miR-655-3p	FAM199X	miRNA-mRNA
ssc-miR-369	FAM199X	miRNA-mRNA
ssc-miR-411	FAM199X	miRNA-mRNA
ssc-miR-133b	FAM46A	miRNA-mRNA
ssc-miR-411	FAM46A	miRNA-mRNA
ssc-miR-15b	FAM65C	miRNA-mRNA
ssc-miR-30a-3p	FAT1	miRNA-mRNA
ssc-miR-320	GABARAP	miRNA-mRNA
ssc-miR-320	GABARAP	miRNA-mRNA
ssc-miR-29a	GABRP	miRNA-mRNA
ssc-miR-374b-5p	GABRP	miRNA-mRNA
ssc-miR-133a-5p	GJA5	miRNA-mRNA
miR-539-3p	GPC1	miRNA-mRNA
ssc-miR-2320-5p	GRIFIN	miRNA-mRNA
ssc-miR-30e-5p	GRX1	miRNA-mRNA
miR-539-3p	GULP1	miRNA-mRNA
ssc-miR-181a	GULP1	miRNA-mRNA
ssc-miR-181b	GULP1	miRNA-mRNA
ssc-miR-181d-5p	GULP1	miRNA-mRNA
ssc-miR-369	GULP1	miRNA-mRNA
ssc-miR-452	GULP1	miRNA-mRNA
ssc-let-7a	GUSB	miRNA-mRNA
ssc-miR-133a-3p	GUSB	miRNA-mRNA
ssc-miR-143-3p	HABP2	miRNA-mRNA
ssc-miR-181b	HABP2	miRNA-mRNA
ssc-miR-181d-5p	HABP2	miRNA-mRNA
ssc-miR-17-3p	HAPLN3	miRNA-mRNA
ssc-miR-145-5p	HBB	miRNA-mRNA
ssc-miR-369	HBB	miRNA-mRNA
ssc-miR-369	HCFC1	miRNA-mRNA
ssc-miR-133a-3p	HCLS1	miRNA-mRNA
miR-431-5p	HIPK3	miRNA-mRNA
miR-655-3p	HIPK3	miRNA-mRNA
ssc-miR-133a-5p	HIPK3	miRNA-mRNA
ssc-miR-23b	HIPK3	miRNA-mRNA
ssc-miR-369	HIPK3	miRNA-mRNA
ssc-miR-378	HIPK3	miRNA-mRNA
ssc-miR-378b-3p	HIPK3	miRNA-mRNA
ssc-miR-542-3p	HIPK3	miRNA-mRNA
ssc-miR-30a-3p	HIST1H2BD	miRNA-mRNA
ssc-miR-411	HIST1H2BD	miRNA-mRNA
ssc-miR-452	HIST1H2BD	miRNA-mRNA
miR-655-3p	HIVEP1	miRNA-mRNA
ssc-miR-378b-3p	HIVEP1	miRNA-mRNA
ssc-miR-542-3p	HIVEP1	miRNA-mRNA
ssc-miR-1307	HOXA11	miRNA-mRNA
ssc-miR-181a	HOXA11	miRNA-mRNA
ssc-miR-181b	HOXA11	miRNA-mRNA
ssc-miR-181d-5p	HOXA11	miRNA-mRNA
ssc-miR-30e-5p	HOXA11	miRNA-mRNA
miR-655-3p	HSPH1	miRNA-mRNA
ssc-miR-369	HSPH1	miRNA-mRNA
ssc-miR-411	IL6ST	miRNA-mRNA
miR-1a-2-5p	ITGA2	miRNA-mRNA
ssc-miR-23a	ITGA2	miRNA-mRNA
ssc-miR-23b	ITGA2	miRNA-mRNA
ssc-miR-26a	ITGA2	miRNA-mRNA
ssc-miR-27b-3p	ITGA2	miRNA-mRNA
ssc-miR-30a-3p	ITGA2	miRNA-mRNA
ssc-miR-374b-5p	ITGA2	miRNA-mRNA
ssc-miR-22-3p	KCNE5	miRNA-mRNA
ssc-miR-22-3p	KCNK6	miRNA-mRNA
ssc-miR-26a	KCNK6	miRNA-mRNA
ssc-miR-532-3p	KCNK6	miRNA-mRNA
ssc-miR-542-3p	KCP	miRNA-mRNA
ssc-miR-29a	KIRREL	miRNA-mRNA
ssc-miR-423-5p	KLF16	miRNA-mRNA
ssc-miR-423-5p	KRT9	miRNA-mRNA
miR-1842-5p	KY	miRNA-mRNA
miR-655-3p	LAMP2	miRNA-mRNA
ssc-miR-145-5p	LAMP2	miRNA-mRNA
ssc-miR-27b-3p	LAMP2	miRNA-mRNA
ssc-miR-411	LAMP2	miRNA-mRNA
ssc-miR-27b-3p	LARP4	miRNA-mRNA
ssc-miR-30a-3p	LIFR	miRNA-mRNA
ssc-miR-369	LIFR	miRNA-mRNA
ssc-miR-1306-5p	LMO2	miRNA-mRNA
ssc-miR-23a	LMO2	miRNA-mRNA
ssc-miR-486	MAMDC4	miRNA-mRNA
ssc-miR-423-5p	MAP1LC3A	miRNA-mRNA
ssc-miR-1306-5p	MMP14	miRNA-mRNA
ssc-miR-22-3p	MMP14	miRNA-mRNA
ssc-miR-532-3p	MMP14	miRNA-mRNA
ssc-miR-2320-5p	MRPL14	miRNA-mRNA
miR-1842-5p	MTSS1L	miRNA-mRNA
ssc-miR-125a	MVP	miRNA-mRNA
ssc-miR-30e-5p	MYOC	miRNA-mRNA
ssc-miR-320	MYOC	miRNA-mRNA
ssc-miR-23b	N4BP2	miRNA-mRNA
ssc-miR-30a-3p	N4BP2	miRNA-mRNA
miR-1842-5p	NAA50	miRNA-mRNA
ssc-miR-22-3p	NDOR1	miRNA-mRNA
ssc-miR-30a-3p	NDUFB11	miRNA-mRNA
miR-655-3p	NLGN4X	miRNA-mRNA
ssc-miR-23b	NLGN4X	miRNA-mRNA
ssc-miR-411	NLGN4X	miRNA-mRNA
ssc-miR-23a	NOR-1	miRNA-mRNA
ssc-miR-363	NOR-1	miRNA-mRNA
ssc-miR-532-3p	NOR-1	miRNA-mRNA
ssc-miR-19b	NPEPL1	miRNA-mRNA
novel-m0207-5p	NPG1	miRNA-mRNA
miR-1a-2-5p	NR2C2	miRNA-mRNA
ssc-miR-542-3p	NR2C2	miRNA-mRNA
ssc-miR-22-3p	NR3C1	miRNA-mRNA
miR-1842-5p	NRCAM	miRNA-mRNA
ssc-miR-374b-5p	NRN1	miRNA-mRNA
ssc-miR-320	ODF4	miRNA-mRNA
ssc-miR-411	OSTN	miRNA-mRNA
ssc-miR-214	P2X purinoceptor	miRNA-mRNA
novel-m0207-5p	PCK1	miRNA-mRNA
ssc-miR-181a	PDK4	miRNA-mRNA
ssc-miR-27a	PDK4	miRNA-mRNA
ssc-miR-27b-3p	PDK4	miRNA-mRNA
ssc-miR-30a-3p	PDK4	miRNA-mRNA
ssc-miR-345-3p	PDK4	miRNA-mRNA
ssc-miR-411	PDK4	miRNA-mRNA
ssc-miR-423-5p	PDZK1IP1	miRNA-mRNA
novel-m0207-5p	PHRF1	miRNA-mRNA
ssc-miR-423-5p	PHRF1	miRNA-mRNA
miR-431-5p	PHYHD1	miRNA-mRNA
ssc-miR-125a	PHYHD1	miRNA-mRNA
ssc-miR-15b	PHYHD1	miRNA-mRNA
miR-539-3p	PHYKPL	miRNA-mRNA
ssc-miR-1306-5p	PI15	miRNA-mRNA
ssc-miR-19b	PI15	miRNA-mRNA
ssc-miR-29a	PLEKHA8	miRNA-mRNA
ssc-miR-185	PLEKHD1	miRNA-mRNA
ssc-miR-145-5p	POSTN	miRNA-mRNA
ssc-miR-27b-3p	POSTN	miRNA-mRNA
ssc-miR-542-3p	POSTN	miRNA-mRNA
ssc-miR-151-5p	PTPRN	miRNA-mRNA
ssc-miR-411	PVRL3	miRNA-mRNA
miR-1a-2-5p	RAB14	miRNA-mRNA
miR-655-3p	RAB9B	miRNA-mRNA
ssc-miR-15b	RAB9B	miRNA-mRNA
ssc-miR-369	RAB9B	miRNA-mRNA
ssc-miR-27b-3p	RASSF5	miRNA-mRNA
ssc-miR-369	RECK	miRNA-mRNA
miR-431-5p	REPS2	miRNA-mRNA
miR-1a-2-5p	RFX7	miRNA-mRNA
ssc-miR-23b	RFX7	miRNA-mRNA
ssc-miR-29a	RFX7	miRNA-mRNA
ssc-miR-345-3p	SCARA5	miRNA-mRNA
ssc-miR-532-3p	SCARA5	miRNA-mRNA
ssc-miR-133a-3p	SCN2B	miRNA-mRNA
ssc-miR-145-5p	SCN2B	miRNA-mRNA
ssc-miR-532-3p	SCN2B	miRNA-mRNA
ssc-miR-23b	SEC14L1	miRNA-mRNA
ssc-miR-27b-3p	SEC24A	miRNA-mRNA
ssc-miR-30a-3p	SEC24A	miRNA-mRNA
novel-m0207-5p	SEMA3B	miRNA-mRNA
ssc-miR-1306-5p	SEMA3B	miRNA-mRNA
ssc-miR-181b	SEMA3B	miRNA-mRNA
ssc-miR-181d-5p	SEMA3B	miRNA-mRNA
ssc-miR-22-3p	SEMA3B	miRNA-mRNA
ssc-miR-22-3p	SEMA3D	miRNA-mRNA
ssc-miR-26a	SEMA3D	miRNA-mRNA
ssc-miR-374b-5p	SEMA3D	miRNA-mRNA
ssc-miR-23b	SERTAD4	miRNA-mRNA
ssc-miR-369	SERTAD4	miRNA-mRNA
miR-539-3p	SETD7	miRNA-mRNA
ssc-miR-101	SETD7	miRNA-mRNA
ssc-miR-30a-3p	SIX4	miRNA-mRNA
miR-1a-2-5p	SKP2	miRNA-mRNA
ssc-miR-411	SKP2	miRNA-mRNA
ssc-miR-122	SLA-DQA1	miRNA-mRNA
ssc-miR-143-3p	SLA-DQA1	miRNA-mRNA
ssc-miR-27b-3p	SLA-DRA1	miRNA-mRNA
ssc-miR-2320-5p	SLAMF1	miRNA-mRNA
ssc-miR-532-3p	SLC16A3	miRNA-mRNA
ssc-miR-23b	SLC25A36	miRNA-mRNA
ssc-miR-133b	SLC2A3	miRNA-mRNA
ssc-miR-369	SLC2A3	miRNA-mRNA
ssc-miR-378b-3p	SLC2A3	miRNA-mRNA
ssc-miR-199a-5p	SLC2A4	miRNA-mRNA
ssc-miR-15b	SLC38A10	miRNA-mRNA
ssc-miR-22-3p	SLC38A10	miRNA-mRNA
ssc-miR-133a-5p	SLC44A1	miRNA-mRNA
ssc-miR-369	SLC44A1	miRNA-mRNA
ssc-miR-222	SLC6A4	miRNA-mRNA
ssc-miR-320	SLC6A4	miRNA-mRNA
ssc-miR-23b	SNRK	miRNA-mRNA
ssc-miR-181a	SPP1	miRNA-mRNA
ssc-miR-181d-5p	SPP1	miRNA-mRNA
miR-1a-2-5p	SPPL2A	miRNA-mRNA
ssc-miR-30a-3p	SPPL2A	miRNA-mRNA
ssc-miR-369	SPPL2A	miRNA-mRNA
ssc-miR-125a	SPRP	miRNA-mRNA
ssc-miR-19b	SPRP	miRNA-mRNA
ssc-miR-374b-5p	SRPX	miRNA-mRNA
ssc-miR-133a-5p	STAT1	miRNA-mRNA
ssc-miR-27b-3p	STMN2	miRNA-mRNA
ssc-miR-29a	STMN2	miRNA-mRNA
miR-655-3p	STRN	miRNA-mRNA
ssc-miR-30a-3p	STRN	miRNA-mRNA
ssc-miR-411	STRN	miRNA-mRNA
ssc-miR-133b	SYT1	miRNA-mRNA
ssc-miR-27b-3p	SYT1	miRNA-mRNA
ssc-miR-30a-3p	SYT1	miRNA-mRNA
miR-655-3p	TENM3	miRNA-mRNA
ssc-miR-133b	TENM3	miRNA-mRNA
ssc-miR-15b	TENM3	miRNA-mRNA
ssc-miR-181a	TENM3	miRNA-mRNA
ssc-miR-30a-3p	TENM3	miRNA-mRNA
ssc-miR-30e-5p	TENM3	miRNA-mRNA
ssc-miR-363	TENM3	miRNA-mRNA
ssc-miR-374b-5p	TENM3	miRNA-mRNA
ssc-miR-27b-3p	THAP2	miRNA-mRNA
ssc-miR-411	THAP2	miRNA-mRNA
ssc-miR-542-3p	THAP2	miRNA-mRNA
ssc-miR-19b	THBS1	miRNA-mRNA
ssc-miR-23b	TMEM33	miRNA-mRNA
ssc-miR-369	TMEM33	miRNA-mRNA
ssc-miR-125a	TMEM40	miRNA-mRNA
miR-431-5p	TMOD3	miRNA-mRNA
miR-655-3p	TMOD3	miRNA-mRNA
ssc-miR-133b	TMOD3	miRNA-mRNA
ssc-miR-145-5p	TMOD3	miRNA-mRNA
ssc-miR-369	TMOD3	miRNA-mRNA
ssc-miR-1306-5p	TMP-SLA-2	miRNA-mRNA
ssc-miR-181a	TMP-SLA-2	miRNA-mRNA
ssc-miR-181b	TMP-SLA-2	miRNA-mRNA
ssc-miR-181d-5p	TMP-SLA-2	miRNA-mRNA
ssc-miR-320	TPD52	miRNA-mRNA
ssc-miR-15b	TPPP3	miRNA-mRNA
ssc-miR-23b	TRRAP	miRNA-mRNA
ssc-miR-214	UBALD1	miRNA-mRNA
ssc-miR-22-3p	UBALD1	miRNA-mRNA
ssc-miR-101	UCP3	miRNA-mRNA
ssc-miR-342	USP2	miRNA-mRNA
ssc-miR-2320-5p	VAT1L	miRNA-mRNA
ssc-miR-542-3p	VAT1L	miRNA-mRNA
ssc-miR-23b	VSNL1	miRNA-mRNA
ssc-miR-185	WNT2	miRNA-mRNA
ssc-miR-27a	WNT2	miRNA-mRNA
ssc-miR-27b-3p	WNT2	miRNA-mRNA
ssc-miR-423-5p	WNT2	miRNA-mRNA
ssc-miR-19b	XIRP1	miRNA-mRNA
ssc-miR-423-5p	XIRP1	miRNA-mRNA
ssc-miR-30a-3p	ZIC1	miRNA-mRNA
miR-655-3p	ZYG11B	miRNA-mRNA
ssc-miR-29a	ZYMND11	miRNA-mRNA
ssc-miR-30a-3p	ZYMND11	miRNA-mRNA
ssc-miR-369	ZYMND11	miRNA-mRNA
ssc-miR-185	ENSSSCG00000000251	miRNA-mRNA
miR-1a-2-5p	ENSSSCG00000000884	miRNA-mRNA
ssc-miR-23b	ENSSSCG00000000884	miRNA-mRNA
ssc-miR-23a	ENSSSCG00000001201	miRNA-mRNA
ssc-miR-23b	ENSSSCG00000001201	miRNA-mRNA
ssc-miR-23b	ENSSSCG00000003818	miRNA-mRNA
ssc-miR-27b-3p	ENSSSCG00000003818	miRNA-mRNA
ssc-miR-122	ENSSSCG00000005921	miRNA-mRNA
ssc-miR-15b	ENSSSCG00000005921	miRNA-mRNA
miR-431-5p	ENSSSCG00000006709	miRNA-mRNA
ssc-miR-133a-3p	ENSSSCG00000006709	miRNA-mRNA
miR-431-5p	ENSSSCG00000009937	miRNA-mRNA
miR-539-3p	ENSSSCG00000009937	miRNA-mRNA
ssc-miR-23a	ENSSSCG00000012885	miRNA-mRNA
ssc-miR-23b	ENSSSCG00000012885	miRNA-mRNA
ssc-miR-145-5p	ENSSSCG00000016816	miRNA-mRNA
ssc-miR-29a	ENSSSCG00000016816	miRNA-mRNA
ssc-miR-499-5p	ENSSSCG00000017156	miRNA-mRNA
