# Supplementary material for: Comparative analyses of longissimus muscle miRNAomes reveal microRNAs associated with differential regulation of muscle fiber development between Tongcheng and Yorkshire pigs
Source: PLoS One. 2018 Jul 11;13(7):e0200445. doi: 10.1371/journal.pone.0200445 (PMC6040776; doi:10.1371/journal.pone.0200445)
Supplement: S10 Table — (XLSX) [file pone.0200445.s015.xlsx]

## Sheet: DEmiRNA-DEmRNA default node
name	type	SUID	Degree	AverageShortestPathLength	BetweennessCentrality	ClosenessCentrality	ClusteringCoefficient	degree.layout	Eccentricity	IsSingleNode	NeighborhoodConnectivity	NumberOfDirectedEdges	NumberOfUndirectedEdges	PartnerOfMultiEdgedNodePairs	Radiality	selected	SelfLoops	shared name	Stress	TopologicalCoefficient
ssc-miR-369	miRNA	2153	30	3.55124	0.123671	0.281592	0	30	7	FALSE	2.66667	30	0	0	0.768069	FALSE	0	ssc-miR-369	119084	0.0833333
ssc-miR-23b	miRNA	2167	27	3.27562	0.179813	0.305286	0	27	6	FALSE	2.7037	27	0	0	0.793126	FALSE	0	ssc-miR-23b	116474	0.0608466
miR-655-3p	miRNA	2169	24	3.57951	0.0839313	0.279368	0	24	7	FALSE	3.125	24	0	0	0.7655	FALSE	0	miR-655-3p	94922	0.111842
ssc-miR-30a-3p	miRNA	2164	23	3.28269	0.165826	0.304629	0	23	7	FALSE	3.3913	23	0	0	0.792483	FALSE	0	ssc-miR-30a-3p	137682	0.0854037
ssc-miR-27b-3p	miRNA	2145	21	3.4735	0.126143	0.287894	0	21	7	FALSE	2.95238	21	0	0	0.775137	FALSE	0	ssc-miR-27b-3p	100646	0.097619
ssc-miR-411	miRNA	2122	19	3.77739	0.0661784	0.264733	0	19	7	FALSE	2.78947	19	0	0	0.74751	FALSE	0	ssc-miR-411	66632	0.105263
miR-1a-2-5p	miRNA	2159	13	3.87633	0.0488071	0.257976	0	13	7	FALSE	2.69231	13	0	0	0.738516	FALSE	0	miR-1a-2-5p	31786	0.120879
ssc-miR-542-3p	miRNA	2116	12	3.75618	0.0569803	0.266228	0	12	7	FALSE	2.75	12	0	0	0.749438	FALSE	0	ssc-miR-542-3p	35224	0.116667
ssc-miR-423-5p	miRNA	2171	12	4.40636	0.066798	0.226945	0	12	8	FALSE	2.08333	12	0	0	0.690331	FALSE	0	ssc-miR-423-5p	39910	0.12037
ssc-miR-29a	miRNA	2143	11	3.97527	0.0333413	0.251556	0	11	7	FALSE	2.18182	11	0	0	0.729521	FALSE	0	ssc-miR-29a	18400	0.118182
ssc-miR-145-5p	miRNA	2146	11	3.67845	0.0453954	0.271854	0	11	7	FALSE	3.54545	11	0	0	0.756505	FALSE	0	ssc-miR-145-5p	37782	0.141414
miR-431-5p	miRNA	2087	10	3.71378	0.0605656	0.269267	0	10	7	FALSE	3.4	10	0	0	0.753293	FALSE	0	miR-431-5p	42926	0.141176
ssc-miR-2320-5p	miRNA	2097	10	4.10954	0.0578633	0.243336	0	10	8	FALSE	2.1	10	0	0	0.717314	FALSE	0	ssc-miR-2320-5p	27284	0.1
ssc-miR-22-3p	miRNA	2131	10	4.4629	0.0446319	0.22407	0	10	7	FALSE	2.2	10	0	0	0.685191	FALSE	0	ssc-miR-22-3p	26774	0.133333
ssc-miR-125a	miRNA	2149	10	4.42756	0.062026	0.225858	0	10	7	FALSE	1.9	10	0	0	0.688403	FALSE	0	ssc-miR-125a	34488	0.1125
ssc-miR-15b	miRNA	2166	10	3.83392	0.0565134	0.260829	0	10	6	FALSE	2.5	10	0	0	0.742371	FALSE	0	ssc-miR-15b	37178	0.115385
ssc-miR-181d-5p	miRNA	2179	10	3.96113	0.0316382	0.252453	0	10	8	FALSE	4	10	0	0	0.730806	FALSE	0	ssc-miR-181d-5p	30636	0.1875
ssc-miR-133a-5p	miRNA	2112	9	4.45583	0.0261846	0.224425	0	9	7	FALSE	2.33333	9	0	0	0.685834	FALSE	0	ssc-miR-133a-5p	29196	0.166667
ssc-miR-181a	miRNA	2137	9	3.65724	0.0392885	0.27343	0	9	7	FALSE	4.66667	9	0	0	0.758432	FALSE	0	ssc-miR-181a	31264	0.166667
ssc-miR-133b	miRNA	2161	9	3.89753	0.0283524	0.256573	0	9	7	FALSE	3.44444	9	0	0	0.736588	FALSE	0	ssc-miR-133b	23816	0.162963
ssc-miR-19b	miRNA	2178	9	4.92933	0.0393704	0.202867	0	9	8	FALSE	1.77778	9	0	0	0.642788	FALSE	0	ssc-miR-19b	26494	0.12963
TENM3	mRNA	1920	8	3.4523	0.084135	0.289662	0	8	7	FALSE	11.625	8	0	0	0.777064	FALSE	0	TENM3	71314	0.149648
HIPK3	mRNA	2011	8	3.56537	0.0752664	0.280476	0	8	6	FALSE	15.375	8	0	0	0.766784	FALSE	0	HIPK3	66926	0.16523
CHMP4C	mRNA	2078	8	3.68551	0.122838	0.271333	0	8	7	FALSE	7.5	8	0	0	0.755863	FALSE	0	CHMP4C	72534	0.13
ssc-miR-185	miRNA	2133	8	4.61837	0.0353907	0.216526	0	8	8	FALSE	2.25	8	0	0	0.671057	FALSE	0	ssc-miR-185	23510	0.178571
ssc-miR-181b	miRNA	2180	8	4.04594	0.0194097	0.247162	0	8	8	FALSE	4.375	8	0	0	0.723097	FALSE	0	ssc-miR-181b	18072	0.225
ITGA2	mRNA	2004	7	3.42403	0.0686501	0.292054	0	7	6	FALSE	14.2857	7	0	0	0.779634	FALSE	0	ITGA2	51014	0.177143
FAM180A	mRNA	2034	7	3.82686	0.0456415	0.261311	0	7	7	FALSE	9.14286	7	0	0	0.743013	FALSE	0	FAM180A	33036	0.193878
novel-m0207-5p	miRNA	2072	7	4.10247	0.0458076	0.243755	0	7	8	FALSE	2.85714	7	0	0	0.717957	FALSE	0	novel-m0207-5p	21004	0.154762
ssc-miR-214	miRNA	2119	7	4.37809	0.0387613	0.22841	0	7	8	FALSE	2.57143	7	0	0	0.692901	FALSE	0	ssc-miR-214	19448	0.142857
ssc-miR-1306-5p	miRNA	2142	7	4.60424	0.0298795	0.217191	0	7	7	FALSE	3	7	0	0	0.672342	FALSE	0	ssc-miR-1306-5p	21398	0.181818
ssc-miR-374b-5p	miRNA	2151	7	3.88339	0.0345686	0.257507	0	7	7	FALSE	3.28571	7	0	0	0.737873	FALSE	0	ssc-miR-374b-5p	20150	0.163265
miR-539-3p	miRNA	2157	7	4.35689	0.0260297	0.229521	0	7	7	FALSE	2.57143	7	0	0	0.694828	FALSE	0	miR-539-3p	15396	0.142857
PDK4	mRNA	1966	6	3.61484	0.0437663	0.276637	0	6	6	FALSE	13.3333	6	0	0	0.762287	FALSE	0	PDK4	40228	0.205556
ssc-miR-532-3p	miRNA	2000	6	4.57597	0.0203432	0.218533	0	6	7	FALSE	2.5	6	0	0	0.674912	FALSE	0	ssc-miR-532-3p	10778	0.1875
GULP1	mRNA	2019	6	3.947	0.0385033	0.253357	0	6	7	FALSE	11.3333	6	0	0	0.732091	FALSE	0	GULP1	34304	0.210884
ssc-miR-320	miRNA	2026	6	5.69965	0.0221286	0.175449	0	6	10	FALSE	1.4	6	0	1	0.572759	FALSE	0	ssc-miR-320	12912	0.2
ssc-miR-23a	miRNA	2033	6	4.08127	0.0157185	0.245022	0	6	7	FALSE	3.83333	6	0	0	0.719884	FALSE	0	ssc-miR-23a	13188	0.202381
FAM134B	mRNA	2039	6	3.57951	0.0851203	0.279368	0	6	7	FALSE	9.16667	6	0	0	0.7655	FALSE	0	FAM134B	42720	0.173759
CNTN1	mRNA	2068	6	4.20141	0.0277577	0.238015	0	6	8	FALSE	9.83333	6	0	0	0.708962	FALSE	0	CNTN1	26198	0.196296
ssc-miR-199a-5p	miRNA	2129	6	4.42756	0.032165	0.225858	0	6	7	FALSE	1.83333	6	0	0	0.688403	FALSE	0	ssc-miR-199a-5p	14948	0.166667
ssc-miR-378b-3p	miRNA	2134	6	4.27915	0.00934716	0.233691	0	6	7	FALSE	4.16667	6	0	0	0.701895	FALSE	0	ssc-miR-378b-3p	11762	0.263889
ssc-miR-363	miRNA	2155	6	3.70671	0.0438542	0.269781	0	6	7	FALSE	5.33333	6	0	0	0.753935	FALSE	0	ssc-miR-363	26000	0.206349
miR-1842-5p	miRNA	2163	6	4.64664	0.0350851	0.215209	0	6	8	FALSE	2.16667	6	0	0	0.668487	FALSE	0	miR-1842-5p	17540	0.166667
ssc-miR-143-3p	miRNA	2182	6	4.09541	0.0284487	0.244176	0	6	7	FALSE	3.66667	6	0	0	0.718599	FALSE	0	ssc-miR-143-3p	19654	0.190476
TMOD3	mRNA	1915	5	3.89753	0.0161113	0.256573	0	5	6	FALSE	16.8	5	0	0	0.736588	FALSE	0	TMOD3	18190	0.263333
SEMA3B	mRNA	1945	5	4.25795	0.0337984	0.234855	0	5	7	FALSE	8.4	5	0	0	0.703823	FALSE	0	SEMA3B	22728	0.255172
HOXA11	mRNA	2007	5	4.29329	0.0142324	0.232922	0	5	7	FALSE	6.6	5	0	0	0.70061	FALSE	0	HOXA11	11566	0.373333
DCX	mRNA	2058	5	3.62898	0.0352278	0.27556	0	5	6	FALSE	15.4	5	0	0	0.761002	FALSE	0	DCX	25000	0.236066
ssc-miR-133a-3p	miRNA	2067	5	4.79505	0.0237383	0.208548	0	5	9	FALSE	2.8	5	0	0	0.654995	FALSE	0	ssc-miR-133a-3p	19078	0.225
ssc-miR-30e-5p	miRNA	2076	5	4.15901	0.0414835	0.240442	0	5	8	FALSE	4.8	5	0	0	0.712817	FALSE	0	ssc-miR-30e-5p	31196	0.2375
ssc-miR-27a	miRNA	2114	5	4.27915	0.0141905	0.233691	0	5	7	FALSE	3.6	5	0	0	0.701895	FALSE	0	ssc-miR-27a	15356	0.325
ADAMTS2	mRNA	2126	5	3.5371	0.070367	0.282717	0	5	6	FALSE	14.4	5	0	0	0.769354	FALSE	0	ADAMTS2	46488	0.212698
ssc-miR-122	miRNA	2127	5	4.02473	0.0395329	0.248464	0	5	7	FALSE	3.2	5	0	0	0.725024	FALSE	0	ssc-miR-122	23738	0.2
ssc-miR-17-3p	miRNA	2174	5	5.33922	0.0247417	0.187293	0	5	9	FALSE	2	5	0	0	0.605525	FALSE	0	ssc-miR-17-3p	16916	0.2
ssc-miR-378	miRNA	2176	5	4.32155	0.0122826	0.231398	0	5	7	FALSE	4	5	0	0	0.69804	FALSE	0	ssc-miR-378	11238	0.272727
WNT2	mRNA	1905	4	4.10247	0.0612076	0.243755	0	4	8	FALSE	11.5	4	0	0	0.717957	FALSE	0	WNT2	48366	0.291667
TMP-SLA-2	mRNA	1914	4	4.32862	0.00954744	0.23102	0	4	7	FALSE	8.5	4	0	0	0.697398	FALSE	0	TMP-SLA-2	11302	0.441176
LAMP2	mRNA	1994	4	3.88339	0.0101478	0.257507	0	4	6	FALSE	18.75	4	0	0	0.737873	FALSE	0	LAMP2	13994	0.322727
FAM173A	mRNA	2035	4	4.80212	0.0306648	0.208241	0	4	8	FALSE	8.75	4	0	0	0.654353	FALSE	0	FAM173A	17930	0.267241
DUSP26	mRNA	2048	4	4.36396	0.0440773	0.22915	0	4	7	FALSE	9	4	0	0	0.694186	FALSE	0	DUSP26	25118	0.258065
CLASP2	mRNA	2071	4	3.9682	0.0191706	0.252004	0	4	6	FALSE	12.75	4	0	0	0.730164	FALSE	0	CLASP2	17822	0.286585
ssc-miR-101	miRNA	2077	4	4.25088	0.0220001	0.235245	0	4	7	FALSE	3.5	4	0	0	0.704465	FALSE	0	ssc-miR-101	8716	0.25
ssc-miR-452	miRNA	2081	4	4.37809	0.0134977	0.22841	0	4	7	FALSE	3	4	0	0	0.692901	FALSE	0	ssc-miR-452	8744	0.25
CCDC88A	mRNA	2084	4	3.78445	0.0147858	0.264239	0	4	6	FALSE	18	4	0	0	0.746868	FALSE	0	CCDC88A	17146	0.298246
BMPR2	mRNA	2091	4	3.67845	0.0205964	0.271854	0	4	7	FALSE	24.5	4	0	0	0.756505	FALSE	0	BMPR2	22584	0.34058
ENSSSCG00000026180	mRNA	2147	4	3.69258	0.0158587	0.270813	0	4	6	FALSE	20.75	4	0	0	0.75522	FALSE	0	ENSSSCG00000026180	17714	0.294776
ENSSSCG00000023328	mRNA	2156	4	4.27208	0.0102682	0.234078	0	4	8	FALSE	6.25	4	0	0	0.702538	FALSE	0	ENSSSCG00000023328	7368	0.291667
ZYMND11	mRNA	1901	3	3.91873	0.0113596	0.255185	0	3	8	FALSE	21.3333	3	0	0	0.734661	FALSE	0	ZYMND11	9694	0.363095
THAP2	mRNA	1919	3	4.08834	0.00717446	0.244598	0	3	8	FALSE	17.3333	3	0	0	0.719242	FALSE	0	THAP2	7292	0.379845
SYT1	mRNA	1921	3	3.9258	0.00845347	0.254725	0	3	7	FALSE	17.6667	3	0	0	0.734019	FALSE	0	SYT1	7776	0.387597
STRN	mRNA	1922	3	3.95406	0.00561902	0.252904	0	3	8	FALSE	22	3	0	0	0.731449	FALSE	0	STRN	8398	0.403846
SPPL2A	mRNA	1927	3	3.88339	0.0118053	0.257507	0	3	8	FALSE	22	3	0	0	0.737873	FALSE	0	SPPL2A	11756	0.368421
SLC2A3	mRNA	1934	3	4.31449	0.00379807	0.231777	0	3	8	FALSE	15	3	0	0	0.698683	FALSE	0	SLC2A3	4842	0.358974
SEMA3D	mRNA	1944	3	4.55477	0.00921327	0.21955	0	3	7	FALSE	6.66667	3	0	0	0.676839	FALSE	0	SEMA3D	7868	0.377778
SCN2B	mRNA	1948	3	4.41343	0.0156865	0.226581	0	3	8	FALSE	7.33333	3	0	0	0.689688	FALSE	0	SCN2B	10442	0.351852
RFX7	mRNA	1950	3	4.09541	0.00889933	0.244176	0	3	6	FALSE	17	3	0	0	0.718599	FALSE	0	RFX7	5448	0.355556
RAB9B	mRNA	1954	3	4.00353	0.0122596	0.249779	0	3	7	FALSE	21.3333	3	0	0	0.726951	FALSE	0	RAB9B	12718	0.406667
POSTN	mRNA	1958	3	4.06714	0.00726511	0.245873	0	3	8	FALSE	14.6667	3	0	0	0.721169	FALSE	0	POSTN	6244	0.369369
PHYHD1	mRNA	1963	3	4.06007	0.0265006	0.246301	0	3	6	FALSE	10	3	0	0	0.721812	FALSE	0	PHYHD1	16894	0.346154
NOR-1	mRNA	1977	3	4.26502	0.00948743	0.234466	0	3	6	FALSE	6	3	0	0	0.70318	FALSE	0	NOR-1	5188	0.333333
NLGN4X	mRNA	1978	3	3.86219	0.00952976	0.25892	0	3	6	FALSE	23.3333	3	0	0	0.739801	FALSE	0	NLGN4X	9608	0.385057
MMP14	mRNA	1987	3	4.92933	0.00901705	0.202867	0	3	8	FALSE	7.66667	3	0	0	0.642788	FALSE	0	MMP14	4062	0.37037
KCNK6	mRNA	2001	3	4.69611	0.00574427	0.212942	0	3	8	FALSE	6.33333	3	0	0	0.66399	FALSE	0	KCNK6	4636	0.380952
ssc-miR-26a	miRNA	2003	3	4.31449	0.00948209	0.231777	0	3	7	FALSE	4.33333	3	0	0	0.698683	FALSE	0	ssc-miR-26a	8006	0.416667
HIVEP1	mRNA	2009	3	4.22261	0.00444676	0.23682	0	3	8	FALSE	14	3	0	0	0.707035	FALSE	0	HIVEP1	5192	0.351351
HIST1H2BD	mRNA	2010	3	3.9682	0.0127055	0.252004	0	3	6	FALSE	15.3333	3	0	0	0.730164	FALSE	0	HIST1H2BD	10000	0.349594
HABP2	mRNA	2016	3	4.4417	0.00352162	0.225139	0	3	7	FALSE	8	3	0	0	0.687119	FALSE	0	HABP2	3828	0.5
FAM199X	mRNA	2030	3	4.15194	0.00339207	0.240851	0	3	8	FALSE	24.3333	3	0	0	0.71346	FALSE	0	FAM199X	5852	0.440252
FAM135A	mRNA	2037	3	4.15901	0.00606241	0.240442	0	3	8	FALSE	18	3	0	0	0.712817	FALSE	0	FAM135A	5828	0.361702
EFEMP1	mRNA	2047	3	4.01767	0.0102895	0.248901	0	3	7	FALSE	21.3333	3	0	0	0.725667	FALSE	0	EFEMP1	13262	0.406667
DRAXIN	mRNA	2050	3	4.66784	0.0132779	0.214232	0	3	9	FALSE	9	3	0	0	0.66656	FALSE	0	DRAXIN	6278	0.380952
DR1	mRNA	2051	3	4.15194	0.00339207	0.240851	0	3	8	FALSE	24.3333	3	0	0	0.71346	FALSE	0	DR1	5852	0.440252
CYP24A1	mRNA	2059	3	4.15901	0.0245331	0.240442	0	3	6	FALSE	8	3	0	0	0.712817	FALSE	0	CYP24A1	13830	0.35
ssc-miR-499-5p	miRNA	2075	3	4.66784	0.0141092	0.214232	0	3	8	FALSE	3.33333	3	0	0	0.66656	FALSE	0	ssc-miR-499-5p	7022	0.333333
BGN	mRNA	2093	3	4.68905	0.00752753	0.213263	0	3	8	FALSE	3.33333	3	0	0	0.664632	FALSE	0	BGN	4604	0.466667
ssc-miR-345-3p	miRNA	2095	3	4.36396	0.00962357	0.22915	0	3	7	FALSE	3.33333	3	0	0	0.694186	FALSE	0	ssc-miR-345-3p	5938	0.333333
ssc-miR-151-5p	miRNA	2120	3	5.40283	0.00765452	0.185088	0	3	8	FALSE	2	3	0	0	0.599743	FALSE	0	ssc-miR-151-5p	4216	0.333333
AGAP3	mRNA	2121	3	4.67491	0.0139063	0.213908	0	3	7	FALSE	5	3	0	0	0.665917	FALSE	0	AGAP3	6362	0.333333
ENSSSCG00000030484	mRNA	2135	3	4.71025	0.00132968	0.212303	0	3	8	FALSE	8	3	0	0	0.662705	FALSE	0	ENSSSCG00000030484	1656	0.411765
ssc-miR-342	miRNA	2140	3	4.5689	0.0160484	0.218871	0	3	8	FALSE	3.66667	3	0	0	0.675554	FALSE	0	ssc-miR-342	10124	0.333333
ENSSSCG00000026850	mRNA	2141	3	5.03534	0.0151941	0.198596	0	3	8	FALSE	5	3	0	0	0.633151	FALSE	0	ENSSSCG00000026850	10580	0.333333
ssc-miR-92a	miRNA	2154	3	4.4417	0.00464756	0.225139	0	3	8	FALSE	4.33333	3	0	0	0.687119	FALSE	0	ssc-miR-92a	3000	0.416667
ENSSSCG00000005196	mRNA	2181	3	4.4417	0.00352162	0.225139	0	3	7	FALSE	8	3	0	0	0.687119	FALSE	0	ENSSSCG00000005196	3828	0.5
ENSSSCG00000016816	mRNA	1892	2	4.56184	0.00189178	0.21921	0	2	8	FALSE	11	2	0	0	0.676197	FALSE	0	ENSSSCG00000016816	990	0.5
ENSSSCG00000012885	mRNA	1893	2	4.20141	0.00134096	0.238015	0	2	7	FALSE	16.5	2	0	0	0.708962	FALSE	0	ENSSSCG00000012885	1646	0.553571
ENSSSCG00000009937	mRNA	1894	2	4.47703	0.00452038	0.223362	0	2	8	FALSE	8.5	2	0	0	0.683906	FALSE	0	ENSSSCG00000009937	2804	0.5
ENSSSCG00000006709	mRNA	1895	2	4.5477	0.00624809	0.219891	0	2	8	FALSE	7.5	2	0	0	0.677482	FALSE	0	ENSSSCG00000006709	4372	0.5
ENSSSCG00000005921	mRNA	1896	2	4.39223	0.00349825	0.227675	0	2	7	FALSE	7.5	2	0	0	0.691616	FALSE	0	ENSSSCG00000005921	2432	0.5
ENSSSCG00000003818	mRNA	1897	2	3.97527	0.00471179	0.251556	0	2	7	FALSE	24	2	0	0	0.729521	FALSE	0	ENSSSCG00000003818	4202	0.522727
ENSSSCG00000001201	mRNA	1898	2	4.20141	0.00134096	0.238015	0	2	7	FALSE	16.5	2	0	0	0.708962	FALSE	0	ENSSSCG00000001201	1646	0.553571
ENSSSCG00000000884	mRNA	1899	2	4.16608	0.00340799	0.240034	0	2	6	FALSE	20	2	0	0	0.712175	FALSE	0	ENSSSCG00000000884	2554	0.527778
XIRP1	mRNA	1904	2	5.28269	0.00260725	0.189298	0	2	9	FALSE	10.5	2	0	0	0.610665	FALSE	0	XIRP1	2422	0.527778
VAT1L	mRNA	1907	2	4.30742	0.00976328	0.232158	0	2	7	FALSE	11	2	0	0	0.699325	FALSE	0	VAT1L	6402	0.5
UBALD1	mRNA	1910	2	4.9364	0.00762931	0.202577	0	2	8	FALSE	8.5	2	0	0	0.642146	FALSE	0	UBALD1	2444	0.5
TMEM33	mRNA	1917	2	3.9682	0.0045805	0.252004	0	2	7	FALSE	28.5	2	0	0	0.730164	FALSE	0	TMEM33	4872	0.518868
STMN2	mRNA	1923	2	4.39929	0.00293034	0.227309	0	2	8	FALSE	16	2	0	0	0.690973	FALSE	0	STMN2	1760	0.517241
SPRP	mRNA	1926	2	5.09894	0.00746429	0.196119	0	2	8	FALSE	9.5	2	0	0	0.627369	FALSE	0	SPRP	5560	0.5
SPP1	mRNA	1928	2	4.49823	0.00021884	0.22231	0	2	7	FALSE	9.5	2	0	0	0.681979	FALSE	0	SPP1	480	0.708333
SLC6A4	mRNA	1930	2	5.46643	0.00870255	0.182935	0	2	9	FALSE	3.5	2	0	0	0.593961	FALSE	0	SLC6A4	3464	0.5
SLC44A1	mRNA	1931	2	4.5053	0.00198587	0.221961	0	2	8	FALSE	19.5	2	0	0	0.681336	FALSE	0	SLC44A1	3482	0.544118
SLC38A10	mRNA	1932	2	4.58304	0.00910173	0.218196	0	2	7	FALSE	10	2	0	0	0.674269	FALSE	0	SLC38A10	5810	0.5
SLA-DQA1	mRNA	1939	2	4.53357	0.00243369	0.220577	0	2	7	FALSE	5.5	2	0	0	0.678766	FALSE	0	SLA-DQA1	1596	0.5
SKP2	mRNA	1940	2	4.5477	0.00168909	0.219891	0	2	8	FALSE	16	2	0	0	0.677482	FALSE	0	SKP2	1362	0.517241
SETD7	mRNA	1942	2	4.85159	0.00225009	0.206118	0	2	7	FALSE	5.5	2	0	0	0.649855	FALSE	0	SETD7	1118	0.5
SERTAD4	mRNA	1943	2	3.9682	0.0045805	0.252004	0	2	7	FALSE	28.5	2	0	0	0.730164	FALSE	0	SERTAD4	4872	0.518868
SEC24A	mRNA	1946	2	4.02473	0.00278666	0.248464	0	2	7	FALSE	22	2	0	0	0.725024	FALSE	0	SEC24A	3404	0.567568
SCARA5	mRNA	1949	2	5.02827	0.00187461	0.198876	0	2	8	FALSE	4.5	2	0	0	0.633794	FALSE	0	SCARA5	1038	0.5
PI15	mRNA	1961	2	5.16961	0.00967984	0.193438	0	2	8	FALSE	8	2	0	0	0.620944	FALSE	0	PI15	5366	0.5
PHRF1	mRNA	1964	2	4.71025	0.00565768	0.212303	0	2	9	FALSE	9.5	2	0	0	0.662705	FALSE	0	PHRF1	3270	0.53125
NR2C2	mRNA	1974	2	4.51943	0.00333185	0.221267	0	2	8	FALSE	12.5	2	0	0	0.680051	FALSE	0	NR2C2	1558	0.5
N4BP2	mRNA	1982	2	3.86926	0.00394537	0.258447	0	2	7	FALSE	25	2	0	0	0.739158	FALSE	0	N4BP2	4386	0.533333
MYOC	mRNA	1983	2	5.11307	0.0201646	0.195577	0	2	9	FALSE	5	2	0	0	0.626084	FALSE	0	MYOC	13568	0.5
LMO2	mRNA	1991	2	4.78092	0.00319621	0.209165	0	2	8	FALSE	6.5	2	0	0	0.65628	FALSE	0	LMO2	2750	0.5
LIFR	mRNA	1992	2	3.9894	0.0035612	0.250664	0	2	8	FALSE	26.5	2	0	0	0.728236	FALSE	0	LIFR	5274	0.542553
HSPH1	mRNA	2006	2	4.33569	0.00056625	0.230644	0	2	8	FALSE	27	2	0	0	0.696756	FALSE	0	HSPH1	1102	0.619048
HBB	mRNA	2014	2	4.29329	0.00173425	0.232922	0	2	8	FALSE	20.5	2	0	0	0.70061	FALSE	0	HBB	2160	0.527027
GUSB	mRNA	2017	2	5.78445	0.00706714	0.172877	0	2	10	FALSE	3	2	0	0	0.56505	FALSE	0	GUSB	5852	0.5
GABRP	mRNA	2024	2	4.61131	0.00235758	0.216858	0	2	8	FALSE	9	2	0	0	0.671699	FALSE	0	GABRP	1186	0.5
GABARAP	mRNA	2025	2	6.69611	0	0.14934	0	2	11	FALSE	5	2	0	1	0.482172	FALSE	0	GABARAP	0	0
FAM46A	mRNA	2029	2	4.42049	0.00191495	0.226219	0	2	8	FALSE	14	2	0	0	0.689046	FALSE	0	FAM46A	1770	0.5
FAM171B	mRNA	2036	2	3.86926	0.00394537	0.258447	0	2	7	FALSE	25	2	0	0	0.739158	FALSE	0	FAM171B	4386	0.533333
ssc-miR-222	miRNA	2038	2	4.53357	0.0146942	0.220577	0	2	8	FALSE	4	2	0	0	0.678766	FALSE	0	ssc-miR-222	5488	0.5
EPS8	mRNA	2041	2	4.41343	0.00255052	0.226581	0	2	8	FALSE	15.5	2	0	0	0.689688	FALSE	0	EPS8	2086	0.517857
EP300	mRNA	2043	2	4.33569	0.00056625	0.230644	0	2	8	FALSE	27	2	0	0	0.696756	FALSE	0	EP300	1102	0.619048
EIF4EBP1	mRNA	2045	2	4.38516	0.013167	0.228042	0	2	8	FALSE	11	2	0	0	0.692258	FALSE	0	EIF4EBP1	8366	0.5
EIF1AX	mRNA	2046	2	4.06007	0.00186117	0.246301	0	2	8	FALSE	23.5	2	0	0	0.721812	FALSE	0	EIF1AX	2844	0.535714
DKK3	mRNA	2054	2	4.61131	0.00249447	0.216858	0	2	8	FALSE	10	2	0	0	0.671699	FALSE	0	DKK3	2552	0.5
DFNA5	mRNA	2055	2	4.87279	0.00299099	0.205221	0	2	8	FALSE	5.5	2	0	0	0.647928	FALSE	0	DFNA5	2396	0.5
DDX3X	mRNA	2056	2	4.5053	0.00198587	0.221961	0	2	8	FALSE	19.5	2	0	0	0.681336	FALSE	0	DDX3X	3482	0.544118
DDHD2	mRNA	2057	2	4.33569	0.00056625	0.230644	0	2	8	FALSE	27	2	0	0	0.696756	FALSE	0	DDHD2	1102	0.619048
CREB3L1	mRNA	2061	2	4.39929	0.00659669	0.227309	0	2	7	FALSE	10	2	0	0	0.690973	FALSE	0	CREB3L1	3834	0.5
CONNEXIN	mRNA	2064	2	4.20141	0.00367848	0.238015	0	2	7	FALSE	19	2	0	0	0.708962	FALSE	0	CONNEXIN	2182	0.514286
CILP2	mRNA	2073	2	4.70318	0.00440609	0.212622	0	2	8	FALSE	7	2	0	0	0.663347	FALSE	0	CILP2	2060	0.5
CHRDL1	mRNA	2074	2	5.07067	0.00538312	0.197213	0	2	8	FALSE	4.5	2	0	0	0.629939	FALSE	0	CHRDL1	3664	0.5
BIRC6	mRNA	2092	2	4.32862	0.00086895	0.23102	0	2	8	FALSE	21.5	2	0	0	0.697398	FALSE	0	BIRC6	1976	0.585714
BACH2	mRNA	2096	2	4.66784	0.00298045	0.214232	0	2	7	FALSE	6.5	2	0	0	0.66656	FALSE	0	BACH2	1688	0.5
ATRX	mRNA	2099	2	5.26148	4.612e-05	0.19006	0	2	8	FALSE	5.5	2	0	0	0.612592	FALSE	0	ATRX	32	0.75
ATF6	mRNA	2102	2	4.21555	0.00532642	0.237217	0	2	7	FALSE	18	2	0	0	0.707677	FALSE	0	ATF6	5260	0.515152
ASPN	mRNA	2103	2	4.32862	0.00195687	0.23102	0	2	8	FALSE	24.5	2	0	0	0.697398	FALSE	0	ASPN	2774	0.522222
AQP4	mRNA	2105	2	4.99293	0.00369026	0.200283	0	2	8	FALSE	6.5	2	0	0	0.637006	FALSE	0	AQP4	1324	0.5
ANLN	mRNA	2107	2	4.33569	0.00056625	0.230644	0	2	8	FALSE	27	2	0	0	0.696756	FALSE	0	ANLN	1102	0.619048
ANK1	mRNA	2108	2	4.9788	0.00236515	0.200852	0	2	8	FALSE	6.5	2	0	0	0.638291	FALSE	0	ANK1	2468	0.55
ALDH1L2	mRNA	2111	2	4.5053	0.00198587	0.221961	0	2	8	FALSE	19.5	2	0	0	0.681336	FALSE	0	ALDH1L2	3482	0.544118
Aldehyde dehydrogenase	mRNA	2113	2	4.45583	0.00073036	0.224425	0	2	8	FALSE	13	2	0	0	0.685834	FALSE	0	Aldehyde dehydrogenase	1398	0.571429
AGBL5	mRNA	2118	2	4.5053	0.00026432	0.221961	0	2	7	FALSE	8.5	2	0	0	0.681336	FALSE	0	AGBL5	506	0.681818
AFF2	mRNA	2123	2	4.32862	0.00086895	0.23102	0	2	8	FALSE	21.5	2	0	0	0.697398	FALSE	0	AFF2	1976	0.585714
ABI3BP	mRNA	2132	2	5.30389	0.00318604	0.188541	0	2	9	FALSE	8.5	2	0	0	0.608738	FALSE	0	ABI3BP	2772	0.5
ENSSSCG00000029143	mRNA	2136	2	4.49823	0.00021884	0.22231	0	2	7	FALSE	9.5	2	0	0	0.681979	FALSE	0	ENSSSCG00000029143	480	0.708333
ENSSSCG00000028538	mRNA	2138	2	4.13074	0.00258635	0.242087	0	2	7	FALSE	22.5	2	0	0	0.715387	FALSE	0	ENSSSCG00000028538	3774	0.5375
ENSSSCG00000026657	mRNA	2144	2	4.4629	0.00233417	0.22407	0	2	8	FALSE	17.5	2	0	0	0.685191	FALSE	0	ENSSSCG00000026657	1634	0.5
ENSSSCG00000016385	mRNA	2165	2	4.03887	0.0048445	0.247594	0	2	7	FALSE	16.5	2	0	0	0.723739	FALSE	0	ENSSSCG00000016385	4894	0.516667
ENSSSCG00000010467	mRNA	2168	2	4.04594	0.00256105	0.247162	0	2	7	FALSE	25.5	2	0	0	0.723097	FALSE	0	ENSSSCG00000010467	3236	0.532609
ENSSSCG00000017156	mRNA	1891	1	5.66431	0	0.176544	0	1	9	FALSE	3	1	0	0	0.575972	FALSE	0	ENSSSCG00000017156	0	0
ENSSSCG00000000251	mRNA	1900	1	5.61484	0	0.178099	0	1	9	FALSE	8	1	0	0	0.580469	FALSE	0	ENSSSCG00000000251	0	0
ZYG11B	mRNA	1902	1	4.57597	0	0.218533	0	1	8	FALSE	24	1	0	0	0.674912	FALSE	0	ZYG11B	0	0
ZIC1	mRNA	1903	1	4.27915	0	0.233691	0	1	8	FALSE	23	1	0	0	0.701895	FALSE	0	ZIC1	0	0
VSNL1	mRNA	1906	1	4.27208	0	0.234078	0	1	7	FALSE	27	1	0	0	0.702538	FALSE	0	VSNL1	0	0
USP2	mRNA	1908	1	5.56537	0	0.179683	0	1	9	FALSE	3	1	0	0	0.584966	FALSE	0	USP2	0	0
UCP3	mRNA	1909	1	5.24735	0	0.190572	0	1	8	FALSE	4	1	0	0	0.613877	FALSE	0	UCP3	0	0
TRRAP	mRNA	1911	1	4.27208	0	0.234078	0	1	7	FALSE	27	1	0	0	0.702538	FALSE	0	TRRAP	0	0
TPPP3	mRNA	1912	1	4.83039	0	0.207023	0	1	7	FALSE	10	1	0	0	0.651783	FALSE	0	TPPP3	0	0
TPD52	mRNA	1913	1	6.69611	0	0.14934	0	1	11	FALSE	5	1	0	0	0.482172	FALSE	0	TPD52	0	0
TMEM40	mRNA	1916	1	5.42403	0	0.184365	0	1	8	FALSE	10	1	0	0	0.597816	FALSE	0	TMEM40	0	0
THBS1	mRNA	1918	1	5.9258	0	0.168754	0	1	9	FALSE	9	1	0	0	0.5522	FALSE	0	THBS1	0	0
STAT1	mRNA	1924	1	5.4523	0	0.183409	0	1	8	FALSE	9	1	0	0	0.595246	FALSE	0	STAT1	0	0
SRPX	mRNA	1925	1	4.87986	0	0.204924	0	1	8	FALSE	7	1	0	0	0.647286	FALSE	0	SRPX	0	0
SNRK	mRNA	1929	1	4.27208	0	0.234078	0	1	7	FALSE	27	1	0	0	0.702538	FALSE	0	SNRK	0	0
SLC2A4	mRNA	1933	1	5.42403	0	0.184365	0	1	8	FALSE	6	1	0	0	0.597816	FALSE	0	SLC2A4	0	0
SLC25A36	mRNA	1935	1	4.27208	0	0.234078	0	1	7	FALSE	27	1	0	0	0.702538	FALSE	0	SLC25A36	0	0
SLC16A3	mRNA	1936	1	5.57244	0	0.179455	0	1	8	FALSE	6	1	0	0	0.584324	FALSE	0	SLC16A3	0	0
SLAMF1	mRNA	1937	1	5.10601	0	0.195848	0	1	9	FALSE	10	1	0	0	0.626727	FALSE	0	SLAMF1	0	0
SLA-DRA1	mRNA	1938	1	4.46996	0	0.223715	0	1	8	FALSE	21	1	0	0	0.684549	FALSE	0	SLA-DRA1	0	0
SIX4	mRNA	1941	1	4.27915	0	0.233691	0	1	8	FALSE	23	1	0	0	0.701895	FALSE	0	SIX4	0	0
SEC14L1	mRNA	1947	1	4.27208	0	0.234078	0	1	7	FALSE	27	1	0	0	0.702538	FALSE	0	SEC14L1	0	0
REPS2	mRNA	1951	1	4.71025	0	0.212303	0	1	8	FALSE	10	1	0	0	0.662705	FALSE	0	REPS2	0	0
RECK	mRNA	1952	1	4.5477	0	0.219891	0	1	8	FALSE	30	1	0	0	0.677482	FALSE	0	RECK	0	0
RASSF5	mRNA	1953	1	4.46996	0	0.223715	0	1	8	FALSE	21	1	0	0	0.684549	FALSE	0	RASSF5	0	0
RAB14	mRNA	1955	1	4.87279	0	0.205221	0	1	8	FALSE	13	1	0	0	0.647928	FALSE	0	RAB14	0	0
PVRL3	mRNA	1956	1	4.77385	0	0.209474	0	1	8	FALSE	19	1	0	0	0.656923	FALSE	0	PVRL3	0	0
PTPRN	mRNA	1957	1	6.39929	0	0.156267	0	1	9	FALSE	3	1	0	0	0.509155	FALSE	0	PTPRN	0	0
PLEKHD1	mRNA	1959	1	5.61484	0	0.178099	0	1	9	FALSE	8	1	0	0	0.580469	FALSE	0	PLEKHD1	0	0
PLEKHA8	mRNA	1960	1	4.97173	0	0.201137	0	1	8	FALSE	11	1	0	0	0.638934	FALSE	0	PLEKHA8	0	0
PHYKPL	mRNA	1962	1	5.35336	0	0.186799	0	1	8	FALSE	7	1	0	0	0.60424	FALSE	0	PHYKPL	0	0
PDZK1IP1	mRNA	1965	1	5.40283	0	0.185088	0	1	9	FALSE	12	1	0	0	0.599743	FALSE	0	PDZK1IP1	0	0
PCK1	mRNA	1967	1	5.09894	0	0.196119	0	1	9	FALSE	7	1	0	0	0.627369	FALSE	0	PCK1	0	0
P2X purinoceptor	mRNA	1968	1	5.37456	0	0.186062	0	1	9	FALSE	7	1	0	0	0.602313	FALSE	0	P2X purinoceptor	0	0
OSTN	mRNA	1969	1	4.77385	0	0.209474	0	1	8	FALSE	19	1	0	0	0.656923	FALSE	0	OSTN	0	0
ODF4	mRNA	1970	1	6.69611	0	0.14934	0	1	11	FALSE	5	1	0	0	0.482172	FALSE	0	ODF4	0	0
NRN1	mRNA	1971	1	4.87986	0	0.204924	0	1	8	FALSE	7	1	0	0	0.647286	FALSE	0	NRN1	0	0
NRCAM	mRNA	1972	1	5.64311	0	0.177207	0	1	9	FALSE	6	1	0	0	0.577899	FALSE	0	NRCAM	0	0
NR3C1	mRNA	1973	1	5.45936	0	0.183172	0	1	8	FALSE	10	1	0	0	0.594603	FALSE	0	NR3C1	0	0
NPG1	mRNA	1975	1	5.09894	0	0.196119	0	1	9	FALSE	7	1	0	0	0.627369	FALSE	0	NPG1	0	0
NPEPL1	mRNA	1976	1	5.9258	0	0.168754	0	1	9	FALSE	9	1	0	0	0.5522	FALSE	0	NPEPL1	0	0
NDUFB11	mRNA	1979	1	4.27915	0	0.233691	0	1	8	FALSE	23	1	0	0	0.701895	FALSE	0	NDUFB11	0	0
NDOR1	mRNA	1980	1	5.45936	0	0.183172	0	1	8	FALSE	10	1	0	0	0.594603	FALSE	0	NDOR1	0	0
NAA50	mRNA	1981	1	5.64311	0	0.177207	0	1	9	FALSE	6	1	0	0	0.577899	FALSE	0	NAA50	0	0
MVP	mRNA	1984	1	5.42403	0	0.184365	0	1	8	FALSE	10	1	0	0	0.597816	FALSE	0	MVP	0	0
MTSS1L	mRNA	1985	1	5.64311	0	0.177207	0	1	9	FALSE	6	1	0	0	0.577899	FALSE	0	MTSS1L	0	0
MRPL14	mRNA	1986	1	5.10601	0	0.195848	0	1	9	FALSE	10	1	0	0	0.626727	FALSE	0	MRPL14	0	0
MAP1LC3A	mRNA	1988	1	5.40283	0	0.185088	0	1	9	FALSE	12	1	0	0	0.599743	FALSE	0	MAP1LC3A	0	0
MAMDC4	mRNA	1989	1	1	0	1	0	1	1	FALSE	1	1	0	0	1	FALSE	0	MAMDC4	0	0
ssc-miR-486	miRNA	1990	1	1	0	1	0	1	1	FALSE	1	1	0	0	1	FALSE	0	ssc-miR-486	0	0
LARP4	mRNA	1993	1	4.46996	0	0.223715	0	1	8	FALSE	21	1	0	0	0.684549	FALSE	0	LARP4	0	0
KY	mRNA	1995	1	5.64311	0	0.177207	0	1	9	FALSE	6	1	0	0	0.577899	FALSE	0	KY	0	0
KRT9	mRNA	1996	1	5.40283	0	0.185088	0	1	9	FALSE	12	1	0	0	0.599743	FALSE	0	KRT9	0	0
KLF16	mRNA	1997	1	5.40283	0	0.185088	0	1	9	FALSE	12	1	0	0	0.599743	FALSE	0	KLF16	0	0
KIRREL	mRNA	1998	1	4.97173	0	0.201137	0	1	8	FALSE	11	1	0	0	0.638934	FALSE	0	KIRREL	0	0
KCP	mRNA	1999	1	4.75265	0	0.210409	0	1	8	FALSE	12	1	0	0	0.65885	FALSE	0	KCP	0	0
KCNE5	mRNA	2002	1	5.45936	0	0.183172	0	1	8	FALSE	10	1	0	0	0.594603	FALSE	0	KCNE5	0	0
IL6ST	mRNA	2005	1	4.77385	0	0.209474	0	1	8	FALSE	19	1	0	0	0.656923	FALSE	0	IL6ST	0	0
ssc-miR-1307	miRNA	2008	1	5.28975	0	0.189045	0	1	8	FALSE	5	1	0	0	0.610022	FALSE	0	ssc-miR-1307	0	0
HCLS1	mRNA	2012	1	5.79152	0	0.172666	0	1	10	FALSE	5	1	0	0	0.564407	FALSE	0	HCLS1	0	0
HCFC1	mRNA	2013	1	4.5477	0	0.219891	0	1	8	FALSE	30	1	0	0	0.677482	FALSE	0	HCFC1	0	0
HAPLN3	mRNA	2015	1	6.33569	0	0.157836	0	1	10	FALSE	5	1	0	0	0.514937	FALSE	0	HAPLN3	0	0
ssc-let-7a	miRNA	2018	1	6.78092	0	0.147473	0	1	11	FALSE	2	1	0	0	0.474462	FALSE	0	ssc-let-7a	0	0
GRX1	mRNA	2020	1	5.15548	0	0.193968	0	1	9	FALSE	5	1	0	0	0.622229	FALSE	0	GRX1	0	0
GRIFIN	mRNA	2021	1	5.10601	0	0.195848	0	1	9	FALSE	10	1	0	0	0.626727	FALSE	0	GRIFIN	0	0
GPC1	mRNA	2022	1	5.35336	0	0.186799	0	1	8	FALSE	7	1	0	0	0.60424	FALSE	0	GPC1	0	0
GJA5	mRNA	2023	1	5.4523	0	0.183409	0	1	8	FALSE	9	1	0	0	0.595246	FALSE	0	GJA5	0	0
FAT1	mRNA	2027	1	4.27915	0	0.233691	0	1	8	FALSE	23	1	0	0	0.701895	FALSE	0	FAT1	0	0
FAM65C	mRNA	2028	1	4.83039	0	0.207023	0	1	7	FALSE	10	1	0	0	0.651783	FALSE	0	FAM65C	0	0
FAM195A	mRNA	2031	1	5.10601	0	0.195848	0	1	9	FALSE	10	1	0	0	0.626727	FALSE	0	FAM195A	0	0
ssc-miR-451	miRNA	2032	1	4.82332	0	0.207326	0	1	8	FALSE	7	1	0	0	0.652425	FALSE	0	ssc-miR-451	0	0
FAM126A	mRNA	2040	1	4.27208	0	0.234078	0	1	7	FALSE	27	1	0	0	0.702538	FALSE	0	FAM126A	0	0
EPHA7	mRNA	2042	1	4.83039	0	0.207023	0	1	7	FALSE	10	1	0	0	0.651783	FALSE	0	EPHA7	0	0
ENO3	mRNA	2044	1	5.42403	0	0.184365	0	1	8	FALSE	6	1	0	0	0.597816	FALSE	0	ENO3	0	0
DST	mRNA	2049	1	4.5477	0	0.219891	0	1	8	FALSE	30	1	0	0	0.677482	FALSE	0	DST	0	0
DPYS	mRNA	2052	1	4.46996	0	0.223715	0	1	8	FALSE	21	1	0	0	0.684549	FALSE	0	DPYS	0	0
DMD	mRNA	2053	1	4.87279	0	0.205221	0	1	8	FALSE	13	1	0	0	0.647928	FALSE	0	DMD	0	0
CXCL14	mRNA	2060	1	5.61484	0	0.178099	0	1	9	FALSE	8	1	0	0	0.580469	FALSE	0	CXCL14	0	0
COX7C	mRNA	2062	1	1	0	1	0	1	1	FALSE	1	1	0	0	1	FALSE	0	COX7C	0	0
ssc-miR-574	miRNA	2063	1	1	0	1	0	1	1	FALSE	1	1	0	0	1	FALSE	0	ssc-miR-574	0	0
COLEC11	mRNA	2065	1	5.66431	0	0.176544	0	1	9	FALSE	3	1	0	0	0.575972	FALSE	0	COLEC11	0	0
COL11A1	mRNA	2066	1	4.97173	0	0.201137	0	1	8	FALSE	11	1	0	0	0.638934	FALSE	0	COL11A1	0	0
CNOT6L	mRNA	2069	1	4.27208	0	0.234078	0	1	7	FALSE	27	1	0	0	0.702538	FALSE	0	CNOT6L	0	0
CNN1	mRNA	2070	1	5.42403	0	0.184365	0	1	8	FALSE	10	1	0	0	0.597816	FALSE	0	CNN1	0	0
CDHR1	mRNA	2079	1	5.42403	0	0.184365	0	1	8	FALSE	6	1	0	0	0.597816	FALSE	0	CDHR1	0	0
CD79B	mRNA	2080	1	5.37456	0	0.186062	0	1	8	FALSE	4	1	0	0	0.602313	FALSE	0	CD79B	0	0
CCL23	mRNA	2082	1	1	0	1	0	1	1	FALSE	1	1	0	0	1	FALSE	0	CCL23	0	0
ssc-miR-143-5p	miRNA	2083	1	1	0	1	0	1	1	FALSE	1	1	0	0	1	FALSE	0	ssc-miR-143-5p	0	0
CASP3	mRNA	2085	1	4.5477	0	0.219891	0	1	8	FALSE	30	1	0	0	0.677482	FALSE	0	CASP3	0	0
CAMK1D	mRNA	2086	1	4.71025	0	0.212303	0	1	8	FALSE	10	1	0	0	0.662705	FALSE	0	CAMK1D	0	0
CACNG1	mRNA	2088	1	5.40283	0	0.185088	0	1	9	FALSE	12	1	0	0	0.599743	FALSE	0	CACNG1	0	0
C2orf40	mRNA	2089	1	5.10601	0	0.195848	0	1	9	FALSE	10	1	0	0	0.626727	FALSE	0	C2orf40	0	0
C1QTNF3	mRNA	2090	1	5.4523	0	0.183409	0	1	8	FALSE	9	1	0	0	0.595246	FALSE	0	C1QTNF3	0	0
ssc-let-7e	miRNA	2094	1	5.68551	0	0.175886	0	1	9	FALSE	3	1	0	0	0.574044	FALSE	0	ssc-let-7e	0	0
AXIN1	mRNA	2098	1	5.37456	0	0.186062	0	1	9	FALSE	7	1	0	0	0.602313	FALSE	0	AXIN1	0	0
ATP8B2	mRNA	2100	1	4.46996	0	0.223715	0	1	8	FALSE	21	1	0	0	0.684549	FALSE	0	ATP8B2	0	0
ATP5G1	mRNA	2101	1	5.37456	0	0.186062	0	1	9	FALSE	7	1	0	0	0.602313	FALSE	0	ATP5G1	0	0
ASNS	mRNA	2104	1	5.42403	0	0.184365	0	1	8	FALSE	10	1	0	0	0.597816	FALSE	0	ASNS	0	0
ANTXR1	mRNA	2106	1	4.75265	0	0.210409	0	1	8	FALSE	12	1	0	0	0.65885	FALSE	0	ANTXR1	0	0
ANGPTL1	mRNA	2109	1	5.9258	0	0.168754	0	1	9	FALSE	9	1	0	0	0.5522	FALSE	0	ANGPTL1	0	0
ALDH7A1	mRNA	2110	1	4.27208	0	0.234078	0	1	7	FALSE	27	1	0	0	0.702538	FALSE	0	ALDH7A1	0	0
AIDA	mRNA	2115	1	4.75265	0	0.210409	0	1	8	FALSE	12	1	0	0	0.65885	FALSE	0	AIDA	0	0
AHSG	mRNA	2117	1	4.87279	0	0.205221	0	1	8	FALSE	13	1	0	0	0.647928	FALSE	0	AHSG	0	0
ADGRG2	mRNA	2124	1	1	0	1	0	1	1	FALSE	1	1	0	0	1	FALSE	0	ADGRG2	0	0
ssc-miR-139-3p	miRNA	2125	1	1	0	1	0	1	1	FALSE	1	1	0	0	1	FALSE	0	ssc-miR-139-3p	0	0
ACSM5	mRNA	2128	1	5.42403	0	0.184365	0	1	8	FALSE	6	1	0	0	0.597816	FALSE	0	ACSM5	0	0
ACPT	mRNA	2130	1	5.45936	0	0.183172	0	1	8	FALSE	10	1	0	0	0.594603	FALSE	0	ACPT	0	0
ENSSSCG00000026935	mRNA	2139	1	4.89399	0	0.204332	0	1	8	FALSE	9	1	0	0	0.646001	FALSE	0	ENSSSCG00000026935	0	0
ENSSSCG00000024790	mRNA	2148	1	5.42403	0	0.184365	0	1	8	FALSE	10	1	0	0	0.597816	FALSE	0	ENSSSCG00000024790	0	0
ENSSSCG00000023967	mRNA	2150	1	4.87986	0	0.204924	0	1	8	FALSE	7	1	0	0	0.647286	FALSE	0	ENSSSCG00000023967	0	0
ENSSSCG00000023547	mRNA	2152	1	4.5477	0	0.219891	0	1	8	FALSE	30	1	0	0	0.677482	FALSE	0	ENSSSCG00000023547	0	0
ENSSSCG00000021649	mRNA	2158	1	4.87279	0	0.205221	0	1	8	FALSE	13	1	0	0	0.647928	FALSE	0	ENSSSCG00000021649	0	0
ENSSSCG00000021537	mRNA	2160	1	4.89399	0	0.204332	0	1	8	FALSE	9	1	0	0	0.646001	FALSE	0	ENSSSCG00000021537	0	0
ENSSSCG00000021257	mRNA	2162	1	5.64311	0	0.177207	0	1	9	FALSE	6	1	0	0	0.577899	FALSE	0	ENSSSCG00000021257	0	0
ENSSSCG00000008702	mRNA	2170	1	5.40283	0	0.185088	0	1	9	FALSE	12	1	0	0	0.599743	FALSE	0	ENSSSCG00000008702	0	0
ENSSSCG00000008627	mRNA	2172	1	6.33569	0	0.157836	0	1	10	FALSE	5	1	0	0	0.514937	FALSE	0	ENSSSCG00000008627	0	0
ENSSSCG00000007904	mRNA	2173	1	6.33569	0	0.157836	0	1	10	FALSE	5	1	0	0	0.514937	FALSE	0	ENSSSCG00000007904	0	0
ENSSSCG00000006768	mRNA	2175	1	5.31802	0	0.18804	0	1	8	FALSE	5	1	0	0	0.607453	FALSE	0	ENSSSCG00000006768	0	0
ENSSSCG00000005488	mRNA	2177	1	5.9258	0	0.168754	0	1	9	FALSE	9	1	0	0	0.5522	FALSE	0	ENSSSCG00000005488	0	0
