# Supplementary material for: Comparative analyses of longissimus muscle miRNAomes reveal microRNAs associated with differential regulation of muscle fiber development between Tongcheng and Yorkshire pigs
Source: PLoS One. 2018 Jul 11;13(7):e0200445. doi: 10.1371/journal.pone.0200445 (PMC6040776; doi:10.1371/journal.pone.0200445)
Supplement: S11 Table — (XLSX) [file pone.0200445.s016.xlsx]

## Sheet: Sheet1
Primer	Sequence (5'→3')
DSTN 3’UTR- F	CGAGCTCACTGAGGGGAGCTGTCTTGT
DSTN 3’UTR-R	GCTCTAGACAAGTGCAGGAGCTGTTTGC
miRNA-499-DSTN-mut-a	CGAGCTCACTGAGGGGAGCTGTCTTGT
miRNA-499-DSTN-mut-b	TATTTTGGCCAATATCTGTTTCACACACACC
miRNA-499-DSTN-mut-c	GGTGTGTGTGAAACAGATATTGGCCAAAATA
miRNA-499-DSTN-mut-d	GCTCTAGACAAGTGCAGGAGCTGTTTGC
Underlined symbols are the cutting sites of Sac I or Xba I Restriction Enzyme.
